# Supplementary material for: Comparative multiomics analysis of cell physiological state after culture in a basket bioreactor
Source: Sci Rep. 2022 Nov 23;12:20161. doi: 10.1038/s41598-022-24687-4 (PMC9686226; doi:10.1038/s41598-022-24687-4)
Supplement: Supplementary file 1 — Supplementary Information 1. [file 41598_2022_24687_MOESM1_ESM.zip]

Archive with 5,287 entries (5,082 files):
- raw data/
- raw data/Metabolomics raw data/
- raw data/Metabolomics raw data/1.MetQuant-QC/
- raw data/Metabolomics raw data/1.MetQuant-QC/1-MetQuant-QC-readme.pdf
- raw data/Metabolomics raw data/1.MetQuant-QC/Correlation/
- raw data/Metabolomics raw data/1.MetQuant-QC/Correlation/cor_pearson_neg.pdf
- raw data/Metabolomics raw data/1.MetQuant-QC/Correlation/cor_pearson_neg.png
- raw data/Metabolomics raw data/1.MetQuant-QC/Correlation/cor_pearson_neg.xls
- raw data/Metabolomics raw data/1.MetQuant-QC/Correlation/cor_pearson_pos.pdf
- raw data/Metabolomics raw data/1.MetQuant-QC/Correlation/cor_pearson_pos.png
- raw data/Metabolomics raw data/1.MetQuant-QC/Correlation/cor_pearson_pos.xls
- raw data/Metabolomics raw data/1.MetQuant-QC/meta_intensity_neg.xls
- raw data/Metabolomics raw data/1.MetQuant-QC/meta_intensity_pos.xls
- raw data/Metabolomics raw data/1.MetQuant-QC/Samples_neg-PCA.3D.pdf
- raw data/Metabolomics raw data/1.MetQuant-QC/Samples_neg-PCA.3D.png
- raw data/Metabolomics raw data/1.MetQuant-QC/Samples_neg-PCA.pdf
- raw data/Metabolomics raw data/1.MetQuant-QC/Samples_neg-PCA.png
- raw data/Metabolomics raw data/1.MetQuant-QC/Samples_neg-pcaloading.pdf
- raw data/Metabolomics raw data/1.MetQuant-QC/Samples_neg-pcaloading.png
- raw data/Metabolomics raw data/1.MetQuant-QC/Samples_pos-PCA.3D.pdf
- raw data/Metabolomics raw data/1.MetQuant-QC/Samples_pos-PCA.3D.png
- raw data/Metabolomics raw data/1.MetQuant-QC/Samples_pos-PCA.pdf
- raw data/Metabolomics raw data/1.MetQuant-QC/Samples_pos-PCA.png
- raw data/Metabolomics raw data/1.MetQuant-QC/Samples_pos-pcaloading.pdf
- raw data/Metabolomics raw data/1.MetQuant-QC/Samples_pos-pcaloading.png
- raw data/Metabolomics raw data/1.MetQuant-QC/Samples_QC_neg-PCA.3D.pdf
- raw data/Metabolomics raw data/1.MetQuant-QC/Samples_QC_neg-PCA.3D.png
- raw data/Metabolomics raw data/1.MetQuant-QC/Samples_QC_neg-PCA.pdf
- raw data/Metabolomics raw data/1.MetQuant-QC/Samples_QC_neg-PCA.png
- raw data/Metabolomics raw data/1.MetQuant-QC/Samples_QC_neg-pcaloading.pdf
- raw data/Metabolomics raw data/1.MetQuant-QC/Samples_QC_neg-pcaloading.png
- raw data/Metabolomics raw data/1.MetQuant-QC/Samples_QC_pos-PCA.3D.pdf
- raw data/Metabolomics raw data/1.MetQuant-QC/Samples_QC_pos-PCA.3D.png
- raw data/Metabolomics raw data/1.MetQuant-QC/Samples_QC_pos-PCA.pdf
- raw data/Metabolomics raw data/1.MetQuant-QC/Samples_QC_pos-PCA.png
- raw data/Metabolomics raw data/1.MetQuant-QC/Samples_QC_pos-pcaloading.pdf
- raw data/Metabolomics raw data/1.MetQuant-QC/Samples_QC_pos-pcaloading.png
- raw data/Metabolomics raw data/1.MetQuant-QC/sam_qc_infor_neg.xls
- raw data/Metabolomics raw data/1.MetQuant-QC/sam_qc_infor_pos.xls
- raw data/Metabolomics raw data/1.MetQuant-QC/TIC/
- raw data/Metabolomics raw data/1.MetQuant-QC/TIC/Samples_Specialized_Traces_neg.xls
- raw data/Metabolomics raw data/1.MetQuant-QC/TIC/Samples_Specialized_Traces_pos.xls
- raw data/Metabolomics raw data/2.MetAnnotation/
- raw data/Metabolomics raw data/2.MetAnnotation/2-MetAnnotation-readme.pdf
- raw data/Metabolomics raw data/2.MetAnnotation/HMDB/
- raw data/Metabolomics raw data/2.MetAnnotation/HMDB/meta_neg.HMDB.Anno.pdf
- raw data/Metabolomics raw data/2.MetAnnotation/HMDB/meta_neg.HMDB.Anno.png
- raw data/Metabolomics raw data/2.MetAnnotation/HMDB/meta_neg_hmdb_anno.xls
- raw data/Metabolomics raw data/2.MetAnnotation/HMDB/meta_neg_hmdb_anno_category.xls
- raw data/Metabolomics raw data/2.MetAnnotation/HMDB/meta_pos.HMDB.Anno.pdf
- raw data/Metabolomics raw data/2.MetAnnotation/HMDB/meta_pos.HMDB.Anno.png
- raw data/Metabolomics raw data/2.MetAnnotation/HMDB/meta_pos_hmdb_anno.xls
- raw data/Metabolomics raw data/2.MetAnnotation/HMDB/meta_pos_hmdb_anno_category.xls
- raw data/Metabolomics raw data/2.MetAnnotation/HMDB_KEGG_Lipidmaps/
- raw data/Metabolomics raw data/2.MetAnnotation/HMDB_KEGG_Lipidmaps/meta_intensity_neg_hmdb_kegg_lipidmaps.xls
- raw data/Metabolomics raw data/2.MetAnnotation/HMDB_KEGG_Lipidmaps/meta_intensity_pos_hmdb_kegg_lipidmaps.xls
- raw data/Metabolomics raw data/2.MetAnnotation/KEGG/
- raw data/Metabolomics raw data/2.MetAnnotation/KEGG/meta_neg.KEGG.Anno.pdf
- raw data/Metabolomics raw data/2.MetAnnotation/KEGG/meta_neg.KEGG.Anno.png
- raw data/Metabolomics raw data/2.MetAnnotation/KEGG/meta_neg_kegg_anno.xls
- raw data/Metabolomics raw data/2.MetAnnotation/KEGG/meta_neg_kegg_anno_category.xls
- raw data/Metabolomics raw data/2.MetAnnotation/KEGG/meta_pos.KEGG.Anno.pdf
- raw data/Metabolomics raw data/2.MetAnnotation/KEGG/meta_pos.KEGG.Anno.png
- raw data/Metabolomics raw data/2.MetAnnotation/KEGG/meta_pos_kegg_anno.xls
- raw data/Metabolomics raw data/2.MetAnnotation/KEGG/meta_pos_kegg_anno_category.xls
- raw data/Metabolomics raw data/2.MetAnnotation/Lipidmaps/
- raw data/Metabolomics raw data/2.MetAnnotation/Lipidmaps/meta_neg.Lipidmaps.Anno.pdf
- raw data/Metabolomics raw data/2.MetAnnotation/Lipidmaps/meta_neg.Lipidmaps.Anno.png
- raw data/Metabolomics raw data/2.MetAnnotation/Lipidmaps/meta_neg_lipidmaps_anno.xls
- raw data/Metabolomics raw data/2.MetAnnotation/Lipidmaps/meta_neg_lipidmaps_anno_category.xls
- raw data/Metabolomics raw data/2.MetAnnotation/Lipidmaps/meta_pos.Lipidmaps.Anno.pdf
- raw data/Metabolomics raw data/2.MetAnnotation/Lipidmaps/meta_pos.Lipidmaps.Anno.png
- raw data/Metabolomics raw data/2.MetAnnotation/Lipidmaps/meta_pos_lipidmaps_anno.xls
- raw data/Metabolomics raw data/2.MetAnnotation/Lipidmaps/meta_pos_lipidmaps_anno_category.xls
- raw data/Metabolomics raw data/3.MetDiffScreening/
- raw data/Metabolomics raw data/3.MetDiffScreening/3-MetDiffScreening-readme.pdf
- raw data/Metabolomics raw data/3.MetDiffScreening/EG.vs.CG/
- raw data/Metabolomics raw data/3.MetDiffScreening/EG.vs.CG/EG.vs.CG_neg.xls
- raw data/Metabolomics raw data/3.MetDiffScreening/EG.vs.CG/EG.vs.CG_neg.xls.volcano.pdf
- raw data/Metabolomics raw data/3.MetDiffScreening/EG.vs.CG/EG.vs.CG_neg.xls.volcano.png
- raw data/Metabolomics raw data/3.MetDiffScreening/EG.vs.CG/EG.vs.CG_neg_diff.anno.xls
- raw data/Metabolomics raw data/3.MetDiffScreening/EG.vs.CG/EG.vs.CG_neg_Diff.xls
- raw data/Metabolomics raw data/3.MetDiffScreening/EG.vs.CG/EG.vs.CG_neg_PCA-pcaloading.pdf
- raw data/Metabolomics raw data/3.MetDiffScreening/EG.vs.CG/EG.vs.CG_neg_PCA-pcaloading.png
- raw data/Metabolomics raw data/3.MetDiffScreening/EG.vs.CG/EG.vs.CG_neg_PCA.3D.pdf
- raw data/Metabolomics raw data/3.MetDiffScreening/EG.vs.CG/EG.vs.CG_neg_PCA.3D.png
- raw data/Metabolomics raw data/3.MetDiffScreening/EG.vs.CG/EG.vs.CG_neg_PCA.pdf
- raw data/Metabolomics raw data/3.MetDiffScreening/EG.vs.CG/EG.vs.CG_neg_PCA.png
- raw data/Metabolomics raw data/3.MetDiffScreening/EG.vs.CG/EG.vs.CG_neg_PLSDA-loading.pdf
- raw data/Metabolomics raw data/3.MetDiffScreening/EG.vs.CG/EG.vs.CG_neg_PLSDA-loading.png
- raw data/Metabolomics raw data/3.MetDiffScreening/EG.vs.CG/EG.vs.CG_neg_PLSDA-score.pdf
- raw data/Metabolomics raw data/3.MetDiffScreening/EG.vs.CG/EG.vs.CG_neg_PLSDA-score.png
- raw data/Metabolomics raw data/3.MetDiffScreening/EG.vs.CG/EG.vs.CG_neg_PLSDA-valid.pdf
- raw data/Metabolomics raw data/3.MetDiffScreening/EG.vs.CG/EG.vs.CG_neg_PLSDA-valid.png
- raw data/Metabolomics raw data/3.MetDiffScreening/EG.vs.CG/EG.vs.CG_pos.xls
- raw data/Metabolomics raw data/3.MetDiffScreening/EG.vs.CG/EG.vs.CG_pos.xls.volcano.pdf
- raw data/Metabolomics raw data/3.MetDiffScreening/EG.vs.CG/EG.vs.CG_pos.xls.volcano.png
- raw data/Metabolomics raw data/3.MetDiffScreening/EG.vs.CG/EG.vs.CG_pos_diff.anno.xls
- raw data/Metabolomics raw data/3.MetDiffScreening/EG.vs.CG/EG.vs.CG_pos_Diff.xls
- raw data/Metabolomics raw data/3.MetDiffScreening/EG.vs.CG/EG.vs.CG_pos_PCA-pcaloading.pdf
- raw data/Metabolomics raw data/3.MetDiffScreening/EG.vs.CG/EG.vs.CG_pos_PCA-pcaloading.png
- raw data/Metabolomics raw data/3.MetDiffScreening/EG.vs.CG/EG.vs.CG_pos_PCA.3D.pdf
- raw data/Metabolomics raw data/3.MetDiffScreening/EG.vs.CG/EG.vs.CG_pos_PCA.3D.png
- raw data/Metabolomics raw data/3.MetDiffScreening/EG.vs.CG/EG.vs.CG_pos_PCA.pdf
- raw data/Metabolomics raw data/3.MetDiffScreening/EG.vs.CG/EG.vs.CG_pos_PCA.png
- raw data/Metabolomics raw data/3.MetDiffScreening/EG.vs.CG/EG.vs.CG_pos_PLSDA-loading.pdf
- raw data/Metabolomics raw data/3.MetDiffScreening/EG.vs.CG/EG.vs.CG_pos_PLSDA-loading.png
- raw data/Metabolomics raw data/3.MetDiffScreening/EG.vs.CG/EG.vs.CG_pos_PLSDA-score.pdf
- raw data/Metabolomics raw data/3.MetDiffScreening/EG.vs.CG/EG.vs.CG_pos_PLSDA-score.png
- raw data/Metabolomics raw data/3.MetDiffScreening/EG.vs.CG/EG.vs.CG_pos_PLSDA-valid.pdf
- raw data/Metabolomics raw data/3.MetDiffScreening/EG.vs.CG/EG.vs.CG_pos_PLSDA-valid.png
- raw data/Metabolomics raw data/4.MetDiffAnalysis/
- raw data/Metabolomics raw data/4.MetDiffAnalysis/4-MetDiffAnalysis-readme.pdf
- raw data/Metabolomics raw data/4.MetDiffAnalysis/EG.vs.CG/
- raw data/Metabolomics raw data/4.MetDiffAnalysis/EG.vs.CG/EG.vs.CG_neg_cluster_heatmap.pdf
- raw data/Metabolomics raw data/4.MetDiffAnalysis/EG.vs.CG/EG.vs.CG_neg_cluster_heatmap.png
- raw data/Metabolomics raw data/4.MetDiffAnalysis/EG.vs.CG/EG.vs.CG_neg_cluster_heatmap_detail.pdf
- raw data/Metabolomics raw data/4.MetDiffAnalysis/EG.vs.CG/EG.vs.CG_neg_cluster_heatmap_detail.png
- raw data/Metabolomics raw data/4.MetDiffAnalysis/EG.vs.CG/EG.vs.CG_neg_corr.pdf
- raw data/Metabolomics raw data/4.MetDiffAnalysis/EG.vs.CG/EG.vs.CG_neg_corr.png
- raw data/Metabolomics raw data/4.MetDiffAnalysis/EG.vs.CG/EG.vs.CG_neg_corr.xls
- raw data/Metabolomics raw data/4.MetDiffAnalysis/EG.vs.CG/EG.vs.CG_neg_heatmap.pdf
- raw data/Metabolomics raw data/4.MetDiffAnalysis/EG.vs.CG/EG.vs.CG_neg_heatmap.png
- raw data/Metabolomics raw data/4.MetDiffAnalysis/EG.vs.CG/EG.vs.CG_neg_heatmap_detail.pdf
- raw data/Metabolomics raw data/4.MetDiffAnalysis/EG.vs.CG/EG.vs.CG_neg_heatmap_detail.png
- raw data/Metabolomics raw data/4.MetDiffAnalysis/EG.vs.CG/EG.vs.CG_neg_Pvalue.xls
- raw data/Metabolomics raw data/4.MetDiffAnalysis/EG.vs.CG/EG.vs.CG_neg_zscore.pdf
- raw data/Metabolomics raw data/4.MetDiffAnalysis/EG.vs.CG/EG.vs.CG_neg_zscore.png
- raw data/Metabolomics raw data/4.MetDiffAnalysis/EG.vs.CG/EG.vs.CG_neg_zscore.xls
- raw data/Metabolomics raw data/4.MetDiffAnalysis/EG.vs.CG/EG.vs.CG_pos_cluster_heatmap.pdf
- raw data/Metabolomics raw data/4.MetDiffAnalysis/EG.vs.CG/EG.vs.CG_pos_cluster_heatmap.png
- raw data/Metabolomics raw data/4.MetDiffAnalysis/EG.vs.CG/EG.vs.CG_pos_cluster_heatmap_detail.pdf
- raw data/Metabolomics raw data/4.MetDiffAnalysis/EG.vs.CG/EG.vs.CG_pos_cluster_heatmap_detail.png
- raw data/Metabolomics raw data/4.MetDiffAnalysis/EG.vs.CG/EG.vs.CG_pos_corr.pdf
- raw data/Metabolomics raw data/4.MetDiffAnalysis/EG.vs.CG/EG.vs.CG_pos_corr.png
- raw data/Metabolomics raw data/4.MetDiffAnalysis/EG.vs.CG/EG.vs.CG_pos_corr.xls
- raw data/Metabolomics raw data/4.MetDiffAnalysis/EG.vs.CG/EG.vs.CG_pos_heatmap.pdf
- raw data/Metabolomics raw data/4.MetDiffAnalysis/EG.vs.CG/EG.vs.CG_pos_heatmap.png
- raw data/Metabolomics raw data/4.MetDiffAnalysis/EG.vs.CG/EG.vs.CG_pos_heatmap_detail.pdf
- raw data/Metabolomics raw data/4.MetDiffAnalysis/EG.vs.CG/EG.vs.CG_pos_heatmap_detail.png
- raw data/Metabolomics raw data/4.MetDiffAnalysis/EG.vs.CG/EG.vs.CG_pos_Pvalue.xls
- raw data/Metabolomics raw data/4.MetDiffAnalysis/EG.vs.CG/EG.vs.CG_pos_zscore.pdf
- raw data/Metabolomics raw data/4.MetDiffAnalysis/EG.vs.CG/EG.vs.CG_pos_zscore.png
- raw data/Metabolomics raw data/4.MetDiffAnalysis/EG.vs.CG/EG.vs.CG_pos_zscore.xls
- raw data/Metabolomics raw data/4.MetDiffAnalysis/EG.vs.CG/ROC_neg/
- raw data/Metabolomics raw data/4.MetDiffAnalysis/EG.vs.CG/ROC_neg/Com_100_neg_ROC.pdf
- raw data/Metabolomics raw data/4.MetDiffAnalysis/EG.vs.CG/ROC_neg/Com_10399_neg_ROC.pdf
- raw data/Metabolomics raw data/4.MetDiffAnalysis/EG.vs.CG/ROC_neg/Com_10502_neg_ROC.pdf
- raw data/Metabolomics raw data/4.MetDiffAnalysis/EG.vs.CG/ROC_neg/Com_1051_neg_ROC.pdf
- raw data/Metabolomics raw data/4.MetDiffAnalysis/EG.vs.CG/ROC_neg/Com_1054_neg_ROC.pdf
- raw data/Metabolomics raw data/4.MetDiffAnalysis/EG.vs.CG/ROC_neg/Com_10641_neg_ROC.pdf
- raw data/Metabolomics raw data/4.MetDiffAnalysis/EG.vs.CG/ROC_neg/Com_10859_neg_ROC.pdf
- raw data/Metabolomics raw data/4.MetDiffAnalysis/EG.vs.CG/ROC_neg/Com_1090_neg_ROC.pdf
- raw data/Metabolomics raw data/4.MetDiffAnalysis/EG.vs.CG/ROC_neg/Com_1099_neg_ROC.pdf
- raw data/Metabolomics raw data/4.MetDiffAnalysis/EG.vs.CG/ROC_neg/Com_11057_neg_ROC.pdf
- raw data/Metabolomics raw data/4.MetDiffAnalysis/EG.vs.CG/ROC_neg/Com_11269_neg_ROC.pdf
- raw data/Metabolomics raw data/4.MetDiffAnalysis/EG.vs.CG/ROC_neg/Com_1170_neg_ROC.pdf
- raw data/Metabolomics raw data/4.MetDiffAnalysis/EG.vs.CG/ROC_neg/Com_12075_neg_ROC.pdf
- raw data/Metabolomics raw data/4.MetDiffAnalysis/EG.vs.CG/ROC_neg/Com_1208_neg_ROC.pdf
- raw data/Metabolomics raw data/4.MetDiffAnalysis/EG.vs.CG/ROC_neg/Com_12417_neg_ROC.pdf
- raw data/Metabolomics raw data/4.MetDiffAnalysis/EG.vs.CG/ROC_neg/Com_12752_neg_ROC.pdf
- raw data/Metabolomics raw data/4.MetDiffAnalysis/EG.vs.CG/ROC_neg/Com_12_neg_ROC.pdf
- raw data/Metabolomics raw data/4.MetDiffAnalysis/EG.vs.CG/ROC_neg/Com_13137_neg_ROC.pdf
- raw data/Metabolomics raw data/4.MetDiffAnalysis/EG.vs.CG/ROC_neg/Com_1314_neg_ROC.pdf
- raw data/Metabolomics raw data/4.MetDiffAnalysis/EG.vs.CG/ROC_neg/Com_1316_neg_ROC.pdf
- raw data/Metabolomics raw data/4.MetDiffAnalysis/EG.vs.CG/ROC_neg/Com_13199_neg_ROC.pdf
- raw data/Metabolomics raw data/4.MetDiffAnalysis/EG.vs.CG/ROC_neg/Com_132_neg_ROC.pdf
- raw data/Metabolomics raw data/4.MetDiffAnalysis/EG.vs.CG/ROC_neg/Com_1336_neg_ROC.pdf
- raw data/Metabolomics raw data/4.MetDiffAnalysis/EG.vs.CG/ROC_neg/Com_13439_neg_ROC.pdf
- raw data/Metabolomics raw data/4.MetDiffAnalysis/EG.vs.CG/ROC_neg/Com_13522_neg_ROC.pdf
- raw data/Metabolomics raw data/4.MetDiffAnalysis/EG.vs.CG/ROC_neg/Com_1399_neg_ROC.pdf
- raw data/Metabolomics raw data/4.MetDiffAnalysis/EG.vs.CG/ROC_neg/Com_14097_neg_ROC.pdf
- raw data/Metabolomics raw data/4.MetDiffAnalysis/EG.vs.CG/ROC_neg/Com_14132_neg_ROC.pdf
- raw data/Metabolomics raw data/4.MetDiffAnalysis/EG.vs.CG/ROC_neg/Com_1478_neg_ROC.pdf
- raw data/Metabolomics raw data/4.MetDiffAnalysis/EG.vs.CG/ROC_neg/Com_15437_neg_ROC.pdf
- raw data/Metabolomics raw data/4.MetDiffAnalysis/EG.vs.CG/ROC_neg/Com_15503_neg_ROC.pdf
- raw data/Metabolomics raw data/4.MetDiffAnalysis/EG.vs.CG/ROC_neg/Com_15621_neg_ROC.pdf
- raw data/Metabolomics raw data/4.MetDiffAnalysis/EG.vs.CG/ROC_neg/Com_1608_neg_ROC.pdf
- raw data/Metabolomics raw data/4.MetDiffAnalysis/EG.vs.CG/ROC_neg/Com_1620_neg_ROC.pdf
- raw data/Metabolomics raw data/4.MetDiffAnalysis/EG.vs.CG/ROC_neg/Com_16443_neg_ROC.pdf
- raw data/Metabolomics raw data/4.MetDiffAnalysis/EG.vs.CG/ROC_neg/Com_16570_neg_ROC.pdf
- raw data/Metabolomics raw data/4.MetDiffAnalysis/EG.vs.CG/ROC_neg/Com_16591_neg_ROC.pdf
- raw data/Metabolomics raw data/4.MetDiffAnalysis/EG.vs.CG/ROC_neg/Com_16734_neg_ROC.pdf
- raw data/Metabolomics raw data/4.MetDiffAnalysis/EG.vs.CG/ROC_neg/Com_16820_neg_ROC.pdf
- raw data/Metabolomics raw data/4.MetDiffAnalysis/EG.vs.CG/ROC_neg/Com_1687_neg_ROC.pdf
- raw data/Metabolomics raw data/4.MetDiffAnalysis/EG.vs.CG/ROC_neg/Com_1698_neg_ROC.pdf
- raw data/Metabolomics raw data/4.MetDiffAnalysis/EG.vs.CG/ROC_neg/Com_1728_neg_ROC.pdf
- raw data/Metabolomics raw data/4.MetDiffAnalysis/EG.vs.CG/ROC_neg/Com_1781_neg_ROC.pdf
- raw data/Metabolomics raw data/4.MetDiffAnalysis/EG.vs.CG/ROC_neg/Com_17_neg_ROC.pdf
- raw data/Metabolomics raw data/4.MetDiffAnalysis/EG.vs.CG/ROC_neg/Com_1822_neg_ROC.pdf
- raw data/Metabolomics raw data/4.MetDiffAnalysis/EG.vs.CG/ROC_neg/Com_1828_neg_ROC.pdf
- raw data/Metabolomics raw data/4.MetDiffAnalysis/EG.vs.CG/ROC_neg/Com_184_neg_ROC.pdf
- raw data/Metabolomics raw data/4.MetDiffAnalysis/EG.vs.CG/ROC_neg/Com_1897_neg_ROC.pdf
- raw data/Metabolomics raw data/4.MetDiffAnalysis/EG.vs.CG/ROC_neg/Com_19_neg_ROC.pdf
- raw data/Metabolomics raw data/4.MetDiffAnalysis/EG.vs.CG/ROC_neg/Com_20_neg_ROC.pdf
- raw data/Metabolomics raw data/4.MetDiffAnalysis/EG.vs.CG/ROC_neg/Com_2124_neg_ROC.pdf
- raw data/Metabolomics raw data/4.MetDiffAnalysis/EG.vs.CG/ROC_neg/Com_2200_neg_ROC.pdf
- raw data/Metabolomics raw data/4.MetDiffAnalysis/EG.vs.CG/ROC_neg/Com_22_neg_ROC.pdf
- raw data/Metabolomics raw data/4.MetDiffAnalysis/EG.vs.CG/ROC_neg/Com_2338_neg_ROC.pdf
- raw data/Metabolomics raw data/4.MetDiffAnalysis/EG.vs.CG/ROC_neg/Com_2540_neg_ROC.pdf
- raw data/Metabolomics raw data/4.MetDiffAnalysis/EG.vs.CG/ROC_neg/Com_267_neg_ROC.pdf
- raw data/Metabolomics raw data/4.MetDiffAnalysis/EG.vs.CG/ROC_neg/Com_2693_neg_ROC.pdf
- raw data/Metabolomics raw data/4.MetDiffAnalysis/EG.vs.CG/ROC_neg/Com_2705_neg_ROC.pdf
- raw data/Metabolomics raw data/4.MetDiffAnalysis/EG.vs.CG/ROC_neg/Com_271_neg_ROC.pdf
- raw data/Metabolomics raw data/4.MetDiffAnalysis/EG.vs.CG/ROC_neg/Com_2974_neg_ROC.pdf
- raw data/Metabolomics raw data/4.MetDiffAnalysis/EG.vs.CG/ROC_neg/Com_3046_neg_ROC.pdf
- raw data/Metabolomics raw data/4.MetDiffAnalysis/EG.vs.CG/ROC_neg/Com_3147_neg_ROC.pdf
- raw data/Metabolomics raw data/4.MetDiffAnalysis/EG.vs.CG/ROC_neg/Com_31_neg_ROC.pdf
- raw data/Metabolomics raw data/4.MetDiffAnalysis/EG.vs.CG/ROC_neg/Com_333_neg_ROC.pdf
- raw data/Metabolomics raw data/4.MetDiffAnalysis/EG.vs.CG/ROC_neg/Com_3375_neg_ROC.pdf
- raw data/Metabolomics raw data/4.MetDiffAnalysis/EG.vs.CG/ROC_neg/Com_3385_neg_ROC.pdf
- raw data/Metabolomics raw data/4.MetDiffAnalysis/EG.vs.CG/ROC_neg/Com_33_neg_ROC.pdf
- raw data/Metabolomics raw data/4.MetDiffAnalysis/EG.vs.CG/ROC_neg/Com_344_neg_ROC.pdf
- raw data/Metabolomics raw data/4.MetDiffAnalysis/EG.vs.CG/ROC_neg/Com_345_neg_ROC.pdf
- raw data/Metabolomics raw data/4.MetDiffAnalysis/EG.vs.CG/ROC_neg/Com_361_neg_ROC.pdf
- raw data/Metabolomics raw data/4.MetDiffAnalysis/EG.vs.CG/ROC_neg/Com_3689_neg_ROC.pdf
- raw data/Metabolomics raw data/4.MetDiffAnalysis/EG.vs.CG/ROC_neg/Com_3920_neg_ROC.pdf
- raw data/Metabolomics raw data/4.MetDiffAnalysis/EG.vs.CG/ROC_neg/Com_3926_neg_ROC.pdf
- raw data/Metabolomics raw data/4.MetDiffAnalysis/EG.vs.CG/ROC_neg/Com_395_neg_ROC.pdf
- raw data/Metabolomics raw data/4.MetDiffAnalysis/EG.vs.CG/ROC_neg/Com_400_neg_ROC.pdf
- raw data/Metabolomics raw data/4.MetDiffAnalysis/EG.vs.CG/ROC_neg/Com_40_neg_ROC.pdf
- raw data/Metabolomics raw data/4.MetDiffAnalysis/EG.vs.CG/ROC_neg/Com_41_neg_ROC.pdf
- raw data/Metabolomics raw data/4.MetDiffAnalysis/EG.vs.CG/ROC_neg/Com_4400_neg_ROC.pdf
- raw data/Metabolomics raw data/4.MetDiffAnalysis/EG.vs.CG/ROC_neg/Com_461_neg_ROC.pdf
- raw data/Metabolomics raw data/4.MetDiffAnalysis/EG.vs.CG/ROC_neg/Com_464_neg_ROC.pdf
- raw data/Metabolomics raw data/4.MetDiffAnalysis/EG.vs.CG/ROC_neg/Com_4_neg_ROC.pdf
- raw data/Metabolomics raw data/4.MetDiffAnalysis/EG.vs.CG/ROC_neg/Com_5321_neg_ROC.pdf
- raw data/Metabolomics raw data/4.MetDiffAnalysis/EG.vs.CG/ROC_neg/Com_5351_neg_ROC.pdf
- raw data/Metabolomics raw data/4.MetDiffAnalysis/EG.vs.CG/ROC_neg/Com_568_neg_ROC.pdf
- raw data/Metabolomics raw data/4.MetDiffAnalysis/EG.vs.CG/ROC_neg/Com_5732_neg_ROC.pdf
- raw data/Metabolomics raw data/4.MetDiffAnalysis/EG.vs.CG/ROC_neg/Com_579_neg_ROC.pdf
- raw data/Metabolomics raw data/4.MetDiffAnalysis/EG.vs.CG/ROC_neg/Com_585_neg_ROC.pdf
- raw data/Metabolomics raw data/4.MetDiffAnalysis/EG.vs.CG/ROC_neg/Com_5905_neg_ROC.pdf
- raw data/Metabolomics raw data/4.MetDiffAnalysis/EG.vs.CG/ROC_neg/Com_6043_neg_ROC.pdf
- raw data/Metabolomics raw data/4.MetDiffAnalysis/EG.vs.CG/ROC_neg/Com_611_neg_ROC.pdf
- raw data/Metabolomics raw data/4.MetDiffAnalysis/EG.vs.CG/ROC_neg/Com_6314_neg_ROC.pdf
- raw data/Metabolomics raw data/4.MetDiffAnalysis/EG.vs.CG/ROC_neg/Com_63_neg_ROC.pdf
- raw data/Metabolomics raw data/4.MetDiffAnalysis/EG.vs.CG/ROC_neg/Com_6484_neg_ROC.pdf
- raw data/Metabolomics raw data/4.MetDiffAnalysis/EG.vs.CG/ROC_neg/Com_6688_neg_ROC.pdf
- raw data/Metabolomics raw data/4.MetDiffAnalysis/EG.vs.CG/ROC_neg/Com_689_neg_ROC.pdf
- raw data/Metabolomics raw data/4.MetDiffAnalysis/EG.vs.CG/ROC_neg/Com_6_neg_ROC.pdf
- raw data/Metabolomics raw data/4.MetDiffAnalysis/EG.vs.CG/ROC_neg/Com_7379_neg_ROC.pdf
- raw data/Metabolomics raw data/4.MetDiffAnalysis/EG.vs.CG/ROC_neg/Com_744_neg_ROC.pdf
- raw data/Metabolomics raw data/4.MetDiffAnalysis/EG.vs.CG/ROC_neg/Com_74_neg_ROC.pdf
- raw data/Metabolomics raw data/4.MetDiffAnalysis/EG.vs.CG/ROC_neg/Com_750_neg_ROC.pdf
- raw data/Metabolomics raw data/4.MetDiffAnalysis/EG.vs.CG/ROC_neg/Com_753_neg_ROC.pdf
- raw data/Metabolomics raw data/4.MetDiffAnalysis/EG.vs.CG/ROC_neg/Com_77_neg_ROC.pdf
- raw data/Metabolomics raw data/4.MetDiffAnalysis/EG.vs.CG/ROC_neg/Com_790_neg_ROC.pdf
- raw data/Metabolomics raw data/4.MetDiffAnalysis/EG.vs.CG/ROC_neg/Com_8066_neg_ROC.pdf
- raw data/Metabolomics raw data/4.MetDiffAnalysis/EG.vs.CG/ROC_neg/Com_8098_neg_ROC.pdf
- raw data/Metabolomics raw data/4.MetDiffAnalysis/EG.vs.CG/ROC_neg/Com_8728_neg_ROC.pdf
- raw data/Metabolomics raw data/4.MetDiffAnalysis/EG.vs.CG/ROC_neg/Com_8796_neg_ROC.pdf
- raw data/Metabolomics raw data/4.MetDiffAnalysis/EG.vs.CG/ROC_neg/Com_889_neg_ROC.pdf
- raw data/Metabolomics raw data/4.MetDiffAnalysis/EG.vs.CG/ROC_neg/Com_9137_neg_ROC.pdf
- raw data/Metabolomics raw data/4.MetDiffAnalysis/EG.vs.CG/ROC_neg/Com_9272_neg_ROC.pdf
- raw data/Metabolomics raw data/4.MetDiffAnalysis/EG.vs.CG/ROC_neg/Com_9422_neg_ROC.pdf
- raw data/Metabolomics raw data/4.MetDiffAnalysis/EG.vs.CG/ROC_neg/Com_9425_neg_ROC.pdf
- raw data/Metabolomics raw data/4.MetDiffAnalysis/EG.vs.CG/ROC_neg/Com_960_neg_ROC.pdf
- raw data/Metabolomics raw data/4.MetDiffAnalysis/EG.vs.CG/ROC_neg/Com_9827_neg_ROC.pdf
- raw data/Metabolomics raw data/4.MetDiffAnalysis/EG.vs.CG/ROC_neg/Com_9838_neg_ROC.pdf
- raw data/Metabolomics raw data/4.MetDiffAnalysis/EG.vs.CG/ROC_neg/Com_987_neg_ROC.pdf
- raw data/Metabolomics raw data/4.MetDiffAnalysis/EG.vs.CG/ROC_neg/Com_989_neg_ROC.pdf
- raw data/Metabolomics raw data/4.MetDiffAnalysis/EG.vs.CG/ROC_neg/Com_9938_neg_ROC.pdf
- raw data/Metabolomics raw data/4.MetDiffAnalysis/EG.vs.CG/ROC_neg/Com_9_neg_ROC.pdf
- raw data/Metabolomics raw data/4.MetDiffAnalysis/EG.vs.CG/ROC_pos/
- raw data/Metabolomics raw data/4.MetDiffAnalysis/EG.vs.CG/ROC_pos/Com_10147_pos_ROC.pdf
- raw data/Metabolomics raw data/4.MetDiffAnalysis/EG.vs.CG/ROC_pos/Com_10179_pos_ROC.pdf
- raw data/Metabolomics raw data/4.MetDiffAnalysis/EG.vs.CG/ROC_pos/Com_101_pos_ROC.pdf
- raw data/Metabolomics raw data/4.MetDiffAnalysis/EG.vs.CG/ROC_pos/Com_10245_pos_ROC.pdf
- raw data/Metabolomics raw data/4.MetDiffAnalysis/EG.vs.CG/ROC_pos/Com_10370_pos_ROC.pdf
- raw data/Metabolomics raw data/4.MetDiffAnalysis/EG.vs.CG/ROC_pos/Com_10612_pos_ROC.pdf
- raw data/Metabolomics raw data/4.MetDiffAnalysis/EG.vs.CG/ROC_pos/Com_1066_pos_ROC.pdf
- raw data/Metabolomics raw data/4.MetDiffAnalysis/EG.vs.CG/ROC_pos/Com_10750_pos_ROC.pdf
- raw data/Metabolomics raw data/4.MetDiffAnalysis/EG.vs.CG/ROC_pos/Com_10967_pos_ROC.pdf
- raw data/Metabolomics raw data/4.MetDiffAnalysis/EG.vs.CG/ROC_pos/Com_11036_pos_ROC.pdf
- raw data/Metabolomics raw data/4.MetDiffAnalysis/EG.vs.CG/ROC_pos/Com_1108_pos_ROC.pdf
- raw data/Metabolomics raw data/4.MetDiffAnalysis/EG.vs.CG/ROC_pos/Com_1117_pos_ROC.pdf
- raw data/Metabolomics raw data/4.MetDiffAnalysis/EG.vs.CG/ROC_pos/Com_1120_pos_ROC.pdf
- raw data/Metabolomics raw data/4.MetDiffAnalysis/EG.vs.CG/ROC_pos/Com_1125_pos_ROC.pdf
- raw data/Metabolomics raw data/4.MetDiffAnalysis/EG.vs.CG/ROC_pos/Com_11308_pos_ROC.pdf
- raw data/Metabolomics raw data/4.MetDiffAnalysis/EG.vs.CG/ROC_pos/Com_11397_pos_ROC.pdf
- raw data/Metabolomics raw data/4.MetDiffAnalysis/EG.vs.CG/ROC_pos/Com_11779_pos_ROC.pdf
- raw data/Metabolomics raw data/4.MetDiffAnalysis/EG.vs.CG/ROC_pos/Com_1194_pos_ROC.pdf
- raw data/Metabolomics raw data/4.MetDiffAnalysis/EG.vs.CG/ROC_pos/Com_1198_pos_ROC.pdf
- raw data/Metabolomics raw data/4.MetDiffAnalysis/EG.vs.CG/ROC_pos/Com_11_pos_ROC.pdf
- raw data/Metabolomics raw data/4.MetDiffAnalysis/EG.vs.CG/ROC_pos/Com_1209_pos_ROC.pdf
- raw data/Metabolomics raw data/4.MetDiffAnalysis/EG.vs.CG/ROC_pos/Com_12234_pos_ROC.pdf
- raw data/Metabolomics raw data/4.MetDiffAnalysis/EG.vs.CG/ROC_pos/Com_12307_pos_ROC.pdf
- raw data/Metabolomics raw data/4.MetDiffAnalysis/EG.vs.CG/ROC_pos/Com_12509_pos_ROC.pdf
- raw data/Metabolomics raw data/4.MetDiffAnalysis/EG.vs.CG/ROC_pos/Com_12810_pos_ROC.pdf
- raw data/Metabolomics raw data/4.MetDiffAnalysis/EG.vs.CG/ROC_pos/Com_13007_pos_ROC.pdf
- raw data/Metabolomics raw data/4.MetDiffAnalysis/EG.vs.CG/ROC_pos/Com_13190_pos_ROC.pdf
- raw data/Metabolomics raw data/4.MetDiffAnalysis/EG.vs.CG/ROC_pos/Com_13516_pos_ROC.pdf
- raw data/Metabolomics raw data/4.MetDiffAnalysis/EG.vs.CG/ROC_pos/Com_1351_pos_ROC.pdf
- raw data/Metabolomics raw data/4.MetDiffAnalysis/EG.vs.CG/ROC_pos/Com_13686_pos_ROC.pdf
- raw data/Metabolomics raw data/4.MetDiffAnalysis/EG.vs.CG/ROC_pos/Com_13777_pos_ROC.pdf
- raw data/Metabolomics raw data/4.MetDiffAnalysis/EG.vs.CG/ROC_pos/Com_1379_pos_ROC.pdf
- raw data/Metabolomics raw data/4.MetDiffAnalysis/EG.vs.CG/ROC_pos/Com_13_pos_ROC.pdf
- raw data/Metabolomics raw data/4.MetDiffAnalysis/EG.vs.CG/ROC_pos/Com_14132_pos_ROC.pdf
- raw data/Metabolomics raw data/4.MetDiffAnalysis/EG.vs.CG/ROC_pos/Com_14406_pos_ROC.pdf
[truncated: 4,987 more entries]
