# Supplementary material for: Comparative multiomics analysis of cell physiological state after culture in a basket bioreactor
Source: Sci Rep. 2022 Nov 23;12:20161. doi: 10.1038/s41598-022-24687-4 (PMC9686226; doi:10.1038/s41598-022-24687-4)
Supplement: Supplementary file 1 — Supplementary Information 1. [file 41598_2022_24687_MOESM1_ESM.zip › raw data/Metabolomics raw data/1.MetQuant-QC/Correlation/cor_pearson_neg.xls]

R^2	neg_QC1	neg_QC2	neg_QC3
neg_QC1	1	0.99	0.987
neg_QC2	0.99	1	0.99
neg_QC3	0.987	0.99	1
