# Supplementary material for: Comparative multiomics analysis of cell physiological state after culture in a basket bioreactor
Source: Sci Rep. 2022 Nov 23;12:20161. doi: 10.1038/s41598-022-24687-4 (PMC9686226; doi:10.1038/s41598-022-24687-4)
Supplement: Supplementary file 1 — Supplementary Information 1. [file 41598_2022_24687_MOESM1_ESM.zip › raw data/Metabolomics raw data/1.MetQuant-QC/sam_qc_infor_neg.xls]

Sample name	batch	Group name	ID num
neg_ME1_1	1	EG	1
neg_ME1_2	1	EG	2
neg_ME1_3	1	EG	3
neg_ME1_4	1	EG	4
neg_ME1_5	1	EG	5
neg_ME1_6	1	EG	6
neg_MC2_1	1	CG	7
neg_MC2_2	1	CG	8
neg_MC2_3	1	CG	9
neg_MC2_4	1	CG	10
neg_MC2_5	1	CG	11
neg_MC2_6	1	CG	12
neg_QC1	1	QC	13
neg_QC2	1	QC	14
neg_QC3	1	QC	15
