# Supplementary material for: Comparative multiomics analysis of cell physiological state after culture in a basket bioreactor
Source: Sci Rep. 2022 Nov 23;12:20161. doi: 10.1038/s41598-022-24687-4 (PMC9686226; doi:10.1038/s41598-022-24687-4)
Supplement: Supplementary file 1 — Supplementary Information 1. [file 41598_2022_24687_MOESM1_ESM.zip › raw data/Metabolomics raw data/1.MetQuant-QC/sam_qc_infor_pos.xls]

Sample name	batch	Group name	ID num
pos_ME1_1	1	EG	1
pos_ME1_2	1	EG	2
pos_ME1_3	1	EG	3
pos_ME1_4	1	EG	4
pos_ME1_5	1	EG	5
pos_ME1_6	1	EG	6
pos_MC2_1	1	CG	7
pos_MC2_2	1	CG	8
pos_MC2_3	1	CG	9
pos_MC2_4	1	CG	10
pos_MC2_5	1	CG	11
pos_MC2_6	1	CG	12
pos_QC1	1	QC	13
pos_QC2	1	QC	14
pos_QC3	1	QC	15
