# Supplementary material for: Comparative multiomics analysis of cell physiological state after culture in a basket bioreactor
Source: Sci Rep. 2022 Nov 23;12:20161. doi: 10.1038/s41598-022-24687-4 (PMC9686226; doi:10.1038/s41598-022-24687-4)
Supplement: Supplementary file 1 — Supplementary Information 1. [file 41598_2022_24687_MOESM1_ESM.zip › raw data/Metabolomics raw data/1.MetQuant-QC/TIC/Samples_Specialized_Traces_pos.xls]

## Sheet: Sheet1
Specialized Traces
04-May-2022 9:20
Checked		Spectrum File
False		HF1_1196481_CP_blank.raw
False		HF1_1196481_CP_QC1.raw
False		HF1_1196481_CP_QC2.raw
False		HF1_1196481_CP_QC3.raw
False		HF1_CP1_FZTM220022133-1A.raw
© Reported with Compound Discoverer 3.1			1
Specialized Traces
04-May-2022 9:20
Checked		Spectrum File
False		HF1_CP1_FZTM220022134-1A.raw
False		HF1_CP1_FZTM220022135-1A.raw
False		HF1_CP1_FZTM220022136-1A.raw
False		HF1_CP1_FZTM220022137-1A.raw
© Reported with Compound Discoverer 3.1			2
Specialized Traces
04-May-2022 9:20
Checked		Spectrum File
False		HF1_CP1_FZTM220022138-1A.raw
False		HF1_CP2_FZTM220022139-1A.raw
False		HF1_CP2_FZTM220022140-1A.raw
False		HF1_CP2_FZTM220022141-1A.raw
© Reported with Compound Discoverer 3.1			3
Specialized Traces
04-May-2022 9:20
Checked		Spectrum File
False		HF1_CP2_FZTM220022142-1A.raw
False		HF1_CP2_FZTM220022143-1A.raw
False		HF1_CP2_FZTM220022144-1A.raw
© Reported with Compound Discoverer 3.1			4
