# Supplementary material for: Comparative multiomics analysis of cell physiological state after culture in a basket bioreactor
Source: Sci Rep. 2022 Nov 23;12:20161. doi: 10.1038/s41598-022-24687-4 (PMC9686226; doi:10.1038/s41598-022-24687-4)
Supplement: Supplementary file 1 — Supplementary Information 1. [file 41598_2022_24687_MOESM1_ESM.zip › raw data/Metabolomics raw data/2.MetAnnotation/HMDB/meta_neg_hmdb_anno.xls]

ID	Name	Formula	HMDB_ID	tax_Kingdom	tax_SuperClass	tax_Class	tax_SubClass	tax_DirectParent	Source
Com_4_neg	D-(-)-Mannitol	C6 H14 O6	HMDB0000765	Organic compounds	Organic oxygen compounds	Organooxygen compounds	Carbohydrates and carbohydrate conjugates	Sugar alcohols	Endogenous;Food;Biological;Tissue and substructures;Organ and components;Biofluid and excreta;Cell and elements;Subcellular;Biological process;Membrane stabilizer;Energy source;Energy storage;Surfactant;Emulsifier;Pharmaceutical industry
Com_17_neg	L-Iditol	C6 H14 O6	HMDB0011632	Organic compounds	Organic oxygen compounds	Organooxygen compounds	Carbohydrates and carbohydrate conjugates	Sugar alcohols	Endogenous;Food;Biological;Biofluid and excreta;Cell and elements;Subcellular;Biological process;Surfactant;Emulsifier;Membrane stabilizer;Energy source;Energy storage
Com_20_neg	D-Mannitol 1-phosphate	C6 H15 O9 P	HMDB0001530	Organic compounds	Organic oxygen compounds	Organooxygen compounds	Carbohydrates and carbohydrate conjugates	Monosaccharide phosphates	Endogenous;Food;Biological
Com_22_neg	Uridine 5'-diphosphoglucuronic acid	C15 H22 N2 O18 P2	HMDB0000935	Organic compounds	Organoheterocyclic compounds	Lactones	Gamma butyrolactones	Gamma butyrolactones	Endogenous;Food;Biological;Tissue and substructures;Organ and components;Subcellular;Biological process;Pharmaceutical industry
Com_32_neg	Desthiobiotin	C10 H18 N2 O3	HMDB0003581	Organic compounds	Lipids and lipid-like molecules	Fatty Acyls	Fatty acids and conjugates	Medium-chain fatty acids	Endogenous;Food;Biological;Biofluid and excreta;Cell and elements;Subcellular;Biological process;Membrane stabilizer;Energy source;Energy storage;Nutrient;Surfactant;Emulsifier;Pharmaceutical industry
Com_50_neg	Uridine 5'-diphosphogalactose	C15 H24 N2 O17 P2	HMDB0012305	Organic compounds	Nucleosides, nucleotides, and analogues	Pyrimidine nucleotides	Pyrimidine nucleotide sugars	Pyrimidine nucleotide sugars	Endogenous;Food;Biological
Com_77_neg	D-Ribose-1-phosphate	C5 H11 O8 P	HMDB0001489	Organic compounds	Organic oxygen compounds	Organooxygen compounds	Carbohydrates and carbohydrate conjugates	Pentoses	Endogenous;Food;Biological;Subcellular;Biological process;Pharmaceutical industry
Com_312_neg	N-Acetylaspartic acid	C6 H9 N O5	HMDB0000812	Organic compounds	Organic acids and derivatives	Carboxylic acids and derivatives	Amino acids, peptides, and analogues	Aspartic acid and derivatives	Endogenous;Tissue and substructures;Organ and components;Cell and elements;Biofluid and excreta;Subcellular;Biological process;Neurotoxin;Acidogen;Metabotoxin;Food and nutrition;Metabolite
Com_361_neg	Thymidine 5'-diphosphate	C10 H16 N2 O11 P2	HMDB0001274	Organic compounds	Nucleosides, nucleotides, and analogues	Pyrimidine nucleotides	Pyrimidine deoxyribonucleotides	Pyrimidine 2'-deoxyribonucleoside diphosphates	Endogenous;Food;Biological;Subcellular;Biological process;Pharmaceutical industry
Com_456_neg	3-Phosphoglyceric acid	C3 H7 O7 P	HMDB0000807	Organic compounds	Organic oxygen compounds	Organooxygen compounds	Carbohydrates and carbohydrate conjugates	Sugar acids and derivatives	Endogenous;Tissue and substructures;Organ and components;Biofluid and excreta;Subcellular;Biological process
Com_833_neg	Thymidine 5'-monophosphate	C10 H15 N2 O8 P	HMDB0001227	Organic compounds	Nucleosides, nucleotides, and analogues	Pyrimidine nucleotides	Pyrimidine deoxyribonucleotides	Pyrimidine 2'-deoxyribonucleoside monophosphates	Endogenous;Food;Biological;Cell and elements;Biofluid and excreta;Subcellular;Biological process;Pharmaceutical industry
Com_1051_neg	DL-Tryptophan	C11 H12 N2 O2	HMDB0030396	Organic compounds	Organoheterocyclic compounds	Indoles and derivatives	Indolyl carboxylic acids and derivatives	Indolyl carboxylic acids and derivatives	Endogenous;Food;Biological;Biofluid and excreta;Subcellular;Cell and elements
Com_1161_neg	NADPH	C21 H30 N7 O17 P3	HMDB0000221	Organic compounds	Nucleosides, nucleotides, and analogues	(5'->5')-dinucleotides	-	(5'->5')-dinucleotides	Endogenous;Food;Biological;Tissue and substructures;Biofluid and excreta;Subcellular;Biological process
Com_1461_neg	2,3-Bisphospho-D-glyceric acid	C3 H8 O10 P2	HMDB0001294	Organic compounds	Organic oxygen compounds	Organooxygen compounds	Carbohydrates and carbohydrate conjugates	Sugar acids and derivatives	Endogenous;Cell and elements;Organ and components;Biofluid and excreta;Subcellular;Biological process
Com_2705_neg	S-Lactoylglutathione	C13 H21 N3 O8 S	HMDB0001066	Organic compounds	Organic acids and derivatives	Carboxylic acids and derivatives	Amino acids, peptides, and analogues	Oligopeptides	Endogenous;Food;Biological;Subcellular;Biological process
Com_3390_neg	Adrenic acid	C22 H36 O2	HMDB0002226	Organic compounds	Lipids and lipid-like molecules	Fatty Acyls	Fatty acids and conjugates	Very long-chain fatty acids	Endogenous;Food;Biological;Tissue and substructures;Biofluid and excreta;Subcellular;Cell and elements;Biological process;Surfactant;Emulsifier;Membrane stabilizer;Energy source;Energy storage;Nutrient
Com_2693_neg	Valylproline	C10 H18 N2 O3	HMDB0029135	Organic compounds	Organic acids and derivatives	Carboxylic acids and derivatives	Amino acids, peptides, and analogues	Dipeptides	Endogenous
Com_269_neg	Hypoxanthine	C5 H4 N4 O	HMDB0000157	Organic compounds	Organoheterocyclic compounds	Imidazopyrimidines	Purines and purine derivatives	Hypoxanthines	Endogenous;Food;Biological;Organ and components;Tissue and substructures;Biofluid and excreta;Subcellular;Cell and elements;Biological process;Pharmaceutical industry;Drug metabolite;Waste product;Metabolite
Com_2214_neg	S-Adenosylhomocysteine	C14 H20 N6 O5 S	HMDB0000939	Organic compounds	Organoheterocyclic compounds	Lactones	Gamma butyrolactones	Gamma butyrolactones	Endogenous;Food;Biological;Organ and components;Cell and elements;Tissue and substructures;Biofluid and excreta;Subcellular;Biological process;Immunotoxin;Metabotoxin;Pharmaceutical industry;Drug metabolite;Waste product
Com_1166_neg	N-Acetylneuraminic acid	C11 H19 N O9	HMDB0000230	Organic compounds	Organic oxygen compounds	Organooxygen compounds	Carbohydrates and carbohydrate conjugates	N-acylneuraminic acids	Endogenous;Food;Biological;Tissue and substructures;Organ and components;Biofluid and excreta;Subcellular;Biological process;Antioxidant;Pharmaceutical industry
Com_406_neg	Guanosine	C10 H13 N5 O5	HMDB0000133	Organic compounds	Nucleosides, nucleotides, and analogues	Purine nucleosides	-	Purine nucleosides	Endogenous;Food;Biological;Tissue and substructures;Organ and components;Biofluid and excreta;Cell and elements;Subcellular;Biological process;Pharmaceutical industry
Com_9_neg	UDP-N-acetylglucosamine	C17 H27 N3 O17 P2	HMDB0000290	Organic compounds	Nucleosides, nucleotides, and analogues	Pyrimidine nucleotides	Pyrimidine nucleotide sugars	Pyrimidine nucleotide sugars	Endogenous;Organ and components;Tissue and substructures;Subcellular;Biofluid and excreta;Biological process;Pharmaceutical industry
Com_751_neg	Glycyl-L-leucine	C8 H16 N2 O3	HMDB0028929	Organic compounds	Organic acids and derivatives	Carboxylic acids and derivatives	Amino acids, peptides, and analogues	Dipeptides	Endogenous
Com_1620_neg	Docosahexaenoic acid	C22 H32 O2	HMDB0002183	Organic compounds	Lipids and lipid-like molecules	Fatty Acyls	Fatty acids and conjugates	Very long-chain fatty acids	Endogenous;Food;Biological;Organ and components;Tissue and substructures;Biofluid and excreta;Subcellular;Cell and elements;Biological process;Membrane stabilizer;Energy source;Energy storage;Nutrient;Surfactant;Emulsifier;Pharmaceutical industry
Com_969_neg	L-Aspartic acid	C4 H7 N O4	HMDB0000191	Organic compounds	Organic acids and derivatives	Carboxylic acids and derivatives	Amino acids, peptides, and analogues	Aspartic acid and derivatives	Endogenous;Food;Biological;Tissue and substructures;Organ and components;Biofluid and excreta;Subcellular;Cell and elements;Biological process;Pharmaceutical industry;Essential amino acid
Com_127_neg	Cyclic ADP-ribose	C15 H21 N5 O13 P2	HMDB0249529	Organic compounds	Organic oxygen compounds	Organooxygen compounds	Carbohydrates and carbohydrate conjugates	Pentose phosphates	-
Com_1251_neg	Arachidonic acid	C20 H32 O2	HMDB0001043	Organic compounds	Lipids and lipid-like molecules	Fatty Acyls	Fatty acids and conjugates	Long-chain fatty acids	Endogenous;Food;Biological;Organ and components;Tissue and substructures;Biofluid and excreta;Subcellular;Cell and elements;Biological process;Surfactant;Emulsifier;Pharmaceutical industry;Membrane stabilizer;Energy source;Energy storage;Nutrient
Com_28_neg	cis-Aconitic acid	C6 H6 O6	HMDB0000072	Organic compounds	Organic acids and derivatives	Carboxylic acids and derivatives	Tricarboxylic acids and derivatives	Tricarboxylic acids and derivatives	Endogenous;Food;Biological;Organ and components;Biofluid and excreta;Subcellular;Biological process
Com_41_neg	4-Oxoproline	C5 H7 N O3	HMDB0304793	Organic compounds	Organic acids and derivatives	Carboxylic acids and derivatives	Amino acids, peptides, and analogues	Proline and derivatives	-
Com_79_neg	D-Mannose 6-phosphate	C6 H13 O9 P	HMDB0304312	Organic compounds	Organic oxygen compounds	Organooxygen compounds	Carbohydrates and carbohydrate conjugates	Hexose phosphates	-
Com_80_neg	D-threo-Isocitric acid	C6 H8 O7	HMDB0001874	Organic compounds	Organic acids and derivatives	Carboxylic acids and derivatives	Tricarboxylic acids and derivatives	Tricarboxylic acids and derivatives	Endogenous;Food;Biological;Subcellular;Biofluid and excreta
Com_84_neg	Elaidic acid	C18 H34 O2	HMDB0000573	Organic compounds	Lipids and lipid-like molecules	Fatty Acyls	Fatty acids and conjugates	Long-chain fatty acids	Endogenous;Food;Biological;Tissue and substructures;Biofluid and excreta;Subcellular;Cell and elements;Biological process;Membrane stabilizer;Energy source;Energy storage;Nutrient;Surfactant;Emulsifier;Pharmaceutical industry
Com_116_neg	Pyrrole-2-carboxylic acid	C5 H5 N O2	HMDB0004230	Organic compounds	Organoheterocyclic compounds	Pyrroles	Pyrrole carboxylic acids and derivatives	Pyrrole 2-carboxylic acids	Endogenous;Pharmaceutical industry
Com_132_neg	5-oxoproline	C5 H7 N O3	HMDB0000267	Organic compounds	Organic acids and derivatives	Carboxylic acids and derivatives	Amino acids, peptides, and analogues	Alpha amino acids and derivatives	Endogenous;Food;Biological;Tissue and substructures;Organ and components;Biofluid and excreta;Subcellular;Biological process;Metabotoxin;Acidogen;Pharmaceutical industry;Essential amino acid
Com_267_neg	D-Phenylalanine	C9 H11 N O2	HMDB0250791	Organic compounds	Organic acids and derivatives	Carboxylic acids and derivatives	Amino acids, peptides, and analogues	Phenylalanine and derivatives	-
Com_316_neg	Trichloroacetic acid	C2 H Cl3 O2	HMDB0042048	Organic compounds	Organic acids and derivatives	Carboxylic acids and derivatives	Alpha-halocarboxylic acids and derivatives	Alpha-halocarboxylic acids	Endogenous;Environmental;Water disinfection;Nutrient;Water pollutant
Com_333_neg	N6-Acetyl-L-Lysine	C8 H16 N2 O3	HMDB0000206	Organic compounds	Organic acids and derivatives	Carboxylic acids and derivatives	Amino acids, peptides, and analogues	L-alpha-amino acids	Endogenous;Food;Biological;Tissue and substructures;Subcellular;Biofluid and excreta
Com_339_neg	Roquefortine C	C22 H23 N5 O2	HMDB0030381	Organic compounds	Organoheterocyclic compounds	Indoles and derivatives	Pyrroloindoles	Pyrroloindoles	Endogenous;Food;Biological
Com_344_neg	LPC 18:1	C26 H52 N O7 P	HMDB0002815	Organic compounds	Lipids and lipid-like molecules	Glycerophospholipids	Glycerophosphocholines	1-acyl-sn-glycero-3-phosphocholines	Endogenous;Food;Biological;Tissue and substructures;Biofluid and excreta;Cell and elements;Subcellular;Biological process;Surfactant;Emulsifier;Food and nutrition;Membrane stabilizer;Energy source;Energy storage
Com_345_neg	Reduced nicotinamide adenine dinucleotide	C21 H29 N7 O14 P2	HMDB0001487	Organic compounds	Nucleosides, nucleotides, and analogues	(5'->5')-dinucleotides	-	(5'->5')-dinucleotides	Endogenous;Food;Biological;Tissue and substructures;Organ and components;Cell and elements;Biofluid and excreta;Subcellular;Biological process;Pharmaceutical industry
Com_452_neg	gamma-Glutamylmethionine	C10 H18 N2 O5 S	HMDB0034367	Organic compounds	Organic acids and derivatives	Carboxylic acids and derivatives	Amino acids, peptides, and analogues	Dipeptides	Food;Biological;Subcellular;Cell and elements;Nutrient
Com_464_neg	Maltitol	C12 H24 O11	HMDB0002928	Organic compounds	Lipids and lipid-like molecules	Fatty Acyls	Fatty acyl glycosides	Fatty acyl glycosides of mono- and disaccharides	Food;Endogenous;Biological;Subcellular;Biofluid and excreta;Biological process;Nutrient;Energy storage;Energy source;Membrane stabilizer
Com_477_neg	Deoxyguanosine	C10 H13 N5 O4	HMDB0000085	Organic compounds	Nucleosides, nucleotides, and analogues	Purine nucleosides	Purine 2'-deoxyribonucleosides	Purine 2'-deoxyribonucleosides	Endogenous;Food;Biological;Tissue and substructures;Biofluid and excreta;Subcellular;Cell and elements;Biological process
Com_513_neg	4-Hydroxybenzoic acid	C7 H6 O3	HMDB0000500	Organic compounds	Benzenoids	Benzene and substituted derivatives	Benzoic acids and derivatives	Hydroxybenzoic acid derivatives	Endogenous;Food;Biological;Biofluid and excreta;Subcellular;Biological process;Cosmetic;Drug;Pharmaceutical industry
Com_523_neg	Nicotinamide adenine dinucleotide phosphate	C21 H28 N7 O17 P3	HMDB0304435	Organic compounds	Nucleosides, nucleotides, and analogues	(5'->5')-dinucleotides	-	(5'->5')-dinucleotides	-
Com_579_neg	13Z,16Z-Docosadienoic Acid	C22 H40 O2	HMDB0061714	Organic compounds	Lipids and lipid-like molecules	Fatty Acyls	Fatty acids and conjugates	Very long-chain fatty acids	Food;Endogenous;Biological;Tissue and substructures;Biofluid and excreta;Subcellular;Biological process;Nutrient;Energy storage;Energy source;Membrane stabilizer
Com_585_neg	Methionine	C5 H11 N O2 S	HMDB0033951	Organic compounds	Organic acids and derivatives	Carboxylic acids and derivatives	Amino acids, peptides, and analogues	Methionine and derivatives	Food;Biological;Subcellular;Cell and elements;Food and nutrition;Nutrient
Com_705_neg	3-Furoic acid	C5 H4 O3	HMDB0000444	Organic compounds	Organoheterocyclic compounds	Furans	Furoic acid and derivatives	Furoic acids	Endogenous
Com_731_neg	Stearic acid	C18 H36 O2	HMDB0000827	Organic compounds	Lipids and lipid-like molecules	Fatty Acyls	Fatty acids and conjugates	Long-chain fatty acids	Endogenous;Food;Synthetic;Biological;Organ and components;Tissue and substructures;Biofluid and excreta;Subcellular;Cell and elements;Biological process;Metabolite;Membrane stabilizer;Energy source;Energy storage;Nutrient;Food and nutrition;Personal care products;Surfactant;Emulsifier;Pharmaceutical industry
Com_750_neg	Sedoheptulose 1,7-bisphosphate	C7 H16 O13 P2	HMDB0060274	Organic compounds	Organic oxygen compounds	Organooxygen compounds	Carbohydrates and carbohydrate conjugates	Monosaccharide phosphates	-
Com_989_neg	Glu-Gln	C10 H17 N3 O6	HMDB0028817	Organic compounds	Organic acids and derivatives	Carboxylic acids and derivatives	Amino acids, peptides, and analogues	Dipeptides	Endogenous
Com_996_neg	Ala-trp	C14 H17 N3 O3	HMDB0013209	Organic compounds	Organic acids and derivatives	Carboxylic acids and derivatives	Amino acids, peptides, and analogues	Dipeptides	Endogenous
Com_1045_neg	acetyl phosphate	C2 H5 O5 P	HMDB0001494	Organic compounds	Organic acids and derivatives	Organic phosphoric acids and derivatives	Phosphate esters	Acyl monophosphates	Endogenous;Biological process;Pharmaceutical industry;Energy source
Com_1149_neg	dAMP	C10 H14 N5 O6 P	HMDB0000905	Organic compounds	Nucleosides, nucleotides, and analogues	Purine nucleotides	Purine deoxyribonucleotides	Purine 2'-deoxyribonucleoside monophosphates	Endogenous;Organ and components;Subcellular;Biological process
Com_1170_neg	Gluconic acid	C6 H12 O7	HMDB0000625	Organic compounds	Organic oxygen compounds	Organooxygen compounds	Carbohydrates and carbohydrate conjugates	Sugar acids and derivatives	Endogenous;Biological;Tissue and substructures;Organ and components;Subcellular;Biofluid and excreta;Chelating agent;Pharmaceutical industry;Food and nutrition
Com_1211_neg	gamma-Glutamyltyrosine	C14 H18 N2 O6	HMDB0011741	Organic compounds	Organic acids and derivatives	Carboxylic acids and derivatives	Amino acids, peptides, and analogues	Tyrosine and derivatives	Endogenous;Food;Biological
Com_1283_neg	Methylmalonate	C4 H6 O4	HMDB0000202	Organic compounds	Organic acids and derivatives	Carboxylic acids and derivatives	Dicarboxylic acids and derivatives	Dicarboxylic acids and derivatives	Endogenous;Tissue and substructures;Organ and components;Biofluid and excreta;Subcellular;Biological process;Pharmaceutical industry;Acidogen;Metabotoxin
Com_1285_neg	Phe-Phe	C18 H20 N2 O3	HMDB0013302	Organic compounds	Organic acids and derivatives	Carboxylic acids and derivatives	Amino acids, peptides, and analogues	Dipeptides	Endogenous
Com_1302_neg	N-(5-Aminopentyl)acetamide	C7 H16 N2 O	HMDB0002284	Organic compounds	Organic acids and derivatives	Carboxylic acids and derivatives	Carboxylic acid derivatives	Acetamides	Endogenous;Biological
Com_1314_neg	dTMP	C10 H15 N2 O8 P	HMDB0001227	Organic compounds	Nucleosides, nucleotides, and analogues	Pyrimidine nucleotides	Pyrimidine deoxyribonucleotides	Pyrimidine 2'-deoxyribonucleoside monophosphates	Endogenous;Food;Biological;Cell and elements;Biofluid and excreta;Subcellular;Biological process;Pharmaceutical industry
Com_1465_neg	2-Ketohexanoic acid	C6 H10 O3	HMDB0001864	Organic compounds	Organic acids and derivatives	Keto acids and derivatives	Medium-chain keto acids and derivatives	Medium-chain keto acids and derivatives	Endogenous
Com_1520_neg	Adenylosuccinic acid	C14 H18 N5 O11 P	HMDB0248010	Organic compounds	Nucleosides, nucleotides, and analogues	Purine nucleotides	Purine ribonucleotides	Purine ribonucleoside monophosphates	-
Com_1755_neg	Phosphoribosyl pyrophosphate	C5 H13 O14 P3	HMDB0000280	Organic compounds	Organic oxygen compounds	Organooxygen compounds	Carbohydrates and carbohydrate conjugates	Pentose phosphates	Endogenous;Cell and elements;Biofluid and excreta;Subcellular;Biological process;Pharmaceutical industry
Com_1828_neg	Taurine	C2 H7 N O3 S	HMDB0000251	Organic compounds	Organic acids and derivatives	Organic sulfonic acids and derivatives	Organosulfonic acids and derivatives	Organosulfonic acids	Endogenous;Food;Biological;Organ and components;Tissue and substructures;Biofluid and excreta;Cell and elements;Subcellular;Biological process;Food and nutrition;Pharmaceutical industry;Osmolyte;Essential amino acid;Antioxidant
Com_1981_neg	16-Hydroxyhexadecanoic acid	C16 H32 O3	HMDB0006294	Organic compounds	Lipids and lipid-like molecules	Fatty Acyls	Fatty acids and conjugates	Long-chain fatty acids	Endogenous;Food;Biological;Biofluid and excreta;Subcellular;Cell and elements;Biological process;Surfactant;Emulsifier;Membrane stabilizer;Energy source;Energy storage;Nutrient
Com_1997_neg	Oxaceprol	C7 H11 N O4	HMDB0000725	Organic compounds	Organic acids and derivatives	Carboxylic acids and derivatives	Amino acids, peptides, and analogues	Proline and derivatives	Endogenous;Food;Synthetic;Biological;Cell and elements;Organ and components;Tissue and substructures;Biofluid and excreta;Subcellular;Biological process;Metabolite;Nutrient;Food and nutrition;Personal care products;Pharmaceutical industry
Com_2132_neg	Protoporphyrin IX	C34 H34 N4 O4	HMDB0000241	Organic compounds	Organoheterocyclic compounds	Tetrapyrroles and derivatives	Porphyrins	Porphyrins	Endogenous;Food;Biological;Cell and elements;Tissue and substructures;Organ and components;Biofluid and excreta;Subcellular;Biological process;Neurotoxin;Phototoxin;Metabotoxin;Metabolite;Pharmaceutical industry
Com_2183_neg	Xylitol	C5 H12 O5	HMDB0242149	Organic compounds	Organic oxygen compounds	Organooxygen compounds	Carbohydrates and carbohydrate conjugates	Sugar alcohols	-
Com_2235_neg	D-Sedoheptulose 7-phosphate	C7 H15 O10 P	HMDB0001068	Organic compounds	Organic oxygen compounds	Organooxygen compounds	Carbohydrates and carbohydrate conjugates	Hexose phosphates	Endogenous;Food;Biological;Tissue and substructures;Cell and elements;Biofluid and excreta;Subcellular;Biological process
Com_2540_neg	Glycerol-3-phosphate	C3 H9 O6 P	HMDB0252849	Organic compounds	Lipids and lipid-like molecules	Glycerophospholipids	Glycerophosphates	Glycerophosphates	-
Com_2613_neg	2-Furoic acid	C5 H4 O3	HMDB0000617	Organic compounds	Organoheterocyclic compounds	Furans	Furoic acid and derivatives	Furoic acids	Endogenous;Food;Biological
Com_2791_neg	D-Ribulose 1,5-bisphosphate	C5 H12 O11 P2	HMDB0244230	Organic compounds	Organic oxygen compounds	Organooxygen compounds	Carbohydrates and carbohydrate conjugates	Pentose phosphates	-
Com_2968_neg	N-Acetyl-L-glutamic acid	C7 H11 N O5	HMDB0001138	Organic compounds	Organic acids and derivatives	Carboxylic acids and derivatives	Amino acids, peptides, and analogues	Glutamic acid and derivatives	Endogenous;Tissue and substructures;Organ and components;Subcellular;Biofluid and excreta;Biological process
Com_3111_neg	Ornithine	C5 H12 N2 O2	HMDB0000214	Organic compounds	Organic acids and derivatives	Carboxylic acids and derivatives	Amino acids, peptides, and analogues	L-alpha-amino acids	Endogenous;Food;Biological;Organ and components;Biofluid and excreta;Cell and elements;Subcellular;Biological process;Pharmaceutical industry
Com_3147_neg	2,4-Dichlorophenol	C6 H4 Cl2 O	HMDB0004811	Organic compounds	Benzenoids	Benzene and substituted derivatives	Halobenzenes	Dichlorobenzenes	Endogenous;Synthetic;Environmental;Subcellular;Biofluid and excreta;Air pollutant;Environmental contaminant;Water pollutant
Com_3210_neg	Leukotriene C4	C30 H47 N3 O9 S	HMDB0001198	Organic compounds	Organic acids and derivatives	Carboxylic acids and derivatives	Amino acids, peptides, and analogues	Oligopeptides	Endogenous;Tissue and substructures;Organ and components;Biofluid and excreta;Cell and elements;Subcellular;Biological process;Pharmaceutical industry
Com_3385_neg	Corticosterone	C21 H30 O4	HMDB0001547	Organic compounds	Lipids and lipid-like molecules	Steroids and steroid derivatives	Hydroxysteroids	21-hydroxysteroids	Endogenous;Food;Tissue and substructures;Cell and elements;Organ and components;Biofluid and excreta;Subcellular;Biological process;Surfactant;Emulsifier;Pharmaceutical industry;Membrane stabilizer;Energy source;Energy storage;Molecular messenger
Com_3500_neg	cAMP	C10 H12 N5 O6 P	HMDB0000058	Organic compounds	Nucleosides, nucleotides, and analogues	Purine nucleotides	Cyclic purine nucleotides	3',5'-cyclic purine nucleotides	Endogenous;Food;Biological;Tissue and substructures;Biofluid and excreta;Subcellular;Cell and elements;Biological process;Pharmaceutical industry;Molecular messenger
Com_3661_neg	Azelaic acid	C9 H16 O4	HMDB0000784	Organic compounds	Lipids and lipid-like molecules	Fatty Acyls	Fatty acids and conjugates	Medium-chain fatty acids	Endogenous;Food;Synthetic;Biological;Subcellular;Biofluid and excreta;Organ and components;Biological process;Nutrient;Energy storage;Energy source;Membrane stabilizer;Personal care products;Pharmaceutical industry
Com_3774_neg	3-Hydroxypicolinic acid	C6 H5 N O3	HMDB0013188	Organic compounds	Organoheterocyclic compounds	Pyridines and derivatives	Pyridinecarboxylic acids and derivatives	Pyridinecarboxylic acids	Endogenous
Com_4252_neg	Cytidine-5'-monophosphate	C9 H14 N3 O8 P	HMDB0000095	Organic compounds	Nucleosides, nucleotides, and analogues	Pyrimidine nucleotides	Pyrimidine ribonucleotides	Pyrimidine ribonucleoside monophosphates	Endogenous;Food;Biological;Tissue and substructures;Organ and components;Biofluid and excreta;Cell and elements;Subcellular;Biological process;Pharmaceutical industry
Com_4544_neg	Prostaglandin E3	C20 H30 O5	HMDB0002664	Organic compounds	Lipids and lipid-like molecules	Fatty Acyls	Eicosanoids	Prostaglandins and related compounds	Endogenous;Food;Biological;Biofluid and excreta;Cell and elements;Subcellular;Biological process;Surfactant;Emulsifier;Membrane stabilizer;Energy source;Energy storage;Nutrient;Inflammatory;Modulator
Com_4957_neg	Asp-Phe	C13 H16 N2 O5	HMDB0000706	Organic compounds	Organic acids and derivatives	Carboxylic acids and derivatives	Amino acids, peptides, and analogues	Peptides	Food
Com_5012_neg	4-Methylphenol	C7 H8 O	HMDB0001858	Organic compounds	Benzenoids	Phenols	Cresols	Para cresols	Endogenous;Food;Synthetic;Environmental;Biological;Tissue and substructures;Cell and elements;Subcellular;Biofluid and excreta;Uremic toxin;Air pollutant;Environmental contaminant;Hazardous air pollutant;Food and nutrition;Pharmaceutical industry
Com_5068_neg	Docosatrienoic acid	C22 H38 O2	HMDB0002823	Organic compounds	Lipids and lipid-like molecules	Fatty Acyls	Fatty acids and conjugates	Very long-chain fatty acids	Endogenous;Food;Biological;Tissue and substructures;Biofluid and excreta;Cell and elements;Subcellular;Biological process;Surfactant;Emulsifier;Membrane stabilizer;Energy source;Energy storage;Nutrient
Com_5153_neg	Melatonin	C13 H16 N2 O2	HMDB0001389	Organic compounds	Organoheterocyclic compounds	Indoles and derivatives	Indoles	3-alkylindoles	Endogenous;Food;Biological;Organ and components;Cell and elements;Tissue and substructures;Biofluid and excreta;Subcellular;Biological process;Free radical scavenger;Antioxidant;Modulator;Molecular messenger;Pharmaceutical industry
Com_5321_neg	Arachidic acid	C20 H40 O2	HMDB0002212	Organic compounds	Lipids and lipid-like molecules	Fatty Acyls	Fatty acids and conjugates	Long-chain fatty acids	Food;Endogenous;Synthetic;Biological;Tissue and substructures;Biofluid and excreta;Subcellular;Cell and elements;Biological process;Personal care products;Surfactant;Emulsifier;Membrane stabilizer;Energy source;Energy storage;Nutrient
Com_5619_neg	Taurocholic acid	C26 H45 N O7 S	HMDB0000036	Organic compounds	Lipids and lipid-like molecules	Steroids and steroid derivatives	Bile acids, alcohols and derivatives	Trihydroxy bile acids, alcohols and derivatives	Endogenous;Food;Biological;Tissue and substructures;Subcellular;Organ and components;Cell and elements;Biofluid and excreta;Biological process;Membrane stabilizer;Energy source;Energy storage;Molecular messenger;Surfactant;Emulsifier
Com_6099_neg	Flavin adenine dinucleotide	C27 H33 N9 O15 P2	HMDB0252293	Organic compounds	Nucleosides, nucleotides, and analogues	Flavin nucleotides	-	Flavin nucleotides	-
Com_6347_neg	Reduced nicotinamide adenine dinucleotide phosphate	C21 H30 N7 O17 P3	HMDB0000221	Organic compounds	Nucleosides, nucleotides, and analogues	(5'->5')-dinucleotides	-	(5'->5')-dinucleotides	Endogenous;Food;Biological;Tissue and substructures;Biofluid and excreta;Subcellular;Biological process
Com_7379_neg	Homovanillic acid	C9 H10 O4	HMDB0000118	Organic compounds	Benzenoids	Phenols	Methoxyphenols	Methoxyphenols	Endogenous;Food;Biological;Organ and components;Cell and elements;Biofluid and excreta;Subcellular;Biological process
Com_8451_neg	Biopterin	C9 H11 N5 O3	HMDB0000468	Organic compounds	Organoheterocyclic compounds	Pteridines and derivatives	Pterins and derivatives	Biopterins and derivatives	Endogenous;Tissue and substructures;Organ and components;Cell and elements;Subcellular;Biofluid and excreta
Com_8613_neg	N-glycyl-L-proline	C5 H10 N2 O4	HMDB0252876	Organic compounds	Organic acids and derivatives	Carboxylic acids and derivatives	Amino acids, peptides, and analogues	Dipeptides	-
Com_8728_neg	Oleic Acid	C18 H34 O2	HMDB0000207	Organic compounds	Lipids and lipid-like molecules	Fatty Acyls	Fatty acids and conjugates	Long-chain fatty acids	Endogenous;Food;Synthetic;Biological;Organ and components;Tissue and substructures;Biofluid and excreta;Cell and elements;Subcellular;Biological process;Food and nutrition;Personal care products;Surfactant;Emulsifier;Membrane stabilizer;Energy source;Energy storage;Nutrient
Com_8796_neg	Undecanedioic acid	C11 H20 O4	HMDB0000888	Organic compounds	Lipids and lipid-like molecules	Fatty Acyls	Fatty acids and conjugates	Medium-chain fatty acids	Endogenous;Food;Biological;Subcellular;Biofluid and excreta;Biological process;Nutrient;Energy storage;Energy source;Membrane stabilizer
Com_9272_neg	D-3-Phenyllactic acid	C9 H10 O3	HMDB0000748	Organic compounds	Phenylpropanoids and polyketides	Phenylpropanoic acids	-	Phenylpropanoic acids	Endogenous;Biological
Com_9358_neg	ADP-ribose	C15 H23 N5 O14 P2	HMDB0001178	Organic compounds	Nucleosides, nucleotides, and analogues	Purine nucleotides	Purine nucleotide sugars	Purine nucleotide sugars	Endogenous;Tissue and substructures;Organ and components;Subcellular;Cell and elements;Biological process;Molecular messenger
Com_9422_neg	DL-Serine	C3 H7 N O3	HMDB0003406	Organic compounds	Organic acids and derivatives	Carboxylic acids and derivatives	Amino acids, peptides, and analogues	Serine and derivatives	Endogenous;Food;Biological;Subcellular;Organ and components;Tissue and substructures;Biofluid and excreta;Cell and elements;Biological process;Pharmaceutical industry
Com_9517_neg	Trehalose	C12 H22 O11	HMDB0000975	Organic compounds	Organic oxygen compounds	Organooxygen compounds	Carbohydrates and carbohydrate conjugates	O-glycosyl compounds	Endogenous;Food;Biological;Organ and components;Tissue and substructures;Biofluid and excreta;Cell and elements;Biological process;Pharmaceutical industry
Com_9743_neg	Riboflavin-5-phosphate	C17 H21 N4 O9 P	HMDB0001520	Organic compounds	Nucleosides, nucleotides, and analogues	Flavin nucleotides	-	Flavin nucleotides	Endogenous;Food;Biological;Tissue and substructures;Cell and elements;Biofluid and excreta;Subcellular;Biological process;Pharmaceutical industry
Com_9838_neg	Myristic Acid	C14 H28 O2	HMDB0000806	Organic compounds	Lipids and lipid-like molecules	Fatty Acyls	Fatty acids and conjugates	Long-chain fatty acids	Endogenous;Food;Biological;Tissue and substructures;Organ and components;Biofluid and excreta;Subcellular;Cell and elements;Biological process;Membrane stabilizer;Energy source;Energy storage;Nutrient;Food and nutrition;Surfactant;Emulsifier;Pharmaceutical industry
Com_9938_neg	D-Proline	C5 H9 N O2	HMDB0003411	Organic compounds	Organic acids and derivatives	Carboxylic acids and derivatives	Amino acids, peptides, and analogues	Proline and derivatives	Endogenous;Biological;Biofluid and excreta;Cell and elements;Subcellular;Biological process;Pharmaceutical industry
Com_10106_neg	Tetradecanedioic acid	C14 H26 O4	HMDB0000872	Organic compounds	Lipids and lipid-like molecules	Fatty Acyls	Fatty acids and conjugates	Long-chain fatty acids	Endogenous;Food;Biological;Subcellular;Biofluid and excreta;Biological process;Nutrient;Energy storage;Energy source;Membrane stabilizer
Com_10258_neg	Lactobionic acid	C12 H22 O12	HMDB0253945	Organic compounds	Lipids and lipid-like molecules	Fatty Acyls	Fatty acyl glycosides	Fatty acyl glycosides of mono- and disaccharides	-
Com_10473_neg	10-Undecenoic acid	C11 H20 O2	HMDB0033724	Organic compounds	Lipids and lipid-like molecules	Fatty Acyls	Fatty acids and conjugates	Medium-chain fatty acids	Endogenous;Food;Biological;Biofluid and excreta;Cell and elements;Subcellular;Biological process;Surfactant;Emulsifier;Food and nutrition;Nutrient;Membrane stabilizer;Energy source;Energy storage
Com_11168_neg	Pentadecanoic Acid	C15 H30 O2	HMDB0000826	Organic compounds	Lipids and lipid-like molecules	Fatty Acyls	Fatty acids and conjugates	Long-chain fatty acids	Endogenous;Food;Biological;Tissue and substructures;Biofluid and excreta;Subcellular;Cell and elements;Biological process;Food and nutrition;Surfactant;Emulsifier;Membrane stabilizer;Energy source;Energy storage;Nutrient
Com_13333_neg	2-Hydroxymyristic acid	C14 H28 O3	HMDB0002261	Organic compounds	Lipids and lipid-like molecules	Fatty Acyls	Fatty acids and conjugates	Long-chain fatty acids	Endogenous;Food;Biological;Biofluid and excreta;Cell and elements;Subcellular;Biological process;Surfactant;Emulsifier;Membrane stabilizer;Energy source;Energy storage;Nutrient
Com_13439_neg	12-Hydroxydodecanoic acid	C12 H24 O3	HMDB0002059	Organic compounds	Organic acids and derivatives	Hydroxy acids and derivatives	Medium-chain hydroxy acids and derivatives	Medium-chain hydroxy acids and derivatives	Endogenous;Food;Cell and elements;Subcellular;Biological process;Surfactant;Emulsifier;Pharmaceutical industry;Membrane stabilizer;Energy source;Energy storage
Com_13468_neg	N-Methylhydantoin	C4 H6 N2 O2	HMDB0003646	Organic compounds	Organoheterocyclic compounds	Azolines	Imidazolines	Imidazolines	Endogenous
Com_13522_neg	10-Hydroxydecanoic acid	C10 H20 O3	HMDB0244272	Organic compounds	Organic acids and derivatives	Hydroxy acids and derivatives	Medium-chain hydroxy acids and derivatives	Medium-chain hydroxy acids and derivatives	-
Com_14097_neg	Nonadecanoic acid	C19 H38 O2	HMDB0000772	Organic compounds	Lipids and lipid-like molecules	Fatty Acyls	Fatty acids and conjugates	Long-chain fatty acids	Endogenous;Food;Biological;Tissue and substructures;Biofluid and excreta;Cell and elements;Subcellular;Biological process;Surfactant;Emulsifier;Membrane stabilizer;Energy source;Energy storage;Nutrient
Com_14271_neg	3-(3-Methoxyphenyl)propionic acid	C10 H12 O3	HMDB0059969	Organic compounds	Benzenoids	Phenol ethers	Anisoles	Anisoles	-
Com_14623_neg	Lignoceric Acid	C24 H48 O2	HMDB0002003	Organic compounds	Lipids and lipid-like molecules	Fatty Acyls	Fatty acids and conjugates	Very long-chain fatty acids	Food;Endogenous;Biological;Biofluid and excreta;Subcellular;Cell and elements;Biological process;Surfactant;Emulsifier;Membrane stabilizer;Energy source;Energy storage;Nutrient
Com_14785_neg	NADH	C21 H29 N7 O14 P2	HMDB0001487	Organic compounds	Nucleosides, nucleotides, and analogues	(5'->5')-dinucleotides	-	(5'->5')-dinucleotides	Endogenous;Food;Biological;Tissue and substructures;Organ and components;Cell and elements;Biofluid and excreta;Subcellular;Biological process;Pharmaceutical industry
Com_14798_neg	2-Phosphoglyceric acid	C3 H7 O7 P	HMDB0000362	Organic compounds	Organic oxygen compounds	Organooxygen compounds	Carbohydrates and carbohydrate conjugates	Sugar acids and derivatives	Endogenous
Com_14837_neg	Lactitol	C12 H24 O11	HMDB0040937	Organic compounds	Lipids and lipid-like molecules	Fatty Acyls	Fatty acyl glycosides	Fatty acyl glycosides of mono- and disaccharides	Food;Endogenous;Biological;Biofluid and excreta;Subcellular;Cell and elements;Biological process;Surfactant;Emulsifier;Pharmaceutical industry;Nutrient;Energy storage;Energy source;Membrane stabilizer
Com_15085_neg	GW501516	C21 H18 F3 N O3 S2	HMDB0246147	Organic compounds	Benzenoids	Benzene and substituted derivatives	Phenoxyacetic acid derivatives	Phenoxyacetic acid derivatives	-
Com_15506_neg	4-Hydroxyretinoic Acid	C20 H28 O3	HMDB0006254	Organic compounds	Lipids and lipid-like molecules	Prenol lipids	Retinoids	Retinoids	Endogenous;Food;Biological;Cell and elements;Organ and components;Biofluid and excreta;Subcellular;Biological process;Surfactant;Emulsifier;Drug metabolite;Waste product;Membrane stabilizer;Energy source;Energy storage;Nutrient
Com_15704_neg	D-Gluconic acid	C6 H12 O7	HMDB0303730	Organic compounds	Organic acids and derivatives	Hydroxy acids and derivatives	Medium-chain hydroxy acids and derivatives	Medium-chain hydroxy acids and derivatives	-
Com_16033_neg	Pepstatin	C34 H63 N5 O9	HMDB0256301	Organic compounds	Organic oxygen compounds	Organic oxoanionic compounds	Organic nitrates	Alkyl nitrates	-
Com_16443_neg	Capric acid	C10 H20 O2	HMDB0000511	Organic compounds	Lipids and lipid-like molecules	Fatty Acyls	Fatty acids and conjugates	Medium-chain fatty acids	Endogenous;Food;Biological;Tissue and substructures;Biofluid and excreta;Cell and elements;Subcellular;Biological process;Membrane stabilizer;Energy source;Energy storage;Nutrient;Food and nutrition;Surfactant;Emulsifier;Pharmaceutical industry
Com_16734_neg	Allolithocholic acid	C24 H40 O3	HMDB0000381	Organic compounds	Lipids and lipid-like molecules	Steroids and steroid derivatives	Bile acids, alcohols and derivatives	Monohydroxy bile acids, alcohols and derivatives	Endogenous;Food;Biological;Cell and elements;Tissue and substructures;Subcellular;Biofluid and excreta;Organ and components;Biological process;Surfactant;Emulsifier;Membrane stabilizer;Energy source;Energy storage;Molecular messenger
Com_17462_neg	DL-o-Tyrosine	C9 H11 N O3	HMDB0006050	Organic compounds	Organic acids and derivatives	Carboxylic acids and derivatives	Amino acids, peptides, and analogues	Phenylalanine and derivatives	Endogenous
Com_52_neg	Thr-Leu	C10 H20 N2 O4	HMDB0259044	Organic compounds	Organic acids and derivatives	Carboxylic acids and derivatives	Amino acids, peptides, and analogues	Dipeptides	-
Com_568_neg	Leucylproline	C11 H20 N2 O3	HMDB0011175	Organic compounds	Organic acids and derivatives	Carboxylic acids and derivatives	Amino acids, peptides, and analogues	Dipeptides	Endogenous
Com_147_neg	Ala-Ile	C9 H18 N2 O3	HMDB0028690	Organic compounds	Organic acids and derivatives	Carboxylic acids and derivatives	Amino acids, peptides, and analogues	Dipeptides	Endogenous
Com_889_neg	5-Methyluridine	C10 H14 N2 O6	HMDB0000884	Organic compounds	Nucleosides, nucleotides, and analogues	Pyrimidine nucleosides	-	Pyrimidine nucleosides	Endogenous;Tissue and substructures;Subcellular;Biofluid and excreta
Com_144_neg	3-Amino-4-methylpentanoic acid	C6 H13 N O2	HMDB0245808	Organic compounds	Organic acids and derivatives	Carboxylic acids and derivatives	Amino acids, peptides, and analogues	Beta amino acids and derivatives	-
Com_1478_neg	Gamma-Glu-Leu	C11 H20 N2 O5	HMDB0011171	Organic compounds	Organic acids and derivatives	Carboxylic acids and derivatives	Amino acids, peptides, and analogues	Dipeptides	Endogenous;Food;Biological
Com_400_neg	gamma-Glutamylleucine	C11 H20 N2 O5	HMDB0011171	Organic compounds	Organic acids and derivatives	Carboxylic acids and derivatives	Amino acids, peptides, and analogues	Dipeptides	Endogenous;Food;Biological
Com_1897_neg	gamma-Glutamylglutamic acid	C10 H16 N2 O7	HMDB0011737	Organic compounds	Organic acids and derivatives	Carboxylic acids and derivatives	Amino acids, peptides, and analogues	Glutamic acid and derivatives	Endogenous
Com_1532_neg	Pantothenic acid	C9 H17 N O5	HMDB0000210	Organic compounds	Organic oxygen compounds	Organooxygen compounds	Alcohols and polyols	Secondary alcohols	Food;Tissue and substructures;Organ and components;Biofluid and excreta;Cell and elements;Subcellular;Biological process;Drug;Pharmaceutical industry;Essential vitamin
Com_4422_neg	Dopamine	C8 H11 N O2	HMDB0000073	Organic compounds	Benzenoids	Phenols	Benzenediols	Catecholamines and derivatives	Endogenous;Food;Biological;Organ and components;Tissue and substructures;Biofluid and excreta;Subcellular;Cell and elements;Biological process;Pharmaceutical industry;Neurotoxin;Metabotoxin
Com_555_neg	Serotonin	C10 H12 N2 O	HMDB0000259	Organic compounds	Organoheterocyclic compounds	Indoles and derivatives	Tryptamines and derivatives	Serotonins	Endogenous;Food;Biological;Organ and components;Tissue and substructures;Biofluid and excreta;Subcellular;Cell and elements;Biological process;Pharmaceutical industry
Com_384_neg	Levodopa	C9 H11 N O4	HMDB0000181	Organic compounds	Organic acids and derivatives	Carboxylic acids and derivatives	Amino acids, peptides, and analogues	Tyrosine and derivatives	Endogenous;Food;Environmental;Biological;Organ and components;Tissue and substructures;Biofluid and excreta;Subcellular;Cell and elements;Biological process;Neurotoxin;Environmental contaminant;Prodrug;Pharmaceutical industry
Com_2372_neg	Asp-glu	C9 H14 N2 O7	HMDB0028752	Organic compounds	Organic acids and derivatives	Carboxylic acids and derivatives	Amino acids, peptides, and analogues	Dipeptides	Endogenous
Com_3920_neg	Cystine	C6 H12 N2 O4 S2	HMDB0250712	Organic compounds	Organic acids and derivatives	Carboxylic acids and derivatives	Amino acids, peptides, and analogues	Cysteine and derivatives	-
Com_3156_neg	5'-Deoxy-5'-(Methylthio)Adenosine	C11 H15 N5 O3 S	HMDB0001173	Organic compounds	Nucleosides, nucleotides, and analogues	5'-deoxyribonucleosides	5'-deoxy-5'-thionucleosides	5'-deoxy-5'-thionucleosides	Endogenous;Food;Biological;Tissue and substructures;Organ and components;Cell and elements;Biofluid and excreta;Subcellular;Biological process;Pharmaceutical industry
Com_790_neg	N-Propionylglycine	C5 H9 N O3	HMDB0000783	Organic compounds	Organic acids and derivatives	Carboxylic acids and derivatives	Amino acids, peptides, and analogues	N-acyl-alpha amino acids	Endogenous;Subcellular;Biofluid and excreta
Com_3284_neg	L-Asparagine	C4 H8 N2 O3	HMDB0000168	Organic compounds	Organic acids and derivatives	Carboxylic acids and derivatives	Amino acids, peptides, and analogues	Asparagine and derivatives	Endogenous;Food;Synthetic;Biological;Tissue and substructures;Organ and components;Biofluid and excreta;Subcellular;Cell and elements;Biological process;Environmental contaminant;Food and nutrition;Pharmaceutical industry;Essential amino acid;Trace element
Com_5814_neg	L-Argininosuccinate	C10 H18 N4 O6	HMDB0000052	Organic compounds	Organic acids and derivatives	Carboxylic acids and derivatives	Amino acids, peptides, and analogues	Aspartic acid and derivatives	Endogenous;Tissue and substructures;Organ and components;Biofluid and excreta;Subcellular;Biological process
Com_4112_neg	Tryptophanol	C11 H14 N2 O	HMDB0244977	Organic compounds	Organoheterocyclic compounds	Indoles and derivatives	Indoles	3-alkylindoles	-
Com_3689_neg	1,3-Dimethyluracil	C6 H8 N2 O2	HMDB0002144	Organic compounds	Organoheterocyclic compounds	Diazines	Pyrimidines and pyrimidine derivatives	Pyrimidones	Endogenous
Com_4400_neg	Leucine-enkephalin	C28 H37 N5 O7	HMDB0001045	Organic compounds	Organic acids and derivatives	Carboxylic acids and derivatives	Amino acids, peptides, and analogues	Oligopeptides	Endogenous
Com_15503_neg	Methyltestosterone	C20 H30 O2	HMDB0015655	Organic compounds	Lipids and lipid-like molecules	Steroids and steroid derivatives	Androstane steroids	Androgens and derivatives	Food;Enteral;Cell and elements;Tissue and substructures;Subcellular;Biofluid and excreta;Biological process;Membrane stabilizer;Energy source;Energy storage;Molecular messenger;Drug;Surfactant;Emulsifier;Pharmaceutical industry
Com_9129_neg	L-Tryptophan	C11 H12 N2 O2	HMDB0000929	Organic compounds	Organoheterocyclic compounds	Indoles and derivatives	Indolyl carboxylic acids and derivatives	Indolyl carboxylic acids and derivatives	Food;Synthetic;Biological;Tissue and substructures;Subcellular;Organ and components;Biofluid and excreta;Cell and elements;Biological process;Neurotoxin;Metabotoxin;Drug;Personal care products;Food and nutrition;Pharmaceutical industry;Essential amino acid;Trace element
Com_6907_neg	Phe-Pro	C14 H18 N2 O3	HMDB0011177	Organic compounds	Organic acids and derivatives	Carboxylic acids and derivatives	Amino acids, peptides, and analogues	Dipeptides	Endogenous
Com_3926_neg	N-Acetylhistamine	C7 H11 N3 O	HMDB0013253	Organic compounds	Organic acids and derivatives	Carboxylic acids and derivatives	Carboxylic acid derivatives	N-acetyl-2-arylethylamines	Endogenous;Food;Biological;Pharmaceutical industry
Com_1208_neg	Pantetheine	C11 H22 N2 O4 S	HMDB0003426	Organic compounds	Organic acids and derivatives	Carboxylic acids and derivatives	Amino acids, peptides, and analogues	Beta amino acids and derivatives	Endogenous;Subcellular;Biological process
Com_9137_neg	N-Acetyl-D-tryptophan	C13 H14 N2 O3	HMDB0255052	Organic compounds	Organic acids and derivatives	Carboxylic acids and derivatives	Amino acids, peptides, and analogues	N-acyl-alpha amino acids	-
