# Supplementary material for: Comparative multiomics analysis of cell physiological state after culture in a basket bioreactor
Source: Sci Rep. 2022 Nov 23;12:20161. doi: 10.1038/s41598-022-24687-4 (PMC9686226; doi:10.1038/s41598-022-24687-4)
Supplement: Supplementary file 1 — Supplementary Information 1. [file 41598_2022_24687_MOESM1_ESM.zip › raw data/Metabolomics raw data/2.MetAnnotation/HMDB/meta_neg_hmdb_anno_category.xls]

SuperClass	Metabolites_nums	Metabolites	Metabolite_Descriptions
Benzenoids	7	Com_513_neg,Com_3147_neg,Com_5012_neg,Com_7379_neg,Com_14271_neg,Com_15085_neg,Com_4422_neg	4-Hydroxybenzoic acid,2,4-Dichlorophenol,4-Methylphenol,Homovanillic acid,3-(3-Methoxyphenyl)propionic acid,GW501516,Dopamine
Lipids and lipid-like molecules	32	Com_32_neg,Com_3390_neg,Com_1620_neg,Com_1251_neg,Com_84_neg,Com_344_neg,Com_464_neg,Com_579_neg,Com_731_neg,Com_1981_neg,Com_2540_neg,Com_3385_neg,Com_3661_neg,Com_4544_neg,Com_5068_neg,Com_5321_neg,Com_5619_neg,Com_8728_neg,Com_8796_neg,Com_9838_neg,Com_10106_neg,Com_10258_neg,Com_10473_neg,Com_11168_neg,Com_13333_neg,Com_14097_neg,Com_14623_neg,Com_14837_neg,Com_15506_neg,Com_16443_neg,Com_167…	Desthiobiotin,Adrenic acid,Docosahexaenoic acid,Arachidonic acid,Elaidic acid,LPC 18:1,Maltitol,13Z,16Z-Docosadienoic Acid,Stearic acid,16-Hydroxyhexadecanoic acid,Glycerol-3-phosphate,Corticosterone,Azelaic acid,Prostaglandin E3,Docosatrienoic acid,Arachidic acid,Taurocholic acid,Oleic Acid,Undecanedioic acid,Myristic Acid,Tetradecanedioic acid,Lactobionic acid,10-Undecenoic acid,Pentadecanoic A…
Nucleosides, nucleotides, and analogues	21	Com_50_neg,Com_361_neg,Com_833_neg,Com_1161_neg,Com_406_neg,Com_9_neg,Com_345_neg,Com_477_neg,Com_523_neg,Com_1149_neg,Com_1314_neg,Com_1520_neg,Com_3500_neg,Com_4252_neg,Com_6099_neg,Com_6347_neg,Com_9358_neg,Com_9743_neg,Com_14785_neg,Com_889_neg,Com_3156_neg	Uridine 5'-diphosphogalactose,Thymidine 5'-diphosphate,Thymidine 5'-monophosphate,NADPH,Guanosine,UDP-N-acetylglucosamine,Reduced nicotinamide adenine dinucleotide,Deoxyguanosine,Nicotinamide adenine dinucleotide phosphate,dAMP,dTMP,Adenylosuccinic acid,cAMP,Cytidine-5'-monophosphate,Flavin adenine dinucleotide,Reduced nicotinamide adenine dinucleotide phosphate,ADP-ribose,Riboflavin-5-phosphate,…
Organic acids and derivatives	53	Com_312_neg,Com_2705_neg,Com_2693_neg,Com_751_neg,Com_969_neg,Com_28_neg,Com_41_neg,Com_80_neg,Com_132_neg,Com_267_neg,Com_316_neg,Com_333_neg,Com_452_neg,Com_585_neg,Com_989_neg,Com_996_neg,Com_1045_neg,Com_1211_neg,Com_1283_neg,Com_1285_neg,Com_1302_neg,Com_1465_neg,Com_1828_neg,Com_1997_neg,Com_2968_neg,Com_3111_neg,Com_3210_neg,Com_4957_neg,Com_8613_neg,Com_9422_neg,Com_9938_neg,Com_13439_neg…	N-Acetylaspartic acid,S-Lactoylglutathione,Valylproline,Glycyl-L-leucine,L-Aspartic acid,cis-Aconitic acid,4-Oxoproline,D-threo-Isocitric acid,5-oxoproline,D-Phenylalanine,Trichloroacetic acid,N6-Acetyl-L-Lysine,gamma-Glutamylmethionine,Methionine,Glu-Gln,Ala-trp,acetyl phosphate,gamma-Glutamyltyrosine,Methylmalonate,Phe-Phe,N-(5-Aminopentyl)acetamide,2-Ketohexanoic acid,Taurine,Oxaceprol,N-Acety…
Organic oxygen compounds	19	Com_4_neg,Com_17_neg,Com_20_neg,Com_77_neg,Com_456_neg,Com_1461_neg,Com_1166_neg,Com_127_neg,Com_79_neg,Com_750_neg,Com_1170_neg,Com_1755_neg,Com_2183_neg,Com_2235_neg,Com_2791_neg,Com_9517_neg,Com_14798_neg,Com_16033_neg,Com_1532_neg	D-(-)-Mannitol,L-Iditol,D-Mannitol 1-phosphate,D-Ribose-1-phosphate,3-Phosphoglyceric acid,2,3-Bisphospho-D-glyceric acid,N-Acetylneuraminic acid,Cyclic ADP-ribose,D-Mannose 6-phosphate,Sedoheptulose 1,7-bisphosphate,Gluconic acid,Phosphoribosyl pyrophosphate,Xylitol,D-Sedoheptulose 7-phosphate,D-Ribulose 1,5-bisphosphate,Trehalose,2-Phosphoglyceric acid,Pepstatin,Pantothenic acid
Organoheterocyclic compounds	17	Com_22_neg,Com_1051_neg,Com_269_neg,Com_2214_neg,Com_116_neg,Com_339_neg,Com_705_neg,Com_2132_neg,Com_2613_neg,Com_3774_neg,Com_5153_neg,Com_8451_neg,Com_13468_neg,Com_555_neg,Com_4112_neg,Com_3689_neg,Com_9129_neg	Uridine 5'-diphosphoglucuronic acid,DL-Tryptophan,Hypoxanthine,S-Adenosylhomocysteine,Pyrrole-2-carboxylic acid,Roquefortine C,3-Furoic acid,Protoporphyrin IX,2-Furoic acid,3-Hydroxypicolinic acid,Melatonin,Biopterin,N-Methylhydantoin,Serotonin,Tryptophanol,1,3-Dimethyluracil,L-Tryptophan
Phenylpropanoids and polyketides	1	Com_9272_neg	D-3-Phenyllactic acid
