# Supplementary material for: Comparative multiomics analysis of cell physiological state after culture in a basket bioreactor
Source: Sci Rep. 2022 Nov 23;12:20161. doi: 10.1038/s41598-022-24687-4 (PMC9686226; doi:10.1038/s41598-022-24687-4)
Supplement: Supplementary file 1 — Supplementary Information 1. [file 41598_2022_24687_MOESM1_ESM.zip › raw data/Metabolomics raw data/2.MetAnnotation/HMDB/meta_pos_hmdb_anno_category.xls]

SuperClass	Metabolites_nums	Metabolites	Metabolite_Descriptions
Benzenoids	11	Com_35_pos,Com_458_pos,Com_3833_pos,Com_5216_pos,Com_6744_pos,Com_8619_pos,Com_15945_pos,Com_18493_pos,Com_19772_pos,Com_20001_pos,Com_2602_pos	N-Benzylformamide,2-Aminobenzenesulfonic acid,Fexofenadine,IPH,Benzoylecgonine,N-Desmethyltramadol,Bisphenol A,Veratramine,Norephedrine,Homosildenafil,o-Toluic Acid
Lipids and lipid-like molecules	49	Com_17_pos,Com_25_pos,Com_291_pos,Com_437_pos,Com_2073_pos,Com_5126_pos,Com_6063_pos,Com_8659_pos,Com_11308_pos,Com_22317_pos,Com_15_pos,Com_61_pos,Com_220_pos,Com_414_pos,Com_584_pos,Com_744_pos,Com_823_pos,Com_1198_pos,Com_1509_pos,Com_2312_pos,Com_2315_pos,Com_3645_pos,Com_3666_pos,Com_4005_pos,Com_5351_pos,Com_5712_pos,Com_5843_pos,Com_6787_pos,Com_6948_pos,Com_10612_pos,Com_11004_pos,Com_110…	Oleamide,Palmitoyl sphingomyelin,Hexadecanamide,Monoolein,Propionylcarnitine,Psychosine,Cholecalciferol,Docosapentaenoic acid,Palmitoylcarnitine,D-Erythro-sphingosine 1-phosphate,Palmitic Acid,Methyl palmitate,3-Methyladipic acid,Mupirocin,Octanedioic acid,7-Ketocholesterol,Hydrocortisone,O-Acetyl-L-carnitine,2-Methylpentanedioic acid,2-Linoleoyl glycerol,Cuminaldehyde,5-OxoETE,Propionyl-L-carnit…
Nucleosides, nucleotides, and analogues	18	Com_1399_pos,Com_1683_pos,Com_13_pos,Com_432_pos,Com_3725_pos,Com_218_pos,Com_572_pos,Com_672_pos,Com_5748_pos,Com_6345_pos,Com_9616_pos,Com_16878_pos,Com_27330_pos,Com_28294_pos,Com_1480_pos,Com_3667_pos,Com_6953_pos,Com_11060_pos	5'-S-Methyl-5'-thioadenosine,S-Adenosylmethionine,Adenosine 5'-monophosphate,Inosine,1-Methyladenosine,Guanosine monophosphate,Uridine 5'-monophosphate,Inosine 5'-Monophosphate,UMP,Deoxyadenosine,IDP,Deoxyinosine,Uridine 5'-Diphospho-N-Acetylgalactosamine,Deoxycytidine,Cytidine,NAD+,UDP,1-Methylguanosine
Organic acids and derivatives	62	Com_7_pos,Com_24_pos,Com_45_pos,Com_68_pos,Com_77_pos,Com_159_pos,Com_434_pos,Com_696_pos,Com_802_pos,Com_2046_pos,Com_2706_pos,Com_2749_pos,Com_4150_pos,Com_4225_pos,Com_4716_pos,Com_6785_pos,Com_60_pos,Com_289_pos,Com_342_pos,Com_1117_pos,Com_2955_pos,Com_2_pos,Com_238_pos,Com_351_pos,Com_629_pos,Com_852_pos,Com_1115_pos,Com_1574_pos,Com_1650_pos,Com_2052_pos,Com_2496_pos,Com_2894_pos,Com_3207_…	L-(-)-Methionine,L-Phenylalanine,Creatine,Proline,L-Valine,Pipecolic acid,Methionine sulfoxide,L-Pyroglutamic acid,Stearamide,Threonine,Creatinine,N6,N6,N6-Trimethyl-L-lysine,3-Succinoylpyridine,Glycylproline,Carnosine,Palmitoyl ethanolamide,DL-Arginine,Tyrosylalanine,L-Glutamic acid,N-Acetylornithine,L-Histidine,L-Isoleucine,Cinnamoylglycine,Thiazolidine-4-carboxylic acid,L-Cystathionine,Targini…
Organic nitrogen compounds	14	Com_11_pos,Com_176_pos,Com_389_pos,Com_978_pos,Com_2422_pos,Com_4204_pos,Com_16004_pos,Com_87_pos,Com_1640_pos,Com_2132_pos,Com_4232_pos,Com_19452_pos,Com_486_pos,Com_5429_pos	2-Amino-1,3-octadecanediol,Spermidine,Choline,Spermine,Oleoyl ethanolamide,DL-Carnitine,N,N-Dimethylsphingosine,D-Sphingosine,Stearoyl Ethanolamide,Porphobilinogen,Linoleoyl ethanolamide,SPH,Phosphocholine,Histamine
Organic oxygen compounds	10	Com_252_pos,Com_587_pos,Com_1108_pos,Com_1804_pos,Com_3077_pos,Com_4376_pos,Com_5288_pos,Com_9615_pos,Com_13112_pos,Com_16813_pos	4-Hydroxybenzaldehyde,D-(+)-Maltose,Dinophysistoxin-2,Dulcitol,L-Fucose,N-acetyl-D-glucosamine,NNK,6-phospho-D-glucono-1,5-lactone,AMK,D-Erythrose 4-phosphate
Organoheterocyclic compounds	27	Com_343_pos,Com_2109_pos,Com_377_pos,Com_101_pos,Com_354_pos,Com_706_pos,Com_1066_pos,Com_1379_pos,Com_1396_pos,Com_2172_pos,Com_2774_pos,Com_3009_pos,Com_4683_pos,Com_5281_pos,Com_8015_pos,Com_8787_pos,Com_8859_pos,Com_8998_pos,Com_10245_pos,Com_10303_pos,Com_18008_pos,Com_23444_pos,Com_25202_pos,Com_26089_pos,Com_2324_pos,Com_6390_pos,Com_10938_pos	Nicotinamide,Indole,Adenine,trans-3-Indoleacrylic acid,L-Threonic acid-1,4-lactone,Guanine,6-Methylquinoline,Sedanolide,5,6-Dihydroxyindole-2-Carboxylic Acid,Enrofloxacin,Skatole,Sunitinib,3-Indoleacrylic acid,RPH,trans-3-Hydroxycotinine,5-Hydroxytryptophan,2,6-Dihydroxypurine,4-Pyridoxic acid,5,6-dihydroxyindole,Citicoline,Nirvanol,Azetidine-2-carboxylic acid,Indole-3-acrylic acid,Kinetin,Nicoti…
Phenylpropanoids and polyketides	7	Com_13575_pos,Com_3_pos,Com_2644_pos,Com_9099_pos,Com_11684_pos,Com_12307_pos,Com_21400_pos	Nobiletin,2-Hydroxycinnamic acid,Wampetin,Solanine,17-AAG,4-Methoxycinnamic Acid,3-(3,4,5-trimethoxyphenyl)propanoic acid
