# Supplementary material for: Comparative multiomics analysis of cell physiological state after culture in a basket bioreactor
Source: Sci Rep. 2022 Nov 23;12:20161. doi: 10.1038/s41598-022-24687-4 (PMC9686226; doi:10.1038/s41598-022-24687-4)
Supplement: Supplementary file 1 — Supplementary Information 1. [file 41598_2022_24687_MOESM1_ESM.zip › raw data/Metabolomics raw data/2.MetAnnotation/HMDB_KEGG_Lipidmaps/meta_intensity_neg_hmdb_kegg_lipidmaps.xls]

ID	Name	Other_name(Kegg_name)	Formula	Molecular Weight	RT [min]	Kegg_ID	KEGG_pathway	HMDB_ID	Lipidmaps_ID	SuperClass(HMDB)	Class(HMDB)	SubClass(HMDB)	CATEGORY(Lipidmaps)	MAIN_CLASS(Lipidmaps)	SUB_CLASS(Lipidmaps)	mzCloud_Results	mzVault_Results	MassList_Results	m/z	neg_ME1_1	neg_ME1_2	neg_ME1_3	neg_ME1_4	neg_ME1_5	neg_ME1_6	neg_MC2_1	neg_MC2_2	neg_MC2_3	neg_MC2_4	neg_MC2_5	neg_MC2_6	neg_QC1	neg_QC2	neg_QC3
Com_4_neg	D-(-)-Mannitol	--	C6 H14 O6	182.07868	1.396	--	--	HMDB0000765	--	Organic oxygen compounds	Organooxygen compounds	Carbohydrates and carbohydrate conjugates	--	--	--	Full match	Full match	Full match	217.04807	2823950779.581557	2912695454.6016245	3369203992.358329	2813660277.8615947	3269449374.989851	3186202818.922747	8069397775.975929	6806467211.232767	7452600969.425819	6540839509.741208	7080790160.210584	6903827013.113187	4954468518.67471	5860688319.656174	5988639805.418023
Com_6_neg	Adenosine triphosphate (ATP)	--	C10 H16 N5 O13 P3	506.99475	1.789	--	--	--	--	--	--	--	--	--	--	Full match	Full match	Full match	505.98746	409126652.61534685	389570987.5707549	333983879.05676883	336687660.3210827	368666351.0331985	366341536.42100924	2133080836.122635	5116654217.951883	3324157167.424175	1474626321.772848	2266882990.549523	1339315556.2257118	904501535.894092	1645034961.8139	1787492063.8657184
Com_17_neg	L-Iditol	L-Iditol	C6 H14 O6	182.07868	1.368	cpd:C01507	--	HMDB0011632	--	Organic oxygen compounds	Organooxygen compounds	Carbohydrates and carbohydrate conjugates	--	--	--	Full match	Full match	Full match	181.07137	604026575.9594979	568386148.0008004	758577773.1676011	749333573.7031041	910451862.0530024	757549600.4597272	1493903313.5371606	2188751657.13472	2218513203.8006406	1310809011.1936042	2276340260.4606853	2158723440.6674485	1381959957.53663	1602088337.551765	1651555967.6773765
Com_19_neg	Uridine monophosphate (UMP)	--	C9 H13 N2 O9 P	324.03519	1.518	--	--	--	--	--	--	--	--	--	--	Full match	Full match	Full match	323.02789	2244748324.8347635	2302662771.999215	2636278079.4955387	2088726783.8702734	2106389589.692706	1939866478.698678	283321116.7105119	196342230.00921378	397961976.726439	386428941.41526407	1169188828.626899	621008584.2023921	801756301.461585	1433052991.3261857	1637849849.6972384
Com_20_neg	D-Mannitol 1-phosphate	D-Mannitol 1-phosphate	C6 H15 O9 P	262.04474	1.586	cpd:C00644	map00051 Fructose and mannose metabolism	HMDB0001530	--	Organic oxygen compounds	Organooxygen compounds	Carbohydrates and carbohydrate conjugates	--	--	--	Full match	Full match	No results	261.03741	469484680.96138686	553087841.3452461	654111048.3354254	588930913.116439	505547203.85681474	641695057.819223	1782643725.2441747	1664753555.764956	1885483852.1158302	1745288700.7468896	1915754398.0044327	1890552449.6440988	1152052569.75038	1093732849.2201784	1159782877.2310247
Com_22_neg	Uridine 5'-diphosphoglucuronic acid	--	C15 H22 N2 O18 P2	580.03389	3.295	--	--	HMDB0000935	--	Organoheterocyclic compounds	Lactones	Gamma butyrolactones	--	--	--	Full match	Full match	Full match	579.02661	1077362241.7368016	975039691.8825816	1187824083.9034355	855639359.065143	841101211.5375453	895144021.0368519	1966488379.819247	1632249029.3894255	1906338643.8187397	1574457598.2174418	1225142759.858624	801650970.9810525	1482946918.93832	1393238020.2310922	949044901.4447303
Com_32_neg	Desthiobiotin	Dethiobiotin; Desthiobiotin	C10 H18 N2 O3	214.13122	2.951	cpd:C01909	map00780 Biotin metabolism;map01100 Metabolic pathways	HMDB0003581	--	Lipids and lipid-like molecules	Fatty Acyls	Fatty acids and conjugates	--	--	--	Full match	Full match	No results	213.12421	888956047.1549898	707871657.9509013	38715807.20481832	684250601.5953037	913402740.911195	869128829.3379961	1021387837.5603024	806170499.0695223	1090154621.9683344	1129016784.426664	1259142746.4244761	1242162081.6277864	741956572.735113	922275552.6533301	622471802.5665987
Com_33_neg	Uridine 5'-diphosphate (UDP)	--	C9 H14 N2 O12 P2	404.00145	2.183	--	--	--	--	--	--	--	--	--	--	Full match	Full match	Full match	402.99417	528530555.92857933	527008603.72889715	571541464.9581383	547319227.2046158	519611108.8521655	625504151.6634337	1428465655.1231432	914251752.5559262	808524227.2314395	886053934.6436878	993627754.2588114	957107154.8763945	771758470.347588	819837949.8380563	844062414.2762594
Com_50_neg	Uridine 5'-diphosphogalactose	--	C15 H24 N2 O17 P2	566.0543	2.06	--	--	HMDB0012305	--	Nucleosides, nucleotides, and analogues	Pyrimidine nucleotides	Pyrimidine nucleotide sugars	--	--	--	Full match	Full match	Full match	565.047	497405780.11969507	724508737.5523094	626176213.2848622	553574575.0073386	301459492.4107639	292108231.8004757	1163493953.1295798	670497765.5995923	449812339.66707516	866913451.1497208	821645421.2639451	534179930.0633458	559888771.294237	572059523.6487987	657770332.8934777
Com_63_neg	DL-Malic acid	--	C4 H6 O5	134.02118	1.53	--	--	--	--	--	--	--	--	--	--	Full match	Full match	Full match	133.01382	437901539.4781802	443010791.4964749	418301802.370308	401675839.391621	472586702.90521437	504753151.8953372	862029063.4424595	855817895.7416499	807957331.4169025	978231158.300496	791209361.9919095	871205101.5453894	633091051.737808	653220633.602133	714324805.025335
Com_74_neg	Guanosine monophosphate (GMP)	--	C10 H14 N5 O8 P	363.05738	1.84	--	--	--	--	--	--	--	--	--	--	Full match	Full match	Full match	362.05008	605984994.0646164	592435241.15345	722247080.6858824	792041813.1112378	567986956.8076127	882187965.7797929	271867799.18961227	179036503.33223927	327181571.14987546	313397468.30927485	355036877.2016641	391504310.89177877	516944360.20867	511975571.8633727	541623122.0018303
Com_75_neg	��-D-Glucose-1,6-bisphosphate	--	C6 H14 O12 P2	339.99545	1.796	--	--	--	--	--	--	--	--	--	--	Full match	Full match	Full match	338.98828	719586962.6272491	418698468.7509513	582212845.1419098	226928763.56370175	500676128.66924196	319891299.9686867	277116167.3841951	358569988.5155209	420813170.89719576	698163630.3963861	124907304.91740379	424568480.8249975	315511188.141254	316261802.09823644	345378070.2694443
Com_77_neg	D-Ribose-1-phosphate	--	C5 H11 O8 P	230.01865	1.595	--	--	HMDB0001489	--	Organic oxygen compounds	Organooxygen compounds	Carbohydrates and carbohydrate conjugates	--	--	--	Full match	Full match	Full match	229.01135	282662454.7030181	395448119.7474091	295614487.1974531	224766234.75429314	327204634.06785804	276399388.53093404	443574776.30677134	353730089.26716	704532911.2528104	590124977.4304262	355742944.0292965	407187016.78483963	343151958.556551	373270539.6172387	395529228.7652661
Com_100_neg	Guanosine triphosphate (GTP)	--	C10 H16 N5 O14 P3	522.98975	1.609	--	--	--	--	--	--	--	--	--	--	Full match	Full match	Full match	521.98254	59094354.40736646	32680724.62863802	41751482.07515399	23456152.687375255	24338987.159764513	37294667.85789434	283131306.80928326	503884858.65208715	276148856.82178503	232477106.9614364	238787540.83599263	113021114.05104299	108752208.012632	105817470.4378071	143350538.85980183
Com_184_neg	11(Z),14(Z)-Eicosadienoic acid	--	C20 H36 O2	308.27087	10.896	--	--	--	--	--	--	--	--	--	--	Full match	Full match	No results	307.26352	251706002.111968	89810948.43842436	84343798.23352636	94036440.42211695	112931693.46955724	91915908.99859971	52085152.60170321	26867333.232606947	55382894.960044764	42808954.13184081	77532542.3692671	45157039.30860159	291805322.263924	225898233.2469837	282130530.5559013
Com_312_neg	N-Acetylaspartic acid	--	C6 H9 N O5	175.04762	1.693	--	--	HMDB0000812	--	Organic acids and derivatives	Carboxylic acids and derivatives	Amino acids, peptides, and analogues	--	--	--	Full match	Full match	Full match	174.04018	173105113.86421633	200596411.76120734	173533369.32298654	209194163.25765038	213528105.38138148	237875352.8184561	182959911.6486614	181593600.0182218	162994962.35061282	182011083.7553067	192682082.5642549	186093318.9699672	171023787.119598	191289396.64555964	192998024.75479212
Com_361_neg	Thymidine 5'-diphosphate	--	C10 H16 N2 O11 P2	402.02214	1.633	--	--	HMDB0001274	--	Nucleosides, nucleotides, and analogues	Pyrimidine nucleotides	Pyrimidine deoxyribonucleotides	--	--	--	Full match	Full match	Full match	401.01465	167786708.20717227	131389221.34428269	171953620.53127554	166003208.2196737	174322014.53980348	211728475.8183741	76393461.97163416	56142187.03576756	58071395.64369896	61323350.094928205	98984504.47249301	126352402.51501271	108923966.420295	145552403.29566202	113471263.87182096
Com_456_neg	3-Phosphoglyceric acid	--	C3 H7 O7 P	185.99246	1.615	--	--	HMDB0000807	--	Organic oxygen compounds	Organooxygen compounds	Carbohydrates and carbohydrate conjugates	--	--	--	Full match	Full match	Full match	184.98506	140743247.12689403	90499365.3119822	81526556.30766799	154722315.5012071	78386339.09581472	71388158.47781587	77167387.13456133	74952006.67017177	87305258.01983772	65077804.01274907	53361434.49681129	40016483.58148489	83803836.0024305	96304611.38482487	113340201.31060462
Com_833_neg	Thymidine 5'-monophosphate	--	C10 H15 N2 O8 P	322.05589	2.776	--	--	HMDB0001227	--	Nucleosides, nucleotides, and analogues	Pyrimidine nucleotides	Pyrimidine deoxyribonucleotides	--	--	--	Full match	Full match	Full match	321.04861	36352416.793065555	35321081.03105324	16900808.859270897	26662881.821199648	27510665.00891994	21783495.1520462	19808006.54116873	14555000.639932482	27114325.85499779	27322434.075422555	79754235.94782832	8669774.062009372	33801556.6214746	32500753.95597992	37753219.9439548
Com_1051_neg	DL-Tryptophan	--	C11 H12 N2 O2	204.08953	5.239	--	--	HMDB0030396	--	Organoheterocyclic compounds	Indoles and derivatives	Indolyl carboxylic acids and derivatives	--	--	--	Full match	Full match	Full match	203.08218	35234268.991938576	24200287.825896613	27282806.69847184	26700605.25579543	31197097.55974309	33651774.98123381	35093847.96827212	32882105.0259527	49104793.78779299	55164272.99851123	57187581.96170081	66058546.398681685	34091504.885068	39341786.55473245	39586948.67149758
Com_1161_neg	NADPH	NADPH; TPNH; Reduced nicotinamide adenine dinucleotide phosphate	C21 H30 N7 O17 P3	745.09007	0.632	cpd:C00005	map00480 Glutathione metabolism;map01100 Metabolic pathways;map04918 Thyroid hormone synthesis;map04925 Aldosterone synthesis and secretion	HMDB0000221	--	Nucleosides, nucleotides, and analogues	(5'->5')-dinucleotides	-	--	--	--	Full match	Full match	No results	371.53778	53406015.70747073	21169339.200977378	28390589.56355037	24053213.745154627	51043833.48810725	39214255.08001391	41503177.1052121	37801529.48307873	61295426.667849295	44145750.91723622	31447226.862349495	56100004.78719147	43893401.1185945	28953876.81426544	47026273.29331836
Com_1377_neg	Guanosine 5'-diphospho-�0�8-L-fucose	--	C16 H25 N5 O15 P2	589.08156	1.567	--	--	--	--	--	--	--	--	--	--	Full match	Full match	No results	588.07446	42226700.482295625	47920941.21134493	57031728.72553656	44925475.180265486	55299586.915292986	50122535.13565639	47072009.74227355	39091260.065003686	43851142.038867034	44827542.592417315	47922203.99694633	37180800.10907572	33589542.6747463	42100328.83998945	43259359.92538801
Com_1461_neg	2,3-Bisphospho-D-glyceric acid	--	C3 H8 O10 P2	265.95888	1.238	--	--	HMDB0001294	--	Organic oxygen compounds	Organooxygen compounds	Carbohydrates and carbohydrate conjugates	--	--	--	Full match	Full match	No results	264.95145	16647540.647116445	37105716.81104137	39797897.686440006	13653644.034383921	49939804.524805255	56846214.97835732	25560261.68247661	2740211.595663281	18221233.336153384	25860899.859262872	1372146.105798684	17878838.113751613	16470062.6293511	19383134.499339838	18280451.074060764
Com_2705_neg	S-Lactoylglutathione	--	C13 H21 N3 O8 S	379.10442	4.889	--	--	HMDB0001066	--	Organic acids and derivatives	Carboxylic acids and derivatives	Amino acids, peptides, and analogues	--	--	--	Full match	Full match	Full match	378.09692	19346047.577766683	20123665.690563187	19204724.469130337	25458695.394829825	25232230.508131277	24209270.39881056	6384932.996263016	6633746.472999986	6722329.95762781	8282542.316493101	9244862.607544146	8415493.785938632	13684619.1809308	13612530.77005645	16227970.29482709
Com_3390_neg	Adrenic acid	7,10,13,16-Docosatetraenoic acid; (7Z,10Z,13Z,16Z)-Docosa-7,10,13,16-tetraenoic acid; Adrenic acid	C22 H36 O2	332.2709	10.572	cpd:C16527	map01040 Biosynthesis of unsaturated fatty acids;map04216 Ferroptosis	HMDB0002226	LMFA04000050	Lipids and lipid-like molecules	Fatty Acyls	Fatty acids and conjugates	Fatty Acyls [FA]	Docosanoids [FA04]	_	Full match	Full match	No results	331.2637	9149103.705124766	2130018.14744983	2323602.837083763	3001712.867450529	3823487.201366738	2837492.185554779	5468761.394337936	2762051.406287354	6326001.302577928	5000480.279605242	8715400.071420876	6021135.858566813	15261843.0432558	15975585.276767092	20653018.503507085
Com_12_neg	Adenosine diphosphate (ADP)	--	C10 H15 N5 O10 P2	427.02879	1.558	--	--	--	--	--	--	--	--	--	--	Full match	Full match	Full match	426.02136	1139507433.5965626	1197863060.9855132	2015183742.3935177	1314530495.0833921	1821552280.1203907	1650244168.4723334	3066243008.2457547	2063372176.0342634	2201569649.1079373	2466618073.146567	2340418907.7352004	1868712438.9407592	2168602575.55034	2466780998.9263873	1554831525.0064082
Com_2693_neg	Valylproline	--	C10 H18 N2 O3	214.13135	4.911	--	--	HMDB0029135	--	Organic acids and derivatives	Carboxylic acids and derivatives	Amino acids, peptides, and analogues	--	--	--	Full match	Full match	No results	213.12399	8554093.642839178	7989572.480295497	11625973.97946175	10665389.734990526	9248995.991306823	12601346.903822452	11492118.572410597	13783640.938938003	12745426.275790377	14905260.496761661	23263149.06119873	17706018.351327017	11757132.2628759	12979129.889771909	12938974.696825774
Com_64_neg	Inosine-5'-monophosphate (IMP)	--	C10 H13 N4 O8 P	348.04646	1.548	--	--	--	--	--	--	--	--	--	--	Full match	Full match	Full match	347.03909	546649824.9007276	463840141.0111986	613236619.5010083	376772131.31861424	442483527.5570647	510982354.8887096	252394052.26882505	241818042.98257366	492645124.290957	437808013.63195616	855533868.2411284	413470351.14789814	399087782.840591	427325798.6575125	435561927.905943
Com_269_neg	Hypoxanthine	Hypoxanthine; Purine-6-ol	C5 H4 N4 O	136.03816	1.975	cpd:C00262	map00230 Purine metabolism;map01100 Metabolic pathways	HMDB0000157	--	Organoheterocyclic compounds	Imidazopyrimidines	Purines and purine derivatives	--	--	--	Full match	Full match	Full match	135.03079	217659897.58299682	216294579.50648132	215021247.00185946	195954345.2961008	218591152.5917695	216599467.92044762	4392020.463250493	4007399.453870168	105269403.30182502	49209631.96536703	222102217.7634098	215008560.10905197	118916330.568235	65440967.878669046	130630802.92969124
Com_2214_neg	S-Adenosylhomocysteine	S-Adenosyl-L-homocysteine; S-Adenosylhomocysteine	C14 H20 N6 O5 S	384.12095	2.243	cpd:C00021	map00270 Cysteine and methionine metabolism;map01100 Metabolic pathways;map01230 Biosynthesis of amino acids	HMDB0000939	--	Organoheterocyclic compounds	Lactones	Gamma butyrolactones	--	--	--	Full match	Full match	Full match	383.11349	29954037.08837041	29779500.194234394	25539615.1039048	27749572.954930957	27075979.258487824	29048786.56621941	23331060.926997356	6165054.837790952	15828627.022519024	13842996.74758569	23102348.429171253	25574459.3374731	26067185.0492066	25547797.455821585	18617866.41602097
Com_112_neg	Guanosine 5'-diphosphate (GDP)	--	C10 H15 N5 O11 P2	443.02359	1.584	--	--	--	--	--	--	--	--	--	--	Full match	Full match	Full match	442.01617	227879440.54239464	352172879.0096959	325720053.9822049	169931265.51383474	175012886.93323523	315733730.89462745	507891807.54292756	300884698.7709877	223701852.9488549	347222133.22849673	426538280.0369154	302198973.9576384	195201115.739841	151821439.6417862	250814437.8987804
Com_1166_neg	N-Acetylneuraminic acid	N-Acetylneuraminate; N-Acetylneuraminic acid; 5-Acetamido-3,5-dideoxy-D-glycero-D-galacto-2-nonulosonic acid; Neu5Ac	C11 H19 N O9	309.1055	1.492	cpd:C00270	map00520 Amino sugar and nucleotide sugar metabolism;map01100 Metabolic pathways	HMDB0000230	--	Organic oxygen compounds	Organooxygen compounds	Carbohydrates and carbohydrate conjugates	--	--	--	Full match	Full match	Full match	308.09799	28923524.85484999	56339078.804231375	60772245.15171745	31390333.07909435	56034926.97676586	51151638.69991116	25324343.95960715	25190296.577245425	61146002.850848	17972849.12699455	29169701.262005538	26294722.49323785	23892886.2571916	30369201.094019413	31940860.971194874
Com_406_neg	Guanosine	Guanosine	C10 H13 N5 O5	283.09113	3.34	cpd:C00387	map00230 Purine metabolism;map01100 Metabolic pathways	HMDB0000133	--	Nucleosides, nucleotides, and analogues	Purine nucleosides	-	--	--	--	Full match	Full match	Full match	282.08386	108219428.84912261	108993203.22179823	107548313.19217677	112764456.31182466	115491474.81801532	108612464.7986719	30798467.465724353	99824867.74269009	91785981.12817061	79824600.97974889	125775565.16255775	156073826.11978692	91287335.4276209	105292100.36897953	100195399.89143632
Com_9_neg	UDP-N-acetylglucosamine	UDP-N-acetyl-alpha-D-glucosamine; UDP-N-acetyl-D-glucosamine; UDP-N-acetylglucosamine	C17 H27 N3 O17 P2	607.08099	2.077	cpd:C00043	map00520 Amino sugar and nucleotide sugar metabolism;map00524 Neomycin, kanamycin and gentamicin biosynthesis;map01100 Metabolic pathways;map04931 Insulin resistance	HMDB0000290	--	Nucleosides, nucleotides, and analogues	Pyrimidine nucleotides	Pyrimidine nucleotide sugars	--	--	--	Full match	Full match	Full match	606.07343	3729345174.021791	3303213831.8259544	5154255331.820389	4612080999.026792	3855105612.725673	2825687465.796466	2850902826.978546	2040686683.9459736	2216262823.4159336	2501870985.4281697	1748790782.6167977	1340621504.5539858	2317303057.4935	2272914540.2356563	1382524197.7285583
Com_751_neg	Glycyl-L-leucine	Glycyl-leucine; Glycyl-L-leucine	C8 H16 N2 O3	188.11572	5.147	cpd:C02155	--	HMDB0028929	--	Organic acids and derivatives	Carboxylic acids and derivatives	Amino acids, peptides, and analogues	--	--	--	Full match	Full match	Full match	187.10847	38843937.14820126	45043548.41341744	43592230.08766758	56330916.314957336	48308882.82122194	60926669.87303862	63836318.125927754	68350629.74922948	67751688.96372575	71784173.6177412	89401114.08022238	63275798.053522654	51339368.6470761	62218162.308380514	66254305.938443355
Com_1783_neg	Adenosine 3'5'-cyclic monophosphate	--	C10 H12 N5 O6 P	329.05207	3.759	--	--	--	--	--	--	--	--	--	--	Full match	Full match	Full match	328.04468	33224936.304317366	35695303.58846031	45271502.877461545	36325163.75850756	39319123.18301708	44643519.70778268	37994333.63116152	9541675.23422886	24663013.8160196	32125179.09001018	5954890.074276563	29922718.590589546	34429034.4345462	37276735.01094706	26708087.72776521
Com_1620_neg	Docosahexaenoic acid	(4Z,7Z,10Z,13Z,16Z,19Z)-Docosahexaenoic acid; 4,7,10,13,16,19-Docosahexaenoic acid; Docosahexaenoic acid; Docosahexaenoate	C22 H32 O2	328.23966	9.854	cpd:C06429	map01040 Biosynthesis of unsaturated fatty acids	HMDB0002183	LMFA01031176	Lipids and lipid-like molecules	Fatty Acyls	Fatty acids and conjugates	Fatty Acyls [FA]	Fatty Acids and Conjugates [FA01]	Unsaturated fatty acids [FA0103]	Full match	Full match	No results	327.23233	12272720.505923152	2320744.283649022	2586981.463817738	2952534.266069395	4266332.349192324	3843049.83553928	14959555.97265729	9190149.585070936	19251624.35381697	17187247.195414312	28775467.94658279	24517881.167574726	38103484.3845231	39246314.43609774	44369353.31559239
Com_969_neg	L-Aspartic acid	L-Aspartate; L-Aspartic acid; 2-Aminosuccinic acid; L-Asp	C4 H7 N O4	133.03721	1.44	cpd:C00049	map00220 Arginine biosynthesis;map00250 Alanine, aspartate and glutamate metabolism;map00260 Glycine, serine and threonine metabolism;map00261 Monobactam biosynthesis;map00270 Cysteine and methionine metabolism;map00300 Lysine biosynthesis;map00340 Histidine metabolism;map00410 beta-Alanine metabolism;map00760 Nicotinate and nicotinamide metabolism;map00770 Pantothenate and CoA biosynthesis;map00…	HMDB0000191	--	Organic acids and derivatives	Carboxylic acids and derivatives	Amino acids, peptides, and analogues	--	--	--	Full match	Full match	Full match	132.02979	40621195.785612024	37023162.69946454	43517734.195179276	37665197.75248693	41035267.93579311	42095931.33369907	57458629.47195365	33242523.327921093	66025122.97091059	55169612.52088587	69116311.92290191	51981793.327932954	40323105.9003023	45892774.28320892	56657973.18996421
Com_127_neg	Cyclic ADP-ribose	Cyclic ADP-ribose; cADPR	C15 H21 N5 O13 P2	541.06036	1.675	cpd:C13050	map04020 Calcium signaling pathway;map04921 Oxytocin signaling pathway;map04970 Salivary secretion;map04972 Pancreatic secretion	HMDB0249529	--	Organic oxygen compounds	Organooxygen compounds	Carbohydrates and carbohydrate conjugates	--	--	--	Full match	Full match	No results	540.05304	305736368.2726172	197627176.8832155	232319696.5349769	318736811.0044958	257275014.81135973	258748735.3806951	279299560.8679435	404656755.0517189	362577167.58342427	379286246.5080981	246635886.83159286	227331864.05004555	298496344.387268	237157800.1844239	193465106.73572513
Com_1251_neg	Arachidonic acid	Arachidonate; Arachidonic acid; (5Z,8Z,11Z,14Z)-Icosatetraenoic acid; cis-5,8,11,14-Eicosatetraenoic acid	C20 H32 O2	304.23964	9.925	cpd:C00219	map00590 Arachidonic acid metabolism;map00591 Linoleic acid metabolism;map01040 Biosynthesis of unsaturated fatty acids;map01100 Metabolic pathways;map04216 Ferroptosis;map04217 Necroptosis;map04270 Vascular smooth muscle contraction;map04611 Platelet activation;map04664 Fc epsilon RI signaling pathway;map04666 Fc gamma R-mediated phagocytosis;map04723 Retrograde endocannabinoid signaling;map0472…	HMDB0001043	LMFA01030001	Lipids and lipid-like molecules	Fatty Acyls	Fatty acids and conjugates	Fatty Acyls [FA]	Fatty Acids and Conjugates [FA01]	Unsaturated fatty acids [FA0103]	Full match	Full match	Full match	303.23236	54819689.19262461	9690377.011880899	8757765.913927795	12685555.932199556	12430367.49592833	12689185.124387855	13955040.668631196	7933824.765023871	17144496.88433934	6273083.1733561065	23177122.19211495	18352713.493991893	45689306.6384507	45143953.19634131	60728153.3685717
Com_28_neg	cis-Aconitic acid	cis-Aconitate; cis-Aconitic acid	C6 H6 O6	192.0266	1.786	cpd:C00417	map00020 Citrate cycle (TCA cycle);map00630 Glyoxylate and dicarboxylate metabolism;map00660 C5-Branched dibasic acid metabolism;map01100 Metabolic pathways;map01210 2-Oxocarboxylic acid metabolism	HMDB0000072	--	Organic acids and derivatives	Carboxylic acids and derivatives	Tricarboxylic acids and derivatives	--	--	--	No results	Invalid mass	No match	191.01924	136798354.43281537	155493770.87484422	137366169.40831128	163340705.32344845	160903062.5627499	154657569.16150722	231697293.0977556	345721700.3258907	118298043.73072891	141321444.36092168	153302122.39121974	1501417970.344698	215946604.384004	249697397.5496088	241640660.33756652
Com_31_neg	N-(4-chlorophenethyl)-N'-(4-chlorophenyl)urea	--	C15 H14 Cl2 N2 O	354.05573	6.139	--	--	--	--	--	--	--	--	--	--	Invalid mass	No results	No results	353.04834	1201574591.872386	1316890674.3759677	1335113106.279355	1312722208.221868	1338659486.7930388	1362883735.9739645	674837896.650054	585246794.3479024	632924238.243245	621263079.6814777	621342836.457456	608332283.7000151	881264879.204088	891110567.8876773	911284141.5728457
Com_40_neg	Asp-Phe methyl ester	--	C14 H18 N2 O5	294.12112	4.982	--	--	--	--	--	--	--	--	--	--	No results	No results	Full match	293.1138	458407727.1163931	427564116.1483129	422760047.13472843	456959936.401601	442291982.2317502	420177368.72196436	497028061.3587016	620415401.2054842	795534395.7613318	803841635.7698624	1128602267.8340771	1128564392.3451722	599285163.109247	594599006.2842494	704305136.6007715
Com_41_neg	4-Oxoproline	4-Oxoproline; 4-Oxo-L-proline	C5 H7 N O3	129.04229	1.932	cpd:C01877	map00330 Arginine and proline metabolism	HMDB0304793	--	Organic acids and derivatives	Carboxylic acids and derivatives	Amino acids, peptides, and analogues	--	--	--	Full match	No results	Full match	128.03488	332931921.7470079	337698152.0194561	346465018.5409848	553887555.9885216	729704174.9999741	709847867.4471251	825961213.1886338	954733407.1267881	810343441.7034583	1045213242.8268421	877204856.3937795	1169414127.9482095	768627837.403586	878429443.7009014	911041955.9426134
Com_56_neg	2-[(3S)-1-(Cyclohexylmethyl)-3-pyrrolidinyl]-5-fluoro-1H-benzimidazole	--	C18 H24 F N3	301.19962	5.409	--	--	--	--	--	--	--	--	--	--	Invalid mass	No results	No results	300.19226	720251119.6935045	596720730.7919238	590920928.3982131	1033062170.0436904	641718714.1698045	624893690.6563756	444700044.98104084	765674078.7214059	412459120.7256882	441528651.67212373	764396688.5174397	404632147.77157116	557936197.477055	534212370.18458956	732406328.3083402
Com_79_neg	D-Mannose 6-phosphate	D-Mannose 6-phosphate	C6 H13 O9 P	260.02917	1.573	cpd:C00275	map00051 Fructose and mannose metabolism;map00520 Amino sugar and nucleotide sugar metabolism;map01100 Metabolic pathways;map04142 Lysosome	HMDB0304312	--	Organic oxygen compounds	Organooxygen compounds	Carbohydrates and carbohydrate conjugates	--	--	--	Full match	Not the top hit	Full match	259.02197	384922698.37162447	304311841.0089849	356731836.3767557	294878279.8282237	371524052.56519544	340699740.7963348	290950465.0354384	208617442.87577775	506113960.0480779	532690419.36715084	480563796.5036031	670155527.4768248	387221542.307205	377224667.08547145	384197165.4864301
Com_80_neg	D-threo-Isocitric acid	(1R,2S)-1-Hydroxypropane-1,2,3-tricarboxylate; D-threo-Isocitric acid	C6 H8 O7	192.02662	2.158	cpd:C00451	--	HMDB0001874	--	Organic acids and derivatives	Carboxylic acids and derivatives	Tricarboxylic acids and derivatives	--	--	--	No results	No results	Full match	191.0195	89829574.7054031	95248228.19390577	94244794.80098969	109339316.8330831	96417920.06464037	98574896.90560894	108898579.71973766	150984459.9905024	57739400.56563665	69661796.88233939	76486352.9321018	663784935.7689846	98307722.0093872	120259182.03593002	106710822.84111473
Com_84_neg	Elaidic acid	(9E)-Octadecenoic acid; 9-Octadecenoic acid, (E)-; (E)-Oleic acid; D9-trans-Octadecenoic acid; 9-trans-Octadecenoic acid; trans-D9-Octadecenoic acid; trans-9-Octadecenoic acid; trans-Elaidic acid; trans-Oleic acid; Elaidic acid; Acide elaidique; Elaidinsaure	C18 H34 O2	282.25526	10.581	cpd:C01712	--	HMDB0000573	--	Lipids and lipid-like molecules	Fatty Acyls	Fatty acids and conjugates	--	--	--	Full match	No results	No results	281.24802	524440087.5690715	165196106.65473735	167262606.99611166	200408970.37122503	244640818.942368	210394292.25056213	120677672.2461716	62597528.581943974	138328070.19757354	119809043.2468542	208578006.83867013	134407675.75325385	496850899.160598	600071119.1101375	675973450.6226264
Com_116_neg	Pyrrole-2-carboxylic acid	--	C5 H5 N O2	111.03179	2.011	--	--	HMDB0004230	--	Organoheterocyclic compounds	Pyrroles	Pyrrole carboxylic acids and derivatives	--	--	--	Full match	No results	No results	110.02467	281373307.7071139	297043960.6631239	229321114.303238	302947289.6986492	332335345.72350234	329045933.0280897	259443309.8788586	429885672.84921926	410505594.8976137	385561162.7830489	419093482.9231675	436089030.4778815	344902859.507503	382364311.9224106	332896720.015184
Com_132_neg	5-oxoproline	--	C5 H7 N O3	129.0423	2.294	--	--	HMDB0000267	--	Organic acids and derivatives	Carboxylic acids and derivatives	Amino acids, peptides, and analogues	--	--	--	No results	No results	Full match	128.03488	138281839.28423283	107323647.574131	170640275.072791	146418261.1550329	169187417.71889344	137415275.1490257	369867231.1095728	292198907.4463755	261771950.14151943	405168254.5719183	253508905.20357224	415467672.6340512	226155771.100981	315857032.5437412	194349196.69777736
Com_188_neg	Cer-NS (d18:1/24:1)	--	C42 H81 N O3	693.62649	10.99	--	--	--	--	--	--	--	--	--	--	No results	Invalid mass	No results	692.61938	1126371.238478713	1321415.3677533332	6277033.924652222	336153732.6371475	323481900.2736132	258119459.21587446	185105031.5736856	58421629.20164052	73916534.88111559	47922748.59293617	78952241.33977999	77238937.03481588	216183112.594816	276541028.1952081	189863261.96553695
Com_246_neg	5-(tert-butyl)-2-methyl-N-(5-methyl-3-isoxazolyl)-3-furamide	--	C14 H18 N2 O3	262.13462	5.246	--	--	--	--	--	--	--	--	--	--	Invalid mass	No results	No results	261.12732	74918847.85451502	90136983.8234488	66497686.57524317	176698973.68975428	87350125.90442494	111579688.90425758	86483980.81533793	155589114.0910258	79293920.1795894	70613200.6964787	243334243.08141336	83757680.114176	103905105.216247	117893362.36411166	133430923.40334706
Com_267_neg	D-Phenylalanine	D-Phenylalanine; D-alpha-Amino-beta-phenylpropionic acid	C9 H11 N O2	165.07867	4.97	cpd:C02265	map00360 Phenylalanine metabolism;map04742 Taste transduction	HMDB0250791	--	Organic acids and derivatives	Carboxylic acids and derivatives	Amino acids, peptides, and analogues	--	--	--	No results	No results	Full match	164.07153	110713039.14541596	87709764.91593713	102116388.08568959	81772055.59879334	101223168.76183274	109782825.17246924	122553899.63327725	122109899.37542658	159642320.374924	192298961.6549981	194182640.5611326	230971939.11477846	117923614.083748	137591065.71342316	139941188.11865085
Com_316_neg	Trichloroacetic acid	Trichloroacetate; Trichloroacetic acid; TCA	C2 H Cl3 O2	161.90373	5.178	cpd:C11150	map00980 Metabolism of xenobiotics by cytochrome P450;map05204 Chemical carcinogenesis	HMDB0042048	--	Organic acids and derivatives	Carboxylic acids and derivatives	Alpha-halocarboxylic acids and derivatives	--	--	--	No results	Full match	No results	160.89639	87574067.6610994	98760202.43342741	106511131.93279602	123633534.3478245	195451326.82412606	126736241.20953144	194062887.27272812	114155354.35582978	107697947.24674541	211114951.83819824	190107480.66031647	167260232.66556817	180861443.183644	115255992.3356757	118319206.98981573
Com_333_neg	N6-Acetyl-L-Lysine	--	C8 H16 N2 O3	188.11574	1.938	--	--	HMDB0000206	--	Organic acids and derivatives	Carboxylic acids and derivatives	Amino acids, peptides, and analogues	--	--	--	No results	No results	Full match	187.10847	109213434.3442371	143221110.4992682	141762687.33937556	202762827.60428146	167290267.2490945	168828296.97821125	121733813.50359443	83391722.09033743	86256025.48961285	76825096.28344195	127804321.80105369	71227741.04935569	93124627.9285373	103034096.25604422	147259094.60272798
Com_339_neg	Roquefortine C	--	C22 H23 N5 O2	343.17376	5.001	--	--	HMDB0030381	--	Organoheterocyclic compounds	Indoles and derivatives	Pyrroloindoles	--	--	--	Invalid mass	No results	No results	342.16678	155457099.88148227	43163429.32796402	46966897.05803013	38682151.90289633	45263672.65330664	45117007.58981553	44174657.74763882	54483083.853822015	93142472.46733448	96808033.49973936	177675766.3814964	188059844.26547763	65977222.952141	71865076.39366716	77365149.72027077
Com_343_neg	13,14-Dihydro-15-keto prostaglandin F2��	--	C20 H34 O5	390.21087	5.036	--	--	--	--	--	--	--	--	--	--	Invalid mass	No results	No results	389.20346	116180513.34130688	166010758.24326944	190850691.2539534	197640206.78591105	205313997.450491	123060074.62924255	164848820.48389566	145002930.74870563	166866970.86274254	179635309.64013284	103970153.10062079	178697156.34803537	147564697.896751	190516877.1519419	121991959.35615595
Com_344_neg	LPC 18:1	--	C26 H52 N O7 P	567.35287	9.593	--	--	HMDB0002815	LMGP01050138	Lipids and lipid-like molecules	Glycerophospholipids	Glycerophosphocholines	Glycerophospholipids [GP]	Glycerophosphocholines [GP01]	Monoacylglycerophosphocholines [GP0105]	No results	Invalid mass	No results	566.34546	185249714.6567215	58521054.98642338	56567231.37153609	65499595.7108485	76611712.21538788	71988466.58895496	22278017.350550782	14703487.41176403	24054056.074709862	20723980.625712987	34051637.396421656	72423790.62340598	162243465.253144	143699434.77275386	143822406.46588403
Com_345_neg	Reduced nicotinamide adenine dinucleotide	NADH; DPNH; Reduced nicotinamide adenine dinucleotide	C21 H29 N7 O14 P2	665.12471	3.219	cpd:C00004	map00190 Oxidative phosphorylation;map01100 Metabolic pathways;map04020 Calcium signaling pathway;map04925 Aldosterone synthesis and secretion	HMDB0001487	--	Nucleosides, nucleotides, and analogues	(5'->5')-dinucleotides	-	--	--	--	No results	Full match	Full match	664.11743	39169604.05442582	62602790.41533514	36546379.251616	52018160.12599309	57555094.921890326	49956712.160982385	103524182.74827765	163045814.1922247	191250014.58831844	128172866.72092873	111066024.37283228	170423572.50404918	101127123.77825	80441739.72662947	69829748.17543764
Com_354_neg	8-iso-15-keto Prostaglandin F2��	--	C20 H32 O5	388.19543	4.786	--	--	--	--	--	--	--	--	--	--	Invalid mass	No results	No results	387.18811	156979743.55753475	145965343.47654426	119672676.77147238	136286034.0971216	156330476.80807433	157753533.1162141	156803829.20457208	111439312.25790647	140377550.82093155	146074350.6983999	142260501.64396247	180618239.45062706	129775717.955866	122995070.86718129	146041204.65056926
Com_388_neg	N1-cyclohexyl-4-(4-fluorobenzyl)-1,4-diazepane-1-carbothioamide	--	C19 H28 F N3 S	349.19966	5.597	--	--	--	--	--	--	--	--	--	--	Full match	No results	No results	348.19244	94642799.49822922	118589209.49184361	91388484.6547859	122728765.04583754	91945037.98338819	101577931.77658756	86698474.07663852	153494642.1139291	110979332.76829779	84038453.39228214	105983689.60682042	81294630.27574182	114190933.958721	111478891.89278215	95737982.61542393
Com_395_neg	11(E)-Eicosenoic Acid	--	C20 H38 O2	310.28656	11.391	--	--	--	--	--	--	--	--	--	--	Full match	No results	Full match	309.27911	142391823.29057094	45038795.20962703	36054634.31690281	41076347.77603515	53973682.0635623	52267083.873074606	35752695.56102051	14137306.96801249	25520671.1686957	20808683.07530507	36420246.75376151	23596085.19904453	144609554.370477	132704692.02427813	129849889.872903
Com_452_neg	gamma-Glutamylmethionine	--	C10 H18 N2 O5 S	278.09312	3.027	--	--	HMDB0034367	--	Organic acids and derivatives	Carboxylic acids and derivatives	Amino acids, peptides, and analogues	--	--	--	No results	Full match	No results	277.08594	72083477.02533735	72087465.71039213	5934554.737024246	54582680.465018265	80958992.42118941	66390532.068923995	113262396.49669252	138870272.84605697	145665160.04632753	140914798.57194853	99039716.0343429	113367854.86600372	108495081.396761	115264643.71113274	114453248.33080377
Com_461_neg	N-(4-chlorophenethyl)-1-adamantanecarboxamide	--	C19 H24 Cl N O	317.15814	2.961	--	--	--	--	--	--	--	--	--	--	Invalid mass	No results	No results	316.15076	33054799.1164991	19271433.70874622	5766792.042735191	22936958.46087112	17629500.376383133	14875396.048865948	40930437.45979822	95105318.73539007	148839940.6891692	83099658.17476904	111336579.03945419	105501145.78470366	75440967.508129	57847697.04774213	53751173.00572461
Com_464_neg	Maltitol	--	C12 H24 O11	344.13128	1.434	--	--	HMDB0002928	--	Lipids and lipid-like molecules	Fatty Acyls	Fatty acyl glycosides	--	--	--	No results	Full match	Full match	343.12384	61009059.67076438	77916098.18177842	76970241.19946933	59848462.79249684	65014427.1714345	69605554.9961946	145869333.52772528	98756536.89669967	148600345.70031762	118313307.4906674	119254505.22584926	111065424.44548726	90552953.307459	105582440.58054028	108282341.36425033
Com_477_neg	Deoxyguanosine	Deoxyguanosine; 2'-Deoxyguanosine	C10 H13 N5 O4	267.09623	2.897	cpd:C00330	map00230 Purine metabolism;map01100 Metabolic pathways	HMDB0000085	--	Nucleosides, nucleotides, and analogues	Purine nucleosides	Purine 2'-deoxyribonucleosides	--	--	--	No results	No results	Full match	266.08884	49146585.0948192	78153097.12675707	70579169.60181221	5967316.741969236	72295044.15572448	65490152.23703264	16963232.121891342	16362848.69525673	78320284.53409357	80458004.78962472	9056151.538383592	141224910.89131626	7025273.96442813	6261218.402007707	9278713.199817566
Com_513_neg	4-Hydroxybenzoic acid	4-Hydroxybenzoate; Hydroxybenzoic acid; 4-Hydroxybenzoic acid; Hydroxybenzenecarboxylic acid	C7 H6 O3	138.03144	6.145	cpd:C00156	map00130 Ubiquinone and other terpenoid-quinone biosynthesis;map00360 Phenylalanine metabolism;map00790 Folate biosynthesis;map01100 Metabolic pathways	HMDB0000500	--	Benzenoids	Benzene and substituted derivatives	Benzoic acids and derivatives	--	--	--	Full match	Not the top hit	Full match	137.02431	109757969.99469174	123069193.82580173	162000990.3074206	100388100.45183718	143807298.5547321	143872740.09201658	97748829.8388493	114233788.14328305	55728868.2247939	56749422.369770475	103190371.12524383	7647412.276818097	90207139.8341849	94085303.70122586	96201048.58122607
Com_523_neg	Nicotinamide adenine dinucleotide phosphate	NADP+; NADP; Nicotinamide adenine dinucleotide phosphate; beta-Nicotinamide adenine dinucleotide phosphate; TPN; Triphosphopyridine nucleotide; beta-NADP+	C21 H28 N7 O17 P3	743.07506	1.539	cpd:C00006	map00480 Glutathione metabolism;map00760 Nicotinate and nicotinamide metabolism;map01100 Metabolic pathways;map04918 Thyroid hormone synthesis;map04925 Aldosterone synthesis and secretion	HMDB0304435	--	Nucleosides, nucleotides, and analogues	(5'->5')-dinucleotides	-	--	--	--	No results	Full match	No results	742.06769	63733080.38484498	68393641.27405928	84558091.81725185	40316418.78634739	47210289.894835606	61446517.23730025	132523762.52854784	67031088.83943576	77880197.2529343	141807216.92785686	44871969.99481353	64109580.810331404	78583562.8653139	60039982.80469465	61474057.24313236
Com_558_neg	ADBICA N-pentanoic acid metabolite	--	C20 H27 N3 O4	373.19547	2.825	--	--	--	--	--	--	--	--	--	--	Invalid mass	No results	No results	372.18811	121171867.81229411	121808212.20759405	106780661.36139645	126361455.1191817	139623447.25851464	133745310.29737602	100892947.35223176	104582009.79568297	117088585.6863231	130050416.51953997	84770764.90207113	110557910.40300542	107565979.250497	117368839.67378356	99226026.86465405
Com_579_neg	13Z,16Z-Docosadienoic Acid	--	C22 H40 O2	336.30244	11.593	--	--	HMDB0061714	LMFA01030405	Lipids and lipid-like molecules	Fatty Acyls	Fatty acids and conjugates	Fatty Acyls [FA]	Fatty Acids and Conjugates [FA01]	Unsaturated fatty acids [FA0103]	Full match	No results	No results	335.29517	77812416.20863679	24648794.258590754	23878919.16869488	28040625.202307403	38208701.87264891	32295673.27637621	17137032.767459664	10055181.375613064	16451629.590297127	15811517.882790271	35134362.823042944	16466473.968619507	80463765.5502926	84664508.05664337	132109089.5054128
Com_585_neg	Methionine	L-Methionine; Methionine; L-2-Amino-4methylthiobutyric acid	C5 H11 N O2 S	149.05071	1.969	cpd:C00073	map00270 Cysteine and methionine metabolism;map00970 Aminoacyl-tRNA biosynthesis;map01100 Metabolic pathways;map01210 2-Oxocarboxylic acid metabolism;map01230 Biosynthesis of amino acids;map01523 Antifolate resistance;map04974 Protein digestion and absorption;map04978 Mineral absorption;map05230 Central carbon metabolism in cancer	HMDB0033951	--	Organic acids and derivatives	Carboxylic acids and derivatives	Amino acids, peptides, and analogues	--	--	--	No results	No results	Full match	148.0433	43085180.92437496	72705215.86108272	74906234.9860047	42093916.88492257	62449591.53292552	39544616.71969799	73850377.62926088	61140233.61233113	102465145.30162115	115382253.23665763	113346278.30428563	99872289.26852429	55236469.1388393	87457668.89856987	87369323.41626255
Com_611_neg	PE (18:1e/22:5)	--	C45 H80 N O7 P	777.56634	11.094	--	--	--	--	--	--	--	--	--	--	No results	Full match	No results	776.55933	109981394.05784133	79707049.45908862	113003937.888952	84712229.96678011	74882180.83727472	20787410.714605402	15407437.423032964	26796714.767436028	24324701.620121777	31592348.173106436	14215488.920111876	15346408.177604297	7753888.30296648	12402592.067161364	11894497.454946091
Com_652_neg	3,8,9-trihydroxy-10-propyl-3,4,5,8,9,10-hexahydro-2H-oxecin-2-one	--	C12 H20 O5	245.13699	4.986	--	--	--	--	--	--	--	--	--	--	Invalid mass	No results	No results	244.12981	75560554.69351962	88740039.39039516	114270400.73718728	99253137.41564953	118218082.58128901	95829606.32298368	97182321.29561016	54172042.85776077	94793945.43596423	110881223.10832271	66604288.705299415	68326734.7602934	89471567.8945659	94808841.47341253	98243525.64281312
Com_705_neg	3-Furoic acid	--	C5 H4 O3	130.02642	1.778	--	--	HMDB0000444	--	Organoheterocyclic compounds	Furans	Furoic acid and derivatives	--	--	--	Invalid mass	Invalid mass	No match	129.01894	13699105.031304674	16987036.77696473	7728379.698701723	13355971.374008706	17122557.876149405	14776761.144396275	18749475.938616317	26306300.525535	9292183.564722244	15316245.032310657	13882515.323359149	97604133.72426902	19435154.7728237	18192021.360616382	20817324.405927207
Com_731_neg	Stearic acid	Octadecanoic acid; Stearate; Stearic acid	C18 H36 O2	284.27096	11.22	cpd:C01530	map00061 Fatty acid biosynthesis;map01040 Biosynthesis of unsaturated fatty acids;map04745 Phototransduction - fly	HMDB0000827	LMFA01010018	Lipids and lipid-like molecules	Fatty Acyls	Fatty acids and conjugates	Fatty Acyls [FA]	Fatty Acids and Conjugates [FA01]	Straight chain fatty acids [FA0101]	No results	No results	Full match	283.26361	76995705.38034877	22753789.57636614	27592962.836664334	30190784.67925295	37671455.56580745	33726437.82202021	19087581.16756167	14940471.948986467	21449359.247829895	20325796.69956103	34657882.62553769	23180371.546118584	85902077.0690379	85098435.21441762	99917042.4664952
Com_750_neg	Sedoheptulose 1,7-bisphosphate	Sedoheptulose 1,7-bisphosphate; D-Sedoheptulose 1,7-bisphosphate; D-altro-Heptulose 1,7-biphosphate	C7 H16 O13 P2	370.00592	1.783	cpd:C00447	map01100 Metabolic pathways;map01200 Carbon metabolism	HMDB0060274	--	Organic oxygen compounds	Organooxygen compounds	Carbohydrates and carbohydrate conjugates	--	--	--	No results	No results	Full match	368.99866	92485697.41940133	66783846.54886328	77341990.5089923	58506780.297826156	72420789.9041682	51689909.221608765	34958860.493995205	37506070.142754376	50369958.401335634	71596873.03072777	28156662.445048586	27575843.43462614	50352703.1548294	51692038.57364104	52142909.61756072
Com_761_neg	4-[2-(2-oxo-1-imidazolidinyl)ethyl]-1lambda~6~,4-thiazinane-1,1-dione	--	C9 H17 N3 O3 S	248.10029	1.487	--	--	--	--	--	--	--	--	--	--	Invalid mass	No match	No results	247.09286	48559369.841662	44990578.76429459	42366574.55451184	52839588.10166131	53426111.77227256	54549411.32351863	56439174.86837612	52544479.33115554	80919109.94001406	79367606.45415635	87744214.5873562	81353401.1125169	55268796.3758936	56107365.1059654	65367804.072671376
Com_807_neg	LPC 16:0	--	C24 H50 N O7 P	541.33731	9.194	--	--	--	LMGP01050113	--	--	--	Glycerophospholipids [GP]	Glycerophosphocholines [GP01]	Monoacylglycerophosphocholines [GP0105]	No results	Invalid mass	No results	540.3299	69501812.18414739	23390858.777137317	24228502.076227933	27812038.156166676	33262686.65670533	30154945.36678782	12137142.967430867	9409586.907248069	13327450.089916814	12373925.904356712	34383030.20755453	43604120.3703104	77114040.942165	57816444.925454035	67264485.41421069
Com_891_neg	2-(acetylamino)-4-(methylthio)butanoic acid	--	C7 H13 N O3 S	191.06133	5.358	--	--	--	--	--	--	--	--	--	--	Full match	Partial match	Full match	190.05408	55353726.83251435	66888029.166077554	74836759.14379418	71195743.72373737	75071523.25494811	78928317.05525787	86681342.08531201	72849664.97662179	72631942.40840311	79887328.52552539	65312402.558832034	63053404.452194646	58769641.7383167	69673752.20290689	81653207.78203559
Com_960_neg	LPC 18:0	--	C26 H54 N O7 P	569.3686	10.184	--	--	--	LMGP01050076	--	--	--	Glycerophospholipids [GP]	Glycerophosphocholines [GP01]	Monoacylglycerophosphocholines [GP0105]	No results	Invalid mass	No results	568.36145	61828416.583387576	20942879.730506606	19957311.12747682	27857297.976924162	39443710.40757781	29786443.105160736	9151961.223673632	5337882.265360616	7041241.8867150545	8182639.4844630975	14747449.993132899	16835466.48242853	59152905.1207387	59263098.536596216	80889173.21990046
Com_985_neg	2,3-Dinor prostaglandin E1	--	C18 H30 O5	362.17971	2.934	--	--	--	--	--	--	--	--	--	--	Invalid mass	No results	No results	361.17242	61093483.94263713	55539900.94110155	49652935.1362213	53906773.29896524	54811082.98567417	48185623.392060265	42272126.26674816	65333887.52758476	55108091.931366086	67518915.64166908	68103027.03011401	60563665.80065848	64226929.0864018	54196127.47259026	60794593.324339926
Com_987_neg	4-amino-2-(4-chlorophenyl)-6-(methylthio)pyrimidine-5-carbonitrile	--	C12 H9 Cl N4 S	276.02417	1.25	--	--	--	--	--	--	--	--	--	--	Full match	No match	No match	275.017	26291614.090541307	34690925.41096285	25910956.069354333	15493042.262624806	30649565.09294547	28408681.70188404	46532167.44932192	40062077.726536885	72764764.7940466	59636923.85001241	38886389.80184857	43238004.547165446	34908381.693933	36145908.57672566	42813934.31085301
Com_989_neg	Glu-Gln	--	C10 H17 N3 O6	275.11127	1.478	--	--	HMDB0028817	--	Organic acids and derivatives	Carboxylic acids and derivatives	Amino acids, peptides, and analogues	--	--	--	No results	Full match	No results	274.10394	40646038.07156967	36402210.553375736	39850961.92631841	37118589.49496544	36855761.5362034	38006670.738446794	56406961.31679794	34629404.36236058	59557752.11197257	77114552.87655596	62353267.15056485	55146848.255462274	37209356.942009	41220175.54835661	44283352.87917802
Com_996_neg	Ala-trp	--	C14 H17 N3 O3	275.12661	5.161	--	--	HMDB0013209	--	Organic acids and derivatives	Carboxylic acids and derivatives	Amino acids, peptides, and analogues	--	--	--	No results	No results	Full match	274.11935	54321725.619832486	54119281.79329178	61139702.01201214	54127842.41549739	63562876.76296474	68060387.47718932	64264816.50449687	50078890.47983386	66486649.83800473	76655850.38895173	42679099.33853405	54857758.43659525	51785975.4010731	55152949.86929921	61900608.53014329
Com_1003_neg	(+/-)11(12)-DiHET	--	C20 H34 O4	374.2158	2.495	--	--	--	--	--	--	--	--	--	--	Invalid mass	No results	No results	373.20856	33925365.55258158	27164695.056403533	29325102.926756553	27907902.932188567	26673418.690922253	30922544.707803126	25616044.60998199	25208378.014937185	33515503.010630015	47385220.297823295	58827633.5424642	69609017.80241449	36942810.7919565	28222090.583178926	37962716.53574072
Com_1045_neg	acetyl phosphate	Acetyl phosphate	C2 H5 O5 P	139.9869	1.566	cpd:C00227	map00430 Taurine and hypotaurine metabolism;map00620 Pyruvate metabolism;map01100 Metabolic pathways;map01200 Carbon metabolism	HMDB0001494	--	Organic acids and derivatives	Organic phosphoric acids and derivatives	Phosphate esters	--	--	--	No results	No results	Full match	138.97964	55442165.56524953	46664915.75672549	49115350.62066552	43988237.71792181	53791505.83667414	80741630.9288853	56511439.28699963	52059453.45375493	45916936.130058154	58116566.39442919	49573053.092396915	52265835.85016391	38081745.7187843	59751162.643105134	45960986.28617151
Com_1068_neg	(+/-)12(13)-DiHOME	--	C18 H34 O4	296.23446	8.129	--	--	--	--	--	--	--	--	--	--	Invalid mass	Invalid mass	No match	295.22726	64535507.60109332	40345057.07068743	37050035.59716881	50944748.452423714	35522469.5410867	30509412.122451734	19853211.356397793	11477872.35186982	32059846.04485669	33444347.975109424	18449709.46472139	55886305.681598336	47439560.3370035	49173767.965058714	38621262.250064395
Com_1134_neg	��-Estradiol-17��-glucuronide	--	C24 H32 O8	448.21644	5.087	--	--	--	--	--	--	--	--	--	--	No results	Invalid mass	No results	447.20914	44298501.554675706	36866872.63700873	44243554.98224878	53657735.968565606	34841085.690506786	42039280.38112349	49199031.30972431	49263552.714418665	53129389.481812835	48990964.23110575	50852233.5830736	61010784.2155312	39346428.2759947	43210798.03597776	39487846.428371355
Com_1149_neg	dAMP	dAMP; 2'-Deoxyadenosine 5'-phosphate; 2'-Deoxyadenosine 5'-monophosphate; Deoxyadenylic acid; Deoxyadenosine monophosphate	C10 H14 N5 O6 P	331.06717	2.86	cpd:C00360	map00230 Purine metabolism;map01100 Metabolic pathways	HMDB0000905	--	Nucleosides, nucleotides, and analogues	Purine nucleotides	Purine deoxyribonucleotides	--	--	--	No results	No results	Full match	330.05972	29849118.296061397	27362334.92106235	5590431.274473498	26090656.672624096	21867071.757244818	38733215.73046533	36405323.23126973	38957046.13669218	33444747.519323915	24670383.478757612	41545596.709565885	18858164.863232363	54564567.4858291	28877889.468495205	31997175.194395285
Com_1170_neg	Gluconic acid	--	C6 H12 O7	150.05242	1.467	--	--	HMDB0000625	--	Organic oxygen compounds	Organooxygen compounds	Carbohydrates and carbohydrate conjugates	--	--	--	Invalid mass	Invalid mass	No match	149.04517	17182802.992810454	17776757.65185689	16192188.855430992	15796301.317006472	16289740.947234554	14173203.122104071	41010498.02479598	36838129.375551745	61055764.06563526	45780766.02844259	46857111.0926194	38642023.48664936	26944599.7374769	36228743.15095824	30853109.700627174
Com_1211_neg	gamma-Glutamyltyrosine	--	C14 H18 N2 O6	310.11616	4.635	--	--	HMDB0011741	--	Organic acids and derivatives	Carboxylic acids and derivatives	Amino acids, peptides, and analogues	--	--	--	No results	Full match	No results	309.10898	14491493.441873064	16409012.29910608	14975423.380729087	19378038.979368586	17307768.67325675	15292097.235175561	28351983.058282603	19043269.25958879	31110413.56926742	32594858.489788678	54704326.21176306	8059775.300306228	20578388.5343636	24737007.99699548	23746913.732431863
Com_1283_neg	Methylmalonate	Methylmalonate; Methylmalonic acid	C4 H6 O4	118.02629	2.58	cpd:C02170	map00240 Pyrimidine metabolism;map00280 Valine, leucine and isoleucine degradation;map00640 Propanoate metabolism	HMDB0000202	--	Organic acids and derivatives	Carboxylic acids and derivatives	Dicarboxylic acids and derivatives	--	--	--	No results	No results	Full match	117.01905	35378655.73176273	36457717.70825688	47378453.72458235	39377700.4692717	41609848.25541605	54137212.13474712	29369829.32040041	14569644.448733179	40956737.0828229	38228788.67037962	44575967.95934496	53342728.19286938	36061202.0627009	31278492.824683767	37066054.446894705
Com_1285_neg	Phe-Phe	--	C18 H20 N2 O3	312.14695	5.552	--	--	HMDB0013302	--	Organic acids and derivatives	Carboxylic acids and derivatives	Amino acids, peptides, and analogues	--	--	--	No results	No results	Full match	311.13974	13365016.812599517	23336570.485961147	27773038.81648492	41992564.0764987	28853874.836086895	28425273.513090953	31623088.404548265	31591915.325448126	18018043.90285342	18990332.04685104	51253236.51149435	21678212.86327318	26831626.9789576	27269394.65099821	33879217.82645585
Com_1302_neg	N-(5-Aminopentyl)acetamide	--	C7 H16 N2 O	144.1259	2.878	--	--	HMDB0002284	--	Organic acids and derivatives	Carboxylic acids and derivatives	Carboxylic acid derivatives	--	--	--	No results	No results	Full match	143.11865	20653264.441298805	26702617.607139766	21336060.58013456	41332917.98773464	30029204.00370829	29320238.420521837	30471292.387454007	37847355.64830727	25141058.019321397	27140124.23422813	50515081.19133533	32554413.889753044	26073879.0289398	33036555.205390535	31196049.4942169
Com_1314_neg	dTMP	dTMP; Thymidine 5'-phosphate; Deoxythymidine 5'-phosphate; Thymidylic acid; 5'-Thymidylic acid; Thymidine monophosphate; Deoxythymidylic acid; Thymidylate	C10 H15 N2 O8 P	322.05624	2.409	cpd:C00364	map00240 Pyrimidine metabolism;map01100 Metabolic pathways;map01523 Antifolate resistance	HMDB0001227	--	Nucleosides, nucleotides, and analogues	Pyrimidine nucleotides	Pyrimidine deoxyribonucleotides	--	--	--	No results	No results	Full match	321.04889	51864644.97662006	49517347.24567504	38859908.988384284	39683987.83907123	50751037.745639876	53872818.486166015	3030541.076396615	10934033.680817164	27503549.982829485	22582323.180273943	14314366.028668592	17969638.559060026	37855071.7838088	40693582.842103586	34187063.34026007
Com_1316_neg	LPC 16:1	--	C24 H48 N O7 P	539.32162	8.808	--	--	--	LMGP01050022	--	--	--	Glycerophospholipids [GP]	Glycerophosphocholines [GP01]	Monoacylglycerophosphocholines [GP0105]	No results	Invalid mass	No results	538.31433	51810360.55250675	12290832.695897596	11186568.345128736	14473766.303822268	16259111.474518187	15922497.078577554	4807942.391975045	3344435.483389162	6352550.91217991	5755976.102002119	8645200.444640601	17933916.51912571	32724775.4313043	30049232.47790609	28583475.026461154
Com_1336_neg	Lysope 16:0	--	C21 H44 N O7 P	453.28483	9.185	--	--	--	--	--	--	--	--	--	--	No results	No results	Full match	452.2774	51096828.006715365	14587783.254395122	18415795.017558515	13814149.632654434	23035639.928367753	24754240.33698657	6760546.561105672	5482467.9504055185	5381125.450990576	5051707.264288843	9274070.29733759	5893504.77749445	43177585.5609756	40137932.61666627	41559894.74736503
Com_1399_neg	methadone-d9	--	C21 H18 [2]H9 N O	317.95465	1.221	--	--	--	--	--	--	--	--	--	--	Invalid mass	No results	No results	316.94751	44679135.86253931	36129916.80791091	59531388.64023055	45544583.89897899	41826994.986520894	46854413.919170395	19359956.035834465	16157821.506556844	19302268.69198767	19427091.215583805	16390112.315016272	15094620.955275154	26294816.3860632	27235543.784342065	27871274.118461356
Com_1423_neg	LPC 18:2	--	C26 H50 N O7 P	565.33721	8.899	--	--	--	LMGP01050137	--	--	--	Glycerophospholipids [GP]	Glycerophosphocholines [GP01]	Monoacylglycerophosphocholines [GP0105]	No results	Invalid mass	No results	564.32977	27821192.648695756	9297897.838173712	11498671.704628877	10061768.82912108	13243108.969909795	13032545.694059797	8792077.786213066	5701730.262432011	10816807.81654424	11465643.949700166	34561093.613918796	38147026.62420811	43418976.0153052	39675619.34670527	36245479.37775803
Com_1465_neg	2-Ketohexanoic acid	--	C6 H10 O3	130.06274	5.701	--	--	HMDB0001864	--	Organic acids and derivatives	Keto acids and derivatives	Medium-chain keto acids and derivatives	--	--	--	No results	No results	Full match	129.05533	17632572.634740833	15024153.4533787	16039298.931040153	28043225.335546363	16787788.163156398	16284999.383225648	16168256.638543675	44109567.29050771	17182029.722018335	18922427.579293165	14076066.828686906	14102020.5746423	18655279.5405697	21994451.502979204	19309335.512382478
Com_1466_neg	6��-Prostaglandin I1	--	C20 H34 O5	390.21086	4.783	--	--	--	--	--	--	--	--	--	--	Invalid mass	No results	No results	389.20358	41795660.207647525	40266639.30745935	43057261.82338129	34466488.85087863	52936308.76528323	43671547.86354219	38708760.49760248	35342876.59623275	32526007.52287705	38869897.93033102	29850393.808004845	32243790.1599146	30101838.6350967	31791488.14248701	46373085.118835345
Com_1520_neg	Adenylosuccinic acid	N6-(1,2-Dicarboxyethyl)-AMP; N6-(1,2-Dicarboxyethyl)AMP; Adenylosuccinate; Adenylosuccinic acid	C14 H18 N5 O11 P	463.07377	4.688	cpd:C03794	map00230 Purine metabolism;map00250 Alanine, aspartate and glutamate metabolism;map01100 Metabolic pathways	HMDB0248010	--	Nucleosides, nucleotides, and analogues	Purine nucleotides	Purine ribonucleotides	--	--	--	No results	Full match	Full match	462.06647	26411147.921028227	28135694.307124756	31639545.910368342	29240925.490566242	51082965.146105796	25381287.388343345	18839405.931015473	20712923.099614453	37958841.93748263	33533752.683082916	27567170.177391835	44093824.28887325	35938105.9296292	33817664.74833452	24563447.639061738
Com_1599_neg	(2S)-4-Oxo-2-phenyl-3,4-dihydro-2H-chromen-7-yl beta-D-glucopyranoside	--	C21 H22 O8	448.14087	9.151	--	--	--	--	--	--	--	--	--	--	Invalid mass	No results	No results	447.13351	41275503.307616055	42286305.43647919	28027987.653173722	40857858.75202718	28021452.909866836	22934599.462866966	23763444.705757022	15965364.542219557	22373255.152133286	28293157.814537596	17980093.097929932	27497521.77276536	28439890.5305965	32122111.272689972	30147234.214712445
Com_1687_neg	3-benzyl-1-butyl-4-hydroxy-1,2-dihydroquinolin-2-one	--	C20 H21 N O2	307.15269	5.202	--	--	--	--	--	--	--	--	--	--	Invalid mass	No results	No results	306.14539	30098494.92825069	40091630.422540456	31674928.66599033	42267987.92688806	37296031.43480838	40250728.01673386	20690489.57555298	33096468.307311844	22826050.76330976	19837635.757854782	20977533.40042256	14394684.068945877	24745168.6437135	29643278.636887364	35973991.52239239
Com_1728_neg	all-cis-4,7,10,13,16-Docosapentaenoic acid	--	C22 H34 O2	330.25529	10.137	--	--	--	--	--	--	--	--	--	--	Full match	Not the top hit	Full match	329.24811	12000013.90267332	3320042.5170582957	2348561.705783642	3830560.486126896	5092643.997452302	4246447.049676911	8969484.465593688	4203002.002058494	11639535.971052624	11342592.641377633	20458381.027802926	15264512.657979786	24518533.7742829	25101495.14875304	44011447.170511775
Com_1755_neg	Phosphoribosyl pyrophosphate	--	C5 H13 O14 P3	389.95156	1.225	--	--	HMDB0000280	--	Organic oxygen compounds	Organooxygen compounds	Carbohydrates and carbohydrate conjugates	--	--	--	No results	Full match	Full match	388.94443	7579875.484139068	7839636.688862065	7090684.541960951	6967903.861598558	10435455.560541822	11159183.431831662	27305057.370977137	36598652.53365964	10033417.464036658	5085731.401964576	8268495.954891113	3364243.6356788184	6465452.99953498	5932676.922312902	5767509.7342088055
Com_1827_neg	17(S)-HpDHA	--	C22 H32 O4	396.21165	2.248	--	--	--	--	--	--	--	--	--	--	Invalid mass	No results	No results	395.20438	31054055.71979176	28716467.10368496	20564590.54134322	39082098.501077875	24342184.044941396	27241082.105728086	22491029.066438306	29363110.100072432	21216188.905853152	23514443.28098579	22605456.037543803	21809353.482141025	24809508.4338814	28652026.793003164	25641277.595582854
Com_1828_neg	Taurine	Taurine; 2-Aminoethanesulfonic acid; Aminoethylsulfonic acid	C2 H7 N O3 S	125.01437	1.349	cpd:C00245	map00120 Primary bile acid biosynthesis;map00430 Taurine and hypotaurine metabolism;map00920 Sulfur metabolism;map01100 Metabolic pathways;map02010 ABC transporters;map04080 Neuroactive ligand-receptor interaction	HMDB0000251	--	Organic acids and derivatives	Organic sulfonic acids and derivatives	Organosulfonic acids and derivatives	--	--	--	No results	No results	Full match	124.0071	2602022.762938645	2676907.6378251347	3601726.9564130185	2737481.198682967	3831025.506583703	2920184.377309459	40954788.86398279	29091608.444215562	32326682.54116459	33638625.63588826	28384119.08032226	30322422.720829144	19568701.5632477	22568534.60141031	24401557.698729813
Com_1981_neg	16-Hydroxyhexadecanoic acid	--	C16 H32 O3	226.22917	9.576	--	--	HMDB0006294	--	Lipids and lipid-like molecules	Fatty Acyls	Fatty acids and conjugates	--	--	--	Invalid mass	Invalid mass	No results	225.22186	20976894.68440961	7216670.421424054	7389088.802491703	8549544.024751391	10204616.66305741	9036639.327581177	8604961.655950323	7451589.382630818	11621011.041020107	12439863.96265412	15139032.188630437	23982894.896026626	30705089.0491688	28365273.061189685	34053038.33590685
Com_1997_neg	Oxaceprol	--	C7 H11 N O4	173.0684	2.01	--	--	HMDB0000725	--	Organic acids and derivatives	Carboxylic acids and derivatives	Amino acids, peptides, and analogues	--	--	--	No results	No results	Full match	172.0611	16976655.776065618	19895306.165973537	20575709.87709142	20733418.090423062	23897543.251997013	24013276.57087224	28216292.67410117	31893599.789411604	25850912.935148012	24210490.825249378	28869107.95088993	26856869.397850107	24214582.8770327	26922377.901093435	28538799.203326594
Com_2132_neg	Protoporphyrin IX	Protoporphyrin; Protoporphyrin IX; Porphyrinogen IX	C34 H34 N4 O4	562.25881	4.921	cpd:C02191	map00860 Porphyrin and chlorophyll metabolism;map01100 Metabolic pathways	HMDB0000241	--	Organoheterocyclic compounds	Tetrapyrroles and derivatives	Porphyrins	--	--	--	Full match	No results	No results	561.25183	18920915.72130016	19824666.470752016	20850628.105389234	23022497.835446134	18859310.366146374	24778396.42619139	21536543.621752422	23687041.6642852	30153130.2597966	32997204.034784246	27506922.168688223	22994923.479003653	28279215.6392975	26935161.874948036	16230846.144169452
Com_2183_neg	Xylitol	Xylitol	C5 H12 O5	152.06855	1.446	cpd:C00379	map00040 Pentose and glucuronate interconversions;map01100 Metabolic pathways;map02010 ABC transporters	HMDB0242149	--	Organic oxygen compounds	Organooxygen compounds	Carbohydrates and carbohydrate conjugates	--	--	--	No results	No results	Full match	303.13034	18467247.486255936	18290146.948085476	18954812.35807641	19605143.516262002	20579063.04350547	21384995.94297103	21424510.34520442	21156653.5873923	19287976.50201027	21680781.56866265	29472493.21016705	28684535.41221796	22723093.9695712	21547639.020346917	21864591.600948542
Com_2200_neg	N1-{3-[2-(2-pyridyl)ethyl]phenyl}-4-chlorobenzene-1-sulfonamide	--	C19 H17 Cl N2 O2 S	372.06628	5.795	--	--	--	--	--	--	--	--	--	--	Invalid mass	No results	No results	371.05902	30088172.120966867	20521066.63485757	20381114.19025288	20878663.19493503	17768302.19086674	21527044.772172127	11797358.56451591	9074276.370538136	11729709.199139198	12656159.759825915	14852482.939802159	13579587.85941545	24305623.0288595	13676525.16975166	15860998.550915593
Com_2235_neg	D-Sedoheptulose 7-phosphate	Sedoheptulose 7-phosphate; D-Sedoheptulose 7-phosphate; D-altro-Heptulose 7-phosphate; altro-Heptulose 7-phosphate	C7 H15 O10 P	244.03427	1.548	cpd:C05382	map00030 Pentose phosphate pathway;map01100 Metabolic pathways;map01200 Carbon metabolism;map01230 Biosynthesis of amino acids	HMDB0001068	--	Organic oxygen compounds	Organooxygen compounds	Carbohydrates and carbohydrate conjugates	--	--	--	Invalid mass	Invalid mass	No match	243.02702	21176374.72877619	20957335.731509585	23094708.024176084	21052824.52643561	24677458.387152217	22193399.31011125	26662954.11573697	28232244.19928495	20297088.019716393	21399155.305237923	23699642.016745564	20956599.130831897	21323238.3571208	25203602.33711694	22249352.86024473
Com_2359_neg	N-Acetyl-Asp-Glu	--	C11 H16 N2 O8	304.08989	2.606	--	--	--	--	--	--	--	--	--	--	No results	No results	Full match	303.08261	23560262.825354487	26077829.474743783	20549193.946201514	23307216.894838378	26906534.334060594	23338294.95556906	25777021.402945794	21002813.995862726	23492935.771184392	23981462.864777237	21951590.98297026	22059240.953494363	25332982.6630718	24518872.635551136	24826759.472359374
Com_2410_neg	L-beta-Imidazolelactic acid	--	C6 H8 N2 O3	156.05321	1.687	--	--	--	--	--	--	--	--	--	--	No results	No results	Full match	155.04593	5136235.654010346	9552256.40690334	6599253.471800512	5587521.367843521	7772115.269740033	7802141.824529794	18121125.632802363	26030099.587496165	5995069.999334698	6549632.761181992	3752786.8669671197	3746219.617389575	7646353.61232552	10088681.964511948	10357663.90129149
Com_2540_neg	Glycerol-3-phosphate	DL-Glycerol 1-phosphate; Glycerol 1-phosphate; Glycerol-3-phosphate; rac-Glycerol 1-phosphate; DL-Glyceryl 1-phosphate; DL-Glycerol 3-phosphate	C3 H9 O6 P	172.01325	1.586	cpd:C03189	--	HMDB0252849	--	Lipids and lipid-like molecules	Glycerophospholipids	Glycerophosphates	--	--	--	No results	No results	Full match	171.00592	6776237.955964314	6166669.421998385	7251376.741988997	8266078.607248036	8015174.727338978	7700865.770248821	11665509.99264186	14857912.223583767	26496973.55749835	26842235.525143903	16718992.090847015	13696205.602915911	12011455.6128149	11174073.600834534	13314694.442094017
Com_2613_neg	2-Furoic acid	2-Furoate; 2-Furoic acid; 2-Furancarboxylic acid; Pyromucic acid	C5 H4 O3	112.01601	2.055	cpd:C01546	--	HMDB0000617	--	Organoheterocyclic compounds	Furans	Furoic acid and derivatives	--	--	--	No results	No results	Full match	111.00874	15575301.425724851	18109757.406556584	22783555.787185594	17687631.184754677	21806005.32801532	23136234.527083002	22303027.75432215	14121681.450307896	24470504.14756084	20612706.551201727	16950058.898074336	25042520.17523725	21349138.8652716	20725735.55848983	22446761.18193466
Com_2773_neg	16-(Hexopyranosyloxy)-7-hydroxy-8,9-epoxypimaran-18-oic acid	--	C26 H42 O10	514.27439	4.724	--	--	--	--	--	--	--	--	--	--	Invalid mass	No results	No results	513.26715	12192270.145609872	23290977.586805653	17710763.184985034	16794678.982915837	15271099.336559523	16932346.566191047	14913252.462898076	16088309.26646068	16725942.099717308	12809827.726816744	13822818.099865913	19624106.51874033	10310363.8623223	14566966.924594827	14754176.391439123
Com_2791_neg	D-Ribulose 1,5-bisphosphate	D-Ribulose 1,5-bisphosphate	C5 H12 O11 P2	309.9851	1.237	cpd:C01182	map00630 Glyoxylate and dicarboxylate metabolism;map01100 Metabolic pathways;map01200 Carbon metabolism	HMDB0244230	--	Organic oxygen compounds	Organooxygen compounds	Carbohydrates and carbohydrate conjugates	--	--	--	No results	No results	Full match	308.97784	11405923.352752779	12462813.27474181	10570318.232207606	11314986.232079456	13051610.269145276	16361540.800193872	18374827.972662363	22045339.982091177	19131167.65409231	15049323.721251791	17327860.976065006	15366309.47819427	14680730.6220101	15628511.208057074	16078081.673013054
Com_2968_neg	N-Acetyl-L-glutamic acid	N-Acetyl-L-glutamate; N-Acetyl-L-glutamic acid	C7 H11 N O5	189.06329	2.376	cpd:C00624	map00220 Arginine biosynthesis;map01100 Metabolic pathways;map01210 2-Oxocarboxylic acid metabolism;map01230 Biosynthesis of amino acids	HMDB0001138	--	Organic acids and derivatives	Carboxylic acids and derivatives	Amino acids, peptides, and analogues	--	--	--	No results	No results	Full match	188.05594	21495272.524101958	19847134.16982399	24229171.637289062	20311292.126620736	23492128.92909943	23870157.968551133	18376904.3176413	14744147.955204664	18139093.308495432	19000065.80994567	15107762.039554147	18686759.601921506	17785497.4847646	20248757.338547215	21082997.428275786
Com_3111_neg	Ornithine	Ornithine; 2,5-Diaminovaleric acid; 2,5-Diaminopentanoic acid; 2,5-Diaminopentanoate	C5 H12 N2 O2	132.08958	1.374	cpd:C01602	--	HMDB0000214	--	Organic acids and derivatives	Carboxylic acids and derivatives	Amino acids, peptides, and analogues	--	--	--	Full match	No results	Full match	131.0822	13318494.943694254	12858301.114829661	13772849.08509975	10838506.24389266	12822130.675559973	13439214.43520006	12167040.523149526	10571311.463443674	17008070.52071342	18051998.316975214	19709368.77370901	19368124.941103134	12534296.0322243	17017793.690930963	14600515.018133163
Com_3147_neg	2,4-Dichlorophenol	2,4-Dichlorophenol	C6 H4 Cl2 O	161.96359	6.773	cpd:C02625	--	HMDB0004811	--	Benzenoids	Benzene and substituted derivatives	Halobenzenes	--	--	--	No results	No results	Full match	160.95627	205773.13457879963	187765.03831446398	229431.30723686196	211171.2776451983	213120.55297202634	1733956.888770275	425541.9545946714	224458.24508032756	14522026.38603327	11151441.131147848	9850470.100717532	20244185.63041299	3909807.11240418	5000940.238772534	4777680.197149859
Com_3210_neg	Leukotriene C4	Leukotriene C4; LTC4	C30 H47 N3 O9 S	625.31087	5.814	cpd:C02166	map00590 Arachidonic acid metabolism;map01100 Metabolic pathways;map04080 Neuroactive ligand-receptor interaction;map04664 Fc epsilon RI signaling pathway;map04726 Serotonergic synapse;map04976 Bile secretion;map05310 Asthma	HMDB0001198	LMFA03020003	Organic acids and derivatives	Carboxylic acids and derivatives	Amino acids, peptides, and analogues	Fatty Acyls [FA]	Eicosanoids [FA03]	Leukotrienes [FA0302]	Invalid mass	No results	No results	624.30298	19396661.668765575	12304457.148274265	2925248.502083171	20825841.27408949	3821862.903828347	2528982.0832110886	2263318.8442894784	17595820.815285712	9575533.653078616	3937302.0781254075	9093538.29863352	4259206.73159803	12757441.9781712	9754068.912180044	9743584.460002422
Com_3375_neg	LPG 20:0	--	C26 H53 O9 P	540.34242	9.389	--	--	--	LMGP04050015	--	--	--	Glycerophospholipids [GP]	Glycerophosphoglycerols [GP04]	Monoacylglycerophosphoglycerols [GP0405]	No results	Full match	No results	539.33514	9549704.083752131	18432052.88453472	3022767.5545303803	3058466.5807620552	3502755.6484802286	3064801.628859541	1133176.7779403767	532717.4113999594	1150194.8313156012	899883.1860411381	1490530.2748443475	2247259.1440668693	6847387.54585223	7451299.848633088	7172662.902540265
Com_3385_neg	Corticosterone	Corticosterone; 11beta,21-Dihydroxy-4-pregnene-3,20-dione; Kendall's compound B; Reichstein's substance H	C21 H30 O4	382.19591	1.919	cpd:C02140	map00140 Steroid hormone biosynthesis;map01100 Metabolic pathways;map04923 Regulation of lipolysis in adipocytes;map04925 Aldosterone synthesis and secretion;map05020 Prion diseases	HMDB0001547	LMST02030186	Lipids and lipid-like molecules	Steroids and steroid derivatives	Hydroxysteroids	Sterols [ST]	Steroids [ST02]	C21 steroids (gluco/mineralocorticoids, progestogins) and derivatives [ST0203]	Invalid mass	No results	No results	381.18869	15732537.367758898	14340317.659897791	15811949.941096727	19585729.63940635	15679944.498006176	19375630.41060602	8076209.607251628	11759536.805036169	13387339.915868197	11381700.735284962	11772232.338962942	9680202.60899496	14169918.9617324	12468756.632105026	13356639.273843912
Com_3463_neg	1,2,3-cyclopropanetricarboxylic acid	--	C6 H6 O6	174.01588	1.776	--	--	--	--	--	--	--	--	--	--	Full match	Partial match	Full match	173.00861	1972155.668021642	2128903.7367391377	2064803.6311028756	2111144.7560025323	2192794.8473519622	2418506.2444905094	3015807.3291524523	4648686.0198026635	2196617.5732016573	2304530.940934431	2411403.2486435375	17915840.554838534	2703481.03267357	3880940.4921646817	3625502.2548256638
Com_3500_neg	cAMP	3',5'-Cyclic AMP; Cyclic adenylic acid; Cyclic AMP; Adenosine 3',5'-phosphate; Adenosine 3',5'-cyclic phosphate; cAMP	C10 H12 N5 O6 P	329.0522	4.036	cpd:C00575	map00230 Purine metabolism;map01522 Endocrine resistance;map04010 MAPK signaling pathway;map04014 Ras signaling pathway;map04015 Rap1 signaling pathway;map04020 Calcium signaling pathway;map04022 cGMP-PKG signaling pathway;map04024 cAMP signaling pathway;map04062 Chemokine signaling pathway;map04072 Phospholipase D signaling pathway;map04114 Oocyte meiosis;map04211 Longevity regulating pathway;ma…	HMDB0000058	--	Nucleosides, nucleotides, and analogues	Purine nucleotides	Cyclic purine nucleotides	--	--	--	No results	No results	Full match	328.04492	3301337.1482212422	4529457.280320174	3386866.6345859175	5303104.643783771	3841106.2023693384	3878241.533421691	4329297.149282535	12435646.604779132	3799790.510397417	4947640.368686576	17049192.97636385	5549587.339999499	3771975.23770378	4239219.581651009	5394809.033604931
Com_3661_neg	Azelaic acid	Azelaic acid; Nonanedioic acid; 1,7-Heptanedicarboxylic acid	C9 H16 O4	188.10501	4.802	cpd:C08261	--	HMDB0000784	LMFA01170054	Lipids and lipid-like molecules	Fatty Acyls	Fatty acids and conjugates	Fatty Acyls [FA]	Fatty Acids and Conjugates [FA01]	Dicarboxylic acids [FA0117]	No results	Full match	Full match	187.09723	15346261.74568587	13706931.264269048	10905532.961438492	14199583.329964051	15282464.789023934	13882872.489108302	10163279.272396473	15945975.765423048	11233174.328885138	10501519.001614222	12595306.525233157	10478549.194596572	12593659.8586812	12052717.841756234	15720423.4271882
Com_3755_neg	8-iso Prostaglandin F2�� Ethanolamide	--	C22 H39 N O5	433.25299	2.413	--	--	--	--	--	--	--	--	--	--	Invalid mass	No results	No results	432.24573	12785389.960315444	10256138.471664356	8594495.809447547	12114191.591266286	10616914.406440493	9899700.40526216	6901784.9594367	10918214.330851685	10758798.893319415	11390110.099726023	13505609.492480151	11992908.586112466	14899406.5022578	11860429.297896836	9511692.675316595
Com_3774_neg	3-Hydroxypicolinic acid	3-Hydroxypicolinic acid	C6 H5 N O3	139.02667	5.96	cpd:C18620	--	HMDB0013188	--	Organoheterocyclic compounds	Pyridines and derivatives	Pyridinecarboxylic acids and derivatives	--	--	--	No results	No results	Full match	138.01927	15477467.554999232	16180336.370794043	17170878.29161461	14282004.077080617	18606732.054299925	17941687.09247509	14845650.774817387	11994786.796631368	8337522.433643512	8417289.160382101	10590377.541432912	1790529.4922104208	11596423.5224093	15104971.061476763	14390255.702469746
Com_4239_neg	LPC 20:2	--	C28 H54 N O7 P	593.36876	9.675	--	--	--	LMGP01050132	--	--	--	Glycerophospholipids [GP]	Glycerophosphocholines [GP01]	Monoacylglycerophosphocholines [GP0105]	No results	Invalid mass	No results	592.36151	10922966.084906084	4079438.57539529	4579421.2436206015	3716224.874422518	5132422.899949973	5204381.104573026	3238539.144340747	2388404.0646330873	2455635.312116328	2260200.20522363	5912304.984204803	7225186.177699967	12899873.6829582	9077297.213864794	12423361.127652787
Com_4252_neg	Cytidine-5'-monophosphate	CMP; Cytidine-5'-monophosphate; Cytidylic acid	C9 H14 N3 O8 P	323.05116	1.456	cpd:C00055	map00240 Pyrimidine metabolism;map01100 Metabolic pathways	HMDB0000095	--	Nucleosides, nucleotides, and analogues	Pyrimidine nucleotides	Pyrimidine ribonucleotides	--	--	--	No results	Full match	Full match	322.04388	10706072.482993228	13869731.15637901	13282714.474792954	15062783.54586044	645413.9869368309	13872778.546807043	202747.3525915015	2840282.34256152	2975753.7531202645	4095438.936804513	3104114.5940009044	3846712.5236982736	6731284.30224611	10323550.257287895	9890181.471989322
Com_4489_neg	1-[6-(benzyloxy)-3-(tert-butyl)-2-hydroxyphenyl]ethan-1-one	--	C19 H22 O3	298.16005	7.374	--	--	--	--	--	--	--	--	--	--	Invalid mass	No results	No results	297.15277	13123975.310036508	5258166.259542162	2773871.77606878	1901049.6573787238	4093785.639838791	2419547.4035816896	8645385.231273605	1641745.5205695431	7848026.841784911	4696199.121186904	5306695.537048498	3427304.129483423	9097403.27392983	10621148.717122763	7134694.055499042
Com_4542_neg	Thromoboxane B1	--	C20 H36 O6	372.2478	2.098	--	--	--	--	--	--	--	--	--	--	Invalid mass	No results	No results	371.24042	10004618.315431207	10291390.763178686	11385411.988947008	13774870.013922114	14154355.687383877	14168450.132798556	9859343.378009414	9710597.428995498	8166891.308075332	10039950.149496734	8271192.813023412	8055395.512326191	8138957.30939163	10412702.656006107	11210102.953354761
Com_4544_neg	Prostaglandin E3	Prostaglandin E3	C20 H30 O5	386.1798	2.793	cpd:C06439	--	HMDB0002664	LMFA03010135	Lipids and lipid-like molecules	Fatty Acyls	Eicosanoids	Fatty Acyls [FA]	Eicosanoids [FA03]	Prostaglandins [FA0301]	Invalid mass	No results	No results	385.17258	11511667.143847663	11248632.659503456	8328172.806396449	11483272.149129879	12719546.293310126	9619599.812271582	10127465.64170572	10178495.0740314	10440695.335867165	9485838.404618043	7475890.211506943	8996001.429555975	11767748.4518721	10410923.716853203	10181112.190699626
Com_4853_neg	Taurochenodeoxycholic Acid (sodium salt)	--	C26 H45 N O6 S	499.29603	10.027	--	--	--	--	--	--	--	--	--	--	Full match	No results	No results	498.28876	3717665.6695554797	3067372.1061088545	2957173.3987009465	3316077.9166186694	2529230.907618235	2706972.9619119633	3141103.792395107	1820008.3262390723	4137183.818961576	3425065.2968529277	3360014.4822089467	11950486.229605073	5376832.0306587	3552158.3716363166	5779686.136988297
Com_4957_neg	Asp-Phe	--	C13 H16 N2 O5	280.10538	5.291	--	--	HMDB0000706	--	Organic acids and derivatives	Carboxylic acids and derivatives	Amino acids, peptides, and analogues	--	--	--	No results	No results	Full match	279.09811	8981243.474225888	6956606.550749277	6896044.051511958	6409171.247125472	7657468.33943197	9865172.36326961	10541884.80137468	7678079.989681267	11756962.250467755	9722322.256275559	11175079.922857849	10734033.027215328	8219692.9164022	10012248.652110234	8612236.198993808
Com_5012_neg	4-Methylphenol	4-Cresol; p-Cresol; 4-Hydroxytoluene; 4-Methylphenol	C7 H8 O	108.05731	2.787	cpd:C01468	map01100 Metabolic pathways;map04974 Protein digestion and absorption	HMDB0001858	--	Benzenoids	Phenols	Cresols	--	--	--	Full match	No results	Full match	107.04991	9448813.938140368	8462424.265038285	10105258.26610744	8701449.58670279	9608595.417173477	10391979.665856756	10016803.245673202	7844226.051812033	10743171.628898246	12516359.077110704	9017502.80867977	10518073.525382726	7398492.24020148	9745484.557921762	9436688.509318547
Com_5068_neg	Docosatrienoic acid	--	C22 H38 O2	334.28661	11.108	--	--	HMDB0002823	--	Lipids and lipid-like molecules	Fatty Acyls	Fatty acids and conjugates	--	--	--	Full match	No results	No results	333.27933	7191700.879676158	1564933.0500360483	2102061.87596797	2243060.9035521084	2900167.0858120644	2190280.6159814564	2458962.922308216	966278.0227064205	2462811.332846482	2572879.3654463324	4974308.992763283	2007737.7640175596	10232830.8948691	8537280.10768735	10183984.911557505
Com_5153_neg	Melatonin	Melatonin; N-Acetyl-5-methoxytryptamine	C13 H16 N2 O2	232.12069	5.006	cpd:C01598	map00380 Tryptophan metabolism;map01100 Metabolic pathways;map04080 Neuroactive ligand-receptor interaction;map04713 Circadian entrainment	HMDB0001389	--	Organoheterocyclic compounds	Indoles and derivatives	Indoles	--	--	--	No results	No results	Full match	231.11368	4596592.333584683	3096264.8686326346	4834833.868316497	7206986.711623177	4388061.5281578405	5504445.411278057	6041760.70141555	5006730.073813759	6103039.62293128	7208611.907370908	10636482.849356592	7210787.438103233	6170125.05400501	7746556.983284257	6061118.157906914
Com_5176_neg	Phosphopyruvic acid	--	C3 H5 O6 P	167.98206	1.238	--	--	--	--	--	--	--	--	--	--	No results	No results	Full match	166.97482	3489371.7974925926	7496121.768827423	8881205.404411055	3100555.3291134844	12476350.465685362	13235778.493892577	5650679.45518316	774065.3122157576	3845298.8284044033	6036929.9354324145	400021.0478981381	3903412.246165487	3700402.68141545	4478881.810883453	4229599.831493756
Com_5321_neg	Arachidic acid	Icosanoic acid; Eicosanoic acid; Arachidic acid	C20 H40 O2	312.30218	11.411	cpd:C06425	map01040 Biosynthesis of unsaturated fatty acids	HMDB0002212	LMFA01010020	Lipids and lipid-like molecules	Fatty Acyls	Fatty acids and conjugates	Fatty Acyls [FA]	Fatty Acids and Conjugates [FA01]	Straight chain fatty acids [FA0101]	No results	No results	Full match	311.29471	10577240.671920387	3383069.6678174944	2283506.5900732987	2973651.893859987	4199753.0815997645	3217671.606385303	869803.7011566956	459349.06737796863	670551.9902601022	589532.5404239564	1200173.393300105	467147.4415367846	7129147.36401033	8369720.233500632	7467864.596463674
Com_5513_neg	PC (16:0e/16:0)	--	C40 H82 N O7 P	765.58784	7.289	--	--	--	--	--	--	--	--	--	--	No results	Invalid mass	No results	764.58057	1311200.8883664722	1274520.5736999721	12426214.73759905	4782069.7895315755	4525517.087151694	3338459.080729678	1367178.7689818623	1931543.5241934771	783024.0330257387	7275033.27553891	589037.6611235149	633664.0313424186	888241.276688099	760324.0906306822	868967.8212291049
Com_5593_neg	Taurocholic acid sodium salt hydrate	--	C26 H45 N Na O7 S	538.28318	5.221	--	--	--	--	--	--	--	--	--	--	No results	No results	Full match	537.27496	5181050.481283246	4475356.474493251	4385500.742156915	10514019.147555271	4668616.478713715	11244377.315771434	10797790.318207832	4950759.157935545	8705739.495587818	10015408.921345808	6441294.686194841	8155008.032923968	6583966.01026336	4515285.485429434	6089131.769736823
Com_5619_neg	Taurocholic acid	Taurocholate; Taurocholic acid; Cholyltaurine	C26 H45 N O7 S	515.29082	8.34	cpd:C05122	map00120 Primary bile acid biosynthesis;map00430 Taurine and hypotaurine metabolism;map01100 Metabolic pathways;map04976 Bile secretion;map04979 Cholesterol metabolism	HMDB0000036	LMST05040001	Lipids and lipid-like molecules	Steroids and steroid derivatives	Bile acids, alcohols and derivatives	Sterols [ST]	Steroid conjugates [ST05]	Taurine conjugates [ST0504]	No results	No results	Full match	514.28369	6708190.540520095	7217867.939030317	6118467.607617501	7108205.632347491	8142138.403174457	8028636.729411551	8150063.383228126	5665194.558027645	7761465.080901318	8245887.3033335125	6386878.758386803	9863071.202751478	6847523.94192089	7284213.690993278	7765402.983720147
Com_5678_neg	LPC 20:4	--	C28 H50 N O7 P	1178.67472	8.847	--	--	--	LMGP01050140	--	--	--	Glycerophospholipids [GP]	Glycerophosphocholines [GP01]	Monoacylglycerophosphocholines [GP0105]	No results	Invalid mass	No results	588.33026	5788314.865889597	2098674.6329990085	2281786.787839111	2048851.0035806496	2724125.3059810353	2769828.849397616	3026673.8254770567	2192664.232070467	2824364.9551400873	2651292.038354194	6410984.343357795	4141927.1949032387	8794649.64584095	7238743.948344604	7241870.579321217
Com_5732_neg	3-[(methoxycarbonyl)amino]-2,2,3-trimethylbutanoic acid	--	C9 H17 N O4	203.11551	5.841	--	--	--	--	--	--	--	--	--	--	Full match	No results	Full match	202.10829	1565321.7621960535	1353588.7519688234	2713254.911771393	908441.399907982	1545958.900670833	1815340.0003544404	3659661.02518472	1972671.8381874748	3704483.712333707	2753587.823599543	7547385.726060148	9594368.950127568	3032429.41704593	3024571.6054912377	3763985.0415509194
Com_5742_neg	LPC 20:3	--	C28 H52 N O7 P	591.35295	9.203	--	--	--	LMGP01050139	--	--	--	Glycerophospholipids [GP]	Glycerophosphocholines [GP01]	Monoacylglycerophosphocholines [GP0105]	No results	Invalid mass	No results	590.34564	4020459.403193663	1241045.9247377566	1658494.3789191323	1563598.2503134366	2254453.0057816235	1921466.572828217	1503595.606899588	1025594.7902201253	1422448.251976519	1274385.3833047575	4849652.046041035	3403208.946468777	8657623.66434757	5830886.043286315	5564335.646339317
Com_5905_neg	LPG 21:2	--	C27 H51 O9 P	550.32753	8.071	--	--	--	--	--	--	--	--	--	--	No results	Full match	No results	549.32025	5633063.771734538	6239778.557357952	11207180.693629349	3629972.6274169637	1332780.0879150422	1389645.763130561	1372787.9504949863	1245260.4633112687	1237709.4758011	1211055.6708881569	1069517.1440096735	1122474.4350218817	1442651.94891365	1305056.7618168236	1378809.4894744265
Com_5913_neg	Ethyl chrysanthemumate	--	C12 H20 O2	196.14595	6.926	--	--	--	--	--	--	--	--	--	--	No results	No results	Full match	195.13864	1811676.1917200135	1663913.1985962787	1702351.4189149083	1897509.6549145258	1802968.1722551545	6778397.836649826	1759628.4101657502	1919724.771801336	9077977.848216724	10003056.923623122	7338804.564786457	8260639.219972893	3976231.42762679	4523367.017492254	4540286.926765574
Com_6043_neg	(��)9-HpODE	--	C18 H32 O4	312.22948	7.456	--	--	--	--	--	--	--	--	--	--	Full match	No results	Full match	311.22217	8088222.160931845	8849570.868950902	8736068.587303238	8964722.651542142	8238350.185374226	8598771.72531534	2496973.7305104304	2416712.8827085244	3545260.976715537	2721222.788352	1747438.1552694256	3746979.779402034	5315144.50533305	5030972.572496001	5841700.075854491
Com_6099_neg	Flavin adenine dinucleotide	FAD; Flavin adenine dinucleotide	C27 H33 N9 O15 P2	785.15701	0.561	cpd:C00016	map00740 Riboflavin metabolism;map01100 Metabolic pathways;map04977 Vitamin digestion and absorption	HMDB0252293	--	Nucleosides, nucleotides, and analogues	Flavin nucleotides	-	--	--	--	No results	Full match	Full match	784.14972	8711100.06436209	2255404.3672990543	3227954.282734004	4037045.214115547	3576295.35838742	2611608.087961599	2530663.7268240848	2781804.197329679	2999406.3149812575	2294198.250132508	3763870.8196406187	1862626.3151217261	3362343.45979479	2301544.4994847667	3416541.1344086262
Com_6271_neg	PG (16:0/16:0)	--	C38 H75 O10 P	722.5077	10.576	--	--	--	LMGP04010986	--	--	--	Glycerophospholipids [GP]	Glycerophosphoglycerols [GP04]	Diacylglycerophosphoglycerols [GP0401]	No results	Full match	No results	721.50043	8340839.041336423	6786912.805336855	8580340.414557826	2465361.811871146	2222461.981668077	1703963.403330426	2248023.712174801	6194212.303912465	889281.1690992414	1822226.3894491154	819530.0855206652	578742.4899127897	4426595.77735974	3548381.1979454835	2705892.3233392164
Com_6314_neg	S-(Methyl)Glutathione	--	C11 H19 N3 O6 S	321.09831	3.015	--	--	--	--	--	--	--	--	--	--	No results	No results	Full match	320.09106	1843575.4844721304	2285294.445684821	1471579.9147205253	2141963.832902497	2026086.8157656	2296179.8580106506	2110058.8164360006	3886360.720622809	4390064.06433916	4771407.362343174	6971735.264124511	8301636.273453484	3372378.65311267	2705841.3955919724	2459893.3060999135
Com_6347_neg	Reduced nicotinamide adenine dinucleotide phosphate	NADPH; TPNH; Reduced nicotinamide adenine dinucleotide phosphate	C21 H30 N7 O17 P3	745.08884	1.574	cpd:C00005	map00480 Glutathione metabolism;map01100 Metabolic pathways;map04918 Thyroid hormone synthesis;map04925 Aldosterone synthesis and secretion	HMDB0000221	--	Nucleosides, nucleotides, and analogues	(5'->5')-dinucleotides	-	--	--	--	No results	Full match	No results	744.08276	2184175.590767742	2364148.480548882	2739735.4620328415	6165406.775735922	4826813.298698301	2872550.6465280643	3249816.372071896	7798422.588297278	5235396.850515142	4295225.673354197	1792108.0521805647	3594581.427830362	5516120.74723032	4222309.732766928	4171855.711561479
Com_6402_neg	LPG 20:3	--	C26 H47 O9 P	534.29528	11.946	--	--	--	LMGP04050025	--	--	--	Glycerophospholipids [GP]	Glycerophosphoglycerols [GP04]	Monoacylglycerophosphoglycerols [GP0405]	No results	Full match	No results	533.28802	1425050.1485386852	1850395.7192401465	2117538.7542191134	2143647.404647042	2553475.605307515	3631700.6011005268	9017278.975552332	2502548.235582334	2066287.4748391882	4119045.0408823933	3530459.5378285088	2962867.119142964	1562739.21370255	2264987.309553964	2890404.676538192
Com_6484_neg	trans-Petroselinic Acid	--	C18 H34 O2	282.25526	9.395	--	--	--	--	--	--	--	--	--	--	Full match	No results	No results	281.24796	7932581.134337777	3257861.2702787453	3700123.8417465542	2885447.8589613214	4181642.926065326	4427017.152374202	2271821.258045285	1661348.9056943723	1825542.2883576772	1862677.8318208922	3308674.483461939	3368391.0484691854	6742758.15262767	7240190.750624286	7175500.6375920605
Com_6755_neg	(��)12(13)-DiHOME	--	C18 H34 O4	314.24503	7.603	--	--	--	--	--	--	--	--	--	--	Full match	No results	Full match	313.2377	5548858.555705921	4584218.008167352	5032744.620192625	5121524.000660945	4662420.727509986	3903580.7495088847	5691860.170085601	3546821.165787881	7004042.784915583	7013706.220944694	4687088.188115563	7493644.446218106	5428514.61838116	5717344.158654458	5636475.087565364
Com_6999_neg	N1-(1,3-diphenyl-1H-pyrazol-5-yl)-2-chlorobenzamide	--	C22 H16 Cl N3 O	373.09327	3.893	--	--	--	--	--	--	--	--	--	--	Invalid mass	No results	No results	372.08609	4481131.750851189	5326554.443549878	4379687.068607447	4932984.623202129	5811157.423096239	4306466.589422554	4755065.538449858	6714939.639360919	5394482.513199739	4957567.249116342	3204846.502460039	2193466.0124577438	4549019.34704135	4347545.427760795	3136317.9546364574
Com_7083_neg	(��)11-HETE	--	C20 H32 O3	320.23454	8.316	--	--	--	--	--	--	--	--	--	--	Full match	Partial match	Full match	319.22739	5819661.062470814	2131587.1633456727	2107462.0055827056	2478983.4795470187	2376613.126996365	1765592.88752067	2344955.7025855985	1267456.1262634888	3920709.112740272	3508854.0654308563	2235890.8084500595	6971841.0421257755	5028364.43861231	5545394.307329461	7031361.899434418
Com_7162_neg	15-OxoEDE	--	C20 H34 O3	322.25008	8.463	--	--	--	--	--	--	--	--	--	--	Full match	No results	No results	321.24268	6371368.533304859	2405448.7226957493	2517470.3659268077	2843178.3965211106	3348551.104930366	2104905.5262629385	2108879.95118177	964640.1164749209	5175164.533538971	3797923.852210969	2272558.568633696	6854826.513041249	4159097.6226474	5781765.074227131	5209527.598326334
Com_7174_neg	FAHFA (18:1/20:3)	--	C38 H66 O4	586.49304	10.581	--	--	--	--	--	--	--	--	--	--	No results	Invalid mass	No results	585.4859	1978012.3878496515	749066.7895903862	237119.37269610702	873048.3846930086	1184891.7371005393	1346161.23078469	418085.4202364865	80390.57544465456	527454.3880188348	373529.08535597933	1623451.147631438	560955.8875363136	5499439.50339116	6624245.978525637	7638484.325380108
Com_7379_neg	Homovanillic acid	Homovanillate; Homovanillic acid; 3-Methoxy-4-hydroxyphenylacetate	C9 H10 O4	182.05773	5.27	cpd:C05582	map00350 Tyrosine metabolism;map01100 Metabolic pathways;map04728 Dopaminergic synapse	HMDB0000118	--	Benzenoids	Phenols	Methoxyphenols	--	--	--	No results	No results	Full match	181.05045	2749035.8352861376	3784708.2631205097	4347435.749063497	3526891.060743729	5013771.438795582	3289522.307770116	6068766.385523122	5160351.61483197	6601049.855745824	5935375.352700046	5797976.715103158	6520986.165650218	3929311.48994934	5078546.704523975	4736003.417925275
Com_8066_neg	Lysopc 17:0	--	C25 H52 N O7 P	509.34798	10.184	--	--	--	--	--	--	--	--	--	--	No results	No results	Full match	508.34048	5054084.831075732	1346993.2903813736	1518644.4546990022	2152167.5488066147	3022474.623647453	1048065.1723365096	695954.9840798598	457272.04663010663	657842.6613767938	887740.0103340171	1170997.3402204316	1497300.4201513096	4739036.12956585	4895075.669129187	6343445.282305993
Com_8098_neg	4-(octyloxy)benzoic acid	--	C15 H22 O3	268.167	7.17	--	--	--	--	--	--	--	--	--	--	Invalid mass	No results	No results	267.1601	3447215.5053202887	2584078.646550614	3074562.2430709135	3298022.4483808298	2828083.3098598346	3642920.8839013567	4209177.837887756	4464836.18279465	5793524.777055417	5363543.349839811	4522225.589602386	5516918.802688186	3659170.61373833	3925786.7121240585	3891119.9078173814
Com_8451_neg	Biopterin	Biopterin; 2-Amino-6-(1,2-dihydroxypropyl)-4(1H)-pteridinone	C9 H11 N5 O3	237.08537	7.245	cpd:C06313	--	HMDB0000468	--	Organoheterocyclic compounds	Pteridines and derivatives	Pterins and derivatives	--	--	--	No results	No results	Full match	236.07809	1175725.9056092992	1159968.2335304543	6379748.547497106	3798478.22464703	2428828.026828424	1980807.545283137	3100513.7943955944	3129389.3744142293	4166737.444720405	2412004.120874427	2546848.758367311	1687987.2173322893	2355410.59312525	2734293.812443023	2799170.405145844
Com_8613_neg	N-glycyl-L-proline	--	C5 H10 N2 O4	162.06365	1.446	--	--	HMDB0252876	--	Organic acids and derivatives	Carboxylic acids and derivatives	Amino acids, peptides, and analogues	--	--	--	No results	No results	Full match	161.0564	1567082.956802067	1601944.665221751	1791661.3752286064	2262752.544863919	2676750.2181496024	2116641.485926492	1807088.7453873327	1778328.7404065444	5193797.623720259	2453421.244185467	2859271.61703081	2402726.3684305637	1575760.62911858	2150569.3805972515	2050145.5852570496
Com_8728_neg	Oleic Acid	(9Z)-Octadecenoic acid; (Z)-Octadec-9-enoic acid; Oleate; Oleic acid	C18 H34 O2	282.25528	7.801	cpd:C00712	map00061 Fatty acid biosynthesis;map01040 Biosynthesis of unsaturated fatty acids;map04212 Longevity regulating pathway - worm	HMDB0000207	LMFA01030002	Lipids and lipid-like molecules	Fatty Acyls	Fatty acids and conjugates	Fatty Acyls [FA]	Fatty Acids and Conjugates [FA01]	Unsaturated fatty acids [FA0103]	Full match	No results	No results	281.24802	1018840.4447062424	944281.375298089	2341107.7277269727	1351464.4474465884	1121373.0620767972	1318554.481743987	2394573.762753556	1981900.2667439457	2712746.585478702	2379383.51580696	2917681.7177541726	3443336.2776992945	3085076.02861282	3662295.7343079643	5526963.409940902
Com_8796_neg	Undecanedioic acid	--	C11 H20 O4	216.13574	6.916	--	--	HMDB0000888	LMFA01170007	Lipids and lipid-like molecules	Fatty Acyls	Fatty acids and conjugates	Fatty Acyls [FA]	Fatty Acids and Conjugates [FA01]	Dicarboxylic acids [FA0117]	No results	No results	Full match	215.12851	166904.33829166988	225775.03402636983	168967.14519148896	199765.59274240638	123965.25882860324	909608.0035719879	294806.76486775366	239952.0975400001	4212908.807600927	3459302.14863799	3798079.272994022	4880414.957303705	1290524.01233862	1821791.637353521	1632992.8579267818
Com_9077_neg	(R)-3-Hydroxy myristic acid	--	C14 H28 O3	244.20321	8.428	--	--	--	--	--	--	--	--	--	--	No results	Full match	No results	243.19591	1403216.3976719226	565190.1003339959	741741.8218752673	785567.0991112256	807125.5927748989	759814.3085654392	1004075.4767278685	668006.5196675056	1514284.5751568305	1480394.970334041	1487964.8282417082	4600611.10273907	2157972.05893078	2359373.773493873	2231006.5847108373
Com_9272_neg	D-3-Phenyllactic acid	--	C9 H10 O3	166.06265	5.803	--	--	HMDB0000748	--	Phenylpropanoids and polyketides	Phenylpropanoic acids	-	--	--	--	No results	No results	Full match	165.05537	1390656.590160131	1561713.5596341914	1045986.3566071003	1570430.6540951536	1876966.6158036005	1305826.4818308605	4275648.877508784	3468025.8906646026	3586900.794189165	3445992.44692787	3070633.371482474	4437905.708104983	2072351.2313556	3139689.790947467	2846278.4156140015
Com_9358_neg	ADP-ribose	ADP-ribose; ADP-D-ribose; Adenosine diphosphate ribose	C15 H23 N5 O14 P2	559.06998	5.113	cpd:C00301	map00230 Purine metabolism	HMDB0001178	--	Nucleosides, nucleotides, and analogues	Purine nucleotides	Purine nucleotide sugars	--	--	--	No results	No results	Full match	558.06213	3085644.0293779355	2548403.2395565044	3499109.840493049	3244809.074171765	4973306.129668571	3416266.6390550816	2730155.927278816	2234991.0769093814	799373.8267699383	4579139.8038883675	2261816.7632118445	1718613.341866577	2376626.68375754	2780271.3834585506	2073977.1896584474
Com_9422_neg	DL-Serine	--	C3 H7 N O3	105.04232	1.27	--	--	HMDB0003406	--	Organic acids and derivatives	Carboxylic acids and derivatives	Amino acids, peptides, and analogues	--	--	--	No results	No results	Full match	140.01169	985456.3410874533	896470.897863377	1113091.133054474	921749.5686101633	834685.6814229141	1029301.3470230631	4792077.413032991	3248943.283403187	4402937.847689609	4128660.8364486154	3889863.7776892567	4305746.770065378	2274008.10121015	2703990.689167767	2463660.3890627823
Com_9425_neg	LPC 17:0	--	C25 H52 N O7 P	555.35277	9.679	--	--	--	LMGP01050024	--	--	--	Glycerophospholipids [GP]	Glycerophosphocholines [GP01]	Monoacylglycerophosphocholines [GP0105]	No results	Invalid mass	No results	554.34491	4290996.721223368	1202951.4676851407	1076008.503666033	1518608.6516176602	1346338.671196944	1426868.3105479253	476945.2650378114	206463.64668656804	357533.39963990694	439997.5692847209	607439.4295935357	1076457.9550045754	3053643.26545112	3145356.330362895	2433991.8944939193
Com_9517_neg	Trehalose	alpha,alpha-Trehalose; alpha,alpha'-Trehalose; Trehalose	C12 H22 O11	342.11604	2.173	cpd:C01083	map00500 Starch and sucrose metabolism;map01100 Metabolic pathways;map02010 ABC transporters	HMDB0000975	--	Organic oxygen compounds	Organooxygen compounds	Carbohydrates and carbohydrate conjugates	--	--	--	No results	No results	Full match	341.10876	2084849.548306922	1990137.7965734617	3112024.464726554	3121102.2593153333	1824461.6588514997	3002427.2173203276	2850570.1073186602	4017455.214682112	2063154.212641687	3143017.1331405854	2936676.229215401	2816475.6601590854	2551108.63132401	3213798.356042405	2251250.3909835103
Com_9743_neg	Riboflavin-5-phosphate	FMN; Riboflavin-5-phosphate; Flavin mononucleotide	C17 H21 N4 O9 P	456.10444	5.44	cpd:C00061	map00190 Oxidative phosphorylation;map00740 Riboflavin metabolism;map01100 Metabolic pathways;map04977 Vitamin digestion and absorption	HMDB0001520	--	Nucleosides, nucleotides, and analogues	Flavin nucleotides	-	--	--	--	No results	No results	Full match	455.09717	2002136.5664733008	2554635.278829873	3680669.311436052	2570594.9126764415	3679620.7204443053	4137062.4203810357	4055351.0162198544	3865185.7701542727	3675105.8189365636	4003700.1789337164	3511902.7884233054	3331034.758548146	3289287.11959548	3479729.466237964	4314512.019335558
Com_9827_neg	N3-(2-morpholinophenyl)-2-oxo-2H-chromene-3-carboxamide	--	C20 H18 N2 O4	350.12999	7.644	--	--	--	--	--	--	--	--	--	--	Invalid mass	No results	No results	349.12265	3999109.5827505398	1654047.314307401	1089075.4760399912	1567324.4540304795	1988141.5921651637	1590370.51468758	283824.2858806732	161318.58510413696	237624.70367479377	195877.57053015253	269255.7109154169	605062.4340493543	2416378.36964403	2622248.178563305	3374758.4874088117
Com_9838_neg	Myristic Acid	Tetradecanoic acid; Tetradecanoate; Myristic acid	C14 H28 O2	228.20852	9.561	cpd:C06424	map00061 Fatty acid biosynthesis;map01100 Metabolic pathways	HMDB0000806	LMFA01010014	Lipids and lipid-like molecules	Fatty Acyls	Fatty acids and conjugates	Fatty Acyls [FA]	Fatty Acids and Conjugates [FA01]	Straight chain fatty acids [FA0101]	Full match	No results	Full match	227.20114	3103540.0790705294	786523.8419363257	1178582.5772165314	986012.7950522018	1566824.8517800684	1318226.4610009552	755711.1493121792	531958.5799591009	637594.8163840887	590096.5047047493	1414262.9092599961	569583.0117655175	3638369.21032281	3824826.9764703307	4086267.8975979015
Com_9938_neg	D-Proline	D-Proline	C5 H9 N O2	115.06305	1.475	cpd:C00763	map00330 Arginine and proline metabolism;map01100 Metabolic pathways	HMDB0003411	--	Organic acids and derivatives	Carboxylic acids and derivatives	Amino acids, peptides, and analogues	--	--	--	No results	No results	Full match	114.05579	1364047.7186440546	2027811.4621611426	2118458.4452271895	1920822.535160816	2135875.418098685	2267708.5985406907	2658639.8278574417	2324722.7692302414	2919565.5006945077	3678188.3557492374	3293020.761872205	3928643.9814310833	1931692.06329945	2171815.0476183807	1800071.9906657683
Com_10106_neg	Tetradecanedioic acid	--	C14 H26 O4	258.18267	7.297	--	--	HMDB0000872	LMFA01170018	Lipids and lipid-like molecules	Fatty Acyls	Fatty acids and conjugates	Fatty Acyls [FA]	Fatty Acids and Conjugates [FA01]	Dicarboxylic acids [FA0117]	No results	Full match	Full match	257.17529	3247814.3353042547	3312538.3104805676	3022651.8549931785	3730732.9057626263	3385129.847489919	3602815.4002843886	3760980.0017035203	3607868.442724186	3292128.8488302575	3651104.7761047687	3234055.4016868016	3674332.677471773	2972115.67086106	3586497.664351907	3273747.8588483897
Com_10241_neg	LPG 18:0	--	C24 H49 O9 P	512.31114	7.921	--	--	--	LMGP04050009	--	--	--	Glycerophospholipids [GP]	Glycerophosphoglycerols [GP04]	Monoacylglycerophosphoglycerols [GP0405]	No results	Full match	No results	511.30386	2749578.758198178	3688363.1278316956	300486.7138395059	246456.92278712083	244312.0074582946	258984.06118004152	250891.51825785558	226680.361178048	1311306.1798148039	574890.0738169313	196164.24085065318	197541.42690328008	412728.570399002	242337.49071907613	256964.53776336607
Com_10258_neg	Lactobionic acid	--	C12 H22 O12	358.11244	3.405	--	--	HMDB0253945	--	Lipids and lipid-like molecules	Fatty Acyls	Fatty acyl glycosides	--	--	--	No results	No results	Full match	357.10516	1828888.1066180463	2361275.068391013	2124009.350509726	2258263.6530120014	1781450.550508046	2060622.0145933058	908779.8039928982	1561832.8761195345	2020237.4764755524	2073161.155974111	3411784.3014915073	3698395.5008304436	2771779.0762245	2560788.1814099113	3478825.9135155147
Com_10399_neg	LPC 20:0	--	C28 H58 N O7 P	597.40031	10.361	--	--	--	LMGP01050045	--	--	--	Glycerophospholipids [GP]	Glycerophosphocholines [GP01]	Monoacylglycerophosphocholines [GP0105]	No results	Invalid mass	No results	596.39288	3584741.7404876524	1135231.230007346	1693923.5487643334	1849375.5601380288	2148462.9703047634	1943330.517134401	515541.45194280654	196716.0026499041	392121.84641296073	172397.91527089552	558324.0278992886	731766.3891903575	2966610.57106671	2633554.718790143	3186493.555513418
Com_10473_neg	10-Undecenoic acid	--	C11 H20 O2	184.14593	6.579	--	--	HMDB0033724	LMFA01030036	Lipids and lipid-like molecules	Fatty Acyls	Fatty acids and conjugates	Fatty Acyls [FA]	Fatty Acids and Conjugates [FA01]	Unsaturated fatty acids [FA0103]	No results	No results	Full match	183.1386	1389103.4768328127	1679958.1759139635	2910331.8815355734	3759539.0396521403	1914564.076618705	2757708.9981171465	2099281.47336498	2471356.469375268	1577882.3801042233	1978374.9292776627	1816243.5404783483	1676772.0991035455	1680583.01721316	1941240.2267862167	1979525.6927810158
Com_10502_neg	2-(Dimethylamino)Guanosine	--	C12 H17 N5 O5	311.12387	2.811	--	--	--	--	--	--	--	--	--	--	No results	No results	Full match	310.11667	3510104.2997810263	2826503.306927612	2182649.0966769876	2665058.343857381	3869791.254138349	2185453.6824183846	1335259.6329640653	2615316.0857536085	1064606.2890538508	1235076.0786825938	689639.3414217503	522645.5723986803	2444679.06054543	2029192.2884338587	1357282.5501984237
Com_10635_neg	4-Butylresorcinol	--	C10 H14 O2	166.09905	6.497	--	--	--	--	--	--	--	--	--	--	No results	No results	Full match	165.09184	3204112.5873395624	2811669.4767624326	3453125.2326652436	3099678.3241252187	3266159.541887755	3058939.098672449	3299280.9338226314	1946993.5641775192	2086129.7510169016	1927060.7070436922	2602975.294599542	367899.8109125395	3122705.68401256	3340004.577748708	3108246.161082385
Com_10641_neg	(��)19(20)-DiHDPA	--	C22 H34 O4	362.24525	7.717	--	--	--	--	--	--	--	--	--	--	Full match	No results	No results	361.2381	258137.02674167693	418637.61379282677	490845.6769675705	236474.4650068975	175815.01988068377	259187.9353601833	1978028.6410807476	935726.285221848	2381568.7281700596	2344340.448689039	1003697.9396256163	3443888.394223766	1336938.93813373	1231044.2116889602	1547771.2837190782
Com_10849_neg	LPG 16:0	--	C22 H45 O9 P	484.28029	6.967	--	--	--	LMGP04050008	--	--	--	Glycerophospholipids [GP]	Glycerophosphoglycerols [GP04]	Monoacylglycerophosphoglycerols [GP0405]	No results	Full match	No results	483.27301	1025672.3409039471	3268160.772106314	4061081.5266976445	356637.4080455014	100867.7099251962	98995.22622816963	107099.53097203135	322022.9181150482	82149.79997470176	80662.80422759535	77140.2103767074	71329.23606065582	89142.3687111558	79195.33500554004	82407.37072088225
Com_10859_neg	(2E)-N-(4-acetamidobutyl)-3-(4-hydroxy-3-methoxyphenyl)prop-2-enamide	--	C16 H22 N2 O4	307.15985	8.408	--	--	--	--	--	--	--	--	--	--	Invalid mass	No results	No results	306.15256	3299409.4747099876	1548412.5956396998	1461431.2891805246	1421056.3259363046	1926221.87984711	1456174.8435392904	275364.96908751846	215757.8260854135	221602.74531417046	253038.8100682183	254125.0585006567	441440.42892352474	2240596.73889385	2386276.1384722902	1718148.5255330082
Com_10906_neg	LPE 14:0	--	C19 H40 N O7 P	425.25373	8.578	--	--	--	LMGP02050033	--	--	--	Glycerophospholipids [GP]	Glycerophosphoethanolamines [GP02]	Monoacylglycerophosphoethanolamines [GP0205]	No results	Full match	Full match	424.24643	3271974.2469699807	327281.9758647167	394399.6496736269	673898.2834447752	672768.2131271185	472969.5430421376	202405.58317153482	156367.61413195313	236423.68796302323	251692.07793822224	308929.41220943973	860583.4500936728	1767799.57984535	1476997.8551440253	1250528.2821893923
Com_10913_neg	LPC 20:1	--	C28 H56 N O7 P	595.38382	10.159	--	--	--	LMGP01050131	--	--	--	Glycerophospholipids [GP]	Glycerophosphocholines [GP01]	Monoacylglycerophosphocholines [GP0105]	No results	Invalid mass	No results	594.37689	1743521.3549313333	892818.3728717946	798908.447319993	988974.3574523109	1477772.8967175393	1416842.0769578908	621281.032643815	411243.5726357013	758074.8935514318	603350.7701108063	1490773.782781054	1213005.2569196175	2674311.86780786	2943235.171109018	3676823.1856964766
Com_11057_neg	5-S-cysteinyldopa	--	C12 H16 N2 O6 S	316.07237	4.666	--	--	--	--	--	--	--	--	--	--	No results	No results	Full match	315.06519	659580.9698264042	620622.8273110747	318223.8285838792	1141636.0689149261	898460.797248741	707332.716528012	1572684.108668642	2027186.38889501	1391051.8722333198	1089036.3432258042	3082003.4419165617	2472182.6127613205	1839935.78171831	1061556.1588138547	1569478.473308152
Com_11168_neg	Pentadecanoic Acid	Pentadecanoic acid; Pentadecylic acid; n-Pentadecanoic acid	C15 H30 O2	288.22942	7.261	cpd:C16537	--	HMDB0000826	LMFA01010015	Lipids and lipid-like molecules	Fatty Acyls	Fatty acids and conjugates	Fatty Acyls [FA]	Fatty Acids and Conjugates [FA01]	Straight chain fatty acids [FA0101]	Invalid mass	No results	No results	287.22202	3105562.271862165	2820150.7404880105	2735124.3307671915	3296929.832347122	2747521.5229610736	2923841.947215243	2514886.7105555963	2090477.2043948693	2574340.375395799	3000939.9330006195	2205830.8361443095	3063757.283998015	2614400.93281204	2721745.2611791245	2900352.9042539513
Com_11269_neg	(��)14(15)-DiHET	--	C20 H34 O4	338.2452	7.625	--	--	--	--	--	--	--	--	--	--	Full match	No results	No results	337.23801	712071.1350976826	443887.9143047888	378464.77650741907	599941.9329082778	559534.1487187195	535641.6663326705	1484872.9459738878	1088162.7222335348	1921755.9314451846	2283167.230112761	1463072.51429149	3062603.78885796	1332791.09854872	1687601.5541935521	1231162.0124319503
Com_11281_neg	LPC 17:1	--	C25 H50 N O7 P	553.33716	9.001	--	--	--	LMGP01050126	--	--	--	Glycerophospholipids [GP]	Glycerophosphocholines [GP01]	Monoacylglycerophosphocholines [GP0105]	No results	Invalid mass	No results	552.32983	1605168.9796381015	1037210.1690770085	1131477.6719447721	858469.8050441821	1107649.7802650623	944889.7001320341	860376.8336407664	1291288.8344130332	700020.9053021389	819531.2877336178	1282282.6869455334	1650498.1324140984	2766249.84128694	2921208.8612202206	1738980.1592375496
Com_11293_neg	LPC 22:5	--	C30 H52 N O7 P	615.35244	9.051	--	--	--	LMGP01050143	--	--	--	Glycerophospholipids [GP]	Glycerophosphocholines [GP01]	Monoacylglycerophosphocholines [GP0105]	No results	Invalid mass	No results	614.34448	1332832.454794836	571072.1908499242	488099.30820317124	505476.3187044777	786669.0261654881	637782.1589612116	858839.2829600021	824125.9540664472	703040.897902019	699268.502219906	2173568.1137810717	1697683.5024891715	2759040.2441401	2341906.160190272	2262931.0875449087
Com_11617_neg	Calcium D-Panthotenate	--	C18 H32 Ca N2 O10	476.16845	2.18	--	--	--	--	--	--	--	--	--	--	No results	No results	Full match	475.16147	1608898.9292450806	1236792.6489318747	993140.3852840209	2091782.7669592004	1464110.7167119288	1486639.091477807	1269473.6774320332	1194765.6514727804	1808715.1825284977	1384447.5121638007	2721429.577401169	1547697.6218607123	1886591.74899053	1648538.3975558097	1062935.2295334374
Com_11898_neg	(��)13-HODE	--	C18 H32 O3	296.23445	7.849	--	--	--	--	--	--	--	--	--	--	Full match	No results	Full match	295.22717	1593868.8952434324	1198466.88928153	1167427.253338237	1483139.2462702584	989333.2916095319	828392.5863418803	1843974.9589597324	1057933.9770130604	2069267.373747374	1755251.7120668055	1087970.422186431	2671318.275320614	1928225.23064387	1658051.6648179786	1927504.20324955
Com_12075_neg	9-HpOTrE	--	C18 H30 O4	310.21391	7.247	--	--	--	LMFA02000108	--	--	--	Fatty Acyls [FA]	Octadecanoids [FA02]	Other Octadecanoids [FA0200]	No results	No results	Full match	309.20682	2561283.3138336036	2475365.3155455315	2536830.7891360475	2173147.900362091	2553226.6131684943	2191827.6553218984	589406.0984625531	802515.8154827	777170.5737990257	821844.1351350686	489860.2030909	1033543.550535469	1319125.64179373	1517314.8736526906	1478010.0530181588
Com_12213_neg	LPC 22:4	--	C30 H54 N O7 P	617.36832	9.451	--	--	--	LMGP01050124	--	--	--	Glycerophospholipids [GP]	Glycerophosphocholines [GP01]	Monoacylglycerophosphocholines [GP0105]	No results	Invalid mass	No results	616.36066	950490.6106408978	453827.69650770375	479771.1856783435	527696.7046420311	636061.3499901395	538149.2433726982	541683.4572871705	550103.4251948873	333116.7145926565	706904.5421170419	1350021.0950561971	1084243.2688204017	2273173.76437501	1854870.3521778628	1685132.9029641415
Com_12417_neg	LPE 17:0	--	C22 H46 N O7 P	467.30013	9.767	--	--	--	LMGP02050030	--	--	--	Glycerophospholipids [GP]	Glycerophosphoethanolamines [GP02]	Monoacylglycerophosphoethanolamines [GP0205]	No results	Full match	Full match	466.29288	2397796.8108935277	362042.92154217226	501857.1824981983	775847.0638224182	725863.8308697398	818375.5291980194	350924.59036816686	284662.0849575433	200654.56511411932	150476.178291984	417398.2939219075	473227.58059117326	1647928.43464218	1327633.630143971	1447005.3496575342
Com_12752_neg	Bz-RS-ISer(3-Ph)-Ome	--	C17 H17 N O4	299.1162	6.697	--	--	--	--	--	--	--	--	--	--	No results	No results	Full match	298.10901	1167287.53079408	2231450.272518074	1642221.6975965232	1164656.2713296707	965761.6637828518	745786.1973969613	1367170.0284634903	548267.4090032603	617970.6229950419	560798.8988058713	502568.5824097875	691638.8833825437	626670.902482862	569988.5022014612	535272.7084278662
Com_12984_neg	2-deoxyglucose-6-phosphate	--	C6 H13 O8 P	244.03456	1.251	--	--	--	--	--	--	--	--	--	--	No results	No results	Full match	243.02736	2121466.7000505757	2108840.649534264	2388353.8532987926	1711083.9400154506	2276332.0078452704	2353224.81734006	1737431.2423956622	1156675.0944570685	1639373.6478281885	1727762.291683838	1618923.9372222773	1575046.3375310733	1673146.00725776	1506014.0359119035	1909100.2190363856
Com_13137_neg	LPC 22:2	--	C30 H58 N O7 P	621.39984	10.401	--	--	--	LMGP01050135	--	--	--	Glycerophospholipids [GP]	Glycerophosphocholines [GP01]	Monoacylglycerophosphocholines [GP0105]	No results	Invalid mass	No results	620.39209	1776819.7300251178	709878.0039828374	896520.9964380857	793044.4277711686	1186727.06229125	1063576.2419990238	718675.4238988666	521605.53867550916	506673.099584418	371120.88165455195	887164.2723517902	711090.6845689918	1865552.55137166	1443526.6298020917	2082675.202217005
Com_13333_neg	2-Hydroxymyristic acid	--	C14 H28 O3	244.20319	8.752	--	--	HMDB0002261	LMFA01050484	Lipids and lipid-like molecules	Fatty Acyls	Fatty acids and conjugates	Fatty Acyls [FA]	Fatty Acids and Conjugates [FA01]	Hydroxy fatty acids [FA0105]	No results	Full match	No results	243.19591	1290372.9423277087	708379.1763628852	505286.4965092653	724724.3811617662	783534.1595192023	698223.5313527478	910965.4230967292	565180.0269855451	1245104.4549932438	1224001.7659969556	938143.2852411219	1969580.9802610914	1675560.28977556	1809802.5698772431	1962150.1278474662
Com_13439_neg	12-Hydroxydodecanoic acid	12-Hydroxydodecanoic acid; omega-Hydroxydodecanoic acid	C12 H24 O3	216.17206	7.358	cpd:C08317	--	HMDB0002059	--	Organic acids and derivatives	Hydroxy acids and derivatives	Medium-chain hydroxy acids and derivatives	--	--	--	No results	Full match	No results	215.16476	777524.0019694022	878508.073908313	895251.8704907087	900551.7185302967	726872.8165022886	1005975.5563696501	1254537.7095834727	953054.255289288	1981652.7461106787	1342115.261931114	1004533.2389725337	1410830.0787526781	896239.490521038	1157176.3168976647	970384.2651899958
Com_13468_neg	N-Methylhydantoin	N-Methylhydantoin; N-Methylimidazolidine-2,4-dione	C4 H6 N2 O2	114.04286	1.455	cpd:C02565	map00330 Arginine and proline metabolism;map01100 Metabolic pathways	HMDB0003646	--	Organoheterocyclic compounds	Azolines	Imidazolines	--	--	--	No results	No results	Full match	113.03558	1275063.535121834	1902932.0030779783	1409309.4331640066	942358.1223058129	1885937.5545751723	1373915.996859244	1427308.399079523	886965.9404783385	1372283.2040468066	1334614.2448553394	1376017.1671348389	1460010.3389911295	1057078.94112469	1115566.2822461873	1035822.9739555824
Com_13522_neg	10-Hydroxydecanoic acid	10-Hydroxydecanoic acid; 10-Hydroxydecanoate	C10 H20 O3	188.14088	6.929	cpd:C02774	--	HMDB0244272	--	Organic acids and derivatives	Hydroxy acids and derivatives	Medium-chain hydroxy acids and derivatives	--	--	--	No results	No results	Full match	187.13348	453667.8690091586	438976.85094253416	624322.0191115323	571057.0846467329	430525.3856015017	557407.6453798675	1158603.431592054	1165682.277592659	1248373.3399531702	1167990.412855381	1818881.7329502057	1717310.45600654	721730.666325309	884473.5447669828	804723.0940523475
Com_14097_neg	Nonadecanoic acid	Nonadecanoic acid; Nonadecylic acid	C19 H38 O2	298.2865	11.042	cpd:C16535	--	HMDB0000772	LMFA01010019	Lipids and lipid-like molecules	Fatty Acyls	Fatty acids and conjugates	Fatty Acyls [FA]	Fatty Acids and Conjugates [FA01]	Straight chain fatty acids [FA0101]	No results	No results	Full match	297.27917	1660202.8144181678	467822.26619766647	552511.3318658688	548617.4736709388	729300.6307760008	544793.6742549415	94197.8227574831	87438.38401237484	118534.33262587142	107178.10776879196	203098.29939030658	65833.9135313289	1280677.27178344	1189251.2446534194	1592442.9061553124
Com_14271_neg	3-(3-Methoxyphenyl)propionic acid	--	C10 H12 O3	180.07841	6.512	--	--	HMDB0059969	--	Benzenoids	Phenol ethers	Anisoles	--	--	--	No results	No results	Full match	179.07117	1591743.5347880635	1240173.5011243585	1484451.5955320564	1371136.222014885	1328999.8953383202	1561077.1406426076	1483094.026455172	1025213.5474792715	914325.0183716976	1071803.0335336	990435.6326107924	471019.12122394645	1389327.61119755	1302611.4862971404	1591917.6953362187
Com_14623_neg	Lignoceric Acid	Tetracosanoic acid; Lignoceric acid	C24 H48 O2	368.36466	10.448	cpd:C08320	map01040 Biosynthesis of unsaturated fatty acids	HMDB0002003	LMFA01010024	Lipids and lipid-like molecules	Fatty Acyls	Fatty acids and conjugates	Fatty Acyls [FA]	Fatty Acids and Conjugates [FA01]	Straight chain fatty acids [FA0101]	Full match	No results	No results	367.35715	1461266.3788389086	1284941.3758956473	1060693.1210720018	363572.00523486244	477548.41861702484	457693.8371375444	560478.3818363985	1282328.8029024634	385434.2684449779	488265.8143984721	242638.65590962063	273372.4958164469	1102191.29580399	527834.8482083849	855099.3527724417
Com_14785_neg	NADH	NADH; DPNH; Reduced nicotinamide adenine dinucleotide	C21 H29 N7 O14 P2	665.12471	0.608	cpd:C00004	map00190 Oxidative phosphorylation;map01100 Metabolic pathways;map04020 Calcium signaling pathway;map04925 Aldosterone synthesis and secretion	HMDB0001487	--	Nucleosides, nucleotides, and analogues	(5'->5')-dinucleotides	-	--	--	--	No results	No results	Full match	664.11816	1405260.2265064688	745264.5480659774	1027795.4594457959	502090.95201987505	234525.3641109094	881054.8480898916	1231732.3086575747	771687.1587070579	956858.8314817755	724214.4542682456	636574.5737746475	786543.3558076172	1198437.09119752	724551.9148619	1271941.3311660504
Com_14798_neg	2-Phosphoglyceric acid	--	C3 H7 O7 P	185.99237	1.264	--	--	HMDB0000362	--	Organic oxygen compounds	Organooxygen compounds	Carbohydrates and carbohydrate conjugates	--	--	--	No results	No results	Full match	184.98509	1401889.8920834286	978583.1984226685	585922.889509789	1333713.9006076977	942078.0323077848	599728.7704834541	740522.593759091	998791.872574658	806329.8202318118	844514.8910123273	675164.5136827395	655543.4883128041	813793.767021468	846927.4492830759	1242044.9512818905
Com_14837_neg	Lactitol	--	C12 H24 O11	344.13349	1.767	--	--	HMDB0040937	--	Lipids and lipid-like molecules	Fatty Acyls	Fatty acyl glycosides	--	--	--	No results	No results	Full match	343.12585	827847.6103237988	573556.6654330508	932296.6230615005	999449.2123567355	819098.6991688713	777027.3607672334	911348.0938780624	747165.8485221707	1056600.0343035285	936207.5076599579	1341500.2877472644	1095845.1917657678	734266.393052858	570797.777042062	1108521.5155063628
Com_15085_neg	GW501516	--	C21 H18 F3 N O3 S2	453.06785	4.231	--	--	HMDB0246147	--	Benzenoids	Benzene and substituted derivatives	Phenoxyacetic acid derivatives	--	--	--	No results	No results	Full match	452.06052	1132801.918015167	1301800.7910598067	1303666.0040766622	1197997.8411811057	1271912.967909856	1294400.105213131	871818.6550673529	793425.5492773186	877975.9145108445	1183142.9942394872	1119126.5989789662	277051.38791594724	961031.31285847	1083651.9627205362	1282607.6598985624
Com_15334_neg	12-oxo Phytodienoic Acid	--	C18 H28 O3	292.20344	7.617	--	--	--	--	--	--	--	--	--	--	Full match	No results	No results	291.19623	1122719.281993976	1078014.7825303047	1063702.935961288	1305105.247678286	1052869.4049799428	824810.5776056884	785724.5982268574	597254.3257394464	834233.845660404	845864.5468313191	637517.8132670056	1095102.9746868312	803479.638536547	1020977.6610545957	1324797.3391093449
Com_15382_neg	Glycodeoxycholic Acid (hydrate)	--	C26 H43 N O5	449.31341	7.677	--	--	--	--	--	--	--	--	--	--	Full match	Partial match	Full match	448.30634	529955.4765090976	505857.489109996	531096.902342572	607926.639146988	654950.9614310237	623700.1469547912	752554.7671874183	429108.6507230386	808464.4840820909	893341.6333131728	766218.769445907	1215150.093979519	1029480.27571698	838257.7009069506	742882.9232470248
Com_15437_neg	LPE 24:2	--	C29 H56 N O7 P	561.37868	11.071	--	--	--	--	--	--	--	--	--	--	No results	Full match	No results	560.3714	1128729.3557756357	560479.1803529498	464520.7800879113	298248.6225048602	502054.91520665505	450646.9896084655	90929.42314414588	77386.21002220827	124728.44381908476	76733.49432631831	78685.22479005322	68271.78860477208	1083791.82266329	816957.2798615639	613430.8727916232
Com_15506_neg	4-Hydroxyretinoic Acid	--	C20 H28 O3	316.20347	9.307	--	--	HMDB0006254	--	Lipids and lipid-like molecules	Prenol lipids	Retinoids	--	--	--	No results	No results	Full match	315.19617	363189.0230021326	187981.0025251435	119539.32907021299	135577.47722556358	227284.43606994124	150538.87581590554	174499.65449689835	142640.20855577633	376757.9333545623	335881.3043148881	381795.3523929659	1176629.4456145202	826523.730357178	721356.4431343597	926420.2002829349
Com_15704_neg	D-Gluconic acid	D-Gluconic acid; D-Gluconate; D-gluco-Hexonic acid	C6 H12 O7	196.05799	1.928	cpd:C00257	map00030 Pentose phosphate pathway;map01100 Metabolic pathways;map01200 Carbon metabolism	HMDB0303730	--	Organic acids and derivatives	Hydroxy acids and derivatives	Medium-chain hydroxy acids and derivatives	--	--	--	No results	No results	Full match	195.05061	610478.3194430717	1102878.098018708	412329.66125075147	581161.037342079	682120.8945998573	608398.7419235207	506043.0943973796	619349.3544680498	646860.587690361	870657.8395501468	573063.5881745974	694490.0345286224	472882.694742905	506328.31314757484	765539.1458642178
Com_16016_neg	Chaetocin	--	C30 H28 N6 O6 S4	696.09358	1.879	--	--	--	--	--	--	--	--	--	--	No results	No results	Full match	695.0863	857141.0507631396	447700.0401468143	1210222.422020037	370672.7742057265	587386.029553718	150544.25906356293	126178.8339063166	112127.39384233316	362453.58314633765	418173.0936938691	182183.9024700596	354067.6941738437	508019.092372192	270218.49239055155	473648.67925214657
Com_16033_neg	Pepstatin	Pepstatin	C34 H63 N5 O9	685.46181	8.858	cpd:C00773	--	HMDB0256301	--	Organic oxygen compounds	Organic oxoanionic compounds	Organic nitrates	--	--	--	No results	No results	Full match	684.45453	979869.987107929	177313.0442255792	284610.21443153394	162245.3445981149	303588.62253679766	305645.4450299263	130738.99204653327	108901.49564155831	228865.26842368307	253844.60570827514	103124.50598165121	835235.4524056235	736808.530378085	838062.1797849147	692488.9341855287
Com_16443_neg	Capric acid	--	C10 H20 O2	172.14598	6.918	--	--	HMDB0000511	LMFA01010010	Lipids and lipid-like molecules	Fatty Acyls	Fatty acids and conjugates	Fatty Acyls [FA]	Fatty Acids and Conjugates [FA01]	Straight chain fatty acids [FA0101]	No results	No results	Full match	171.1387	122195.42546458065	114536.76578388647	174263.30124973482	117415.19910944771	128646.55050994662	157501.57615200244	145895.01645678925	115013.85261252217	564221.0478997505	501956.8303667679	738101.7864877617	846957.3343987411	214853.905134592	321245.8544148141	335991.11686905025
Com_16570_neg	Taurolithocholic acid sodium salt	--	C26 H44 N Na O5 S	505.2819	9.093	--	--	--	--	--	--	--	--	--	--	No results	No results	Full match	504.27463	696679.5979690693	408584.37927288195	507241.05760593904	382046.411672325	471615.8686503511	386480.20700784033	178343.34586223503	511246.9240948673	251296.11373208204	100634.16791463974	302909.48299176956	275260.850748917	728236.215286646	827872.1874007995	889420.4153563962
Com_16591_neg	Mag (18:1)	--	C21 H40 O4	356.29204	10.635	--	--	--	--	--	--	--	--	--	--	No results	No results	Full match	355.28476	790301.3811942588	294925.0793633929	252095.32294113236	367780.47340033966	474588.17521851324	334988.573642009	106175.89812676745	91780.86554152012	84091.85134571345	96733.35095101513	72643.25084910872	78704.7541614353	511824.493932483	637270.2742451478	504699.5762978017
Com_16734_neg	Allolithocholic acid	--	C24 H40 O3	376.29671	9.0	--	--	HMDB0000381	LMST04010005	Lipids and lipid-like molecules	Steroids and steroid derivatives	Bile acids, alcohols and derivatives	Sterols [ST]	Bile acids and derivatives [ST04]	C24 bile acids, alcohols, and derivatives [ST0401]	No results	No results	Full match	375.28943	191735.54925763118	118388.89828832693	138383.40792952542	113446.01524194315	125690.03178693473	143868.5039036658	238455.1975545327	134006.06671239086	254295.83109885707	276391.27462618373	302843.30911678035	744999.8045199799	286463.184354217	373291.50769115274	397647.18370253406
Com_17462_neg	DL-o-Tyrosine	--	C9 H11 N O3	181.07362	5.313	--	--	HMDB0006050	--	Organic acids and derivatives	Carboxylic acids and derivatives	Amino acids, peptides, and analogues	--	--	--	No results	No results	Full match	180.06635	320805.60464736953	392880.5619080657	323592.53087805456	386641.05119884433	374948.07085432607	381333.6802751752	359574.82258087996	285662.64551311755	316686.03886864125	430009.901692941	373239.44574234943	327438.3741521517	357106.541267193	324812.79281137267	354012.7586019574
Com_52_neg	Thr-Leu	--	C10 H20 N2 O4	232.14185	2.875	--	--	HMDB0259044	--	Organic acids and derivatives	Carboxylic acids and derivatives	Amino acids, peptides, and analogues	--	--	--	No results	No results	Full match	231.13464	391162848.83906364	490640715.3217289	417923991.4607075	807013239.07957	571255740.2186917	581367381.7446483	557866241.5590305	746353642.1771442	479681157.1002909	551690253.5390413	995740026.7891095	643577528.0319332	540514203.568284	645667901.0381451	601513874.3287296
Com_568_neg	Leucylproline	--	C11 H20 N2 O3	228.14705	5.209	--	--	HMDB0011175	--	Organic acids and derivatives	Carboxylic acids and derivatives	Amino acids, peptides, and analogues	--	--	--	Full match	No results	Full match	227.13969	53196349.370133445	60147337.600024395	54395280.58641707	70145130.40270284	63095149.01077597	75095999.03751618	77640108.9521744	84751745.03600784	117568491.64079595	111271393.14936356	106441476.02873017	120470776.19077319	79253022.3536554	92552955.88819876	98971051.1057215
Com_147_neg	Ala-Ile	--	C9 H18 N2 O3	202.13137	4.008	--	--	HMDB0028690	--	Organic acids and derivatives	Carboxylic acids and derivatives	Amino acids, peptides, and analogues	--	--	--	No results	Full match	Full match	201.12401	194401291.45928073	242172722.04326916	219470831.73747265	409769670.1942289	223846402.0235222	270856931.1647566	255125946.55253333	360626155.1593178	163113700.94617206	173560299.35436794	358038311.73956037	192188219.3480574	229728722.698221	249564290.1143771	291296372.39446676
Com_753_neg	LPE 18:0	--	C23 H48 N O7 P	481.31607	10.157	--	--	--	LMGP02050038	--	--	--	Glycerophospholipids [GP]	Glycerophosphoethanolamines [GP02]	Monoacylglycerophosphoethanolamines [GP0205]	No results	Full match	Full match	480.30887	91842177.54581235	19126675.62589878	20387234.852581862	20868727.48808152	26970480.655997504	22845210.952923175	9039984.816419348	7872382.468914657	7222356.274066443	6455685.95588978	13111093.137107467	8173712.388123728	58360440.5151579	46100463.16246697	62625073.57357631
Com_744_neg	LPE 20:4	--	C25 H44 N O7 P	501.28493	8.843	--	--	--	LMGP02050067	--	--	--	Glycerophospholipids [GP]	Glycerophosphoethanolamines [GP02]	Monoacylglycerophosphoethanolamines [GP0205]	No results	Full match	No results	500.2775	89224013.32474585	34026492.07216192	38907476.65928979	21662671.26594377	39053104.967864946	44774984.395391084	23653000.38742273	15294054.774194783	17480211.271967504	4351698.568051232	25291846.90780288	11892375.892478548	85051442.8451323	91500751.87602252	88456451.86642876
Com_1608_neg	LPE 20:3	--	C25 H46 N O7 P	503.30063	9.206	--	--	--	LMGP02050066	--	--	--	Glycerophospholipids [GP]	Glycerophosphoethanolamines [GP02]	Monoacylglycerophosphoethanolamines [GP0205]	No results	Full match	No results	502.29312	38612859.565914996	12540040.202485401	14881864.491445877	9978843.776512824	18478831.60873538	19348152.353082612	8083849.107621102	5190440.453778558	6187922.77887187	5936076.556177209	10646714.879933879	3925456.781695177	38390352.8344868	34458541.376633056	36711036.79902099
Com_1698_neg	LPE 22:5	--	C27 H46 N O7 P	527.3004	9.047	--	--	--	LMGP02050070	--	--	--	Glycerophospholipids [GP]	Glycerophosphoethanolamines [GP02]	Monoacylglycerophosphoethanolamines [GP0205]	No results	Full match	No results	526.29291	27685529.27340951	9818633.994365437	13159728.31293608	8563950.80221376	14814271.987961544	13903138.486352619	8763888.737354646	6159071.571726257	6708091.786306468	6677822.639086655	11297413.58686241	4226588.169082614	36220430.0908879	31100413.355776012	33075662.16757107
Com_1822_neg	LPE 22:2	--	C27 H52 N O7 P	533.34737	10.37	--	--	--	LMGP02050056	--	--	--	Glycerophospholipids [GP]	Glycerophosphoethanolamines [GP02]	Monoacylglycerophosphoethanolamines [GP0205]	No results	Full match	No results	532.34015	36823294.92340344	12643935.442247398	13601139.311410371	10151104.117178116	16829761.983405594	12000759.434052778	4905214.3584414115	3799546.355072432	3497071.972940821	2991903.6444297656	4896671.069067883	1817502.6928294408	28565141.4317734	22728279.707887474	29798995.61127049
Com_2338_neg	LPE 16:1	--	C21 H42 N O7 P	451.26921	8.61	--	--	--	LMGP02050037	--	--	--	Glycerophospholipids [GP]	Glycerophosphoethanolamines [GP02]	Monoacylglycerophosphoethanolamines [GP0205]	No results	Full match	No results	450.26193	28029425.658363365	8479036.698348882	11802981.460265161	9520444.058696615	14180416.398986042	14524326.834739171	3126150.077954909	2199244.20666118	2482788.349149146	2328582.206722759	3870513.583763319	2878153.8901181254	21645663.5482828	20474414.084566668	19864626.186401293
Com_2124_neg	LPE 22:4	--	C27 H48 N O7 P	529.31622	9.443	--	--	--	LMGP02050057	--	--	--	Glycerophospholipids [GP]	Glycerophosphoethanolamines [GP02]	Monoacylglycerophosphoethanolamines [GP0205]	No results	Full match	No results	528.30896	26373366.82832953	6952952.789405743	8544782.62854715	6014159.775322198	12752288.726282844	9563729.282130137	6015223.00178801	3275177.431473824	4169388.6652510054	4134403.916734508	6345590.044718613	1847666.4784369557	28372229.0875266	22909616.834056042	27160421.81230957
Com_1054_neg	(5-L-Glutamyl)-L-Amino Acid	--	C8 H14 N2 O5	218.08956	1.476	--	--	--	--	--	--	--	--	--	--	No results	No results	Full match	217.08229	38647634.89164626	35151312.794579946	30521731.45052028	40578829.69940966	35838738.41469057	37988985.88361293	42562973.28300641	42756269.0675761	66598067.40387797	65894505.33922994	63438924.92812904	58396086.76601483	44059841.6500673	42862242.09423339	46035174.17500538
Com_889_neg	5-Methyluridine	--	C10 H14 N2 O6	258.08479	2.383	--	--	HMDB0000884	--	Nucleosides, nucleotides, and analogues	Pyrimidine nucleosides	-	--	--	--	No results	No results	Full match	257.07761	18838010.626360223	18410753.07602646	13398465.5987383	18583560.951917615	21843718.84992841	23627939.284421947	40613680.73008017	45591646.902904406	49634424.13869293	59668461.04618016	56952434.47581882	78198194.64453556	36388610.5804683	41150234.66359281	39567494.35102332
Com_1090_neg	H-Gly-Pro-OH	--	C7 H12 N2 O3	172.084	1.477	--	--	--	--	--	--	--	--	--	--	No results	No results	Full match	217.08212	37547275.74471871	34017340.26663424	29558102.120748013	39780329.46930585	35040641.57766307	36029169.32544247	39998737.08082521	40935392.073777325	64746113.35613555	63598490.356927186	61222038.775192015	55198178.501104325	42226820.6221539	41236094.09768375	44941755.48456305
Com_3046_neg	LPE 20:5	--	C25 H42 N O7 P	499.26939	8.429	--	--	--	LMGP02050053	--	--	--	Glycerophospholipids [GP]	Glycerophosphoethanolamines [GP02]	Monoacylglycerophosphoethanolamines [GP0205]	No results	Full match	No results	498.26199	16909861.805193197	6214589.586785449	7967971.757086653	5162148.357582265	8657808.622269284	7656994.682161161	4708653.469748729	3441528.6136645963	4316719.38931899	4381717.033167844	6242457.241513915	3739116.5931119886	19003426.4235129	17822626.074468385	16692626.619323915
Com_1781_neg	LPE 20:1	--	C25 H50 N O7 P	507.33159	10.147	--	--	--	LMGP02050046	--	--	--	Glycerophospholipids [GP]	Glycerophosphoethanolamines [GP02]	Monoacylglycerophosphoethanolamines [GP0205]	No results	Full match	No results	506.32434	37906510.09799764	13486118.709641337	15527899.20232624	11389408.47161352	16034846.595676286	16459195.695017606	5018679.540068835	3944058.3023779215	3939443.5174779026	3521723.681980715	5537773.069881363	2255961.681525584	33310085.5515476	27548496.603267815	30960715.025612667
Com_144_neg	3-Amino-4-methylpentanoic acid	--	C6 H13 N O2	131.09432	3.056	--	--	HMDB0245808	--	Organic acids and derivatives	Carboxylic acids and derivatives	Amino acids, peptides, and analogues	--	--	--	No results	No results	Full match	130.08711	210811654.86380732	187517551.57793632	144542297.24576122	172024558.60643205	248288044.46936926	178173911.355355	195493219.19540206	182264057.42476618	182509347.85401767	191160823.28219187	296845806.1491274	395916750.6105041	238789291.758719	306770466.874811	233217674.38615295
Com_1478_neg	Gamma-Glu-Leu	--	C11 H20 N2 O5	260.13681	5.622	--	--	HMDB0011171	--	Organic acids and derivatives	Carboxylic acids and derivatives	Amino acids, peptides, and analogues	--	--	--	No results	No results	Full match	259.12949	17265738.522705596	16926520.949711375	21046635.420266036	20364950.777024418	20143863.697641075	20417255.86772892	32912840.852348316	29472488.503511433	37391826.88372639	41249531.485194735	44477961.08153315	42479859.6408742	21313705.3208463	29066343.756885707	29795417.720239084
Com_400_neg	gamma-Glutamylleucine	--	C11 H20 N2 O5	260.13669	5.164	--	--	HMDB0011171	--	Organic acids and derivatives	Carboxylic acids and derivatives	Amino acids, peptides, and analogues	--	--	--	No results	Full match	Full match	259.12939	58768493.97479205	61795736.695504285	54305937.72063253	59928614.84032723	61191668.65348248	65230002.399549484	86208991.55012824	82109135.28633222	128293068.64147428	117313504.07871135	152137810.12718093	117491910.94632041	81243390.4018917	92490283.74625808	92178987.47382037
Com_3085_neg	LPE 22:6	--	C27 H44 N O7 P	525.28484	8.808	--	--	--	LMGP02050060	--	--	--	Glycerophospholipids [GP]	Glycerophosphoethanolamines [GP02]	Monoacylglycerophosphoethanolamines [GP0205]	No results	Full match	No results	524.27734	12422513.692402655	4651237.943273312	5002061.123830603	3629464.1544112433	5397256.570758991	5842309.320395813	6876946.33793882	4526251.837796707	4687624.913400142	4728070.147919594	8045644.63854687	3964798.937260168	18730267.6817464	16614828.06070275	16515628.458730744
Com_1897_neg	gamma-Glutamylglutamic acid	--	C10 H16 N2 O7	276.09535	1.498	--	--	HMDB0011737	--	Organic acids and derivatives	Carboxylic acids and derivatives	Amino acids, peptides, and analogues	--	--	--	No results	No results	Full match	275.08807	15763518.312001973	16657283.819795817	16447338.396369737	15138509.177955909	15995752.301345829	17483115.196142036	18588542.161977075	14867814.178332856	24511415.76891872	26023268.056620542	34141313.286031365	33836980.45090929	19384293.8703194	20505674.84468647	20475118.28251715
Com_1532_neg	Pantothenic acid	Pantothenate; Pantothenic acid; (R)-Pantothenate	C9 H17 N O5	219.11025	5.109	cpd:C00864	map00410 beta-Alanine metabolism;map00770 Pantothenate and CoA biosynthesis;map01100 Metabolic pathways;map04977 Vitamin digestion and absorption	HMDB0000210	--	Organic oxygen compounds	Organooxygen compounds	Alcohols and polyols	--	--	--	No results	No results	Full match	218.10307	23556622.181955587	23706174.34743069	29210703.642302733	25473064.99391638	27319750.564018592	30167211.241819832	42253931.3708445	42134986.59521363	32317889.558734044	41353426.90490042	26842288.93178421	28025239.9230063	28696301.5648038	32693566.743776817	32957586.26906353
Com_4422_neg	Dopamine	Dopamine; 4-(2-Aminoethyl)-1,2-benzenediol; 4-(2-Aminoethyl)benzene-1,2-diol; 3,4-Dihydroxyphenethylamine; 2-(3,4-Dihydroxyphenyl)ethylamine	C8 H11 N O2	153.07868	2.008	cpd:C03758	map00350 Tyrosine metabolism;map01100 Metabolic pathways;map04024 cAMP signaling pathway;map04080 Neuroactive ligand-receptor interaction;map04540 Gap junction;map04721 Synaptic vesicle cycle;map04728 Dopaminergic synapse;map04917 Prolactin signaling pathway;map04976 Bile secretion;map05012 Parkinson's disease;map05030 Cocaine addiction;map05031 Amphetamine addiction;map05032 Morphine addiction;m…	HMDB0000073	--	Benzenoids	Phenols	Benzenediols	--	--	--	Full match	No results	No results	152.07132	9306377.653311094	8046723.396505642	8169496.0405109525	9116913.103151653	10296590.619925093	8755873.469512343	10623607.449182888	12545727.825138584	10497338.755185392	10985853.126630208	12355523.755316405	13485853.326749919	8781811.69036546	10319875.993508292	9603460.239978652
Com_555_neg	Serotonin	Serotonin; 3-(2-Aminoethyl)-1H-indol-5-ol; 5-Hydroxytryptamine; Enteramine	C10 H12 N2 O	176.09457	4.826	cpd:C00780	map00380 Tryptophan metabolism;map01100 Metabolic pathways;map04024 cAMP signaling pathway;map04080 Neuroactive ligand-receptor interaction;map04540 Gap junction;map04721 Synaptic vesicle cycle;map04726 Serotonergic synapse;map04742 Taste transduction;map04750 Inflammatory mediator regulation of TRP channels;map04976 Bile secretion	HMDB0000259	--	Organoheterocyclic compounds	Indoles and derivatives	Tryptamines and derivatives	--	--	--	No results	No results	Full match	175.08719	68015028.2570918	73801379.51444454	79376942.33110441	110361685.9651612	87258234.47894946	84050044.18955871	98461994.37678224	99088676.16156495	107828299.55157173	112182949.06728388	119071138.54388978	102643009.12240697	79927862.5713135	86991083.8020746	106505178.90695076
Com_207_neg	Gly-Tyr-Ala	--	C14 H19 N3 O5	309.13186	2.147	--	--	--	--	--	--	--	--	--	--	No results	No results	Full match	308.12454	194039540.38449833	195768500.58997387	231069183.3087187	215614534.1393447	206666069.0880106	215864651.98136753	290018983.1668099	186281942.3930647	276312740.6799247	326122760.775939	173716689.7284445	217078319.7228365	191956068.108416	209180308.23510402	209537801.56362176
Com_384_neg	Levodopa	3,4-Dihydroxy-L-phenylalanine; L-Dopa; 3-Hydroxy-L-tyrosine; L-beta-(3,4-Dihydroxyphenyl)alanine; Levodopa; Dihydroxy-L-phenylalanine	C9 H11 N O4	197.06826	2.012	cpd:C00355	map00350 Tyrosine metabolism;map01100 Metabolic pathways;map04728 Dopaminergic synapse;map04917 Prolactin signaling pathway;map05012 Parkinson's disease;map05030 Cocaine addiction;map05031 Amphetamine addiction;map05034 Alcoholism	HMDB0000181	--	Organic acids and derivatives	Carboxylic acids and derivatives	Amino acids, peptides, and analogues	--	--	--	No results	No results	Full match	196.06097	88414208.06718141	88676528.6985432	69206199.55586106	99738240.57749696	102814775.4476416	104686084.61649099	124837478.44791198	133190913.09311652	131818663.94236197	135366937.54961142	120546569.15867807	164773113.66502416	106052984.881674	111362382.75404629	130238294.18635744
Com_570_neg	Sildenafil-d3	--	C22 H27 [2]H3 N6 O4 S	477.22502	5.292	--	--	--	--	--	--	--	--	--	--	Full match	No results	No results	476.21796	119422930.25995116	32889449.37045171	35342371.77120071	42790258.589430444	35194511.81809725	32186653.170423836	9320443.412194163	23120196.876697723	41210190.22063598	27840514.30930128	27407144.60106433	36311395.62829374	32412210.6687031	29563940.52343071	27521467.243360046
Com_2372_neg	Asp-glu	--	C9 H14 N2 O7	262.07935	1.657	--	--	HMDB0028752	--	Organic acids and derivatives	Carboxylic acids and derivatives	Amino acids, peptides, and analogues	--	--	--	No results	No results	Full match	261.07205	26181736.786418732	25708387.98326032	22750027.778530423	24262784.991286438	26687028.179875802	24499099.926931754	15918088.85222746	17851752.410103664	22670917.448278915	22137302.729767013	25074080.788274795	27853287.767622355	20544075.0270329	22210083.52493549	24469642.876283612
Com_25_neg	��-Aspartylphenylalanine	--	C13 H16 N2 O5	280.10537	4.856	--	--	--	--	--	--	--	--	--	--	Full match	No results	Full match	279.09818	978034591.0586723	958676309.5731169	731279019.1451449	990181558.5342731	1013237347.8813788	1000678355.4731988	1017854200.5027245	1087138880.1336486	1539430159.3333905	1626677882.0308437	1474769579.0118706	1676487829.7713616	1138740028.19649	1191460988.2334359	1327496694.8701015
Com_218_neg	AKB48 N-(4-hydroxypentyl) metabolite	--	C23 H31 N3 O2	417.22181	4.948	--	--	--	--	--	--	--	--	--	--	Invalid mass	No results	No results	416.21439	185259917.29821017	201207759.44696072	182372173.41313466	141480503.2832947	215363706.4713014	214043813.871649	186447665.54332757	138302291.96008065	203351215.26584157	230014687.64384326	248167704.94012868	286216977.909734	189428347.920369	211564948.63029656	238393766.57339388
Com_3920_neg	Cystine	Cystine; Dicysteine; alpha-Diamino-beta-dithiolactic acid	C6 H12 N2 O4 S2	240.02356	1.6	cpd:C01420	--	HMDB0250712	--	Organic acids and derivatives	Carboxylic acids and derivatives	Amino acids, peptides, and analogues	--	--	--	No results	No results	Full match	239.01628	6424649.487708724	6685028.723917842	6385389.909499524	7091600.962204858	7967397.102164299	6993147.029678778	17096856.0502987	12042214.608203491	13092531.67708142	14374889.105091214	11330740.434171366	15619343.954261364	9346040.98860016	9959966.050020633	11841815.243785968
Com_2974_neg	LysoPE 18:0	--	C23 H48 N O7 P	481.31759	9.393	--	--	--	--	--	--	--	--	--	--	No results	No results	Full match	480.31015	21453586.643747848	6713747.6856804285	5092161.443528767	7543069.406709989	8694038.654885747	5929669.69701701	707401.1860652303	1572144.8798753542	2634629.8281776113	2272017.4994989624	3030891.7268690635	7103878.339383846	16343197.9812595	16680073.518143749	16573105.007211704
Com_271_neg	LPE 18:1	--	C23 H46 N O7 P	479.30037	9.577	--	--	--	LMGP02050064	--	--	--	Glycerophospholipids [GP]	Glycerophosphoethanolamines [GP02]	Monoacylglycerophosphoethanolamines [GP0205]	No results	Full match	Full match	478.29294	227886919.93846783	27897104.350335155	28215955.868120927	33188715.18751827	42546230.4213877	40731365.833007194	8326593.543134846	7507076.897599825	10013484.336834624	8708235.10183684	11859317.42504512	20589430.3085378	89861023.3608269	72278521.6026301	82303279.68530567
Com_3156_neg	5'-Deoxy-5'-(Methylthio)Adenosine	--	C11 H15 N5 O3 S	297.08899	5.217	--	--	HMDB0001173	--	Nucleosides, nucleotides, and analogues	5'-deoxyribonucleosides	5'-deoxy-5'-thionucleosides	--	--	--	No results	No results	Full match	296.08197	11921755.220909614	12279600.54198827	13341967.077831272	10077981.878704816	14903042.159302125	15474700.679767178	18327900.13815815	13456208.313383583	16091102.864106754	17954877.046041686	13978279.259574557	20187631.388178647	13996312.7188305	16267409.168853218	15887399.216585599
Com_1099_neg	LPE 18:2	--	C23 H44 N O7 P	477.28473	8.906	--	--	--	LMGP02050041	--	--	--	Glycerophospholipids [GP]	Glycerophosphoethanolamines [GP02]	Monoacylglycerophosphoethanolamines [GP0205]	No results	Full match	Full match	476.27734	50580665.862711705	20998824.887183618	25110288.179518577	19464656.141640984	29373940.002281714	31146839.03728435	10136456.287259948	6576147.394429205	8109744.513528622	8024777.49013515	16724395.194682712	8448404.393641565	57220070.2193093	51981409.12416303	55917102.614325
Com_5351_neg	13(S)-HOTrE	13(S)-HOT; (9Z,11E,15Z)-(13S)-Hydroxyoctadeca-9,11,15-trienoate; (9Z,11E,15Z)-(13S)-13-Hydroxyoctadeca-9,11,15-trienoic acid; (9Z,11E,13S,15Z)-13-Hydroxyoctadeca-9,11,15-trienoic acid; 13(S)-HOTrE	C18 H30 O3	294.21895	7.815	cpd:C16316	map00592 alpha-Linolenic acid metabolism	--	--	--	--	--	--	--	--	Full match	No results	Full match	293.2117	9477191.44979232	10152141.881268425	8174564.514199438	11159283.842806265	8952738.401072897	7769922.574914301	4359092.410157406	2661470.456265122	5190415.97024027	4806928.286109795	2474381.104817706	7391029.129029403	6878039.1191608	7222436.693263092	7274854.60182888
Com_925_neg	L-Leucyl-L-alanine Hydrate	--	C9 H18 N2 O3	202.13138	2.723	--	--	--	--	--	--	--	--	--	--	No results	No results	Full match	201.12416	36173619.02687817	39715246.49620448	32821795.576469228	54563691.603053905	47845211.96243123	45414844.398803756	61959204.22325394	63313425.5254914	52561704.0553493	57117980.462039165	72826290.21249105	59020170.54094399	48373911.6620763	53128633.14530221	56328344.93457485
Com_2614_neg	J147	--	C18 H17 F3 N2 O2	350.12534	2.926	--	--	--	--	--	--	--	--	--	--	No results	No results	Full match	349.11801	22674032.59088398	22243766.89594782	18191533.621293172	24886079.969351336	25067889.646695312	24316403.641164985	14126857.757091569	12909060.24258562	22514640.222479373	26845560.646764234	24099306.32194393	23031577.276604414	15780722.270958	17759552.15025018	18132629.068141196
Com_790_neg	N-Propionylglycine	--	C5 H9 N O3	131.0579	2.744	--	--	HMDB0000783	--	Organic acids and derivatives	Carboxylic acids and derivatives	Amino acids, peptides, and analogues	--	--	--	No results	No results	Full match	130.05069	42084700.58714125	30473835.218214564	44659357.814330295	42343597.94348185	40124877.13991364	35837007.35150797	47895869.27246611	49266784.481237315	68896419.89927538	66072728.27730839	84536034.7783016	70854094.76630878	50753597.9013235	56102009.27801002	43302773.94043746
Com_689_neg	N-Acetyl-aspartic acid	--	C6 H9 N O5	175.04774	1.952	--	--	--	--	--	--	--	--	--	--	No results	No results	Full match	174.04047	92771030.03061377	80335322.36144108	78007895.53900076	73295342.1809684	112988674.18644066	91644075.86651425	66388833.09600125	29402402.79046797	63113046.75057849	61350944.30564817	45896703.559150554	36374163.73144423	54936636.3674125	70896966.58181907	89605154.22501995
Com_583_neg	Uracil 1-beta-D-arabinofuranoside	--	C9 H12 N2 O6	244.069	2.255	--	--	--	--	--	--	--	--	--	--	No results	No results	Full match	243.06165	92484255.48240675	78212060.43952127	80635471.87333924	98465047.99438684	76086259.88358073	94158545.63200927	61624123.28209721	81371025.33418006	72802442.73679714	76920226.16532175	82447976.0141013	117852124.60408834	79881724.9415656	74793073.97879906	89811128.48990938
Com_6688_neg	S-Lactoyglutathione	--	C13 H21 N3 O8 S	379.1042	4.089	--	--	--	--	--	--	--	--	--	--	No results	No results	Full match	378.09708	1542690.0484437216	1173598.4296301864	788744.8323944475	915943.8579319679	1006789.5268630512	978817.6967680717	1243418.551263324	1139069.0770325568	3416437.5370696895	3170604.0384718785	5159031.939919018	7619537.055760381	3563286.6642049	2464585.8549611582	2184129.6188274366
Com_3284_neg	L-Asparagine	L-Asparagine; 2-Aminosuccinamic acid	C4 H8 N2 O3	132.05319	1.338	cpd:C00152	map00250 Alanine, aspartate and glutamate metabolism;map00970 Aminoacyl-tRNA biosynthesis;map01100 Metabolic pathways;map01230 Biosynthesis of amino acids;map04974 Protein digestion and absorption;map04978 Mineral absorption;map05230 Central carbon metabolism in cancer	HMDB0000168	--	Organic acids and derivatives	Carboxylic acids and derivatives	Amino acids, peptides, and analogues	--	--	--	No results	No results	Full match	131.04578	14712637.431435691	18893079.001667928	15822977.962871905	10682251.674792504	15775158.87925521	14916666.23011951	13304425.572785141	7447840.386951226	19679050.684236683	16897453.498274513	8362676.149855993	17103952.604007773	12360368.777612	14320523.102684049	15844889.795818076
Com_5814_neg	L-Argininosuccinate	N-(L-Arginino)succinate; 2-(Nomega-L-Arginino)succinate; L-Argininosuccinate; L-Argininosuccinic acid; L-Arginosuccinic acid	C10 H18 N4 O6	290.12228	1.461	cpd:C03406	map00220 Arginine biosynthesis;map00250 Alanine, aspartate and glutamate metabolism;map01100 Metabolic pathways;map01230 Biosynthesis of amino acids	HMDB0000052	--	Organic acids and derivatives	Carboxylic acids and derivatives	Amino acids, peptides, and analogues	--	--	--	No results	No results	Full match	289.11508	8282584.910512438	5263135.357101523	8088408.753567769	8871067.910909005	6670099.105979137	7529495.482868056	5784949.297201222	6287198.324166536	8388442.928806803	7448280.408309879	7411047.547975403	9383913.782584704	6663690.02501369	6880717.385571977	7088937.490126153
Com_4112_neg	Tryptophanol	--	C11 H14 N2 O	190.11038	4.558	--	--	HMDB0244977	--	Organoheterocyclic compounds	Indoles and derivatives	Indoles	--	--	--	No results	No results	Full match	189.1031	4790815.9435950555	14684134.470252024	10760253.423375892	12016312.493751002	14617655.997107878	15658929.135946859	13596200.57385413	11462615.287130523	10250797.963968314	13602473.427089885	11866121.738000127	10319339.943206567	12179525.9920337	11549037.21451176	14325378.552804988
Com_14132_neg	LPE 21:2	--	C26 H50 N O7 P	519.33145	9.996	--	--	--	--	--	--	--	--	--	--	No results	Full match	Full match	518.32385	1643469.2719645747	519852.46110223857	646816.4637211693	567975.2239322098	743055.9504210328	850935.8595341978	334078.671284445	257825.9260818879	123178.74045978233	171746.99199982255	380431.9571442611	90355.89456816399	1215297.31071641	1358414.6398078569	1469705.9460383044
Com_3689_neg	1,3-Dimethyluracil	--	C6 H8 N2 O2	140.05821	3.157	--	--	HMDB0002144	--	Organoheterocyclic compounds	Diazines	Pyrimidines and pyrimidine derivatives	--	--	--	No results	No results	Full match	139.05089	3849290.2546236687	6394979.083071569	1861865.7266998847	5639661.414706995	6622389.710566294	3520351.6698019085	6331151.693313444	15835513.956551692	15226391.322841018	10499712.92448202	6521630.418559209	6625510.978257295	8417057.71453469	8573711.738647996	6330966.548796861
Com_15621_neg	LPE 19:1	--	C24 H48 N O7 P	493.31584	9.764	--	--	--	LMGP02050019	--	--	--	Glycerophospholipids [GP]	Glycerophosphoethanolamines [GP02]	Monoacylglycerophosphoethanolamines [GP0205]	No results	Full match	Full match	492.30853	1113286.2961769146	380552.7631243441	442024.91892790806	351566.90041514154	488661.32164391666	631105.9087728326	248380.60625631534	156262.70207752418	197741.28537238526	116174.49636206451	256302.85385568056	140657.80899434036	1029367.96317584	1018747.0698725944	1054618.9298894438
Com_4400_neg	Leucine-enkephalin	--	C28 H37 N5 O7	555.26796	4.954	--	--	HMDB0001045	--	Organic acids and derivatives	Carboxylic acids and derivatives	Amino acids, peptides, and analogues	--	--	--	No results	No results	Full match	554.26068	5062348.232700213	7607982.058608365	6302848.155250978	7130983.298776289	5653305.86364247	3886998.376714724	8098832.564596975	6121303.55468055	9564556.264487058	10707386.982517645	9445206.645203138	11991463.712386217	12340263.6789322	7393208.873712398	12755171.695176173
Com_13199_neg	LPE 19:2	--	C24 H46 N O7 P	491.30047	9.326	--	--	--	--	--	--	--	--	--	--	No results	Full match	Full match	490.29315	1874648.4524634117	534816.4743577051	832204.2980563471	703078.617426742	798987.4814794232	886619.220964265	238341.24915012842	258302.5693378852	235150.0191743672	254930.85301625886	611970.8874214994	156850.1855954552	1841715.10193284	1781654.212529592	2176178.6637119506
Com_662_neg	Feruloyl Putrescine	--	C14 H20 N2 O3	264.14688	5.338	--	--	--	--	--	--	--	--	--	--	No results	No results	Full match	263.13953	33157349.021019038	52067944.195971474	46348284.05018522	75295086.17146279	49227145.376483105	81291261.7026521	56552084.0421913	69379334.51653406	42746956.18452044	49288564.78781705	98510317.595605	56297491.30201779	53596636.0448073	80439924.32853414	72183430.99791163
Com_15503_neg	Methyltestosterone	Methyltestosterone	C20 H30 O2	302.22393	9.816	cpd:C07198	--	HMDB0015655	--	Lipids and lipid-like molecules	Steroids and steroid derivatives	Androstane steroids	--	--	--	No results	No results	Full match	301.21652	1171542.1532052536	410151.9981309691	481214.64130014577	502373.7790512233	709092.4984355374	706021.4197117329	514433.8808252918	292243.8758449696	232597.05027070103	280164.20324921753	319036.7150275987	306459.0373038948	943207.909136196	898094.6330661996	1302048.8554895115
Com_9129_neg	L-Tryptophan	L-Tryptophan; Tryptophan; (S)-alpha-Amino-beta-(3-indolyl)-propionic acid	C11 H12 N2 O2	204.08966	4.835	cpd:C00078	map00260 Glycine, serine and threonine metabolism;map00380 Tryptophan metabolism;map00400 Phenylalanine, tyrosine and tryptophan biosynthesis;map00970 Aminoacyl-tRNA biosynthesis;map01100 Metabolic pathways;map01210 2-Oxocarboxylic acid metabolism;map01230 Biosynthesis of amino acids;map04726 Serotonergic synapse;map04974 Protein digestion and absorption;map04978 Mineral absorption;map05143 Afric…	HMDB0000929	--	Organoheterocyclic compounds	Indoles and derivatives	Indolyl carboxylic acids and derivatives	--	--	--	No results	No results	Full match	203.08238	2081646.6625292308	2234469.1035179077	2373016.5082690986	3138873.3607461094	2103928.150988254	2532444.3383535626	2605022.015494537	2974636.986488084	2733997.1495181113	3375328.415763459	4390583.163177675	3657455.6209601336	2122928.59328267	2647443.120456435	3364235.579907729
Com_6907_neg	Phe-Pro	--	C14 H18 N2 O3	262.13103	5.497	--	--	HMDB0011177	--	Organic acids and derivatives	Carboxylic acids and derivatives	Amino acids, peptides, and analogues	--	--	--	No results	No results	Full match	261.12375	1147106.338735736	1374747.8822496915	1696085.6953611658	2478404.827658388	2760565.825003154	2762809.0836072043	1663837.4675701584	3343811.7333427076	3198916.5071614925	3712209.50221162	6939850.3949066745	4106400.643778115	2757567.62254886	2813576.5014914456	3204056.4690211993
Com_3926_neg	N-Acetylhistamine	4-(beta-Acetylaminoethyl)imidazole; N-Acetylhistamine	C7 H11 N3 O	153.0898	1.483	cpd:C05135	map00340 Histidine metabolism	HMDB0013253	--	Organic acids and derivatives	Carboxylic acids and derivatives	Carboxylic acid derivatives	--	--	--	No results	No results	Full match	152.08266	14296792.33545106	11897052.463774515	12721601.346830657	15333439.730065703	17725224.030754384	16777835.720343336	9061787.882482132	8012169.082401956	8807984.239282362	9834966.87838808	7773993.750253212	9589593.259266969	10154448.9497138	11278469.126290124	11496846.225089075
Com_1208_neg	Pantetheine	Pantetheine; (R)-Pantetheine	C11 H22 N2 O4 S	278.12951	5.393	cpd:C00831	map00770 Pantothenate and CoA biosynthesis	HMDB0003426	--	Organic acids and derivatives	Carboxylic acids and derivatives	Amino acids, peptides, and analogues	--	--	--	No results	No results	Full match	277.12231	14045991.538804559	12177074.705366574	14382488.012356231	18538610.808758494	16150894.956617031	18152881.263304364	12499024.54465009	21592777.267605044	37732320.493103094	37564641.83144182	54808128.45690175	52623848.25027705	25850734.8143069	27959318.069281735	30177876.321741402
Com_9137_neg	N-Acetyl-D-tryptophan	N-Acetyl-D-tryptophan	C13 H14 N2 O3	246.09997	5.729	cpd:C03137	--	HMDB0255052	--	Organic acids and derivatives	Carboxylic acids and derivatives	Amino acids, peptides, and analogues	--	--	--	No results	No results	Full match	245.0927	1548677.4263702848	2659226.7638257565	1941515.7425933622	1983599.4223834975	1920018.1503919489	1979275.2638176898	4267160.003153299	4313502.49528233	3101917.1626772415	3136787.690871943	2216210.6978548127	2388340.9411770743	1902454.01831543	2442713.642956243	2201670.258114953
Com_16820_neg	cis-7-Hexadecenoic Acid	--	C16 H30 O2	254.22407	7.35	--	--	--	--	--	--	--	--	--	--	No results	No results	Full match	253.2168	161418.79068240026	162882.64797812016	133168.08104646174	121850.65993042888	127156.0928806997	122649.4513222926	242302.92223031606	253847.6471788317	478580.79627880675	275261.7399706714	389613.14373318915	715099.9884620296	573693.665485797	586515.380104907	485938.74484203005
