# Supplementary material for: Comparative multiomics analysis of cell physiological state after culture in a basket bioreactor
Source: Sci Rep. 2022 Nov 23;12:20161. doi: 10.1038/s41598-022-24687-4 (PMC9686226; doi:10.1038/s41598-022-24687-4)
Supplement: Supplementary file 1 — Supplementary Information 1. [file 41598_2022_24687_MOESM1_ESM.zip › raw data/Metabolomics raw data/2.MetAnnotation/HMDB_KEGG_Lipidmaps/meta_intensity_pos_hmdb_kegg_lipidmaps.xls]

ID	Name	Other_name(Kegg_name)	Formula	Molecular Weight	RT [min]	Kegg_ID	KEGG_pathway	HMDB_ID	Lipidmaps_ID	SuperClass(HMDB)	Class(HMDB)	SubClass(HMDB)	CATEGORY(Lipidmaps)	MAIN_CLASS(Lipidmaps)	SUB_CLASS(Lipidmaps)	mzCloud_Results	mzVault_Results	MassList_Results	m/z	pos_ME1_1	pos_ME1_2	pos_ME1_3	pos_ME1_4	pos_ME1_5	pos_ME1_6	pos_MC2_1	pos_MC2_2	pos_MC2_3	pos_MC2_4	pos_MC2_5	pos_MC2_6	pos_QC1	pos_QC2	pos_QC3
Com_7_pos	L-(-)-Methionine	--	C5 H11 N O2 S	149.0507	1.926	--	--	HMDB0000696	--	Organic acids and derivatives	Carboxylic acids and derivatives	Amino acids, peptides, and analogues	--	--	--	Full match	Full match	Full match	150.05785	5350836917.854694	5444989852.25497	4836087439.901483	4910375143.728754	5378298344.38488	5656677839.785377	6560212370.751963	7205343985.757114	8388642089.863663	8869783433.409998	9215003916.967014	9404643567.381609	7135709161.19586	6791875831.044406	7578986942.448502
Com_11_pos	2-Amino-1,3-octadecanediol	--	C18 H39 N O2	301.29712	7.322	--	--	HMDB0242634	--	Organic nitrogen compounds	Organonitrogen compounds	Amines	--	--	--	Full match	Full match	Full match	302.30435	6072807409.564105	614049391.5257192	616691278.7422888	589639568.1410426	916814201.9322855	813702974.221887	41464949.09674904	44911644.77228185	37563200.006949745	33467379.658744454	78721726.51095916	35605893.2984759	1394251728.2503	1399594941.8497307	1390857016.5248752
Com_17_pos	Oleamide	Oleamide; Oleyl amide; (Z)-9-Octadecenamide	C18 H35 N O	281.27102	9.836	cpd:C19670	--	HMDB0002117	LMFA08010004	Lipids and lipid-like molecules	Fatty Acyls	Fatty amides	Fatty Acyls [FA]	Fatty amides [FA08]	Primary amides [FA0801]	Full match	Full match	No results	282.27838	4763853847.69457	341861830.09382313	523472754.0769299	379840384.3860235	467806932.433297	477016443.75069547	137153060.1648283	105249665.03738414	151548794.38332295	118533326.5664659	231342608.93521115	306609757.4781455	1445951047.50578	1199434819.2406764	1638905959.9409854
Com_24_pos	L-Phenylalanine	L-Phenylalanine; (S)-alpha-Amino-beta-phenylpropionic acid	C9 H11 N O2	165.0788	4.911	cpd:C00079	map00360 Phenylalanine metabolism;map00400 Phenylalanine, tyrosine and tryptophan biosynthesis;map00970 Aminoacyl-tRNA biosynthesis;map01100 Metabolic pathways;map01210 2-Oxocarboxylic acid metabolism;map01230 Biosynthesis of amino acids;map02010 ABC transporters;map04974 Protein digestion and absorption;map04978 Mineral absorption	HMDB0000159	--	Organic acids and derivatives	Carboxylic acids and derivatives	Amino acids, peptides, and analogues	--	--	--	Full match	Full match	Full match	166.08607	2945238751.623388	2695318207.726353	2907629020.2830334	2465143263.073725	2647349514.622042	2748476240.6587653	3329075669.9344187	2584406359.025455	4283913137.319639	4491592961.716499	4933176644.516213	4745369920.730551	3583556804.13768	3610948858.0872436	4015439097.8367877
Com_25_pos	Palmitoyl sphingomyelin	--	C39 H79 N2 O6 P	702.56621	10.295	--	--	HMDB0010169	--	Lipids and lipid-like molecules	Sphingolipids	Phosphosphingolipids	--	--	--	Full match	Full match	No results	703.57355	1479760409.4823709	1197046231.3822126	4871115481.919826	474871715.2055497	530885440.06762284	641844378.2574458	951395658.755813	1732728022.5709002	340598792.85346353	510758571.4397513	514086198.1791278	452465570.02331054	2050958457.53124	1209862022.7869558	1117599253.2224166
Com_35_pos	N-Benzylformamide	N-Benzylformamide	C8 H9 N O	135.06821	2.355	cpd:C15561	--	HMDB0304423	--	Benzenoids	Benzene and substituted derivatives	-	--	--	--	Full match	Full match	No results	136.07524	1686825329.6391025	1477046855.6264718	1228831345.1831822	1239260279.8776894	1459702139.3068721	1504651881.600835	1877730654.2287655	1938575998.601328	2555180063.1016746	2964350339.5850134	3196635338.0903115	2794085247.014647	2303210414.3898	2048861212.7553093	2266481113.0717325
Com_45_pos	Creatine	Creatine; alpha-Methylguanidino acetic acid; Methylglycocyamine	C4 H9 N3 O2	131.06918	1.386	cpd:C00300	map00260 Glycine, serine and threonine metabolism;map00330 Arginine and proline metabolism;map01100 Metabolic pathways	HMDB0000064	--	Organic acids and derivatives	Carboxylic acids and derivatives	Amino acids, peptides, and analogues	--	--	--	Full match	Full match	Full match	132.07637	509334561.96254534	691436996.315751	664394099.7760761	554015365.6389349	585772678.1876427	730711591.7003623	2782081944.1335855	2609840461.673724	2600673351.556525	2380469968.3329287	2571650180.113297	2582948887.3316464	1592319047.53346	1662852270.520668	1724277147.7917237
Com_68_pos	Proline	Proline	C5 H9 N O2	115.06326	1.414	cpd:C16435	--	HMDB0003411	--	Organic acids and derivatives	Carboxylic acids and derivatives	Amino acids, peptides, and analogues	--	--	--	Full match	Full match	Full match	116.0704	813660231.8487341	809792837.3311257	714579838.7493248	692972917.2009612	731526033.8377614	771238347.0183469	1318686627.9543633	1267218488.054733	1560892259.2152722	1517122131.673423	1779993211.2367957	2144411865.530595	1189945092.51937	1176496314.7719958	1223148949.015807
Com_77_pos	L-Valine	L-Valine; 2-Amino-3-methylbutyric acid	C5 H11 N O2	117.07893	1.665	cpd:C00183	map00280 Valine, leucine and isoleucine degradation;map00290 Valine, leucine and isoleucine biosynthesis;map00770 Pantothenate and CoA biosynthesis;map00970 Aminoacyl-tRNA biosynthesis;map01100 Metabolic pathways;map01210 2-Oxocarboxylic acid metabolism;map01230 Biosynthesis of amino acids;map02010 ABC transporters;map04974 Protein digestion and absorption;map04978 Mineral absorption;map05230 Cen…	HMDB0000883	--	Organic acids and derivatives	Carboxylic acids and derivatives	Amino acids, peptides, and analogues	--	--	--	Full match	Full match	Full match	118.08627	1291737583.6905184	673353634.5913488	928287998.0576379	852985926.3512075	920799417.8648552	1004746394.6442081	1426856379.9740033	1131536586.9716465	1563626042.2223144	1182473945.6810071	1703620114.8560517	1365708779.106801	1533639351.35012	1462203633.4834938	1466330345.1860719
Com_146_pos	N3,N4-Dimethyl-L-arginine	--	C8 H18 N4 O2	202.14249	1.392	--	--	--	--	--	--	--	--	--	--	Full match	Full match	Full match	203.14946	634194361.1002241	603739098.2824156	626680985.2623738	568225322.19065	594574415.5118352	625777311.510197	709610923.3997642	569596289.1787882	808579535.2000272	885675671.413888	971298580.4312698	1138775471.905486	715404428.329793	731636699.3524741	770788156.8875715
Com_155_pos	DL-Lysine	--	C6 H14 N2 O2	146.1052	1.157	--	--	--	--	--	--	--	--	--	--	Full match	Full match	Full match	147.11246	432925168.6122673	409982234.15543723	415723804.9255706	380519943.48567194	419538501.97712266	392058432.5120267	394263791.2760814	393665079.04461664	609623457.7853065	694676990.0524437	697752705.2061787	1047386489.9471798	485653228.34937	505568385.61160743	559991965.1490468
Com_159_pos	Pipecolic acid	L-Pipecolate; Pipecolinic acid; Pipecolic acid; 2-Piperidinecarboxylic acid; (S)-Piperidine-2-carboxylic acid	C6 H11 N O2	129.07861	1.156	cpd:C00408	map00310 Lysine degradation;map01100 Metabolic pathways	HMDB0000070	--	Organic acids and derivatives	Carboxylic acids and derivatives	Amino acids, peptides, and analogues	--	--	--	Full match	Full match	Full match	130.08589	421755954.6111488	398355823.3371252	402731204.1486055	367202877.8964191	407405752.37515336	380038222.7541052	381701277.0397275	382686576.4526762	592474251.2585081	679224273.7285163	680961751.036831	1026608645.7888006	472881380.87101	491536891.974448	544334338.2719803
Com_176_pos	Spermidine	Spermidine; N-(3-Aminopropyl)-1,4-butane-diamine	C7 H19 N3	145.15756	1.105	cpd:C00315	map00330 Arginine and proline metabolism;map00410 beta-Alanine metabolism;map00480 Glutathione metabolism;map01100 Metabolic pathways;map02010 ABC transporters;map04976 Bile secretion	HMDB0001257	--	Organic nitrogen compounds	Organonitrogen compounds	Amines	--	--	--	Full match	Full match	Full match	146.16483	411382278.9478864	140467459.19638968	509612263.35355115	274447042.5712785	428207337.1285957	612273176.663761	594219529.6038402	867378491.0369366	441897680.66159195	487070717.3537346	573598634.2885567	680896067.4058155	631100494.458736	614890553.2956902	555706214.8145738
Com_197_pos	Nicotinamide adenine dinucleotide (NAD+)	--	C21 H27 N7 O14 P2	663.1074	1.611	--	--	--	--	--	--	--	--	--	--	Full match	Full match	Full match	664.11462	320360884.2295975	446708390.2233683	380112349.0251866	403198584.76027244	508147950.23909813	454990495.93725646	899431553.0330657	801760016.8356642	747025938.8686728	745280258.7329786	662614359.3437918	669095729.3472924	570581913.97297	627404650.4700859	680160477.3321483
Com_252_pos	4-Hydroxybenzaldehyde	4-Hydroxybenzaldehyde; p-Hydroxybenzaldehyde	C7 H6 O2	122.0367	2.364	cpd:C00633	map01100 Metabolic pathways	HMDB0011718	--	Organic oxygen compounds	Organooxygen compounds	Carbonyl compounds	--	--	--	Full match	Full match	Full match	123.04379	356344495.47207063	320327041.14261883	293779830.31465167	281350473.0534809	308362288.36785704	318336824.7055946	430035015.7087953	399644465.0278075	544873601.2228167	606974943.3896171	643555950.8198858	687008997.4874806	486794890.60855	450668320.36465293	480623246.24652684
Com_291_pos	Hexadecanamide	--	C16 H33 N O	255.25557	9.631	--	--	HMDB0012273	LMFA08010009	Lipids and lipid-like molecules	Fatty Acyls	Fatty amides	Fatty Acyls [FA]	Fatty amides [FA08]	Primary amides [FA0801]	Full match	Full match	No results	256.26288	432509450.3488637	35721228.35358272	45520736.591428876	40134331.91371274	40912611.322016224	44892911.43982055	16606792.285602253	10546455.932582436	15841434.570503922	13085358.3101463	19487154.683578126	32161616.449156336	128229847.171063	105410693.86015725	135028156.18518436
Com_343_pos	Nicotinamide	Nicotinamide; Nicotinic acid amide; Niacinamide; Vitamin PP	C6 H6 N2 O	122.04794	1.972	cpd:C00153	map00760 Nicotinate and nicotinamide metabolism;map01100 Metabolic pathways;map04212 Longevity regulating pathway - worm;map04977 Vitamin digestion and absorption	HMDB0001406	--	Organoheterocyclic compounds	Pyridines and derivatives	Pyridinecarboxylic acids and derivatives	--	--	--	Full match	Full match	Full match	123.05522	227821121.75318918	180105407.78386915	257889029.62484697	158994410.44282836	243229391.87470773	241489329.9698752	507227938.75451463	274169541.9150277	316651989.17385405	350129631.0459535	421366871.44655764	327032428.0031073	365308684.796477	300412443.7073588	343454415.9855389
Com_373_pos	tert-Butyl N-[1-(aminocarbonyl)-3-methylbutyl]carbamate	--	C11 H22 N2 O3	230.16297	5.235	--	--	--	--	--	--	--	--	--	--	Full match	Full match	No results	231.17018	104494553.2524139	131063084.1967464	124717298.63069162	250087847.18754578	153200221.01055974	242529656.51434484	182423149.4063634	210681966.07870108	147483020.54399052	153153122.15492854	419787191.5669552	143743448.05840498	213154383.058702	195988797.80749834	197237365.8790626
Com_389_pos	Choline	Choline; Bilineurine	C5 H13 N O	103.09982	1.321	cpd:C00114	map00260 Glycine, serine and threonine metabolism;map00564 Glycerophospholipid metabolism;map01100 Metabolic pathways;map02010 ABC transporters;map04725 Cholinergic synapse;map04976 Bile secretion;map05231 Choline metabolism in cancer	HMDB0000097	--	Organic nitrogen compounds	Organonitrogen compounds	Quaternary ammonium salts	--	--	--	Full match	Full match	No results	104.10721	175060643.21685287	160767285.35973957	171999241.70892113	166547145.35254532	172942552.6691187	202588741.57076496	337319153.19507486	332418480.86167234	276856952.9008852	319778915.2334364	301508713.2431948	308817945.64996415	314631876.868216	296728768.2651676	300894359.12422204
Com_434_pos	Methionine sulfoxide	--	C5 H11 N O3 S	165.04565	1.927	--	--	HMDB0002005	--	Organic acids and derivatives	Carboxylic acids and derivatives	Amino acids, peptides, and analogues	--	--	--	Full match	Full match	No results	166.05289	228488504.02832347	199716811.23826024	268740402.96079195	238154975.66168693	283646722.39345413	289335381.7856913	358559188.40550643	195969876.61600196	328435508.9095107	335733703.8595726	290533579.6490213	189687223.52157548	269696744.603652	315963687.628532	359330713.04374033
Com_437_pos	Monoolein	--	C21 H40 O4	356.29166	9.947	--	--	HMDB0254854	--	Lipids and lipid-like molecules	Glycerolipids	Monoradylglycerols	--	--	--	Full match	Full match	Full match	357.29895	248992945.37380934	29308277.644132514	70085813.16630585	35255048.32192813	39014066.63514725	51082363.570381716	20987900.42347516	17468845.130521066	16764509.545454204	22435446.888619263	31858781.04836599	24955292.40169735	154066064.014388	190557798.9377343	189783535.4162035
Com_696_pos	L-Pyroglutamic acid	5-Oxoproline; Pidolic acid; Pyroglutamic acid; 5-Pyrrolidone-2-carboxylic acid; Pyroglutamate; 5-Oxo-L-proline; L-Pyroglutamic acid; L-5-Pyrrolidone-2-carboxylic acid	C5 H7 N O3	129.04232	2.059	cpd:C01879	map00480 Glutathione metabolism	HMDB0000267	--	Organic acids and derivatives	Carboxylic acids and derivatives	Amino acids, peptides, and analogues	--	--	--	Full match	Full match	Full match	130.04973	106567690.09656185	124998316.80547129	130646857.14071442	119757881.45384586	132056336.14190081	152385695.7714418	103552307.67192183	196431140.29771194	173039001.85524392	194560014.64430445	168580926.65436593	131428564.33784898	167560761.071044	142579811.92335066	168905504.86715332
Com_802_pos	Stearamide	Octadecanamide; Stearamide; Stearic acid amide	C18 H37 N O	283.28674	10.445	cpd:C13846	--	HMDB0034146	LMFA08010003	Organic acids and derivatives	Carboximidic acids and derivatives	Carboximidic acids	Fatty Acyls [FA]	Fatty amides [FA08]	Primary amides [FA0801]	Full match	Full match	No results	284.29404	136924359.0368223	9292747.361629223	11661956.736852078	9652146.54758693	8499660.367913995	12956241.704384817	4622456.571236031	3402079.669326696	4152907.6305639814	3982942.402705999	7125410.124970471	11482612.82000294	39284745.3493297	29575451.350270603	50249515.21575122
Com_827_pos	3'-Adenosine monophosphate (3'-AMP)	--	C10 H14 N5 O7 P	347.06186	3.105	--	--	--	--	--	--	--	--	--	--	Full match	Full match	Full match	348.06888	18252484.59836667	16173424.486162644	7612243.984035533	22424842.525280546	10393414.040556626	10295077.902968438	48581686.01857411	36440811.86775972	96749051.60803293	72648504.32004525	97055675.41250929	183641510.7636041	45284109.6300676	57015564.99505065	41949110.10032212
Com_978_pos	Spermine	Spermine; N,N'-Bis(3-aminopropyl)-1,4-butanediamine	C10 H26 N4	202.21538	1.27	cpd:C00750	map00330 Arginine and proline metabolism;map00410 beta-Alanine metabolism;map00480 Glutathione metabolism;map01100 Metabolic pathways;map04976 Bile secretion	HMDB0001256	--	Organic nitrogen compounds	Organonitrogen compounds	Amines	--	--	--	Full match	Full match	Full match	203.22289	81339365.59997256	80826420.52350068	95899995.48758209	51671630.424951695	148231143.70443875	148005318.3886232	90850513.08821578	118097482.0822698	45654727.25013208	90458239.18733042	35547268.071431994	58925734.94251818	116714081.351948	99682611.46783704	125190087.49367027
Com_1209_pos	Cytidine 5'-monophosphate (hydrate)	--	C9 H14 N3 O8 P	323.05082	1.441	--	--	--	--	--	--	--	--	--	--	Full match	Full match	Full match	324.05823	95207433.75476412	106480272.45042609	111672207.33869421	107875233.35029879	108133596.33864437	116354051.32347004	66422898.77618351	33646596.32084992	77329448.023001	48233962.902819514	56092990.68024654	52897378.8903884	77272370.9906735	86473292.22295682	92475506.1684944
Com_1399_pos	5'-S-Methyl-5'-thioadenosine	--	C11 H15 N5 O3 S	297.08934	5.159	--	--	HMDB0001173	--	Nucleosides, nucleotides, and analogues	5'-deoxyribonucleosides	5'-deoxy-5'-thionucleosides	--	--	--	Full match	Full match	Full match	298.09631	56170543.11771301	63144009.945897825	76631019.26613551	51400307.94490683	82231792.98241399	81749741.36999962	115872860.65829214	74065110.17830358	102271150.41972171	115193061.71908584	95243677.232802	113257279.25365996	80994169.0460631	86706643.77715932	92729068.16571863
Com_1683_pos	S-Adenosylmethionine	S-Adenosyl-L-methionine; S-Adenosylmethionine; AdoMet; SAM	C15 H22 N6 O5 S	398.13596	1.336	cpd:C00019	map00261 Monobactam biosynthesis;map00270 Cysteine and methionine metabolism;map00330 Arginine and proline metabolism;map01100 Metabolic pathways;map01230 Biosynthesis of amino acids;map04122 Sulfur relay system	HMDB0001185	--	Nucleosides, nucleotides, and analogues	5'-deoxyribonucleosides	5'-deoxy-5'-thionucleosides	--	--	--	Full match	Full match	Full match	399.14355	31339787.100461584	46509281.101599075	47113461.629514605	32773754.512627117	32949644.17935184	39149536.02687769	79584944.02263792	79386453.08957033	89161258.81554474	69471476.36065957	90676750.7321446	91411886.58726132	57704413.7781172	63661496.30374755	72792099.65833701
Com_2046_pos	Threonine	--	C4 H9 N O3	119.05822	1.358	--	--	HMDB0000167	--	Organic acids and derivatives	Carboxylic acids and derivatives	Amino acids, peptides, and analogues	--	--	--	Full match	Full match	Full match	120.06552	33397916.818347927	36169665.69597579	40394605.80471175	28365809.121372413	23818474.772517715	33668860.54635089	37372711.44874164	22917554.02540919	65046409.29543324	47946329.704773135	76406489.74211535	63031875.82695858	55403130.1537433	42775380.71721428	45213220.18412624
Com_2073_pos	Propionylcarnitine	--	C10 H19 N O4	217.131	2.825	--	--	HMDB0000824	LMFA07070105	Lipids and lipid-like molecules	Fatty Acyls	Fatty acid esters	Fatty Acyls [FA]	Fatty esters [FA07]	Fatty acyl carnitines [FA0707]	Full match	Full match	Full match	218.13803	32970364.95306355	41083310.83174456	35648868.25333748	38687980.32466445	46788032.290049665	48705510.63982997	66941421.36162223	74918101.95523882	56345610.015676335	66678480.583230585	53316957.23765831	41831686.60327446	50730431.7747846	56760550.7582787	53912975.83920443
Com_2109_pos	Indole	Indole; 2,3-Benzopyrrole	C8 H7 N	117.05802	4.913	cpd:C00463	map00380 Tryptophan metabolism;map00400 Phenylalanine, tyrosine and tryptophan biosynthesis;map01100 Metabolic pathways;map04974 Protein digestion and absorption	HMDB0000738	--	Organoheterocyclic compounds	Indoles and derivatives	Indoles	--	--	--	Full match	Full match	No results	118.06517	38004202.5186092	27902035.35882711	30302974.80567754	28446765.489004195	30521305.90189139	31824315.362523127	40756588.65447812	34282173.176036954	56324887.71755354	62041326.76828509	63418960.046509355	78164345.63023883	39879043.7847388	44688498.228282936	51906439.1708518
Com_2396_pos	Octadecanamine	--	C18 H39 N	269.30744	7.312	--	--	--	--	--	--	--	--	--	--	Full match	Full match	No results	270.3147	50314883.481410496	4251712.676965832	5349498.6623730855	5269730.553272445	7235565.355700648	5796847.359419862	2374963.0080932016	2509718.3286490873	1768965.1755743532	1496189.4010630487	3066274.505792967	2201947.3612814136	12859075.5283522	13010701.624745285	12541764.312344564
Com_2422_pos	Oleoyl ethanolamide	--	C20 H39 N O2	325.29713	9.737	--	--	HMDB0002088	--	Organic nitrogen compounds	Organonitrogen compounds	Amines	--	--	--	Full match	Full match	No results	326.30438	49933559.483729	3560162.1851291135	3203733.1356416894	3715609.663976278	3583221.7580878637	3635953.3017490413	2091628.6235951302	1313712.6936334542	2491611.5508415326	2242016.535905627	5146668.174561989	6812281.502249513	17998125.485181	14121466.613493785	20047617.764438227
Com_2706_pos	Creatinine	Creatinine; 1-Methylglycocyamidine	C4 H7 N3 O	113.05877	1.371	cpd:C00791	map00330 Arginine and proline metabolism;map01100 Metabolic pathways	HMDB0000562	--	Organic acids and derivatives	Carboxylic acids and derivatives	Amino acids, peptides, and analogues	--	--	--	Full match	Full match	Full match	136.04782	10172263.849209644	11767226.89599773	10126847.366980111	9401957.918595072	11472832.22495399	22382928.401575398	33236282.239996597	38833180.35420162	46880685.894399196	38659026.00186971	52722990.779568896	61230529.45621336	36407229.4445819	35548090.0132791	40568532.1289979
Com_2749_pos	N6,N6,N6-Trimethyl-L-lysine	N6,N6,N6-Trimethyl-L-lysine	C9 H20 N2 O2	188.15198	1.276	cpd:C03793	map00310 Lysine degradation	HMDB0001325	--	Organic acids and derivatives	Carboxylic acids and derivatives	Amino acids, peptides, and analogues	--	--	--	Full match	Full match	Full match	189.15938	43973293.35513793	32438861.54952238	43964840.30528286	32818823.66449247	34680128.44011402	38453943.95528492	21132575.604635667	15865191.16694982	56833018.51907254	29176925.10058934	51093628.34667558	47542406.33637108	32491809.4978521	43049338.11599293	47931118.19578872
Com_3001_pos	DL-Glutamine	--	C5 H10 N2 O3	146.06875	2.692	--	--	--	--	--	--	--	--	--	--	Full match	Full match	Full match	147.076	18444285.746467292	26489841.485083405	16043690.067807784	45612643.7812043	29163309.829764266	28121010.856118042	33635222.89460207	48675913.90072529	24564239.22978499	28315796.164943684	52607509.43576263	20286841.083277002	34349664.5360986	32867587.19450734	34200994.35496369
Com_3175_pos	N-Acetyl-L-carnosine	--	C11 H16 N4 O4	268.11611	1.733	--	--	--	--	--	--	--	--	--	--	Full match	Full match	No results	286.14987	15861114.640082024	19776455.65736642	16204877.838305095	17592663.717327803	18850844.690992367	26038786.448195767	25528661.616172627	31472475.718903862	39270196.93678757	43949408.69944684	37131034.18085657	37448907.91281049	40661096.0503097	28264715.37191788	31077689.158193447
Com_4150_pos	3-Succinoylpyridine	3-Succinoylpyridine; 4-Oxo-4-(pyridin-3-yl)butanoate	C9 H9 N O3	179.05794	2.857	cpd:C19569	map00760 Nicotinate and nicotinamide metabolism;map00980 Metabolism of xenobiotics by cytochrome P450;map05204 Chemical carcinogenesis	HMDB0000992	--	Organic acids and derivatives	Keto acids and derivatives	Gamma-keto acids and derivatives	--	--	--	Full match	Full match	Full match	180.06522	24472126.551404607	29278300.320270535	26332809.450531524	27964397.50281407	29856821.211242657	30874981.19476005	33940140.60220126	29494531.613609437	38335201.427269846	34910290.48860062	32358088.05367431	40492173.10331443	30458431.6056566	32528807.208558816	35165482.12549683
Com_4204_pos	DL-Carnitine	--	C7 H15 N O3	161.10477	1.344	--	--	HMDB0000062	--	Organic nitrogen compounds	Organonitrogen compounds	Quaternary ammonium salts	--	--	--	Full match	Full match	Full match	162.11189	17724921.32303707	19991921.23508479	20711388.326088548	20707966.672087	21839521.2968867	23327538.070806995	41994587.038125314	32572785.912358582	31522391.38733925	28881259.247785553	22402937.2809942	23091465.50424309	24676204.0141398	26811560.797363404	31918164.600192133
Com_4225_pos	Glycylproline	--	C7 H12 N2 O3	172.08443	1.702	--	--	HMDB0000721	--	Organic acids and derivatives	Carboxylic acids and derivatives	Amino acids, peptides, and analogues	--	--	--	Full match	Full match	Full match	173.09183	25483918.49843851	33055248.69879914	29926209.04661704	31506813.503797013	31957486.22570471	36413008.37426231	28770615.14201228	26737603.76300997	25589955.839359052	35237992.60306797	25223134.890474927	36707168.81141836	23795969.5636679	23877708.958766937	25173281.03833162
Com_4716_pos	Carnosine	Carnosine; Nalpha-(beta-alanyl)-L-histidine	C9 H14 N4 O3	226.10597	1.337	cpd:C00386	map00340 Histidine metabolism;map00410 beta-Alanine metabolism;map01100 Metabolic pathways	HMDB0000033	--	Organic acids and derivatives	Peptidomimetics	Hybrid peptides	--	--	--	Full match	Full match	Full match	227.11328	13976977.66164864	16175905.44599197	16358096.86773605	11876816.220855435	13091774.206983931	15776728.595415048	21002895.958279137	17849659.14463557	28713089.081284028	21931617.7579965	33609205.1326424	23767546.68165048	22096275.4227201	19065320.654904384	25389709.968995266
Com_5126_pos	Psychosine	Psychosine; Galactosylsphingosine; O-Galactosylsphingosine	C24 H47 N O7	461.3343	7.065	cpd:C01747	map00600 Sphingolipid metabolism	HMDB0242640	LMSP07000001	Lipids and lipid-like molecules	Sphingolipids	Glycosphingolipids	Sphingolipids [SP]	Basic glycosphingolipids [SP07]	_	Full match	Full match	No results	462.34164	23458715.030120227	1534138.2272707757	1478551.054093762	1806578.4023364447	2045917.9211187975	1774054.5124172934	787253.1233214263	782121.1828459498	585594.06325459	976450.73499285	976170.5561852062	836445.2112778515	5096401.03824727	4386450.285668233	5201246.2266853405
Com_6063_pos	Cholecalciferol	Vitamin D3; Cholecalciferol; Calciol	C27 H44 O	384.3383	7.397	cpd:C05443	map00100 Steroid biosynthesis;map01100 Metabolic pathways;map04977 Vitamin digestion and absorption;map05323 Rheumatoid arthritis	HMDB0000876	--	Lipids and lipid-like molecules	Steroids and steroid derivatives	Vitamin D and derivatives	--	--	--	Full match	Full match	No results	385.34555	19589654.65834953	2172249.53941516	2595181.573210267	1922888.776519523	2539626.0212419443	2287106.4083021823	623649.1604799166	745164.0815640213	457237.90364152007	487705.625415409	709202.5056670947	484632.64395648777	5303513.67572864	5237184.886713784	5237667.540360535
Com_6785_pos	Palmitoyl ethanolamide	--	C18 H37 N O2	299.28151	9.537	--	--	HMDB0002100	LMFA08040057	Organic acids and derivatives	Carboximidic acids and derivatives	Carboximidic acids	Fatty Acyls [FA]	Fatty amides [FA08]	N-acyl ethanolamides (endocannabinoids) [FA0804]	Full match	Full match	Full match	300.28882	17432489.341553137	1163112.4492347538	1158976.6094435076	1350419.3343300398	1551611.2528838327	2036929.4295705669	1524311.55524055	1005325.5946712086	1537926.9243007319	1696215.685554376	3032506.798409033	4236043.933811057	8707547.19066017	7379516.67273671	8784375.810951635
Com_8659_pos	Docosapentaenoic acid	(7Z,10Z,13Z,16Z,19Z)-Docosa-7,10,13,16,19-pentaenoic acid; Docosapentaenoic acid	C22 H34 O2	330.25492	10.094	cpd:C16513	map01040 Biosynthesis of unsaturated fatty acids	HMDB0246621	LMFA04000049	Lipids and lipid-like molecules	Fatty Acyls	Fatty acids and conjugates	Fatty Acyls [FA]	Docosanoids [FA04]	_	Full match	Full match	Full match	331.2623	13126573.135182751	1012619.8408476223	778767.6786879317	658559.8442592544	1215190.280688507	1097442.480204411	3584602.0065752384	1927902.1582165665	4418631.896417993	3328626.9958872134	9198165.018204752	4952430.502602304	9300148.94847717	10835447.457979508	17998190.54214095
Com_11308_pos	Palmitoylcarnitine	--	C23 H45 N O4	399.33403	7.556	--	--	HMDB0000222	LMFA07070004	Lipids and lipid-like molecules	Fatty Acyls	Fatty acid esters	Fatty Acyls [FA]	Fatty esters [FA07]	Fatty acyl carnitines [FA0707]	Full match	Full match	Full match	400.3414	9286046.8942434	1431961.3911634076	1402293.9825993904	1528714.5987217615	1650764.838563088	1497067.183956539	4361039.321146788	2661848.0522313467	5201880.9662583135	4409366.0560777765	6748551.840140485	9254945.332905645	9939028.23501489	9874647.001829358	10111005.646911845
Com_13575_pos	Nobiletin	Nobiletin; Hexamethoxyflavone; 5,6,7,8,3',4'-Hexamethoxyflavone	C21 H22 O8	402.13043	6.693	cpd:C10112	--	HMDB0029540	LMPK12111468	Phenylpropanoids and polyketides	Flavonoids	O-methylated flavonoids	Polyketides [PK]	Flavonoids [PK12]	Flavones and Flavonols [PK1211]	Full match	Full match	No results	403.13773	1170269.8012010376	485990.94252363394	341012.8125487285	454915.46462094266	683530.6839411446	431029.4864244132	565522.2369721314	326502.4503817318	585818.0181966887	616791.1827761482	504450.77598976286	9791902.781709483	706099.123125346	718375.21519438	1148551.8596981615
Com_16004_pos	N,N-Dimethylsphingosine	--	C20 H41 N O2	327.31284	6.618	--	--	HMDB0013645	LMSP01070001	Organic nitrogen compounds	Organonitrogen compounds	Amines	Sphingolipids [SP]	Sphingoid bases [SP01]	N-methylated sphingoid bases [SP0107]	Full match	Full match	No results	328.32013	5535663.896095628	818390.2605126232	968843.712453731	735579.0729453524	850114.3051814953	840329.8051596547	845312.795192404	764664.6761431505	1056807.8492324455	881610.7266939365	807602.3025446794	1311852.2695720661	671190.993417976	849171.8424773479	835687.7152567989
Com_16954_pos	11(Z),14(Z),17(Z)-Eicosatrienoic acid	--	C20 H34 O2	306.25525	10.318	--	--	--	--	--	--	--	--	--	--	Full match	Full match	Full match	307.26254	5011328.979848536	289201.07080856734	367951.7848637789	301894.6294487956	476290.06591755274	394031.1660861928	304936.0326254613	315500.78838501585	490193.31960242783	485943.9937607808	976953.5042956208	495278.79222954693	1022544.30200088	1672037.7689674385	2084104.455922305
Com_18932_pos	2-Amino-1,3,4-octadecanetriol	--	C18 H39 N O3	317.29249	6.022	--	--	--	--	--	--	--	--	--	--	Full match	Full match	No results	318.29971	4072029.108325078	1024093.6353045716	828966.2027312977	1828324.0571557614	681997.6399747486	912101.8924257115	638202.2390869103	687071.791608424	820675.6319130916	691725.5279075629	1263969.182779294	2296525.5710791787	1510910.61882215	1239515.0208057167	1549173.4571720038
Com_22317_pos	D-Erythro-sphingosine 1-phosphate	--	C18 H38 N O5 P	379.24785	8.687	--	--	HMDB0000277	--	Lipids and lipid-like molecules	Sphingolipids	Phosphosphingolipids	--	--	--	Full match	Full match	No results	380.25528	2771053.118785739	195529.76464780964	238341.58739030256	206696.41228516772	345903.16869993217	469076.4692752619	785777.8466834555	416931.836473775	382468.9616459108	470648.5364228385	490977.5578410256	1226956.0658207806	1121110.38888872	1387811.5042349363	1180100.787340565
Com_13_pos	Adenosine 5'-monophosphate	AMP; Adenosine 5'-monophosphate; Adenylic acid; Adenylate; 5'-AMP; 5'-Adenylic acid; 5'-Adenosine monophosphate; Adenosine 5'-phosphate	C10 H14 N5 O7 P	347.06192	1.579	cpd:C00020	map00230 Purine metabolism;map01100 Metabolic pathways;map01523 Antifolate resistance;map04022 cGMP-PKG signaling pathway;map04024 cAMP signaling pathway;map04068 FoxO signaling pathway;map04150 mTOR signaling pathway;map04151 PI3K-Akt signaling pathway;map04152 AMPK signaling pathway;map04211 Longevity regulating pathway;map04740 Olfactory transduction;map04742 Taste transduction;map04923 Regula…	HMDB0000045	--	Nucleosides, nucleotides, and analogues	Purine nucleotides	Purine ribonucleotides	--	--	--	Full match	Full match	Full match	348.06937	5668934188.090752	6676685343.180931	6523744515.179365	6103700931.2058735	6764269910.333414	6920465234.870785	3393098356.7813287	2124543652.4570057	3289498836.7988048	2731484913.210531	4470559345.487437	5013449251.054127	4825950969.26298	4932014814.438234	5548385193.665352
Com_60_pos	DL-Arginine	--	C6 H14 N4 O2	174.11127	1.324	--	--	HMDB0251511	--	Organic acids and derivatives	Carboxylic acids and derivatives	Amino acids, peptides, and analogues	--	--	--	Full match	Full match	Full match	175.11862	1261742668.4547367	1351480710.2617126	1387026978.6072922	1137464311.0106578	1132520289.5709777	1402740841.4485102	1193177868.505007	383546839.2511426	1653562338.3110871	1731935564.8240442	2126036331.6286638	620850593.1441953	1490953027.78268	1570799959.2585545	1326113980.9997578
Com_91_pos	N1-[4-hydroxy-6-(methoxymethyl)pyrimidin-2-yl]acetamide	--	C8 H11 N3 O3	197.07955	1.456	--	--	--	--	--	--	--	--	--	--	Full match	Full match	Full match	198.08698	1139775042.0738833	1416847791.9107068	1456883295.8421752	1282482724.991795	1386838322.6911345	1511209910.442758	1231825636.9784017	1147993758.469532	1064658582.3282297	1040642688.7729664	987299246.2203971	1004419053.5474824	1098095681.51743	1152594220.756422	1219553112.0617883
Com_289_pos	Tyrosylalanine	--	C12 H16 N2 O4	252.11052	2.744	--	--	HMDB0029098	--	Organic acids and derivatives	Carboxylic acids and derivatives	Amino acids, peptides, and analogues	--	--	--	Full match	Full match	No results	253.11757	368214807.53961045	462692415.9538494	349784167.4027026	419402754.0137918	480279374.71772766	474575950.64046377	490138872.76248986	552532495.8803595	528719323.4851822	562381708.0232836	371863244.114873	399768015.3392797	463599255.672808	452118123.27952015	497323581.5165863
Com_342_pos	L-Glutamic acid	L-Glutamate; L-Glutamic acid; L-Glutaminic acid; Glutamate	C5 H9 N O4	147.05275	1.357	cpd:C00025	map00220 Arginine biosynthesis;map00250 Alanine, aspartate and glutamate metabolism;map00330 Arginine and proline metabolism;map00340 Histidine metabolism;map00430 Taurine and hypotaurine metabolism;map00471 D-Glutamine and D-glutamate metabolism;map00480 Glutathione metabolism;map00524 Neomycin, kanamycin and gentamicin biosynthesis;map00630 Glyoxylate and dicarboxylate metabolism;map00650 Butan…	HMDB0000148	--	Organic acids and derivatives	Carboxylic acids and derivatives	Amino acids, peptides, and analogues	--	--	--	Full match	Full match	Full match	148.06012	162346186.87027788	189936091.0763189	212064292.75662136	172379878.86435822	172316098.52652776	181355840.37244192	362139227.270977	248728365.96307322	477633600.6411524	338136280.59104025	446495517.7458514	415795652.457051	313746376.288617	376948612.20564014	297339260.81005806
Com_377_pos	Adenine	Adenine; 6-Aminopurine	C5 H5 N5	135.05412	1.582	cpd:C00147	map00230 Purine metabolism;map01100 Metabolic pathways	HMDB0000034	--	Organoheterocyclic compounds	Imidazopyrimidines	Purines and purine derivatives	--	--	--	Full match	Full match	Full match	136.06143	290945580.94287425	358342293.1321655	356191635.1797319	305651967.46993	359313910.8567152	368157981.90199864	274107176.2799637	144326653.47667685	220564532.95774844	202747292.1507687	273194694.34461814	353832919.680135	259412879.018149	277036879.212676	310796655.26945007
Com_432_pos	Inosine	Inosine	C10 H12 N4 O5	268.08024	3.413	cpd:C00294	map00230 Purine metabolism;map01100 Metabolic pathways	HMDB0000195	--	Nucleosides, nucleotides, and analogues	Purine nucleosides	-	--	--	--	Full match	Full match	Full match	269.0874	195989264.37754625	289512015.6743357	259816510.39826146	279099368.7734584	272481459.3378696	250391516.85549623	26797667.929348603	98781429.63136497	138179132.0897733	118318708.4142033	251893017.8781148	225655667.53678498	224918565.761233	233292587.82268786	252866515.1039854
Com_1117_pos	N-Acetylornithine	N-Acetylornithine; N2-Acetyl-L-ornithine	C7 H14 N2 O3	174.10008	2.384	cpd:C00437	map00220 Arginine biosynthesis;map01100 Metabolic pathways;map01210 2-Oxocarboxylic acid metabolism;map01230 Biosynthesis of amino acids	HMDB0240589	--	Organic acids and derivatives	Carboxylic acids and derivatives	Amino acids, peptides, and analogues	--	--	--	Full match	Full match	Full match	175.10713	59692588.25565935	67758185.51445602	53669703.74304927	81725665.07432345	60145334.52252384	71360166.16581398	107875606.98105122	131930676.93840566	91373431.10003416	85372337.64008094	97051464.09584582	83294836.93766017	83587015.7905294	83175225.50715448	85992807.32742402
Com_2955_pos	L-Histidine	L-Histidine; (S)-alpha-Amino-1H-imidazole-4-propionic acid	C6 H9 N3 O2	155.06897	1.34	cpd:C00135	map00340 Histidine metabolism;map00410 beta-Alanine metabolism;map00970 Aminoacyl-tRNA biosynthesis;map01100 Metabolic pathways;map01230 Biosynthesis of amino acids;map02010 ABC transporters;map04974 Protein digestion and absorption;map05230 Central carbon metabolism in cancer	HMDB0000177	--	Organic acids and derivatives	Carboxylic acids and derivatives	Amino acids, peptides, and analogues	--	--	--	Full match	Full match	Full match	156.07625	27481053.00398255	39357632.667575404	39596637.448453344	24368782.040643845	25124918.67163879	38429636.55015715	35876746.257214814	26234438.47957473	49342927.20032013	45319857.0719117	53431888.52720802	50561486.67131017	34429223.9274051	37227210.12423405	42490258.770961046
Com_3725_pos	1-Methyladenosine	1-Methyladenosine	C11 H15 N5 O4	281.11168	1.77	cpd:C02494	--	HMDB0003331	--	Nucleosides, nucleotides, and analogues	Purine nucleosides	-	--	--	--	Full match	Full match	Full match	282.11905	13364695.980224254	18455433.257175162	16971990.70636488	16988083.65100709	16039186.60505856	19309095.312675077	27139372.50424438	29224271.280761037	29727153.87506056	29401935.512439877	37860029.2913574	44975895.233647816	26436868.7259416	24596268.996726323	26726570.073742833
Com_2_pos	L-Isoleucine	L-Isoleucine; 2-Amino-3-methylvaleric acid	C6 H13 N O2	131.0944	3.046	cpd:C00407	map00280 Valine, leucine and isoleucine degradation;map00290 Valine, leucine and isoleucine biosynthesis;map00970 Aminoacyl-tRNA biosynthesis;map01100 Metabolic pathways;map01210 2-Oxocarboxylic acid metabolism;map01230 Biosynthesis of amino acids;map02010 ABC transporters;map04974 Protein digestion and absorption;map04978 Mineral absorption;map05230 Central carbon metabolism in cancer	HMDB0000172	--	Organic acids and derivatives	Carboxylic acids and derivatives	Amino acids, peptides, and analogues	--	--	--	Full match	Not the top hit	Full match	132.10178	9227087409.154211	8446975169.883317	9067981901.328022	7477070014.872847	8345921374.748987	9608450127.091024	11798988780.610214	11637007453.216284	15407551076.72565	8962368288.152077	15424949427.411581	12719983108.302837	12339599231.2572	10321669379.362139	11141451043.79297
Com_3_pos	2-Hydroxycinnamic acid	--	C9 H8 O3	164.04695	2.364	--	--	HMDB0002641	--	Phenylpropanoids and polyketides	Cinnamic acids and derivatives	Hydroxycinnamic acids and derivatives	--	--	--	Full match	Not the top hit	Full match	165.05432	5631242053.371746	5813592441.643044	4632846416.937435	4836112566.136214	5783205186.162493	5701617691.66191	7099198467.972562	7301327833.278315	9662990268.366774	10656813531.89393	11652801221.89598	12444965757.640856	8144426879.32078	7917365974.574182	8538283828.8631525
Com_6_pos	PC (17:1/17:1)	--	C42 H80 N O8 P	757.56089	11.24	--	--	--	LMGP01010728	--	--	--	Glycerophospholipids [GP]	Glycerophosphocholines [GP01]	Diacylglycerophosphocholines [GP0101]	No results	Full match	No results	758.56805	2526722545.974433	2465085871.8451805	9350407824.613073	638784139.2733641	814931233.0542063	1310820160.2279065	1174683015.1386263	2067758752.9848092	294065602.1471662	443854006.3776083	418931572.70977277	496425217.0668181	1391051780.12256	1744747839.6049798	1341215980.1099653
Com_15_pos	Palmitic Acid	Hexadecanoic acid; Hexadecanoate; Hexadecylic acid; Palmitic acid; Palmitate; Cetylic acid	C16 H32 O2	273.26577	6.474	cpd:C00249	map00061 Fatty acid biosynthesis;map00062 Fatty acid elongation;map00071 Fatty acid degradation;map01040 Biosynthesis of unsaturated fatty acids;map01100 Metabolic pathways;map01212 Fatty acid metabolism	HMDB0000220	LMFA01010001	Lipids and lipid-like molecules	Fatty Acyls	Fatty acids and conjugates	Fatty Acyls [FA]	Fatty Acids and Conjugates [FA01]	Straight chain fatty acids [FA0101]	Invalid mass	No results	No results	274.27307	5691418223.193981	641388286.8894972	835017746.0958594	395505587.445625	934752509.3047451	634360281.7974138	319712466.51026106	304119443.7369911	370727492.63553435	381373802.62282556	411933789.82833964	772934669.1142797	580837088.260061	1019071527.9391583	988313863.089903
Com_30_pos	Arachidonoyl amide	--	C20 H33 N O	303.25301	9.835	--	--	--	LMFA08010007	--	--	--	Fatty Acyls [FA]	Fatty amides [FA08]	Primary amides [FA0801]	Invalid mass	No results	No results	304.26028	2519856106.997427	190928164.1029362	279583680.0930825	208324182.50151452	263779865.96900302	275260436.13617474	79394958.85679848	60395174.366106085	87306853.23898146	68544956.30521274	139965083.89067754	191921780.01644993	851453491.041783	694281484.6436484	980900289.9819714
Com_61_pos	Methyl palmitate	Methyl palmitate	C17 H34 O2	287.28156	6.669	cpd:C16995	--	HMDB0061859	--	Lipids and lipid-like molecules	Fatty Acyls	Fatty acid esters	--	--	--	Invalid mass	Invalid mass	No results	288.28879	1608713078.8574178	120350685.90574239	123374118.65949984	161883900.3549094	124952626.97658342	116765655.4387108	61920928.26382268	61506307.66342611	110583056.93614563	52027942.04514225	160399714.90722418	132432049.08406544	239028390.972915	358549089.04830307	459662759.83959156
Com_73_pos	2-oxopiperidine-3-carbohydrazide	--	C6 H11 N3 O2	157.08461	1.326	--	--	--	--	--	--	--	--	--	--	Full match	No results	No results	158.09184	1147907359.847266	1237330384.9911795	1258787186.1206157	1036278652.7078657	1038047446.5781962	1292728571.6039872	1298513102.1215441	773997304.391646	1504584838.4624486	1184275557.969065	1967811771.6108768	1622840300.4946618	1366153228.87632	1440670353.2970889	1456987753.175523
Com_87_pos	D-Sphingosine	--	C18 H37 N O2	264.24453	7.189	--	--	HMDB0000252	--	Organic nitrogen compounds	Organonitrogen compounds	Amines	--	--	--	Invalid mass	No results	No results	265.25201	1276575153.8205988	108924912.8679012	117562679.67212749	106873053.38143161	158695576.02130336	143607569.8738097	132712805.92497867	132416754.31361146	114689027.82806334	100512444.55415362	228319593.7635815	85364713.39519346	486191325.575054	507458431.22607654	481609355.0615926
Com_101_pos	trans-3-Indoleacrylic acid	--	C11 H9 N O2	187.06322	5.185	--	--	HMDB0000734	--	Organoheterocyclic compounds	Indoles and derivatives	Indoles	--	--	--	Full match	Not the top hit	Full match	188.07045	862461141.0977209	635141146.765381	772769423.2144192	639036629.2114686	687168388.7861621	732863422.4811928	856612921.8738788	592868157.4478663	1204864316.1619444	1313632013.337613	1471381086.6830785	1438623528.4881358	1002156462.62	908852808.645605	1002403904.0906373
Com_175_pos	HexCer-NS (d18:1/16:0)	--	C40 H77 N O8	699.56344	8.578	--	--	--	--	--	--	--	--	--	--	No results	Full match	No results	700.57062	363694615.7048226	349903018.6013287	865573845.3668754	75232826.67643717	81806187.47794142	69066995.34531258	339130905.64781713	540406936.4086933	90170686.278445	87623077.11684811	88679430.3460138	72757609.34414561	531383829.870009	348830848.0727994	261684289.55716836
Com_183_pos	LNK	--	C16 H31 N5 O5	188.11586	1.938	--	--	--	--	--	--	--	--	--	--	Invalid mass	No results	No match	189.12321	325862116.20229566	585656138.516779	388083012.4923401	701218490.6309417	577099627.8537463	625001117.1872793	674087409.5119932	847822747.0691535	569789178.9916501	553116621.637502	828925400.9981996	478787278.94075555	605876396.733932	475512083.2024722	691885231.8355383
Com_200_pos	PC (14:1e/4:0)	--	C26 H52 N O7 P	521.34701	9.356	--	--	--	--	--	--	--	--	--	--	No results	Full match	Full match	522.35431	619221947.5074353	62757620.66739329	59450749.64505462	68481849.24886519	68208174.59255312	73877521.70220737	41216155.97593711	35481391.38625951	50765301.00760926	46080945.909400225	151264446.93775308	206358705.39924642	243950621.614021	231554128.1271319	285435104.72688013
Com_215_pos	PE (17:0/19:1)	--	C41 H80 N O8 P	745.56123	11.803	--	--	--	--	--	--	--	--	--	--	No results	Full match	No results	746.56824	303309595.1950621	275764477.7299446	695050184.4122988	211434460.92527658	742664192.228634	232614068.63563323	169486090.8724058	208444264.81288144	108559260.6829323	208100247.36844957	36593592.03654694	62600283.03420996	142797875.959724	144009931.46063575	83860812.37423247
Com_218_pos	Guanosine monophosphate	GMP; Guanosine 5'-phosphate; Guanosine monophosphate; Guanosine 5'-monophosphate; Guanylic acid	C10 H14 N5 O8 P	363.05681	1.764	cpd:C00144	map00230 Purine metabolism;map01100 Metabolic pathways;map01523 Antifolate resistance;map04022 cGMP-PKG signaling pathway;map04740 Olfactory transduction;map04742 Taste transduction;map04744 Phototransduction	HMDB0001397	--	Nucleosides, nucleotides, and analogues	Purine nucleotides	Purine ribonucleotides	--	--	--	No results	No results	Full match	364.06372	567217230.3086394	471221333.8465341	641307774.3448851	651727626.5884018	664683089.3622373	685475176.9504842	330765980.68448037	209295028.8762479	290871605.0902877	321440630.48828375	368971484.92294556	455961585.06865656	438989427.726133	339207464.79882497	493172411.84882146
Com_220_pos	3-Methyladipic acid	--	C7 H12 O4	160.07368	1.658	--	--	HMDB0000555	--	Lipids and lipid-like molecules	Fatty Acyls	Fatty acids and conjugates	--	--	--	No results	No results	Full match	161.08121	410953401.4908227	641446273.647179	487282264.4101462	605397934.2279001	656459625.3483436	664194394.4829084	592156191.8179511	663625648.2905228	604067566.4877466	635513356.5186048	468506247.7026044	404921814.9155334	536195944.83242	599480858.518101	648050395.9629008
Com_238_pos	Cinnamoylglycine	--	C11 H11 N O3	205.07383	5.011	--	--	HMDB0011621	--	Organic acids and derivatives	Carboxylic acids and derivatives	Amino acids, peptides, and analogues	--	--	--	No results	No results	Full match	223.10745	484544133.9079753	505768600.456642	572049225.5815885	489184258.2272241	502334807.11256176	552179859.1304276	602500042.4444859	531920177.2736701	642348209.7860996	673367512.7478504	635844347.5831138	638073902.3249328	569191820.909944	566247936.8354009	626982623.4488016
Com_260_pos	PE (19:1/19:1)	--	C43 H82 N O8 P	771.57638	10.431	--	--	--	--	--	--	--	--	--	--	No results	Full match	No results	772.58374	136610121.30585536	93369593.7651686	79762782.63223372	160239837.60181844	50257602.75324762	676646895.3681208	40529070.28282258	28558582.49709588	71971035.91019538	37430269.78789258	126023549.63311848	19831380.55565029	62868709.4922794	61692908.27709595	48563311.642122135
Com_286_pos	4-(cyclohexylmethyl)-6-(2-thienyl)-2,3-dihydropyridazin-3-one hydrate	--	C15 H18 N2 O S	296.10004	2.167	--	--	--	--	--	--	--	--	--	--	Invalid mass	No results	No results	297.10678	305195555.9637508	304007867.53625476	272799382.4179138	263982361.7356766	304153798.50064754	323824465.7157389	361929250.423714	358619303.9344097	535895423.2554062	553862032.8530543	526127038.1933908	601760941.1313553	403630132.73452	401666646.3784969	437408758.54437405
Com_303_pos	SLK	--	C15 H30 N4 O5	346.22077	2.129	--	--	--	--	--	--	--	--	--	--	Full match	No results	No results	347.22809	301016578.33024114	389477756.0459357	292203460.7499702	406100866.34321374	411928375.04312384	495271945.42115635	374214394.37061614	530649459.3265391	195219066.3784953	321582851.7182763	320465096.2784434	249264194.3049317	352415448.074172	388687459.4784302	383675651.2841054
Com_345_pos	VLK	--	C17 H34 N4 O4	358.25717	2.684	--	--	--	--	--	--	--	--	--	--	Full match	No results	No results	359.26437	298351014.38005346	399323291.82005805	236730215.0954973	377166055.6865039	389880676.3759259	357551883.86905885	242614409.80807173	300274714.94581634	387301660.17460936	330012047.3926397	393985426.63383746	299807658.37673116	368708352.770041	343942998.0836287	408451150.53794515
Com_351_pos	Thiazolidine-4-carboxylic acid	--	C4 H7 N O2 S	133.01945	1.451	--	--	HMDB0258979	--	Organic acids and derivatives	Carboxylic acids and derivatives	Amino acids, peptides, and analogues	--	--	--	No results	Full match	No results	134.02672	191110540.74780935	220699540.24741587	244792807.62744987	96827725.56496908	179212126.7091882	188837642.5595757	498714975.27198416	303591896.0818359	327499245.261583	343177380.7279048	133371817.19902383	271935108.24378604	237456422.148582	246278110.2345911	263052363.71938336
Com_354_pos	L-Threonic acid-1,4-lactone	--	C4 H6 O4	118.02763	1.582	--	--	HMDB0000940	--	Organoheterocyclic compounds	Lactones	Gamma butyrolactones	--	--	--	Invalid mass	No results	No results	119.03526	314001656.7678726	393362772.356573	379615235.3077654	330596447.8207741	386799297.2944883	394500520.735662	289742536.16999507	156214255.84125865	243760881.46437278	216759080.19895548	292050269.6012726	379031849.36066294	278529969.44823	297482757.2073889	335744942.78122926
Com_360_pos	octadec-9-ynoic acid	--	C18 H32 O2	262.2289	9.306	--	--	--	--	--	--	--	--	--	--	Invalid mass	No results	No results	263.23624	337671752.9360497	28435782.770967513	37632620.34447582	27959209.236296326	32499576.518935017	31137274.57750144	10030737.28939574	7347105.149270658	11618857.656298	9801007.713590452	13865942.826411355	20064696.56687214	91602705.8350756	84151972.33145387	92109876.94010198
Com_382_pos	PC (14:0e/2:0)	--	C24 H50 N O7 P	495.33128	9.149	--	--	--	--	--	--	--	--	--	--	No results	Full match	Full match	496.33838	311431720.2853703	30255420.141306594	29614695.729700573	29911523.90387482	35337681.58620861	35160129.254147984	17283861.957801476	14453062.026717283	19744561.59951086	18815660.062670927	49247203.719907515	73176558.64325003	109956479.888567	100789119.03552091	125399221.78004858
Com_407_pos	2-[(3S)-1-Benzyl-3-pyrrolidinyl]-1,3-benzothiazole	--	C18 H18 N2 S	294.1212	4.936	--	--	--	--	--	--	--	--	--	--	Invalid mass	No match	No match	295.12848	210695781.04326496	221996813.07420462	202550913.95908466	231415858.7176918	224624864.2332565	232574819.3387739	268943725.7279892	238866359.74090916	343096960.5796505	356296675.77198905	362187912.2214751	306511494.8552265	257823584.685252	291965884.7788156	324524888.14273167
Com_414_pos	Mupirocin	Mupirocin	C26 H44 O9	482.28418	2.292	cpd:C11758	--	HMDB0014554	--	Lipids and lipid-like molecules	Fatty Acyls	Fatty acids and conjugates	--	--	--	Invalid mass	No results	No results	483.29144	270401931.8582209	290428546.7065707	247776061.96873194	270425082.1471911	326003018.5235259	322162103.7756584	255618755.73375687	226245919.52182427	280592087.3404381	295602301.7533724	288188067.77169085	285411255.8530065	269072135.339998	298591428.24042696	327026477.4957407
Com_458_pos	2-Aminobenzenesulfonic acid	2-Aminobenzenesulfonate; 2-Aminobenzenesulfonic acid; o-Aminobenzenesulfonic acid; Orthanilic acid	C6 H7 N O3 S	173.01403	1.613	cpd:C06333	--	HMDB0304940	--	Benzenoids	Benzene and substituted derivatives	Benzenesulfonic acids and derivatives	--	--	--	No results	No results	Full match	174.02145	21592070.103564102	82286163.81226894	35419170.16449167	38914558.418526486	53894007.1039267	54520659.926028706	207507786.05291745	301109335.5922551	54756681.287081026	48056568.29605069	22194070.137075804	35679945.74131688	82592936.104324	74403984.26455542	78967757.29779391
Com_470_pos	DLK	--	C16 H30 N4 O6	374.21549	2.731	--	--	--	--	--	--	--	--	--	--	Full match	No results	No results	375.22281	132911287.24224047	150546399.92513272	114140725.44721746	132299145.65436538	182263146.38344574	145504203.24333477	187239652.1950981	232092246.86916	281505897.02361274	293648348.772735	296040854.63998014	292024668.82772285	243545806.363203	218789590.5248491	243008871.841913
Com_487_pos	ELK	--	C17 H32 N4 O6	388.23097	2.334	--	--	--	--	--	--	--	--	--	--	Full match	No results	No results	389.23767	154785986.69667533	173311713.80907324	144213679.63204086	156792239.31404465	181535682.11722156	181909400.28885368	188246312.88033706	194613171.315065	240249625.027031	242551099.4814892	265782432.618812	299942820.79754376	189966601.997779	201586281.2729352	236942306.324552
Com_508_pos	N-(5-acetamidopentyl)acetamide	--	C9 H18 N2 O2	208.11828	2.926	--	--	--	--	--	--	--	--	--	--	Invalid mass	No results	No results	209.12566	143714304.68254408	176837431.82386357	158683232.5552783	183084352.75615174	217273064.02456248	199133494.92294347	179820902.47150564	187922926.53030562	208264729.14781895	277356901.40705574	213717622.57044098	236324581.87446976	201777723.946057	280510816.352224	214189174.46551335
Com_513_pos	PC (17:1/17:2)	--	C42 H78 N O8 P	755.54503	7.257	--	--	--	--	--	--	--	--	--	--	No results	Full match	No results	756.55231	7428453.973003248	5870986.132110456	270018776.54541135	3025279.647433744	6672845.333786402	6691570.630586706	3369355.1576851765	2209655.0196952485	4056904.0583793945	4332452.588646147	2389966.902753706	4195263.474605631	5148595.58595673	4363220.315109618	4743316.495589916
Com_545_pos	Kanosamine	Kanosamine; D-Kanosamine; 3-Amino-3-deoxy-D-glucose	C6 H13 N O5	161.06841	1.638	cpd:C12212	--	--	--	--	--	--	--	--	--	Invalid mass	Invalid mass	No match	162.07574	43656395.27113023	43766587.73713938	51548236.52672125	58067397.32734204	57944160.30166251	81424201.8447604	115160776.95962535	213012812.0999884	120530167.99639149	101815153.02204005	255124728.51780674	121316645.34203433	122171963.790635	83617541.23477186	117883752.4670743
Com_551_pos	3-methyl-5-oxo-5-(4-toluidino)pentanoic acid	--	C13 H17 N O3	257.10165	1.28	--	--	--	--	--	--	--	--	--	--	Invalid mass	No match	No match	296.06476	134341733.1647284	202083159.53724954	249865377.86285353	71055108.88615313	75335465.26954298	190653759.5474662	190876578.9175551	148424752.67963845	194167808.73365083	157991161.44937903	177022464.96126938	118249990.23566663	128854159.537692	140278641.98955023	147819051.94741017
Com_561_pos	TLK	--	C16 H32 N4 O5	360.23642	2.066	--	--	--	--	--	--	--	--	--	--	Full match	No results	No results	361.24368	164763411.94886217	217524307.24676734	161272544.7217597	183032477.25584984	239925374.69215864	221589838.1586649	161117255.5935525	172295794.32066736	192478743.68477055	210787178.27833918	153588066.8949076	187930764.07844114	165033426.448504	218053698.7629427	201182072.38282573
Com_572_pos	Uridine 5'-monophosphate	UMP; Uridylic acid; Uridine monophosphate; Uridine 5'-monophosphate; 5'Uridylic acid	C9 H13 N2 O9 P	324.03484	1.469	cpd:C00105	map00240 Pyrimidine metabolism;map01100 Metabolic pathways	HMDB0000288	--	Nucleosides, nucleotides, and analogues	Pyrimidine nucleotides	Pyrimidine ribonucleotides	--	--	--	No results	Full match	Full match	325.04248	161389073.45969027	211364222.97215772	211964145.1669948	193523397.01322562	226276340.61775422	246484339.6077072	56766888.22198852	35581853.604465455	62865608.82498751	56402666.40533129	71469186.25561215	73438576.41588025	103175519.804786	129065317.25669634	134644421.3670695
Com_584_pos	Octanedioic acid	Suberic acid; Cork acid; 1,8-Octanedioic acid; Octanedioic acid; 1,6-Hexanedicarboxylic acid	C8 H14 O4	174.08944	2.245	cpd:C08278	--	HMDB0000893	--	Lipids and lipid-like molecules	Fatty Acyls	Fatty acids and conjugates	--	--	--	No results	No results	Full match	175.09671	157973498.6350964	173324207.9311114	170801334.5545953	176923061.15590927	184098045.45096594	194405275.64856413	203268882.35151944	221327502.34864235	227105997.965994	267971530.92573407	171306998.64226535	156277381.90348133	192967030.349581	158962744.4252811	205901271.72420207
Com_587_pos	D-(+)-Maltose	--	C12 H22 O11	364.09708	1.337	--	--	HMDB0000163	--	Organic oxygen compounds	Organooxygen compounds	Carbohydrates and carbohydrate conjugates	--	--	--	Invalid mass	No results	No results	365.10416	175194687.4844949	203185574.15800413	234268629.3192028	210920879.4668565	212944287.27968046	228690195.4656954	5284402.96090684	390029.46027847857	12346506.36000596	9559970.332977306	7001056.289680427	9728667.082547376	71944986.4612288	80501019.49310817	81599073.64991067
Com_605_pos	ALK	--	C15 H30 N4 O4	330.22588	2.012	--	--	--	--	--	--	--	--	--	--	Full match	No results	No results	331.23325	159447423.68471548	188493072.0762619	146876764.3830934	204143117.05139914	194563281.72980705	199850031.29528105	157527058.1728487	199600412.53984174	164856289.6926602	162904705.21662518	171590353.94908625	144446502.11819857	174023915.129958	182808434.14735535	202984377.58981633
Com_625_pos	2-(2-amino-3-methylbutanamido)-3-phenylpropanoic acid	--	C14 H20 N2 O3	264.14722	5.262	--	--	--	--	--	--	--	--	--	--	Full match	Partial match	Full match	265.15454	97348942.1934952	118296503.07449637	121696452.35354033	159815933.03127956	139708183.29405198	141260522.5681679	142879393.3832536	139094868.52560958	112113219.22597733	131715272.7861002	221932190.26146978	77151209.68080598	169182529.385651	141300310.38070303	152293078.6810812
Com_629_pos	L-Cystathionine	L-Cystathionine	C7 H14 N2 O4 S	222.06701	2.287	cpd:C02291	map00260 Glycine, serine and threonine metabolism;map00270 Cysteine and methionine metabolism;map01100 Metabolic pathways;map01230 Biosynthesis of amino acids	HMDB0000099	--	Organic acids and derivatives	Carboxylic acids and derivatives	Amino acids, peptides, and analogues	--	--	--	No results	No results	Full match	223.07426	36068076.674403176	56896758.39234353	44666263.5531766	52949855.98028354	56515841.55307663	56423613.309617266	186961529.61211413	156986574.8309896	229475339.86561748	173203367.11014917	187693068.15253496	129612310.68287316	120148189.264216	129466376.8013379	136605554.64222306
Com_646_pos	5-[(10Z)-14-(3,5-dihydroxyphenyl)tetradec-10-en-1-yl]benzene-1,3-diol	--	C26 H36 O4	412.25791	10.519	--	--	--	--	--	--	--	--	--	--	Invalid mass	No results	No results	413.26526	164509930.58101723	6568123.359406158	5114279.093944863	4612275.255521652	7293849.47467445	9834389.834867792	7755377.98606461	3223328.951876934	3429831.6144470135	3532091.8337692455	7280520.698372533	2298278.7257791325	69343246.2818186	47911560.980206065	86549247.82253122
Com_672_pos	Inosine 5'-Monophosphate	IMP; Inosinic acid; Inosine monophosphate; Inosine 5'-monophosphate; Inosine 5'-phosphate; 5'-Inosinate; 5'-Inosinic acid; 5'-Inosine monophosphate; 5'-IMP	C10 H13 N4 O8 P	348.0462	1.793	cpd:C00130	map00230 Purine metabolism;map01100 Metabolic pathways;map01523 Antifolate resistance;map04742 Taste transduction	HMDB0000175	--	Nucleosides, nucleotides, and analogues	Purine nucleotides	Purine ribonucleotides	--	--	--	No results	No results	Full match	349.05365	103309663.27780029	107421401.14871497	136016057.56654412	94745503.1443768	185742214.1010579	150177814.97653335	25669460.350105036	77427615.61392106	127936568.41042177	137165182.3245598	101208905.46672587	128900449.1920774	172189198.911083	118853385.3881489	127202154.66620626
Com_706_pos	Guanine	Guanine; 2-Amino-6-hydroxypurine	C5 H5 N5 O	134.02257	3.396	cpd:C00242	map00230 Purine metabolism;map01100 Metabolic pathways	HMDB0000132	--	Organoheterocyclic compounds	Imidazopyrimidines	Purines and purine derivatives	--	--	--	Invalid mass	Invalid mass	No results	152.05617	115332526.73766668	146151066.96651334	102415370.57633905	142308624.38004264	118789421.4481547	115471639.1312061	54564831.48108209	138883966.93074155	145121988.31136954	108245782.47221477	191159881.1043258	211651302.54990304	128970433.235898	142797984.0558609	147331792.13670498
Com_741_pos	INK	--	C16 H31 N5 O5	373.23152	1.981	--	--	--	--	--	--	--	--	--	--	Full match	No results	No results	374.23886	121954444.51586841	139518571.58946577	126806070.09576876	164752455.29484928	174894334.07318252	125138918.28299658	166430164.6601292	190665439.61061886	131898395.56309529	157322292.22973493	131836564.07294706	129416121.84969032	143732675.197303	153196079.41742128	159379793.80849865
Com_744_pos	7-Ketocholesterol	--	C27 H44 O2	400.33306	9.984	--	--	HMDB0000501	--	Lipids and lipid-like molecules	Steroids and steroid derivatives	Cholestane steroids	--	--	--	No results	No results	Full match	401.34042	146289812.78455305	11610056.615447348	11035970.449589923	11381214.812475711	15638894.653406428	15886971.33609761	8020319.352080807	4821743.7203480955	6749856.377754793	5071916.97975999	10705719.904653715	11234012.517700411	40946414.6330723	40612328.72398571	53657540.95232781
Com_758_pos	LLK	--	C18 H36 N4 O4	372.27337	5.213	--	--	--	--	--	--	--	--	--	--	Full match	No results	No results	373.28058	143393022.55356047	123185179.12960035	123565548.78992483	150623252.50547728	141145081.7262463	143911500.22686008	135913539.0717834	170047415.56581903	134827710.1911612	138065681.71368706	161601276.41356862	153657595.64434385	147222572.036705	142207195.13026893	149225737.47018343
Com_799_pos	YKK	--	C21 H35 N5 O5	437.26259	5.123	--	--	--	--	--	--	--	--	--	--	Full match	No results	No results	438.27039	54141216.62235224	65422063.92279798	55970668.358180426	52083689.17052092	50497982.29640415	54158701.807823725	44524343.0501535	47651717.088913105	109400129.21448705	116721896.11777264	131508420.25272287	187851146.718179	99814353.168175	108640608.83574556	98618831.39482798
Com_803_pos	NKK	--	C16 H32 N6 O5	388.24258	2.732	--	--	--	--	--	--	--	--	--	--	Full match	No results	No results	389.24976	110512220.6274761	151387099.62861523	113877070.61245476	159187496.0097618	155134603.98278794	152749844.39106235	112805394.77936663	166957200.29039842	80727982.33691458	93168946.97184017	78942068.94984722	72283227.76643014	119481402.641125	114880180.57999174	129940943.92486553
Com_808_pos	PC (16:2e/2:0)	--	C26 H50 N O7 P	519.3313	8.856	--	--	--	--	--	--	--	--	--	--	No results	Full match	Full match	520.33862	136042005.05459982	13239457.624838388	11508868.620995993	14442523.59810002	16109657.690462051	15816929.307004293	13370451.173708726	11359284.35208855	13050892.858765282	16080643.000412373	48889589.9431112	62130134.86879692	59472505.9354554	55049422.19500918	68437695.05505708
Com_823_pos	Hydrocortisone	Cortisol; Hydrocortisone; 11beta,17alpha,21-Trihydroxy-4-pregnene-3,20-dione; Kendall's compound F; Reichstein's substance M	C21 H30 O5	362.21041	2.248	cpd:C00735	map00140 Steroid hormone biosynthesis;map01100 Metabolic pathways;map04080 Neuroactive ligand-receptor interaction;map04927 Cortisol synthesis and secretion;map04934 Cushing's syndrome;map04960 Aldosterone-regulated sodium reabsorption;map04976 Bile secretion;map05200 Pathways in cancer;map05215 Prostate cancer	HMDB0000063	--	Lipids and lipid-like molecules	Steroids and steroid derivatives	Hydroxysteroids	--	--	--	No results	No results	Full match	363.21747	96012893.68306835	118300912.08572346	122528253.28000557	113418627.71624616	2562169.207061714	132409692.89791831	193515429.1781648	152194718.90600893	144391557.57461187	160088569.30353215	108280436.11233592	104223832.68539825	120504689.546311	163417703.8243029	127900178.55444145
Com_843_pos	VLH	--	C17 H29 N5 O4	367.22133	3.178	--	--	--	--	--	--	--	--	--	--	Full match	No results	No results	368.22852	65053007.260305844	124784079.85353747	125590810.56681529	153030490.82809302	158939303.44968688	139402388.22842202	112415337.0762392	160428151.34942946	68207082.64238586	113898407.74137986	34204685.79751454	50410477.70411219	76016704.4762003	110867373.85582912	62370626.545902215
Com_852_pos	Targinine	--	C7 H16 N4 O2	188.12684	1.325	--	--	HMDB0029416	--	Organic acids and derivatives	Carboxylic acids and derivatives	Amino acids, peptides, and analogues	--	--	--	No results	Full match	Full match	189.13425	114132717.23467922	148518766.5466513	126542699.73449136	126929416.16798809	137729680.1354613	137832695.8586379	104892813.60679775	92913830.20709015	94059248.97501175	80914518.89700584	90312632.05470574	92066860.3316752	110817301.219404	114780044.48412555	115948544.61023146
Com_869_pos	N-[2-chloro-6-(trifluoromethoxy)phenyl]-2,2-dimethylpropanamide	--	C12 H13 Cl F3 N O2	295.05779	1.291	--	--	--	--	--	--	--	--	--	--	Full match	No results	No results	296.06512	50779016.27745	64921338.92782851	77035240.1678208	50593163.05039526	54018187.7554226	58103024.33853201	174926291.6638061	135792350.7960229	172676337.557971	137694732.70028985	156707059.39158952	91617602.79780394	110361258.712099	119936274.67674914	128376870.57670547
Com_880_pos	APK	--	C14 H26 N4 O4	314.19456	2.078	--	--	--	--	--	--	--	--	--	--	Full match	No results	No results	315.20142	105418225.75762637	129179071.91307619	119147034.73836498	126910596.51328503	119573487.78681491	134649624.80854985	137929767.5206777	162905260.3440181	124980005.64846362	149385898.15819216	119595686.49502403	132734810.82212564	109398382.562354	146315552.8264167	158717658.91104946
Com_898_pos	(2E)-4-Hydroxy-3,7-dimethyl-2,6-octadien-1-yl beta-D-glucopyranoside	--	C16 H28 O7	349.21158	4.741	--	--	--	--	--	--	--	--	--	--	Invalid mass	No results	No results	350.21896	64092356.122068755	106668878.70178656	109372011.1832173	118168315.37529273	130275537.72006579	154210419.13997757	135050604.22215012	128207947.15272607	152834763.71976936	180669676.3150056	103709986.20546113	114326861.9306681	122150733.309095	146230807.8885488	124775371.5377768
Com_899_pos	SM (d14:0/20:0)	--	C39 H81 N2 O6 P	704.58212	11.294	--	--	--	--	--	--	--	--	--	--	No results	Full match	No results	705.58929	35560910.56197542	48310876.77664129	159158783.15288582	11356373.195475718	15075438.395164112	16963036.344519068	18190908.0340811	36947981.364275865	2427525.7435452444	5019379.242460261	4094188.9266872485	5010124.538475245	28644767.9978271	21523410.62466413	17392976.496518373
Com_902_pos	trans-4-Phenyl-4-piperidinocyclohexanol	--	C17 H25 N O	259.18913	4.859	--	--	--	--	--	--	--	--	--	--	Invalid mass	No results	No results	260.19632	109194455.36366858	135239404.34442675	118042414.97963506	142778393.6346336	119613442.26493436	131376334.02346204	128138212.8227713	114491461.10488889	104298060.2295245	125399550.30406472	114732725.7019645	129274727.12756054	116719764.700206	124640532.44886784	120522830.50973886
Com_951_pos	6��-Naltrexol	--	C20 H25 N O4	343.1737	3.75	--	--	--	--	--	--	--	--	--	--	Invalid mass	No results	No results	344.18121	93053301.866811	122370154.87945536	95872227.54091236	95421352.99669959	112707888.32846518	105346262.7570451	104190635.32998964	99095133.45192799	159984841.8653831	159674397.86562383	106769751.26334147	92628076.4952334	120221373.255473	119715283.57494308	127829198.31571901
Com_953_pos	VMK	--	C16 H32 N4 O4 S	358.20423	5.047	--	--	--	--	--	--	--	--	--	--	Invalid mass	No results	No results	359.21152	79173136.39308618	83683074.08498839	82213531.01647551	89583859.51068702	82442571.74106483	86202112.87371011	84106808.8119647	87490652.59418562	109342561.80310366	122674997.11105563	116878909.87589823	3325336.9566904074	125732634.178455	96160775.47691673	102362304.52956808
Com_956_pos	(6E)-7-(2H-1,3-benzodioxol-5-yl)-1-(piperidin-1-yl)hept-6-en-1-one	--	C19 H25 N O3	630.35798	3.957	--	--	--	--	--	--	--	--	--	--	Invalid mass	No results	No results	316.18634	88438051.27907215	105387024.30971776	64623506.42466933	77594296.59878424	112665595.63840456	92805700.07051077	73174627.29297738	93578792.39411747	158916121.69833308	142670446.35357183	123672613.60504061	140227758.65913436	108031123.879195	89750844.24915819	105709839.9539131
Com_1066_pos	6-Methylquinoline	--	C10 H9 N	143.07344	5.185	--	--	HMDB0033115	--	Organoheterocyclic compounds	Quinolines and derivatives	-	--	--	--	Full match	Partial match	No results	144.08058	66319498.910770796	47293319.39437268	58093600.535944805	48833516.22603271	55811918.03216425	53307556.30487218	70781327.46400765	48194122.637370944	96439736.87736699	109245622.6088706	126637100.97490132	145981204.63683903	78231530.1408913	83012828.34274001	80526149.01079366
Com_1078_pos	PC (14:1e/2:0)	--	C24 H48 N O7 P	493.31571	8.574	--	--	--	--	--	--	--	--	--	--	No results	Full match	Full match	494.32297	105063529.7061163	11779683.622147787	11299464.746249612	12153540.891869279	12883977.786685552	12713999.539723884	6789060.676588969	5436433.537234584	8867699.560811132	9144113.489682134	24765581.976325184	37603360.29663183	34322492.3593912	35207337.594436035	39670921.84660428
Com_1108_pos	Dinophysistoxin-2	--	C44 H68 O13	786.46018	5.38	--	--	HMDB0038517	--	Organic oxygen compounds	Organooxygen compounds	Ethers	--	--	--	Invalid mass	No results	No results	787.46808	89682037.53240249	92472374.00643544	79318473.82784623	119343416.86042191	128174882.27570066	120415148.35521139	77637837.43712765	92084185.15551183	45246692.8700931	59954976.61733837	79736267.52022617	56362745.347463794	78793166.5638477	90142104.67373823	96688230.04349625
Com_1115_pos	Pyroglutamic acid	5-Oxoproline; Pidolic acid; Pyroglutamic acid; 5-Pyrrolidone-2-carboxylic acid; Pyroglutamate; 5-Oxo-L-proline; L-Pyroglutamic acid; L-5-Pyrrolidone-2-carboxylic acid	C5 H7 N O3	129.04236	2.695	cpd:C01879	map00480 Glutathione metabolism	HMDB0000267	--	Organic acids and derivatives	Carboxylic acids and derivatives	Amino acids, peptides, and analogues	--	--	--	No results	Full match	Full match	130.04977	53889217.22644385	73274545.80175714	50059251.764293306	109697410.36934735	95547105.74090494	82980978.7480829	93577322.71753553	126227391.92274909	77231622.63950026	82469232.59494068	133410033.44131978	70213608.3757057	100893685.737411	72921267.73867847	74198514.70119895
Com_1120_pos	LPE 16:0	--	C21 H44 N O7 P	453.28435	9.142	--	--	--	LMGP02050036	--	--	--	Glycerophospholipids [GP]	Glycerophosphoethanolamines [GP02]	Monoacylglycerophosphoethanolamines [GP0205]	No results	Full match	Full match	454.29147	101244883.37289512	9820465.541315673	10445494.810492864	8265741.3698907215	11026105.85088534	11349105.186277835	4502106.755432737	3568310.414677015	2413204.657407692	3343123.1733871433	5568693.033475171	3107618.6647428405	25865410.6266044	26145819.882127855	26739666.31821666
Com_1125_pos	EPK	--	C16 H28 N4 O6	186.09984	1.481	--	--	--	--	--	--	--	--	--	--	Invalid mass	No match	No results	187.10706	66144174.00737143	68272786.03738266	60859823.5657657	52385827.532392405	63281042.07812726	61313238.754528806	69503186.37186536	56843919.878431	118875521.62473795	121600883.41413	129493213.41076864	138678858.46089447	78555503.5583404	82557406.43697688	89029644.72725847
Com_1159_pos	QLK	--	C17 H33 N5 O5	387.24729	2.021	--	--	--	--	--	--	--	--	--	--	Full match	No results	No results	388.25464	74048204.07202905	104316138.13724568	85104166.0893234	89370345.4926973	113243125.21653618	122889081.42549117	104164957.59109005	128174083.24997155	98118363.04838398	110459739.08929569	111543916.63585724	94301146.24515364	72993985.1421333	65717128.42228305	115460452.30864817
Com_1175_pos	GLK	--	C14 H28 N4 O4	316.21039	2.089	--	--	--	--	--	--	--	--	--	--	Full match	No results	No results	317.21771	58044565.13099636	77107705.8488437	63503515.30161054	88306810.33666737	79870874.8698587	72862963.71049933	77876181.70819679	117130866.2737654	93865429.64673574	121062926.62948598	127780236.75230736	106638242.78828268	93417938.2669874	95902999.89429282	106130344.23973915
Com_1198_pos	O-Acetyl-L-carnitine	O-Acetylcarnitine; O-Acetyl-L-carnitine	C9 H17 N O4	203.11535	1.699	cpd:C02571	map04931 Insulin resistance	HMDB0240773	--	Lipids and lipid-like molecules	Fatty Acyls	Fatty acid esters	--	--	--	No results	No results	Full match	204.12263	18410334.90545138	18965040.545520816	19519766.5243032	17182929.83348246	18621826.411855265	19306939.47411973	105813650.32327287	104845761.82362315	77865360.00961837	107828096.40072243	102549984.04014237	131439765.76204652	55402715.918403	60165175.62979654	70416938.12048244
Com_1245_pos	Milbemycin A4 oxime	--	C32 H45 N O7	577.29684	4.947	--	--	--	--	--	--	--	--	--	--	Invalid mass	No results	No results	578.3042	88453371.59361783	94002924.73800908	107077227.82319021	107126469.92329404	105793687.69691122	107073100.57405706	110555633.41989358	78047111.27034807	70943784.05658443	96721640.22412218	81854771.47324553	74133478.7773684	92324652.212387	80506612.4711471	108289097.7909811
Com_1336_pos	WNK	--	C21 H30 N6 O5	446.23648	5.216	--	--	--	--	--	--	--	--	--	--	Invalid mass	No results	No results	447.24368	2789255.14328728	43837465.584933355	6954101.300825917	44229347.511207856	50931990.157347076	51358969.21459809	64048319.105180494	42118459.80437453	66568719.43415031	71724746.45276283	91164035.23665527	118818045.89896412	61418250.1903415	52246528.22666771	71657430.35005057
Com_1346_pos	SPK	--	C14 H26 N4 O5	330.18994	4.997	--	--	--	--	--	--	--	--	--	--	Full match	No results	No results	331.19705	40507093.58908446	60479157.28640824	90954271.81190775	50379389.96276671	84626256.73419046	120908872.0913023	112092595.10302338	56705189.01334016	75035599.378123	93467902.98786166	51426659.38748047	84158242.3056332	67133484.8749337	55062049.369760945	61959882.02095909
Com_1351_pos	PC (14:0e/22:3)	--	C44 H84 N O7 P	769.59722	11.745	--	--	--	--	--	--	--	--	--	--	No results	Full match	No results	770.60449	41539154.91704509	55748967.828276925	58569678.76002188	99830300.26113826	58436108.10771679	100638948.94974785	40196496.94925806	28701551.332241397	56305414.886777036	47623486.82707341	36233409.55913289	22579463.333782297	35985197.8721152	39796680.92393149	20370914.293783177
Com_1378_pos	LSD-d3	--	C20 H22 [2]H3 N3 O	326.21892	10.538	--	--	--	--	--	--	--	--	--	--	Full match	No results	No results	327.22632	83908215.15380917	11194546.266795788	5586486.624635783	8627814.573656723	6065139.092804063	11369732.989112308	10797419.809611993	5354961.983068042	13207058.821291566	10506495.140293064	27981912.92165966	15690542.492853923	71174863.2873753	47482884.53690484	91268582.38076991
Com_1379_pos	Sedanolide	--	C12 H18 O2	410.23767	1.394	--	--	HMDB0302242	--	Organoheterocyclic compounds	Isobenzofurans	-	--	--	--	Invalid mass	No results	No results	411.245	39041948.444423854	54957007.94441491	31826986.624170028	53386382.53112766	29816591.44096439	35156711.567314394	71669865.12928388	108579646.58506738	83734178.25439799	57247338.38071664	87447905.55428773	55126460.46696951	57834994.2595475	72929143.43634392	69091561.91788962
Com_1396_pos	5,6-Dihydroxyindole-2-Carboxylic Acid	--	C9 H7 N O4	193.03707	2.119	--	--	HMDB0001253	--	Organoheterocyclic compounds	Indoles and derivatives	Indolecarboxylic acids and derivatives	--	--	--	No results	No results	Full match	194.04457	72431031.2408927	81811499.94828928	67855943.66645646	76852561.57447198	69107133.17744015	61115555.41987478	117105100.94772853	100824210.2989356	94989657.48565626	93749082.96246369	89449246.54603569	71477643.89957803	88280488.1466912	92675490.26820362	105029926.42306112
Com_1443_pos	PC (14:1e/6:0)	--	C28 H56 N O7 P	549.37842	10.323	--	--	--	--	--	--	--	--	--	--	No results	Full match	No results	550.38568	80590667.43539137	7180420.090908524	4389773.270427242	6316765.359310757	7969088.398629095	8661712.835819703	2614950.833299142	1833074.5581110958	2685472.6477310746	2954268.9413766386	6824850.113584923	8649887.031773936	19485189.407872	19912812.728773482	31844755.736320693
Com_1489_pos	WLK	--	C23 H35 N5 O4	445.26542	4.721	--	--	--	--	--	--	--	--	--	--	Invalid mass	No results	No results	446.27429	57766208.88801719	87887888.16152225	83841834.14249696	81597505.98652613	91353216.89277416	109672691.67666209	69875388.89516203	72396471.12155636	53955771.46915023	76810117.8526805	42370510.06417692	48660369.11732206	66477124.9980175	82412561.41062257	71597822.00110386
Com_1509_pos	2-Methylpentanedioic acid	--	C6 H10 O4	146.05752	1.406	--	--	HMDB0000422	--	Lipids and lipid-like molecules	Fatty Acyls	Fatty acids and conjugates	--	--	--	No results	No results	Full match	147.06461	23712329.491752587	30595810.560782187	32642585.06183732	27255350.922349796	25982993.62874378	29347664.498177357	101497801.00361738	99853925.52472371	87309749.26724616	65001019.85767031	73436621.12346223	97542793.3236236	68020385.8579314	72764088.55917268	75751500.7878116
Com_1574_pos	Palmitoylethanolamide	Palmitoylethanolamide; Palmidrol	C18 H37 N O2	299.2815	6.908	cpd:C16512	--	HMDB0002100	LMFA08040057	Organic acids and derivatives	Carboximidic acids and derivatives	Carboximidic acids	Fatty Acyls [FA]	Fatty amides [FA08]	N-acyl ethanolamides (endocannabinoids) [FA0804]	No results	No results	Full match	300.28867	74078866.9600612	9600593.686050177	13578675.731742062	13352781.269379126	15172884.587759333	12116771.821682416	8522040.051429637	7680342.889229657	7615255.422198908	7664043.673488988	9799177.685781576	8272819.33971247	23514208.4388292	23696368.926927846	21780336.2107617
Com_1640_pos	Stearoyl Ethanolamide	--	C20 H41 N O2	327.31283	7.425	--	--	HMDB0013078	--	Organic nitrogen compounds	Organonitrogen compounds	Amines	--	--	--	Full match	Partial match	No results	328.32016	71315410.05129474	6700504.066532967	6723142.74672496	5529043.493824305	9405063.854345236	8188889.186624755	2877874.9331943006	2269527.7208529334	9646572.143632421	2280603.9646403273	5737387.46402132	3246212.211880647	16098617.8455403	15913374.968096629	17316453.545185022
Com_1650_pos	N8-Acetylspermidine	N8-Acetylspermidine	C9 H21 N3 O	170.1414	1.327	cpd:C01029	--	HMDB0002189	--	Organic acids and derivatives	Carboximidic acids and derivatives	Carboximidic acids	--	--	--	Invalid mass	Invalid mass	No results	171.14905	46356200.27866769	51585420.2355941	52328394.502537295	48224563.77610192	62999802.97045518	59200706.7410668	70321341.36230905	62605366.59052864	75987096.88169335	72856909.6770753	62700331.21746031	73893198.53643715	75511965.1181115	74750869.73489428	77786140.80377828
Com_1656_pos	PC (20:2/20:2)	--	C48 H88 N O8 P	837.62239	11.362	--	--	--	LMGP01011856	--	--	--	Glycerophospholipids [GP]	Glycerophosphocholines [GP01]	Diacylglycerophosphocholines [GP0101]	No results	Full match	No results	838.6297	40482077.016227834	80264282.65355279	18116339.88738151	42562272.61981778	57484090.23117098	24676545.025172923	31505349.618694734	7941928.236251523	12085348.664899537	31368326.257787224	15634569.72181654	19249763.46016736	18653531.6165587	17641377.128471896	9527997.136411825
Com_1659_pos	R-1 Methanandamide phosphate	--	C23 H40 N O5 P	220.63475	3.963	--	--	--	--	--	--	--	--	--	--	Invalid mass	No results	No results	221.64235	41864257.52818622	30682149.68487259	35265240.47222751	48785719.20449505	25837919.231819835	26681262.84567638	59502230.97407229	91088950.41745554	41682756.78441177	39180150.632610835	48792971.56743612	60037505.464023545	53933497.2880506	55497377.081957735	46551689.56223803
Com_1719_pos	AKK	--	C15 H31 N5 O4	345.23663	1.087	--	--	--	--	--	--	--	--	--	--	Full match	No results	No results	346.24411	67486256.83105975	77024250.46706867	77532798.78472708	64090874.35808157	74046545.70761876	80107964.00046794	57014709.0691658	50943653.98918886	60149392.79995304	46244243.85128277	51428577.81510796	42801030.83831478	59943870.3589042	64419797.265123844	71620185.74071342
Com_1802_pos	2-hydroxy-6-[(8Z,11Z)-pentadeca-8,11,14-trien-1-yl]benzoic acid	--	C22 H30 O3	324.20319	10.016	--	--	--	--	--	--	--	--	--	--	Invalid mass	No results	No results	325.21054	65049138.52225687	4982964.139948194	2910529.0153618	3376837.1861664867	6873274.950362513	8508224.733117614	6264931.29192651	4192103.167765998	7605129.649418608	6357900.716621903	14347324.876499902	8402735.42688425	35676379.7210908	29010925.646651044	42707450.740699105
Com_1804_pos	Dulcitol	Galactitol; Dulcitol; Dulcose	C6 H14 O6	182.07864	1.381	cpd:C01697	map00052 Galactose metabolism;map01100 Metabolic pathways	HMDB0011632	--	Organic oxygen compounds	Organooxygen compounds	Carbohydrates and carbohydrate conjugates	--	--	--	No results	No results	Full match	183.08588	20216812.533546302	18213421.95134286	21485831.43235211	20143994.66980396	23163947.321104504	17478668.19435167	93595822.35791679	55955139.471986674	82178856.5833057	55292885.27193495	51095962.08967152	57092368.09242231	44113011.8518657	60054882.44189072	59745669.45754211
Com_1818_pos	PE (19:2/19:2)	--	C43 H78 N O8 P	767.54348	11.773	--	--	--	--	--	--	--	--	--	--	No results	Full match	No results	768.55096	44561892.56238139	34039568.28164638	83221024.19146834	24302167.95418169	80372616.74969006	19661619.430197608	23187821.757705126	29337381.12742934	13615992.228600956	37752156.43255688	7050497.966312507	11569669.118274713	22810518.9673441	21590943.895836525	14174976.617457097
Com_1853_pos	LPH	--	C17 H27 N5 O4	365.20619	4.814	--	--	--	--	--	--	--	--	--	--	Full match	No results	No results	366.21362	33720927.29181797	29374562.919735596	32112347.788082182	50408491.928669915	44031294.75093506	37485978.80106835	29838641.67567403	33635354.028462656	48332712.931701034	93072916.65956599	65748334.50010178	83840277.61681649	40321968.0841466	43854615.67727372	42498730.65411517
Com_1868_pos	NPK	--	C15 H27 N5 O5	178.60198	3.948	--	--	--	--	--	--	--	--	--	--	Invalid mass	No results	No results	179.60977	13439024.036593355	5364993.703008066	4773396.223150284	16984998.13740483	7063968.372071173	11228786.353419146	12628327.975371167	18946800.75292748	35876394.54222052	41498157.46053817	61129257.515588306	86616409.15848453	23689979.008329	22982552.258313138	25216778.125579126
Com_1938_pos	C-8 Ceramide-1-phosphate	--	C26 H52 N O6 P	505.35239	9.886	--	--	--	--	--	--	--	--	--	--	Full match	No results	No results	506.35968	60886948.84151786	5253829.310510725	3725500.634493738	4543332.900281105	5186502.9882881725	5516044.079167104	3262150.6456755796	2704347.2578479797	4744670.187205719	2447206.710813473	7834209.231060437	11870862.07907577	21792623.9848145	14911004.35517965	26079126.88219545
Com_1970_pos	SLH	--	C15 H25 N5 O5	355.18463	2.01	--	--	--	--	--	--	--	--	--	--	Full match	No results	No results	356.19156	46879927.787988	65225716.496658534	32658303.039772477	52045507.27988347	75042795.61275685	68609105.15850616	51413542.44004459	58094768.266037054	67753458.31481493	88103874.79825039	64180525.32261841	54772462.10245562	62840745.7486276	45473852.102035046	42185057.165770054
Com_1983_pos	HNK	--	C16 H27 N7 O5	758.4011	1.861	--	--	--	--	--	--	--	--	--	--	Invalid mass	No results	No results	380.20782	36767545.961287215	50785555.398616314	40704527.13397222	57898049.682492815	50205782.12826673	57920506.838404365	49423076.077477306	77549714.97278637	58669767.371608615	77697578.37407145	66737423.280567296	82142671.72082663	53523555.4263075	58135784.66677049	63798886.03789983
Com_1988_pos	SKK	--	C15 H31 N5 O5	361.23146	1.089	--	--	--	--	--	--	--	--	--	--	Full match	No results	No results	362.23877	53723668.62460806	54346227.6392145	49085414.86487192	53068992.92582039	55420131.93124523	58574290.01651232	56379751.900636405	44551974.09360772	54201472.91396761	49365736.08319936	70403996.35140088	81998160.2901267	57152237.7553666	62162026.090515696	58466283.40253923
Com_2006_pos	4-[2-(1H-indol-3-yl)ethyl]morpholine-3,5-dione	--	C14 H14 N2 O3	258.10037	5.107	--	--	--	--	--	--	--	--	--	--	Full match	No results	No results	259.10782	57724642.14032023	62370922.519310474	64943727.432782955	61134624.44108663	66719052.9761332	72783769.50957933	76056297.89241076	60095120.03839519	79933834.53916697	81325824.94162658	58324734.37156302	70161774.42012477	63493758.3812579	66331040.90537759	73555897.86370961
Com_2052_pos	Vincristine	Vincristine; 22-Oxovincaleukoblastine	C46 H56 N4 O10	824.40259	5.075	cpd:C07204	--	HMDB0014681	--	Organic acids and derivatives	Carboxylic acids and derivatives	Amino acids, peptides, and analogues	--	--	--	Full match	No results	No results	825.41162	14693264.862149613	18798505.97708141	14112964.705169855	17501016.205226026	16525829.83204111	19614369.86116986	12749474.198744321	12871002.784329237	35544995.887621105	37255525.15615625	76244452.24739589	76491430.41980469	25749167.7774586	36364887.03400493	34160289.24687063
Com_2132_pos	Porphobilinogen	Porphobilinogen	C10 H14 N2 O4	226.09496	2.121	cpd:C00931	map00860 Porphyrin and chlorophyll metabolism;map01100 Metabolic pathways	HMDB0000245	--	Organic nitrogen compounds	Organonitrogen compounds	Amines	--	--	--	No results	No results	Full match	227.10229	49354365.52009442	40696297.810749345	30948031.558561113	40534790.07339471	40983034.82826668	42306005.502240494	48636973.76040011	50759734.33083041	52971439.471376725	62484497.43440419	71227541.70977104	69701567.66812843	60099324.0926378	58364705.96073117	68424623.92266071
Com_2172_pos	Enrofloxacin	--	C19 H22 F N3 O3	341.1587	4.761	--	--	HMDB0029861	--	Organoheterocyclic compounds	Quinolines and derivatives	Quinoline carboxylic acids	--	--	--	Invalid mass	No results	No results	342.16583	37433375.67635976	40732618.00260689	39156248.30945223	36343971.82820761	42984129.176407814	44439193.0236108	36735897.73245689	35733350.75871691	63139439.7894967	71822184.17413817	68292338.13674657	76000558.5831067	44872800.314086	47369660.91091756	38729288.627633326
Com_2189_pos	TLH	--	C16 H27 N5 O5	369.20015	2.763	--	--	--	--	--	--	--	--	--	--	Full match	No results	No results	370.20734	38378513.21932698	41347674.035759725	14489645.10633959	44237688.21010964	36133080.3601847	39345789.08029159	40564758.730988495	55785176.06360556	57184902.90176145	59152721.78128121	71799405.82358325	59040896.73056139	56502728.8637147	48453250.41329788	44566083.05408223
Com_2312_pos	2-Linoleoyl glycerol	--	C21 H38 O4	336.26311	9.813	--	--	HMDB0245187	--	Lipids and lipid-like molecules	Fatty Acyls	Lineolic acids and derivatives	--	--	--	Invalid mass	No results	No results	337.27039	52094266.42983943	4280238.4556615	4333238.953516937	4414247.217735661	5855829.215746436	6053809.731267598	722125.422476486	458098.22494541254	671983.2193337559	456678.61026777036	768335.094654848	785657.1627670609	13145729.769066	10926445.57556529	15908779.832953513
Com_2315_pos	Cuminaldehyde	4-Isopropylbenzaldehyde; p-Cumic aldehyde; Cuminaldehyde	C10 H12 O	148.0885	7.117	cpd:C06577	--	HMDB0002214	--	Lipids and lipid-like molecules	Prenol lipids	Monoterpenoids	--	--	--	Full match	Partial match	No results	149.09578	52070699.93027636	11823134.676147224	17170871.488259878	13475847.417607136	14870038.502114559	12723549.000153111	10414914.236777186	4826861.987588743	17404644.096089803	20716857.31649079	8878612.85234388	17292049.105078515	23619044.0101624	23932931.494586255	22437883.25101178
Com_2390_pos	1-morpholino-3-(4-nitrophenoxy)propan-2-ol	--	C13 H18 N2 O5	282.12111	4.171	--	--	--	--	--	--	--	--	--	--	Full match	No results	No results	283.12857	15308345.768541574	13986115.9174041	2622092.794135561	21121660.973121397	14622018.35236516	9314088.688925173	29179848.507117804	49062034.06596915	28171708.395422604	27328366.99300488	65852809.59676548	41567843.54080239	37427699.2881526	46239037.66979425	49184136.81134525
Com_2400_pos	MLK	--	C17 H34 N4 O4 S	390.23009	4.761	--	--	--	--	--	--	--	--	--	--	Full match	No results	No results	391.23611	47261913.678278215	47461091.689624056	38212544.38539953	58472597.60228084	49283899.33713055	50230178.72555837	40972641.35836835	34755178.722392395	32588304.270839375	34032144.30619576	30724009.05785836	33466639.435958695	26514339.4762041	48527487.62026232	45263373.65008167
Com_2496_pos	Glu-Thr	--	C9 H16 N2 O6	248.10023	1.453	--	--	HMDB0028829	--	Organic acids and derivatives	Carboxylic acids and derivatives	Amino acids, peptides, and analogues	--	--	--	No results	Full match	No results	249.10764	22593733.819230914	28315654.24338073	24316652.934555665	29347191.704789575	21337988.806176547	26835283.284957603	49785773.259537235	36881108.80597917	60255604.93359466	59561228.41686599	63383703.38536618	59324657.923243634	43751657.8581914	41599106.432700455	47394162.39929449
Com_2573_pos	FLK	--	C21 H34 N4 O4	203.12889	4.973	--	--	--	--	--	--	--	--	--	--	Invalid mass	No results	No results	204.13641	28532088.14190334	42415968.19492755	50823233.07152663	54717534.33633938	48835801.736673504	48124433.319794394	40497383.37336047	40959719.89793655	34337596.72425444	33510318.968364134	36900180.88402217	23897323.558529355	39529726.3716497	41199193.98947075	46577028.14521049
Com_2644_pos	Wampetin	--	C21 H18 O6	366.11272	1.357	--	--	HMDB0030080	--	Phenylpropanoids and polyketides	Coumarins and derivatives	Furanocoumarins	--	--	--	Invalid mass	No results	No results	367.11978	23509277.009501792	30174600.270942334	29839882.137339942	26214348.867569763	28228836.958138432	30567034.49487046	65811686.80906987	55371047.60316948	56322335.62185932	52100503.37498212	49031143.75534407	62911334.53324572	42067149.3351619	47443808.941504695	44726163.5330722
Com_2648_pos	VNK	--	C15 H29 N5 O5	359.21559	1.457	--	--	--	--	--	--	--	--	--	--	Full match	No results	No results	360.22321	38782210.52738403	41056549.81945754	29224957.64168474	46394591.04915844	41087528.657446	34012620.844797984	51556466.90417704	42366111.0391167	46419866.15010819	45497050.38502259	59844528.17511567	59141424.71769153	44668750.8677128	37542805.56254104	41401527.90276
Com_2661_pos	PC (16:0/17:0)	--	C41 H82 N O8 P	747.56841	11.796	--	--	--	LMGP01010569	--	--	--	Glycerophospholipids [GP]	Glycerophosphocholines [GP01]	Diacylglycerophosphocholines [GP0101]	No results	Invalid mass	No results	748.57568	25922223.825474598	21826250.66506425	58818127.369831204	19694540.955072876	47573233.36228289	10177587.130750256	12053855.175485007	16464533.984825816	524065.4972951931	20529642.53427078	445382.83266394935	5998738.982084264	15997218.9622664	11636808.764902893	8496556.739983644
Com_2668_pos	KLK	--	C18 H37 N5 O4	185.12835	1.454	--	--	--	--	--	--	--	--	--	--	Invalid mass	No results	No results	186.13551	42353968.52302006	45693248.42661001	44361980.277779035	52934271.70383003	48269109.46649561	54838946.79341356	50747049.85768143	57145709.3654863	46008493.51276483	49388098.11450106	49443599.8876106	41419111.14698512	42006735.0000419	47805447.78462555	54836334.65723094
Com_2727_pos	SM (d15:1/21:1)	--	C41 H81 N2 O6 P	728.58284	10.796	--	--	--	--	--	--	--	--	--	--	No results	Full match	No results	729.5899	13485437.821484827	12294544.011682391	57150155.9602085	1967063.448075517	4135297.2269543814	4752570.292851144	10417048.012804233	21615306.72502417	2069883.3055290636	4490064.944735506	3723267.0377491936	4850964.424181508	18320622.1893488	11952789.23836258	20059342.6785761
Com_2772_pos	PC (19:1/20:5)	--	C47 H82 N O8 P	819.57343	11.191	--	--	--	--	--	--	--	--	--	--	No results	Invalid mass	No results	820.58081	43577858.32409931	10255469.24341495	7725152.4063560115	19787822.546214588	9702846.601170111	22203664.16590552	3651142.7544867666	5237414.3998446865	7958265.079287126	5150850.685833994	3894090.673137514	1558353.860701157	7561034.04986406	6366137.517274516	3944387.0450343015
Com_2774_pos	Skatole	Skatole; 3-Methylindole	C9 H9 N	114.04701	5.187	cpd:C08313	--	HMDB0000466	--	Organoheterocyclic compounds	Indoles and derivatives	Indoles	--	--	--	Invalid mass	Invalid mass	No results	115.05432	23942039.681683585	20032910.089523867	21430919.597967625	19972613.627412368	26471222.259142764	23536190.767072283	27758842.68758677	18356421.693689883	44099838.29318002	47572712.16157145	47923315.20929178	59672256.780049145	27429771.3296891	32330848.785135925	35133470.4362053
Com_2832_pos	ACar 18:1	--	C25 H48 N O4	425.34948	7.683	--	--	--	--	--	--	--	--	--	--	No results	Invalid mass	No results	426.35666	19828801.330741625	2625487.412940769	3004595.854449193	3512093.8220230537	3294437.3074431084	2757625.332383464	25928442.412487026	15420730.535056792	36630423.744820334	27299541.80809235	35136034.05556766	46746797.04158221	45614214.3888666	47839677.891364165	46082361.73895733
Com_2843_pos	PC (16:2e/16:0)	--	C40 H78 N O7 P	715.55055	10.531	--	--	--	--	--	--	--	--	--	--	No results	Full match	No results	716.55762	26985702.61715663	11028373.693771154	54921539.30628248	7927454.3275802415	3008524.5538741373	3773203.9287380506	11323116.405145029	10289201.090367697	2427427.4114206703	2496836.3467686474	2078106.903753653	1623456.6480723394	19432530.9921157	13964166.306469152	10991289.542490754
Com_2862_pos	IMK	--	C17 H34 N4 O4 S	195.11503	4.765	--	--	--	--	--	--	--	--	--	--	Invalid mass	No results	No results	196.12238	41137314.22224427	48115045.62030308	31322636.883971974	429814.60081636923	29167636.070553582	32408049.092336774	14785596.67099537	26135614.063184977	19982312.17170295	20564597.938486584	22946222.594346557	19434421.066655695	21181649.7712562	27921543.30066377	27647868.735677198
Com_2888_pos	PKK	--	C17 H33 N5 O4	185.6262	2.213	--	--	--	--	--	--	--	--	--	--	Invalid mass	No results	No results	186.63364	19367551.981003325	19037097.910472613	16521849.219434552	48692656.130007856	21652384.719307404	21673108.96383599	21600512.482989237	43882155.94275979	19407445.099896125	22786142.70279204	54677270.68468146	24375019.32521428	25867610.7483089	25368579.0312822	30320237.68132108
Com_2894_pos	Atropine	Atropine; dl-Hyoscyamine	C17 H23 N O3	289.16304	2.266	cpd:C01479	--	HMDB0003573	--	Organic acids and derivatives	Hydroxy acids and derivatives	Beta hydroxy acids and derivatives	--	--	--	Invalid mass	No results	No results	290.17007	19447685.631146282	37152617.021318294	22621204.926598124	28199235.961715147	28551663.524949536	34420553.376237504	60167248.69686509	51205106.79559401	36652812.241986945	34183264.45032805	25551115.078538295	23534717.078831952	37202460.3348727	36968574.27672249	44943516.03565996
Com_2974_pos	ANK	--	C13 H25 N5 O5	331.18443	2.265	--	--	--	--	--	--	--	--	--	--	Full match	No results	No results	332.19193	38590533.302846625	42181186.201461725	49826372.018779814	39015345.66447945	52046070.69838565	49214139.573834	55833666.20731874	50136091.62085368	42599156.57863121	52555828.46441342	53143473.29870014	49326002.05687615	40291481.3816276	48139750.40077478	51254195.19114211
Com_2992_pos	6 ��-Hydroxycortisol	--	C21 H30 O6	720.38317	4.719	--	--	--	--	--	--	--	--	--	--	Invalid mass	No results	No results	361.19958	27066920.693374768	34027519.46507504	26557434.351591624	35815474.94738734	33465884.577037867	32418764.797728952	41774707.39377982	43324370.63681229	40291772.92790732	59165385.87810992	23577239.37175825	25378400.069416508	29188294.8190672	45520045.94457642	35811783.955718435
Com_3009_pos	Sunitinib	--	C22 H27 F N4 O2	398.20928	8.785	--	--	HMDB0015397	--	Organoheterocyclic compounds	Indoles and derivatives	Indolines	--	--	--	Invalid mass	No results	No results	399.21658	40162959.367376745	3253648.811623043	1954219.8706612326	1758961.3349767013	3342379.823572191	3262079.883095363	385360.11757676577	870054.0806006045	622462.9034423247	490005.8318694412	2165615.3598653623	1165598.5814178376	9549771.35178805	10352090.650881426	11355851.06868545
Com_3064_pos	(11E,15Z)-9,10,13-trihydroxyoctadeca-11,15-dienoic acid	--	C18 H32 O5	700.41006	2.614	--	--	--	--	--	--	--	--	--	--	Invalid mass	No results	No results	701.41736	38136079.282308176	40292906.91406061	31424373.307119552	41909433.23103165	45713863.713374496	47033474.838605955	43343792.233123474	45898489.32479807	47753228.813820094	51192186.29489359	47073091.90989275	43088544.38129407	41910154.9145048	44870810.701230645	53179700.07826792
Com_3077_pos	L-Fucose	6-Deoxy-L-galactose; L-Fucose	C6 H12 O5	164.0681	1.386	cpd:C01019	map00051 Fructose and mannose metabolism;map00520 Amino sugar and nucleotide sugar metabolism;map01100 Metabolic pathways	HMDB0000174	--	Organic oxygen compounds	Organooxygen compounds	Carbohydrates and carbohydrate conjugates	--	--	--	No results	No results	Full match	165.07535	9065700.224162087	11657214.702889409	12682632.611493807	10166724.678288888	12708931.313585386	11073840.290140027	56356971.54748449	30453050.2697259	51698875.67401605	28949150.42379183	25096262.412227344	30557229.684129667	32684147.4868682	34470954.034903154	22577633.784660093
Com_3124_pos	Ingenol-3-angelate	--	C25 H34 O6	430.22769	1.35	--	--	--	--	--	--	--	--	--	--	Invalid mass	No results	No results	431.23483	15351993.588171668	33366054.27250042	37005733.716389045	20632617.320875373	26504534.68754664	35112732.18898142	46632179.234206565	25427627.989493776	52310715.69022807	37254294.903578885	44616055.96103499	31358333.101359233	38705405.9559377	37518918.47777435	40443461.73084794
Com_3162_pos	RQH	--	C17 H29 N9 O5	439.22492	4.977	--	--	--	--	--	--	--	--	--	--	Invalid mass	No results	No results	440.23233	38216349.835936874	33609480.306523	26339729.95725566	35969332.60475271	28712823.629950013	29790737.321862437	35450018.82237075	16365805.385042792	19203357.853891533	18762670.95258942	9108641.765374355	22895249.059297573	26369414.309938	28175369.92748467	31069878.812533665
Com_3170_pos	VPH	--	C16 H25 N5 O4	351.18981	2.376	--	--	--	--	--	--	--	--	--	--	Full match	No results	No results	352.19714	8154368.870346945	9567447.46456896	3048731.3378758174	7906660.281394643	12643497.07603117	9310943.349952992	8600519.518830724	13624488.087948754	22267166.65253166	20838469.15139722	37535635.294646494	52303965.19784738	22213504.232327	17878576.900808897	20395108.59225042
Com_3172_pos	GKK	--	C14 H29 N5 O4	331.22109	1.09	--	--	--	--	--	--	--	--	--	--	Full match	No results	No results	166.61792	30711454.669098765	28619001.028438795	24402152.237387087	29408107.85499485	29368808.877345614	31761685.67936596	28257014.703614097	24037489.07961033	35769690.80039072	36033043.460943334	49815654.46448126	48276285.97480691	34763950.5678188	33719761.69464653	35486735.91607407
Com_3207_pos	NG,NG-Dimethyl-L-arginine	NG,NG-Dimethyl-L-arginine; N,N-Dimethylarginine; Nomega,Nomega-Dimethyl-L-arginine; ADMA	C8 H20 Cl2 N4 O2	274.09504	4.953	cpd:C03626	--	HMDB0001539	--	Organic acids and derivatives	Carboxylic acids and derivatives	Amino acids, peptides, and analogues	--	--	--	No results	No results	Full match	275.10229	35275770.86466752	35311757.904847376	37964390.89304783	37795119.49075505	37906971.41211183	38366197.73270861	49448175.174204834	37504546.456312954	51270427.545395024	54606765.55966766	43663088.61804775	39229163.95668487	40111896.6015511	40841642.20591205	46884926.49739126
Com_3210_pos	1-(3,4-dimethylphenyl)-3-piperidinopyrrolidine-2,5-dione	--	C17 H22 N2 O2	572.33866	2.317	--	--	--	--	--	--	--	--	--	--	Invalid mass	No results	No results	287.17661	32123313.628711067	34914379.28304561	27833053.609151345	27874129.9018822	39500516.04006436	35201472.540158406	31321148.787880387	48361078.62315509	37314629.895280585	35170635.6062598	41025878.21261115	44348802.837188356	40345476.6170586	31888603.649096683	30478168.611619916
Com_3276_pos	EMK	--	C16 H30 N4 O6 S	388.17219	4.689	--	--	--	--	--	--	--	--	--	--	Invalid mass	No results	No results	389.17899	7162954.103051828	8369387.969301138	8100891.95917953	6589650.57633916	47590175.03705058	7889596.909707656	11370346.932063872	8868084.381693585	11695661.63969574	16108107.771013388	17528380.32605803	22318149.13236237	8894053.71373249	15209029.749375902	14852577.536535067
Com_3295_pos	Prostaglandin F2��-1-glyceryl ester	--	C23 H40 O7	450.25881	5.049	--	--	--	--	--	--	--	--	--	--	Invalid mass	No results	No results	451.26608	20148465.77164308	26013843.023767844	20384758.546301365	20481649.633559328	24211534.954801857	26146232.31055911	22480656.657119647	31152993.135736972	21936605.558241647	15410401.142885976	48125133.760460705	20286690.788439278	25109882.4892979	25721504.876554176	25969760.474289868
Com_3323_pos	Nicotinamide adenine dinucleotide phosphate (NADP+)	--	C21 H28 N7 O17 P3	371.53673	1.474	--	--	--	--	--	--	--	--	--	--	Invalid mass	Invalid mass	No results	372.54398	24077582.830993008	29164698.890491873	28329829.97986326	3012429.4506326416	23531612.15787958	40785265.027831696	50004718.297487125	32840787.769481737	32818660.571440812	53576069.38047797	27246861.519008175	35947400.69519268	32230214.4853343	33600507.11616192	53903296.1734825
Com_3336_pos	QLH	--	C17 H28 N6 O5	396.21112	2.077	--	--	--	--	--	--	--	--	--	--	Full match	No results	No results	397.21863	33533044.623953868	38063453.36048691	38960267.14815183	42438452.71961197	45394570.6069515	46466199.84733088	43767196.26662372	44963673.005136624	41213903.90861052	49465742.87357405	42728072.60628923	37165296.37806396	37003329.8585753	39635417.97774094	48089428.82304503
Com_3418_pos	FQH	--	C20 H26 N6 O5	430.19587	3.768	--	--	--	--	--	--	--	--	--	--	Full match	No results	No results	431.20319	19866914.57307448	15341005.657707857	11742830.22239954	21851539.83567273	15583677.614986137	16908683.76734915	25280670.82033218	32519851.60907143	25564450.26221922	25150061.035469424	46634717.547670074	22635568.667327162	16779546.1398802	32436109.720479935	32535891.54032364
Com_3479_pos	PC (16:2e/4:0)	--	C28 H54 N O7 P	547.36266	9.846	--	--	--	--	--	--	--	--	--	--	No results	Full match	Full match	548.36993	35047477.686168686	2232436.986330387	1883441.4128973125	2098234.9790463	2611507.9789908635	2286482.1024575923	938756.263936135	893654.0138223682	1105692.8290607317	1019815.4602375481	1755102.0600025088	3514582.4297301597	6584831.9739068	6370934.575970036	9435663.715613117
Com_3504_pos	RNK	--	C16 H32 N8 O5	416.24593	5.363	--	--	--	--	--	--	--	--	--	--	Invalid mass	No results	No results	417.2532	34818209.900847144	33339720.61596376	34739923.320355386	36569856.138429895	38452172.370621115	40720854.48472782	35607848.657725334	33455238.117701992	27013892.729092598	29264549.355389796	27152999.894049626	29502709.187018447	28820024.5707012	32663488.828401417	33324659.03488723
Com_3575_pos	O-7460	--	C25 H48 F O5 P	500.30711	4.917	--	--	--	--	--	--	--	--	--	--	Invalid mass	No results	No results	501.31592	21692725.295743667	27311749.23325296	30448864.809375726	39768243.18087957	29199847.876760114	28527398.520368304	25634582.067409366	21341353.449655656	18877473.54460406	23785805.182235863	11891973.578737404	16817786.82991536	21710546.1435557	22491870.015155945	28534133.53820423
Com_3634_pos	N,N-Diethyldodecanamide	--	C16 H33 N O	255.25551	10.398	--	--	--	--	--	--	--	--	--	--	Full match	No results	No results	256.26279	33674813.13814197	3543359.4268996334	2897500.727365204	2378656.7213624283	3375759.728036474	3500306.76631361	1853291.9260116583	1093205.2865824674	1401884.9975724905	1542129.6018779557	2580624.9524485418	900936.9329756015	8615026.41297574	9075091.306357978	13191002.745093655
Com_3638_pos	N-Methyldioctylamine	--	C17 H37 N	255.2919	7.345	--	--	--	--	--	--	--	--	--	--	Full match	No results	No results	256.29916	33648503.95131909	3325076.019894502	3876251.259394781	3533404.115363965	5133920.570996536	4730339.397213503	1511674.1935178735	1319166.4483144414	385979.9215530925	871850.2289184947	2015466.351756137	844144.6533767931	9101311.12564433	7889272.325277315	8787686.394880455
Com_3645_pos	5-OxoETE	5-OxoETE; (6E,8Z,11Z,14Z)-5-Oxoicosa-6,8,11,14-tetraenoic acid; 5-Oxoeicosatetraenoic acid; 5-Oxoicosatetraenoic acid	C20 H30 O3	318.21629	8.083	cpd:C14732	map00590 Arachidonic acid metabolism	HMDB0010217	--	Lipids and lipid-like molecules	Fatty Acyls	Fatty acids and conjugates	--	--	--	Invalid mass	Invalid mass	No results	319.22366	33620134.62560893	16636257.207025973	15753932.711647611	18351531.573544662	11754117.964557126	11354460.141868504	8255106.466063987	5052389.032930792	15094946.687307239	18666365.885285124	9621437.278477985	28639627.225987807	21412825.4010575	21414773.8665365	22452789.171430327
Com_3666_pos	Propionyl-L-carnitine	--	C10 H19 N O4	217.13212	5.007	--	--	HMDB0000824	--	Lipids and lipid-like molecules	Fatty Acyls	Fatty acid esters	--	--	--	No results	No results	Full match	218.1394	19606150.688223008	31759564.76034066	25395701.93491073	38843512.64911225	23928610.063111022	26881266.863464445	28142240.990876712	32106267.07494738	32940632.44881911	29097937.154085208	21893795.915848985	35090327.30008868	26483996.2094433	28296447.904906023	42278664.1478484
Com_3700_pos	Anandamide (AEA)	--	C22 H37 N O2	347.27906	9.74	--	--	--	--	--	--	--	--	--	--	Invalid mass	No results	No results	348.28638	32997015.338311188	2335999.1872894806	2155491.3817781983	2436925.074593373	2360197.130532346	2482553.0337678986	1316039.5696133922	873416.5758097707	1634187.7670546798	1381444.9564473138	3375824.162699092	4836350.661569426	12608809.0364502	9589958.971279588	14437806.087264309
Com_3764_pos	QKK	--	C17 H34 N6 O5	402.25763	1.085	--	--	--	--	--	--	--	--	--	--	Full match	No results	No results	202.13609	32524039.304270323	32840130.71576219	36561107.449802056	28901296.654904835	36417337.34847226	36640089.313343145	24011308.75732061	26615736.321739696	30061112.153440956	31206475.292470455	24741160.03159613	32087252.822201274	28257273.9444021	29714494.035886977	30640323.45021062
Com_3787_pos	L-(-)-alpha-Amino-epsilon-Caprolactam	--	C6 H12 N2 O	128.09485	2.269	--	--	--	--	--	--	--	--	--	--	No results	No results	Full match	129.10213	16638089.545314955	20815163.53696491	15368493.046903083	18097806.802946318	20207701.317505974	21261742.076085728	21679437.662486404	33532358.21579229	26928273.47017243	25342324.913296085	42229730.36048174	25829261.172729142	21797265.0978256	21891683.923387833	24001395.295698076
Com_3833_pos	Fexofenadine	Fexofenadine; 4-(1-Hydroxy-4-(4-(hydroxydiphenylmethyl)-1-piperidinyl)butyl)-alpha,alpha-dimethylbenzeneacetic acid	C32 H39 N O4	501.28994	1.917	cpd:C06999	map04976 Bile secretion	HMDB0005030	--	Benzenoids	Benzene and substituted derivatives	Diphenylmethanes	--	--	--	Full match	No results	No results	502.29727	22611359.45833897	28551553.81557123	22933868.438784495	31544715.78610043	12706870.329658018	32599843.75691387	24667670.18697371	23189954.423777983	31476978.064062897	38958340.48367295	37377360.8867796	43780569.36501555	28944490.6858683	30546411.844910167	32348405.31886965
Com_3867_pos	LPK	--	C17 H32 N4 O4	356.24147	2.434	--	--	--	--	--	--	--	--	--	--	Full match	No results	No results	357.24881	17228456.430410083	18040085.179876655	12544750.161434941	16724151.38620377	22204753.248744406	18752712.67371555	17765881.975997686	21177328.79978843	33735811.33541049	28264205.491877872	41382030.5720586	41442945.67328279	23255409.2741242	21837834.351083297	22640706.78018407
Com_4005_pos	6-Keto-prostaglandin f1alpha	--	C20 H34 O6	370.23438	4.877	--	--	HMDB0002886	LMFA03010001	Lipids and lipid-like molecules	Fatty Acyls	Eicosanoids	Fatty Acyls [FA]	Eicosanoids [FA03]	Prostaglandins [FA0301]	No results	No results	Full match	371.24139	20388996.979142614	29871160.291139636	23830782.155087996	35498393.80694889	26415464.889261022	30077443.666757554	11811779.145755311	19656187.425565824	23892055.555917185	19375489.64488667	33807868.263005085	25109479.600652047	32571005.6016118	28478631.691897083	26776590.74375558
Com_4084_pos	Oxolamine	--	C14 H19 N3 O	245.14831	2.217	--	--	--	--	--	--	--	--	--	--	Invalid mass	No results	No results	246.15558	18692782.46631231	24350562.295462936	16992474.75729619	25215884.458730485	21080388.717691865	21585289.70768927	16464824.283692941	18711645.699853104	20569360.915662955	21087743.175764725	31930450.288231216	22905205.87011842	31990430.9210575	21300665.028014325	38599477.02273155
Com_4127_pos	MMK	--	C16 H32 N4 O4 S2	368.19158	3.95	--	--	--	--	--	--	--	--	--	--	Invalid mass	No results	No results	391.18176	21325046.649601433	19831063.615455627	15884051.263839008	26625889.36769462	22469160.75504517	26544484.186047647	27346810.77796292	18462759.204432618	40281574.481689975	36777780.07733175	36123550.108603984	36237074.56942261	23536125.5283751	30755343.490567803	33349797.111693997
Com_4148_pos	Triacanthine	Triacanthine	C10 H13 N5	203.11664	4.864	cpd:C08435	--	--	--	--	--	--	--	--	--	No results	No results	Full match	407.23965	7209268.678293524	14222791.956487775	9304568.2930164	20188238.490460895	38007858.04789397	16918035.874302752	9482304.162279662	16056048.683774693	9078999.331119811	8899799.394403959	6274882.307351616	22461979.64316813	10609983.5225875	14990635.241404777	10321136.95433977
Com_4184_pos	HLK	--	C18 H32 N6 O4	396.2472	1.452	--	--	--	--	--	--	--	--	--	--	Full match	No results	No results	397.25418	26545310.235623226	18139808.175975576	15500012.416882714	25071229.576502364	21937269.755378522	20282544.2764686	18240995.60568274	24905849.621264335	20988732.02281051	21541738.287140418	19561755.702917743	31826625.90135893	31264374.7320223	22025103.39391551	23413592.46449003
Com_4224_pos	PC (18:4e/2:0)	--	C28 H50 N O7 P	543.33123	8.799	--	--	--	--	--	--	--	--	--	--	No results	Full match	Full match	544.33838	29044036.93755471	3080518.5466523534	2885603.9544439907	1864744.8662791061	1987222.3907621077	3029473.0086546424	4124125.909267115	3496694.6030587726	3531909.1715981103	3267448.239165808	8562032.297553493	5292520.001207028	11083833.7380668	9522284.25851153	15355414.419944325
Com_4232_pos	Linoleoyl ethanolamide	--	C20 H37 N O2	323.28145	9.223	--	--	HMDB0012252	--	Organic nitrogen compounds	Organonitrogen compounds	Amines	--	--	--	Full match	No results	No results	324.28876	29001972.2059779	2024655.194060598	1551740.5117206143	1753051.7840935658	2119734.402685564	2250777.3674923982	1198008.4671543092	855162.9682090105	1348050.7532655415	1316690.706222504	2517261.634079243	4430768.713733404	8831343.92137695	8412113.317863641	10181011.170057299
Com_4242_pos	LysoPC 10:0	--	C18 H38 N O7 P	411.2367	5.021	--	--	--	--	--	--	--	--	--	--	No results	No results	Full match	412.24396	9455601.222464846	9249036.914673222	11792854.100691022	8624500.253119806	28309762.46075565	5977286.799262445	15107263.702784797	12196732.582392419	14903055.87335335	35841069.40860659	16473885.730001433	39655004.463721566	9505067.49829286	11468411.39984756	5448144.181208925
Com_4286_pos	PC (18:1e/6:0)	--	C32 H64 N O7 P	605.44099	7.623	--	--	--	--	--	--	--	--	--	--	No results	Full match	No results	606.44824	19803042.502158996	32509229.679566357	9131120.565047717	7548893.563120291	10010113.750624852	10378558.287052453	15014443.604528433	5105455.780327293	5050389.80327515	5333994.84240653	4894580.415121233	5101461.822425044	11650076.4180969	12942913.01644255	11797173.613051645
Com_4376_pos	N-acetyl-D-glucosamine	--	C8 H15 N O6	221.08937	1.418	--	--	HMDB0000215	--	Organic oxygen compounds	Organooxygen compounds	Carbohydrates and carbohydrate conjugates	--	--	--	No results	No results	Full match	222.0965	27959644.394609563	30477647.31288339	30757458.65598659	29422272.24694108	24218793.855244167	27738875.411598198	28403271.833304506	32769806.19913626	31300257.531956803	32246930.856421344	27402576.69423468	29552883.616985932	23473875.9798703	28369241.38470428	28955560.788522054
Com_4382_pos	MGMG (18:2)	--	C27 H48 O9	516.32726	5.123	--	--	--	--	--	--	--	--	--	--	No results	No results	Full match	517.33441	25887641.550841786	31793573.739532784	28568597.962043885	30162430.218115266	34744151.331675254	32095517.1240409	31821474.958181486	27463026.825386222	20283695.079493243	23856329.735608857	20218061.576173633	21265110.280344468	26047728.9575021	25400892.764672905	17365631.706112668
Com_4423_pos	PLK	--	C17 H32 N4 O4	178.12059	1.375	--	--	--	--	--	--	--	--	--	--	Invalid mass	No results	No results	179.12793	27625615.64943217	24992611.461333252	24554028.18227131	30745611.57652734	25581143.933550317	27574467.899381217	32574028.626582447	28210366.573231585	35189409.959334195	31610388.52198374	35969957.34630105	32122932.031128846	29313152.5201594	30812447.21036798	31113099.104538243
Com_4459_pos	N-Tetradecanamide	--	C14 H29 N O	227.22435	8.791	--	--	--	--	--	--	--	--	--	--	No results	No results	Full match	228.23164	27389028.114283394	2811103.8742559995	3195730.2574929055	2968753.9540911866	2945556.119168971	2887233.6935572843	1292132.5986521097	902400.8919708891	1203788.9387297523	1299596.0243057003	1507659.946627265	1413391.5055808055	7509190.89462782	6709455.252856785	6972702.2468610285
Com_4594_pos	FKK	--	C21 H35 N5 O4	421.26788	1.854	--	--	--	--	--	--	--	--	--	--	Full match	No results	No results	422.27481	23995080.11737666	26355698.038712017	23372238.356935326	30827031.85335916	28672138.93000224	35375021.58670044	23606770.98284039	34107541.67371928	19272970.852742445	25067235.105490096	21101494.79156098	19245031.25126211	24277167.1835849	24044633.287245736	26632323.30634581
Com_4621_pos	2,4-dihydroxyheptadec-16-en-1-yl acetate	--	C19 H36 O4	350.24223	9.229	--	--	--	LMFA05000640	--	--	--	Fatty Acyls [FA]	Fatty alcohols [FA05]	_	Invalid mass	No results	No results	351.24942	26360831.914664634	3158309.395937892	2579879.903654623	3349577.111148036	4081869.146187464	5458091.828091671	1365599.1044243649	1141876.9924512648	1496537.7076518747	1066791.788160416	1656059.4465014897	2917406.42340614	11670036.6619968	9078060.773446219	13392545.326114865
Com_4626_pos	RMK	--	C17 H35 N7 O4 S	216.62633	1.849	--	--	--	--	--	--	--	--	--	--	Invalid mass	No results	No results	217.63379	14435801.408327648	21367530.26233699	20409374.95518008	21222599.62320573	22489336.968998667	26855530.17704441	22473494.4087616	34077019.05896775	26989983.313694425	23499445.23596716	19784924.49438648	25332586.64356551	20740082.6095448	24568339.002535194	24773854.657006055
Com_4656_pos	MPH	--	C16 H25 N5 O4 S	383.16407	3.954	--	--	--	--	--	--	--	--	--	--	Full match	No results	No results	384.17218	11410506.018996106	10415784.485156128	7400026.812341317	6606052.268382633	9558372.089707665	8306356.296495146	8834070.756167041	4951155.760864722	14483141.242595619	16926374.20074326	34106262.15671523	32714597.303710833	12596420.1451378	11983124.49753823	15147104.455865355
Com_4683_pos	3-Indoleacrylic acid	--	C11 H9 N O2	187.06309	3.724	--	--	HMDB0000734	--	Organoheterocyclic compounds	Indoles and derivatives	Indoles	--	--	--	No results	No results	Full match	188.07051	18624327.569315925	22013972.248029068	19511241.30495912	21585880.312028904	23551421.19911998	25929680.04825794	30347259.128641028	25708787.69893703	35190833.223802194	36914579.07241907	33239796.859038483	20196709.04428398	23976374.3534932	30511030.331813492	31439180.689320806
Com_4741_pos	PPK	--	C16 H28 N4 O4	340.2106	3.977	--	--	--	--	--	--	--	--	--	--	Full match	No results	No results	341.21814	12855123.300401395	12849080.629359992	9880728.210583018	9695708.300508332	7734009.7693570675	14588597.966849115	19977684.104719352	19080491.387911987	23023989.120796792	23807191.86779246	18848499.023255106	35072848.25225495	14127224.3621532	14820210.43839597	19094388.304601658
Com_4813_pos	Proline-hydroxyproline	--	C10 H16 N2 O4	246.12089	5.541	--	--	HMDB0006695	--	Organic acids and derivatives	Carboxylic acids and derivatives	Amino acids, peptides, and analogues	--	--	--	No results	Invalid mass	No results	493.24814	19362105.795816258	14244954.197608465	17217345.251379568	9427827.747651512	21296830.471149776	30772056.754839186	21671647.036798786	20980892.704029072	25063918.309188534	25724737.310541432	20084698.927960467	30574974.430999745	26879632.9231856	25750159.599662762	25205552.025320973
Com_4815_pos	LNH	--	C16 H26 N6 O5	382.19548	1.726	--	--	--	--	--	--	--	--	--	--	Full match	No results	No results	383.20276	13471897.120844888	12450445.229688829	9487767.092504485	19832807.891071633	14353551.277660498	12824614.221256971	12265636.249569379	26428490.305240367	21344580.967408884	22690797.49995489	30370464.4302222	34512531.74365403	18054210.8167318	20511769.43985127	21507278.981765363
Com_4833_pos	GRH	--	C14 H24 N8 O4	368.19403	5.128	--	--	--	--	--	--	--	--	--	--	Invalid mass	No results	No results	391.18338	20303322.416374397	28586051.29609849	27160771.691410024	25158831.42872084	25594465.895841256	26035389.86854588	25228065.34895505	23432734.045099527	21959382.71462993	27932547.748951197	32749603.33716516	21795862.45333921	24521159.6846996	26057259.02596443	27275050.980362013
Com_4977_pos	RLH	--	C18 H32 N8 O4	212.12653	2.179	--	--	--	--	--	--	--	--	--	--	Invalid mass	No results	No results	213.13393	15145148.123689951	19217739.274752576	23089914.612717018	14544322.180242294	19021546.96603135	19243917.02033018	18718633.146580458	17136205.079642337	24670328.05904837	18143484.208264787	21284781.66884161	33266615.92683754	19230944.5747018	17000418.68600546	23478387.474637948
Com_5070_pos	PC (14:0e/3:0)	--	C25 H52 N O7 P	509.34715	9.644	--	--	--	--	--	--	--	--	--	--	No results	Full match	Full match	510.35437	23729051.33459719	4855334.025217659	882506.5784568824	2028942.8425501578	2339009.449044192	2143937.5119823385	1002698.1113150753	481729.1829980384	796124.0233884918	698149.0686509823	1158880.4212168898	2447707.9176766453	5486187.37534707	5195042.3173263585	7330671.927002492
Com_5198_pos	��-Ergocryptine	alpha-Ergocryptine	C32 H41 N5 O5	557.30438	5.449	cpd:C07545	--	--	--	--	--	--	--	--	--	Invalid mass	No results	No results	558.31232	22023736.72615552	21370286.82152806	9012684.55826453	26911962.52751753	25877087.675465953	18729934.883392558	20972277.652957037	14682454.014201254	28449861.622061823	24868651.55122185	28138662.01940155	28077073.517714903	19433153.0257981	28474162.611759413	26884809.711057708
Com_5203_pos	2-(1-adamantyl)-1-morpholinoethan-1-one	--	C16 H25 N O2	263.18673	6.561	--	--	--	--	--	--	--	--	--	--	Invalid mass	No results	No results	264.19373	3873560.5761787193	3802074.7566585513	2691591.0582446954	1710679.776918781	1513962.038552609	1324580.896268649	8071729.606376567	5936917.618112342	12517482.54066859	10728305.55349065	11616559.454410361	31633576.552147083	10141642.2887345	11323611.701499559	10770531.818837795
Com_5214_pos	ENK	--	C15 H27 N5 O7	389.19015	3.922	--	--	--	--	--	--	--	--	--	--	Full match	No results	No results	390.1973	14930785.066867942	19903292.813929226	16490041.514238605	18520034.27379517	13242899.010010203	18453773.28424205	20232633.562905848	19714574.885024045	19415965.719218183	24382192.751832545	30077022.241154224	28476475.960130032	19235877.7589677	23426938.09002153	24114956.596598506
Com_5216_pos	IPH	--	C17 H27 N5 O4	182.60281	2.25	--	--	HMDB0000228	--	Benzenoids	Phenols	1-hydroxy-4-unsubstituted benzenoids	--	--	--	Invalid mass	No results	No results	183.61014	16531555.174671	21911883.226063367	17974844.626445312	19760086.16074286	22767366.575310346	22672799.342904996	33122448.413897756	23474872.14809314	27551192.57649656	21259272.14248572	20334230.660286922	20997872.5318372	21346586.4672374	30577882.57462789	24295306.952891886
Com_5281_pos	RPH	--	C17 H28 N8 O4	408.22126	2.146	--	--	HMDB0014868	--	Organoheterocyclic compounds	Benzimidazoles	-	--	--	--	Invalid mass	No results	No results	205.1179	8550340.424300734	13488534.570941178	12105368.404331382	17253776.798507664	14308408.31267953	12978514.40338286	24588382.06061659	29477386.852427498	19074365.843025684	17443855.737296987	27871339.871365648	22966223.843217757	16954550.358886	21073340.25735091	17445960.127983667
Com_5288_pos	NNK	4-(N-Nitrosomethylamino)-1-(3-pyridyl)-1-butanone; NNK	C14 H26 N6 O6	374.19049	1.456	cpd:C16453	map00980 Metabolism of xenobiotics by cytochrome P450;map05204 Chemical carcinogenesis	HMDB0011603	--	Organic oxygen compounds	Organooxygen compounds	Carbonyl compounds	--	--	--	Full match	No results	No results	375.19812	13965522.48008451	18830987.06120222	14643996.407325815	18392368.96440983	12436441.919431226	17159197.75088472	25032421.058225863	19709230.874056004	25164625.050010316	26426362.24710328	24762988.62365813	31170972.690596823	16258276.5806076	19125104.8623834	19374810.850930545
Com_5348_pos	7-(1-pyrrolidinyl)pyrimido[4,5-d]pyrimidin-4-amine	--	C10 H12 N6	432.22123	1.47	--	--	--	--	--	--	--	--	--	--	Invalid mass	No results	No results	217.11789	15310190.54561874	15095898.033875285	16205894.036846964	11272509.164076563	11449066.464464398	13510370.53284215	12688887.882613475	11059154.487877863	26637523.547777683	26374430.077002894	29359220.53884962	26318386.177922703	17123471.3078106	20099847.813309245	16625769.197985096
Com_5351_pos	Menaquinone	Menaquinone; Vitamin K2	C31 H40 O2	444.3044	1.835	cpd:C00828	map00130 Ubiquinone and other terpenoid-quinone biosynthesis;map01100 Metabolic pathways;map04977 Vitamin digestion and absorption	HMDB0259856	--	Lipids and lipid-like molecules	Prenol lipids	Diterpenoids	--	--	--	No results	No results	Full match	223.15929	11539215.67765098	20025730.014351945	18649599.018732287	20716774.919295594	28911431.61433381	25991847.592384446	13680722.433524022	21011547.20618063	22027322.185987726	18515027.54709916	21533891.870510545	11768645.021732995	17256195.7737031	15027016.815667924	13003990.17250013
Com_5540_pos	KNK	--	C16 H32 N6 O5	388.24244	1.079	--	--	--	--	--	--	--	--	--	--	Full match	No results	No results	195.12836	17511805.942428812	17599557.505716555	13056802.96355241	18624090.29404848	13364409.1830616	19739409.101524502	16685690.59383442	17965594.51424289	17623371.0267978	28386455.290660933	22396254.467090346	29688101.431737926	16707234.9358255	19395389.36287901	19967510.170738198
Com_5547_pos	2-{[2-oxo-2-(3-pyridylamino)ethyl]thio}acetic acid	--	C9 H10 N2 O3 S	226.04228	1.31	--	--	--	--	--	--	--	--	--	--	Full match	No results	No results	227.04951	8214938.877339417	10349803.393824534	8784856.32583896	9265854.287859857	8396620.560313031	10659494.346518843	27744278.504797492	27980133.63578679	21950662.698159732	26584976.475249704	22996975.819317333	24220218.15253816	19346479.2571664	19478639.430253554	21070501.82997789
Com_5553_pos	WKK	--	C23 H36 N6 O4	460.27286	4.0	--	--	--	--	--	--	--	--	--	--	Invalid mass	No results	No results	461.27966	14408345.169017239	12198167.97292474	8766074.457640048	15697680.030659504	14363714.812036263	16139788.451303951	18096806.96202607	23634593.21284262	19378499.83726199	23455712.34352812	27747038.39415052	29590440.36864573	18581372.5763014	15685497.56182039	18686539.210907184
Com_5596_pos	Prostaglandin E2-1-glyceryl ester	--	C23 H38 O7	443.28548	4.2	--	--	--	--	--	--	--	--	--	--	Invalid mass	No results	No results	444.29218	11976953.496334262	11041919.511096817	8881251.464265464	12941393.714479474	14408542.922824541	13012601.508192545	16009841.12687928	24752312.86479542	16871635.025502592	16832850.32983917	15738602.192948194	22615501.477506164	22832600.1118125	14281173.47054369	22054222.305730414
Com_5620_pos	PC (18:3e/2:0)	--	C28 H52 N O7 P	545.34692	9.162	--	--	--	--	--	--	--	--	--	--	No results	Full match	No results	546.35419	21297775.11660124	1805696.1144566177	1720409.4681631092	1743023.7953281687	2463036.976346049	2277682.1264546476	2066802.358917502	1803429.194128772	2239659.3318416686	2392127.85784093	6049778.086134415	5686682.11602553	8529900.23811864	8509636.449017875	6040812.681486917
Com_5647_pos	Oxohongdenafil	--	C25 H32 N6 O4	960.49726	3.969	--	--	--	--	--	--	--	--	--	--	Invalid mass	No results	No results	481.25586	15095065.3597416	19411670.339663956	11597376.566183746	24389403.77708579	27215966.425194435	27487858.22671622	22398322.02345826	16860307.760895144	8089120.992175295	10730771.932228703	7426813.866344747	13121627.130677177	11787421.276842	15796563.372518532	10172413.436337518
Com_5660_pos	Lysopc 20:0	--	C28 H58 N O7 P	551.39429	10.325	--	--	--	--	--	--	--	--	--	--	No results	No results	Full match	552.40186	21110166.130270064	2070758.2825320582	1387630.6769770826	1586365.1522615917	1994721.064662053	2021044.575450349	529873.2243336533	549003.2932883126	604960.0483271782	498577.79983070935	1056754.1441864516	1169416.60003677	5252855.25221675	5618849.944351396	8167746.0973236635
Com_5682_pos	PMK	--	C16 H30 N4 O4 S	187.09926	2.463	--	--	--	--	--	--	--	--	--	--	Invalid mass	No results	No results	188.1064	15489442.44433142	23947190.661635306	16147549.91490238	18146854.181793023	23004899.877304826	21144986.06190122	16493656.4732377	18502739.482061412	14172878.063079836	11260207.157255337	10526093.157309907	5921570.198582328	18435724.1755913	14936068.465481682	14706547.064969921
Com_5712_pos	Estriol	Estriol; 1,3,5(10)-Estratriene-3,16-alpha,17beta-triol	C18 H24 O3	288.17342	4.733	cpd:C05141	map00140 Steroid hormone biosynthesis;map01100 Metabolic pathways	HMDB0000153	--	Lipids and lipid-like molecules	Steroids and steroid derivatives	Estrane steroids	--	--	--	No results	No results	Full match	289.18069	12956917.757257769	14498235.63373306	16340099.242396357	19192288.864434622	23009914.758603815	24807825.480449844	19969529.66070874	27072138.373948973	9962491.841471301	13688044.164543001	7593869.20284679	9758380.50457537	15814246.6562532	15437779.906289527	16025596.293096738
Com_5741_pos	DL-Norvaline	--	C5 H11 N O2	117.07897	1.352	--	--	HMDB0251527	--	Organic acids and derivatives	Carboxylic acids and derivatives	Amino acids, peptides, and analogues	--	--	--	No results	No results	Full match	118.08624	9461516.458622277	7324192.931372993	10809553.3792227	10220514.605757924	11517993.23388854	11896297.419222977	29947982.147921015	16317442.590819508	24075588.847815353	20765547.715936825	20496090.50280246	22788902.012916207	16418131.8629778	18610098.672767643	16118937.316685293
Com_5748_pos	UMP	UMP; Uridylic acid; Uridine monophosphate; Uridine 5'-monophosphate; 5'Uridylic acid	C9 H13 N2 O9 P	324.03489	1.85	cpd:C00105	map00240 Pyrimidine metabolism;map01100 Metabolic pathways	HMDB0000288	--	Nucleosides, nucleotides, and analogues	Pyrimidine nucleotides	Pyrimidine ribonucleotides	--	--	--	No results	No results	Full match	325.04221	14250959.64863466	12605653.704134636	15891064.33068011	12743512.84242218	16581320.840461943	16226689.339516077	14090317.092295656	12915581.810276235	20241780.485300325	18574730.82950304	26064573.657183897	28468580.93706615	17417377.6082219	19573411.151621267	24423393.48075003
Com_5749_pos	TNK	--	C14 H27 N5 O6	686.37069	4.707	--	--	--	--	--	--	--	--	--	--	Invalid mass	No results	No results	344.19232	13605856.620783884	23055068.032879014	17491247.378496356	20279829.92014138	18434077.458505288	17471787.57025573	17671204.011148162	19002627.517456632	14483551.2639045	24323550.18209639	15729555.475199258	16875149.93510401	17514747.1143106	18645528.108322322	32273065.766383912
Com_5808_pos	N-Acetyl-L-methionine	N-Acetylmethionine; N-Acetyl-L-methionine	C7 H13 N O3 S	191.06132	2.224	cpd:C02712	--	HMDB0011745	--	Organic acids and derivatives	Carboxylic acids and derivatives	Amino acids, peptides, and analogues	--	--	--	No results	No results	Full match	192.06874	4684992.640057946	6267828.5666612815	20669666.222299736	17180153.866739355	23138620.64924195	25705276.445608035	23948588.24036462	17285929.441499762	24523189.176359843	15696191.012430955	10234229.42944304	28130508.379808526	20345710.0549743	22082019.92381066	19819332.523942444
Com_5843_pos	16(R)-HETE	16(R)-HETE; (5Z,8Z,11Z,14Z)-(16R)-16-Hydroxyeicosa-5,8,11,14-tetraenoic acid; (5Z,8Z,11Z,14Z)-(16R)-16-Hydroxyicosa-5,8,11,14-tetraenoic acid	C20 H32 O3	360.22659	8.274	cpd:C14778	map00590 Arachidonic acid metabolism	HMDB0004680	--	Lipids and lipid-like molecules	Fatty Acyls	Eicosanoids	--	--	--	Invalid mass	Invalid mass	No results	343.22324	20393859.136666793	2719998.8271913277	1966777.5650141204	2917707.2205494638	2698166.22765594	2883355.9354984914	2762181.3866160316	1459638.2951875825	3591868.5249400437	2820297.081949238	3035577.860944006	7561844.866209021	6816528.48170074	6447512.12059679	8029403.118273957
Com_5881_pos	(3beta,9xi)-3-(beta-D-Glucopyranosyloxy)-14-hydroxycard-20(22)-enolide	--	C29 H44 O9	553.32152	3.982	--	--	--	--	--	--	--	--	--	--	Invalid mass	No results	No results	554.32928	18862803.564684503	22068655.896808986	20229946.387422543	22820075.748936348	21156829.705665335	20506897.070258565	22804311.047292054	24299689.826515343	17206159.347042467	17925045.872484934	21917509.095168144	20929933.919001788	21593332.4661083	21609174.85302298	16086251.654718596
Com_5928_pos	Arachidonoyl ethanolamide phosphate	--	C22 H38 N O5 P	427.24292	5.206	--	--	--	--	--	--	--	--	--	--	Invalid mass	No results	No results	428.25003	4613618.387156046	4062536.2503455076	5252891.768051587	5063450.604084343	11769760.757675398	15277618.58693452	7087522.658248379	25998325.78563255	6965639.681326416	7632497.166536162	5580026.234319129	19008381.79051326	5403776.54258394	4804164.13981607	7630042.086780435
Com_5932_pos	KPH	--	C17 H28 N6 O4	380.21982	4.975	--	--	--	--	--	--	--	--	--	--	Invalid mass	No results	No results	381.22644	3879462.149915936	4959357.701813515	2039538.417384435	4728612.592287665	7918356.8571467195	6198576.914095873	28900862.45590208	3770253.0840471988	6725292.203406719	8904033.82498745	9292015.634131506	7584623.747371523	6243639.64726778	5888615.516762991	5651305.957310391
Com_6017_pos	N epsilon,N epsilon,N epsilon-trimethyllysine	--	C9 H20 N2 O2	188.15212	2.429	--	--	--	--	--	--	--	--	--	--	No results	No results	Full match	189.15935	13733939.654055227	21440565.248419236	19062554.622816235	21503469.12479416	25334003.404884245	25642281.018753674	23394126.462932535	25556094.58854115	18789253.15721314	15013039.230988001	14719477.953610394	15902780.19668868	19268502.0962365	19445628.421916604	22192754.608390838
Com_6038_pos	N-Acetyl-D-lactosamine	--	C14 H25 N O11	383.14121	1.423	--	--	--	--	--	--	--	--	--	--	Full match	No results	No results	384.1485	14407891.801910298	15334469.308970941	18092179.130764935	13860704.658965005	13752458.165469531	17174608.724759668	13733258.300073968	11921304.744944453	13782252.417515093	16024892.329502903	15484960.935891949	26962583.17844609	12405885.1208698	17442942.807292063	17494388.745635174
Com_6041_pos	Homoarginine	Homoarginine; L-Homoarginine	C7 H16 N4 O2	188.12746	4.861	cpd:C01924	--	HMDB0000670	--	Organic acids and derivatives	Carboxylic acids and derivatives	Amino acids, peptides, and analogues	--	--	--	No results	No results	Full match	189.13475	14889557.461851409	2698691.235629621	17786759.8092313	22854140.77535334	17945689.43848853	12882181.680750187	17114007.29999503	22951829.03406294	12854593.86161655	20641311.598796003	22047447.480632156	17493050.79442766	14934803.1200824	14495424.57440152	18235645.499323636
Com_6150_pos	SMK	--	C14 H28 N4 O5 S	364.17401	4.968	--	--	--	--	--	--	--	--	--	--	Invalid mass	No results	No results	365.18103	16038455.959342167	15722010.453973275	14427910.920217447	22497492.62999167	11467650.221631834	14407666.957775123	9386393.410516614	11564777.699144501	16172718.1228439	15603210.662877727	22608707.50330727	19350741.11002842	11896169.0482588	21882107.973982453	20224828.112599496
Com_6264_pos	3-(3,4-Dihydroxyphenyl)-2-Methylalanine	--	C10 H13 N O4	211.08452	5.03	--	--	--	--	--	--	--	--	--	--	No results	No results	Full match	212.09167	13584539.976626823	13477339.14279507	15544235.207399802	16425268.833684847	13400874.309740989	16930433.93137989	18283709.395484112	13933777.866683394	21687781.329095744	22541143.452848952	24781090.334776107	21156679.656836074	13347678.6787993	15106351.868674636	19544220.20298031
Com_6340_pos	KKK	--	C18 H38 N6 O4	201.14712	1.041	--	--	--	--	--	--	--	--	--	--	Invalid mass	No results	No results	202.15422	9131664.177207604	9418962.724123815	6552041.1131938035	7726582.764453547	11601974.244687881	16079423.377575934	10297256.490053974	24281301.861511137	13177414.208461903	13500661.29471389	17086148.046064667	22783863.6684318	9425895.38624349	16298272.765297787	16214161.245763564
Com_6345_pos	Deoxyadenosine	Deoxyadenosine; 2'-Deoxyadenosine	C10 H13 N5 O3	251.10211	3.93	cpd:C00559	map00230 Purine metabolism;map01100 Metabolic pathways	HMDB0000101	--	Nucleosides, nucleotides, and analogues	Purine nucleosides	Purine 2'-deoxyribonucleosides	--	--	--	No results	No results	Full match	252.10838	15462248.639920121	21330430.825185474	17062309.762506455	17210335.60014721	14821668.86381077	9875593.217465064	16606808.668587586	10004417.139044499	20079317.340686075	22612519.86103726	20961830.459243897	17745032.63712068	18874427.2672034	13414063.101312486	17628983.435750097
Com_6346_pos	GPK	--	C13 H24 N4 O4	600.36012	4.794	--	--	--	--	--	--	--	--	--	--	Invalid mass	No results	No results	301.18777	17449070.377702855	19586026.90256668	10108541.593476245	20006782.84382283	20318579.71766315	23726577.092404377	21738588.34172055	24257637.091336858	11579322.696524357	14633484.073549323	7119263.635503498	8768243.691306343	17266862.4959682	15506529.375873437	20079678.185001478
Com_6380_pos	YLK	--	C21 H34 N4 O5	211.12656	4.73	--	--	--	--	--	--	--	--	--	--	Invalid mass	No results	No results	212.13383	16125660.511419449	20291232.965425797	17894038.090749264	21644149.194773234	19581952.154064823	20356390.750956494	16326317.50557969	18823041.36070098	12330997.765899362	20766253.09364343	18041236.012016483	13916317.879008682	15059228.260066	19198895.600910358	16940275.118926257
Com_6386_pos	4-Hydroxypropranolol	--	C16 H21 N O3	550.29707	4.882	--	--	--	--	--	--	--	--	--	--	No results	Invalid mass	No results	276.15579	14681839.12499837	21166649.598196898	14056996.0265771	19993968.93764421	22233045.944460504	19317860.532796413	19823308.51180065	20687006.563382804	23963731.229705352	15536374.433879623	18415241.896085713	12967884.236781668	18404930.8340414	19667898.808081504	21491790.99907173
Com_6587_pos	Pro-Leu	--	C11 H20 N2 O3	228.1468	1.88	--	--	HMDB0253028	--	Organic acids and derivatives	Carboxylic acids and derivatives	Amino acids, peptides, and analogues	--	--	--	No results	No results	Full match	229.15408	7756933.951744501	11972240.144535959	11735234.106794994	11424689.893552206	11074709.580594616	11308000.567504238	16855112.18138098	21274070.361557283	16796364.5152975	24747735.07733243	21155821.00104457	24661288.849363767	12835500.2359156	10582829.149244985	15582694.759269342
Com_6744_pos	Benzoylecgonine	Benzoylecgonine	C16 H19 N O4	289.12676	2.262	cpd:C10847	--	HMDB0242697	--	Benzenoids	Benzene and substituted derivatives	Benzoic acids and derivatives	--	--	--	Invalid mass	No results	No results	290.13416	9357513.831209458	11271861.929741517	8167201.00734025	9711200.82904444	8819648.640806017	11281124.48643795	11944855.027254147	10719678.05587795	16534391.322003735	17880568.516780432	22887693.818028424	20136319.335156202	14139211.9816928	14594209.370439712	13832303.023405781
Com_6769_pos	PMH	--	C16 H25 N5 O4 S	191.58176	3.97	--	--	--	--	--	--	--	--	--	--	Invalid mass	No results	No results	192.58859	12837693.428537155	11464530.091073718	8841175.73828917	8123097.92383737	10699025.380048258	9553106.348107394	7134932.886717678	6232968.648240538	11320799.976830816	15951639.962478807	22802014.72991008	23306224.95564878	11720802.492786	13340224.547258561	16293297.194760036
Com_6787_pos	Thromboxane B2	Thromboxane B2; TXB2	C20 H34 O6	784.43498	4.875	cpd:C05963	map00590 Arachidonic acid metabolism;map01100 Metabolic pathways;map04726 Serotonergic synapse;map04976 Bile secretion	HMDB0003252	LMFA03030002	Lipids and lipid-like molecules	Fatty Acyls	Eicosanoids	Fatty Acyls [FA]	Eicosanoids [FA03]	Thromboxanes [FA0303]	Invalid mass	No results	No results	393.22464	10819573.91163924	17484716.117992613	14651863.273860862	19315891.069382075	22420869.598558664	17238914.15598033	10346314.911652332	14343289.255151339	13851319.377578057	16020285.771107547	22408734.068720426	15680641.098365376	16339667.4688712	17603328.44896048	17171477.803200204
Com_6873_pos	AL 8810	--	C24 H31 F O4	848.41733	2.559	--	--	--	--	--	--	--	--	--	--	Invalid mass	No results	No results	425.21594	17184387.944515184	14658091.114925973	5637662.455588101	13433529.11965039	12842699.36357444	11577112.778890269	4476327.118973141	3420826.807939835	11803147.519185131	10708754.821680166	7990392.142133369	22992604.73105923	12916318.0269654	13152635.316748459	14731228.211568622
Com_6924_pos	FNK	--	C19 H29 N5 O5	203.60804	3.953	--	--	--	--	--	--	--	--	--	--	Invalid mass	No results	No results	204.61513	10978697.22521539	9823175.22577192	7211337.664021281	7875855.41254352	9766584.526330201	8391875.85966627	8756585.233801385	16699731.11338567	16427346.816500874	15230554.177855695	11250666.223429978	23379988.78178762	16815476.1733949	10374708.143539479	11022322.491931938
Com_6948_pos	Estradiol	Estradiol-17beta; Estradiol; beta-Estradiol	C18 H24 O2	272.17897	5.048	cpd:C00951	map00140 Steroid hormone biosynthesis;map01100 Metabolic pathways;map01522 Endocrine resistance;map04913 Ovarian steroidogenesis;map04915 Estrogen signaling pathway;map04917 Prolactin signaling pathway;map04961 Endocrine and other factor-regulated calcium reabsorption;map05200 Pathways in cancer;map05215 Prostate cancer;map05224 Breast cancer	HMDB0000151	--	Lipids and lipid-like molecules	Steroids and steroid derivatives	Estrane steroids	--	--	--	No results	No results	Full match	273.18649	11198868.2539722	17054443.07595416	17319128.498240594	15912613.206655543	12611386.897771826	17400835.421421584	21917339.435379118	18517189.984467715	17595986.08930146	23304787.40316856	13709371.918998664	23283109.07224092	16372513.4808137	16762849.425430631	22288102.351302803
Com_7343_pos	7-methyl-3-nitroimidazo[1,2-a]pyridine	--	C8 H7 N3 O2	199.03288	1.294	--	--	--	--	--	--	--	--	--	--	Invalid mass	No results	No results	200.04001	13600956.426265739	10302790.474722134	10916810.959067486	9435790.648875287	10150006.022482205	10544432.160588618	10753611.42275255	10048136.25526493	10824972.324519169	15584903.556760399	14767686.39992782	21773875.245820075	10192059.8051926	10736272.311086249	12534204.625745766
Com_7388_pos	RLK	--	C18 H37 N7 O4	415.2897	2.227	--	--	--	--	--	--	--	--	--	--	Full match	No results	No results	208.65219	11865321.601018675	11800197.795731338	9677886.580751413	13186124.049220903	15188061.65797893	14032890.220538437	13976670.569274234	20450986.448088773	9849447.651475979	10326090.985573957	17177155.641111486	14754415.684784682	12248108.8365759	13894774.912679309	14891334.950582923
Com_7438_pos	PQH	--	C16 H24 N6 O5	358.18959	2.244	--	--	--	--	--	--	--	--	--	--	Invalid mass	No results	No results	359.19672	15702626.812989531	17832580.212427914	13824533.832187017	12391188.359651437	9955009.29197638	6145540.619498624	8892309.268672442	12701816.711701972	9812956.046473393	12759209.343829898	7927717.289672406	11991359.220742805	8304944.03065201	4548457.943502182	8963076.475443019
Com_7487_pos	3-[4-methyl-1-(2-methylpropanoyl)-3-oxocyclohexyl]butanoic acid	--	C15 H24 O4	290.1476	1.724	--	--	--	--	--	--	--	--	--	--	Invalid mass	No results	No results	291.1546	5934323.410632635	9907073.93839613	4248843.320951402	6965696.458509889	6368707.064906432	5282507.527252758	9871480.11897939	20171417.785371233	16052681.103282124	11239553.874411194	11530088.703840267	13319540.352531295	8923814.55904145	10256010.444089105	11203796.589576911
Com_7652_pos	Asparagine	Asparagine	C4 H8 N2 O3	115.02679	1.84	cpd:C16438	--	HMDB0251512	--	Organic acids and derivatives	Carboxylic acids and derivatives	Amino acids, peptides, and analogues	--	--	--	Invalid mass	Invalid mass	No results	116.03429	8042441.829125173	11806021.499894563	10944439.790093802	10573703.44869878	12363343.326146858	12651568.790725695	12605364.648337224	19682199.741912805	13980094.784915935	19145936.79308384	14086169.747880032	18558457.93739177	10652147.5466181	13636585.825389093	14511400.102652134
Com_8015_pos	trans-3-Hydroxycotinine	--	C10 H12 N2 O2	384.1794	3.965	--	--	HMDB0001390	--	Organoheterocyclic compounds	Pyridines and derivatives	Pyrrolidinylpyridines	--	--	--	Invalid mass	No results	No results	193.09695	12736578.427955544	16432479.804438313	9695642.77594187	13404850.115559844	14341882.214861551	16407165.852281554	9611600.436242128	13158976.795527041	15008817.641676752	14904679.831867136	14775244.205140887	14012817.023578335	14871429.4859563	12441431.303051783	16354043.177456561
Com_8038_pos	YNK	--	C19 H29 N5 O6	405.20198	1.858	--	--	--	--	--	--	--	--	--	--	Invalid mass	No results	No results	406.20926	5259105.086490231	6239282.18221739	14095739.537657512	16728031.089551244	6224250.687066198	6216973.538606111	7195851.562912873	9449618.685290135	3799460.5171485846	6265413.33826541	12489162.628679851	8654426.709590595	4527791.56475256	6023124.293450515	7948618.958849698
Com_8057_pos	2-Arachidonoyl glycerol	--	C23 H38 O4	360.26534	8.805	--	--	--	LMGL01010028	--	--	--	Glycerolipids [GL]	Monoradylglycerols [GL01]	Monoacylglycerols [GL0101]	Invalid mass	Invalid mass	No results	361.27264	14345487.01053665	1514352.8995780747	1182403.8423239905	1949588.727347017	1317184.6210259607	1520250.330587323	1059667.117533368	928891.7032952909	987094.0592113016	949833.7993381876	1230091.116993862	546852.5495200226	4564538.99357045	4258829.467389393	4853359.640171929
Com_8062_pos	VQH	--	C16 H26 N6 O5	382.19451	1.443	--	--	--	--	--	--	--	--	--	--	Invalid mass	No results	No results	383.20178	11027833.638423927	11974829.043055983	11060115.981790015	12137205.237243043	11326901.510549122	11980256.098267375	20625126.435193364	11839306.706863731	13317878.680384772	17660152.77122739	16532634.70313909	13411616.139395494	10060863.2883198	10633425.486559492	14596410.30140998
Com_8101_pos	PC (16:2e/6:0)	--	C30 H58 N O7 P	575.39413	10.35	--	--	--	--	--	--	--	--	--	--	No results	Full match	No results	576.40137	14239992.13577849	1022836.7250833138	872344.0888896454	727707.784461216	1297041.4405440104	1366851.883342432	955246.3436618053	624207.9622062221	1097932.447861286	875866.9089194499	3159815.905657933	1646726.8210338468	4464959.45049147	4264629.528801394	7382207.770747795
Com_8189_pos	gamma-Glutamylcysteine	gamma-L-Glutamyl-L-cysteine; L-gamma-Glutamylcysteine; 5-L-Glutamyl-L-cysteine; gamma-Glutamylcysteine	C8 H14 N2 O5 S	250.06146	1.767	cpd:C00669	map00480 Glutathione metabolism;map01100 Metabolic pathways;map04216 Ferroptosis	HMDB0001049	--	Organic acids and derivatives	Carboxylic acids and derivatives	Amino acids, peptides, and analogues	--	--	--	No results	No results	Full match	251.06874	1863891.5119408695	2347769.572374272	1961037.0480895878	1279024.8673797206	3010689.2117001396	2717022.8963938933	14207869.553450389	5429627.36483936	19046746.143422097	14000222.345895283	4934745.1376998685	12769219.023667222	2676482.56429294	2538549.624300752	3603831.3611275246
Com_8397_pos	Cer-NDS (d18:0/18:1)	--	C36 H71 N O3	565.54213	9.482	--	--	--	--	--	--	--	--	--	--	No results	Full match	No results	566.54926	13601845.839980999	1429640.3142245705	1125179.8548429778	936450.6968537848	975883.7147128489	1543550.3902209094	368580.1730044744	523808.0903069986	343921.60348728293	360746.7939903258	769864.045341783	278305.255426869	4405358.436021	3090220.243363146	4542820.4353514975
Com_8443_pos	2-((Dimethylamino)methyl)phenol	--	C9 H13 N O	302.20585	1.101	--	--	--	--	--	--	--	--	--	--	Invalid mass	No results	No results	152.1102	11170233.447254507	12908240.126791816	13596288.013657095	12072541.454883805	17385491.693598278	14044793.432963712	10207906.124559635	9055622.646354532	12543434.542913178	19141819.399273228	12605737.09830994	13110916.514454998	10454582.3055218	12324515.673963653	13782546.056811897
Com_8470_pos	QPK	--	C16 H29 N5 O5	185.60797	2.183	--	--	--	--	--	--	--	--	--	--	Invalid mass	No results	No results	186.61536	13459069.15090383	14681594.517061003	13595521.74525391	6681093.031010099	14941774.296454942	14668374.771271493	11701367.530135965	14116657.919499684	11071178.67589752	17548255.427269284	13507261.078728214	16638588.057741385	11320628.4002859	12099245.69312281	13238875.475060701
Com_8472_pos	PE (18:5e/6:0)	--	C29 H50 N O7 P	555.33125	9.667	--	--	--	--	--	--	--	--	--	--	No results	Full match	No results	556.33832	13457776.415117191	1304281.383604371	9917225.691237446	1123299.7750097923	1886178.777794413	2028323.0316738419	1294074.1572119244	3866307.1593695465	3256985.7609743653	1377294.2256001164	1490452.2038830365	587882.5983070072	6247930.31358701	3377900.8900681348	4544298.754721652
Com_8478_pos	beta-Estradiol 17-Acetate	--	C20 H26 O3	314.18788	2.269	--	--	--	--	--	--	--	--	--	--	No results	No results	Full match	315.19516	9496266.470568873	9647614.581046017	8721230.168686897	9385730.017552057	11033760.012904689	9456479.91810494	11569390.742659403	11891722.985043835	14690357.030464498	8369909.822268396	17560459.630052466	13982920.5931989	11238648.5253861	10045804.02581411	8006734.84337269
Com_8500_pos	GMK	--	C13 H26 N4 O4 S	312.19098	2.125	--	--	--	--	--	--	--	--	--	--	Invalid mass	No results	No results	313.19775	13404044.210627275	12587786.775574554	9358383.41018863	11049315.588340206	12596173.108028468	10785167.814866846	15330754.828194605	14403354.65393013	15797252.649536172	9128972.865725957	13716341.15177423	13448259.019912262	11304088.4911183	12538542.152023109	18144444.46441144
Com_8619_pos	N-Desmethyltramadol	--	C15 H23 N O2	227.18795	10.091	--	--	HMDB0061007	--	Benzenoids	Phenol ethers	Anisoles	--	--	--	Invalid mass	No results	No results	228.1953	13193112.552103631	2126408.5060032634	828246.0232773044	692951.5164077117	875398.575471766	775322.3056334466	606004.3954674219	923438.0193472338	816621.783419711	549794.335133401	516392.51702855725	2336920.2165496605	3161362.01346831	2957377.3664969797	4937049.1248399615
Com_8620_pos	ERH	--	C17 H28 N8 O6	440.21947	2.747	--	--	--	--	--	--	--	--	--	--	Invalid mass	No results	No results	441.22675	13192134.065231763	13222785.536851922	9978043.350878948	11728095.056247327	16481422.811869398	16016235.329947833	14620202.340448344	13639816.339852145	10901517.724327067	11157515.695341451	6809003.2263199305	7422636.596625552	10935125.7103581	11099072.061262665	11283495.334993403
Com_8767_pos	Lysops 22:5	--	C28 H46 N O9 P	571.28976	5.289	--	--	--	--	--	--	--	--	--	--	No results	No results	Full match	572.29755	10542462.602212569	11946323.289719354	11594686.273070857	12845947.411209151	11408155.837790705	17159040.430600572	18312385.79440472	10189615.41208218	17543544.064879794	17162571.127338618	15850690.005338773	15341191.845162746	11447982.9865288	10149749.947587064	19353622.44218117
Com_8787_pos	5-Hydroxytryptophan	5-Hydroxytryptophan; 5-HTP	C11 H12 N2 O3	220.08444	3.946	cpd:C01017	--	HMDB0000472	--	Organoheterocyclic compounds	Indoles and derivatives	Tryptamines and derivatives	--	--	--	No results	No results	Full match	221.09172	9056336.705098812	14692707.641178561	15865376.650376923	14305314.325465672	13741982.911570968	13508192.047002843	6567516.830763884	8343185.73190881	8449722.164715154	11635104.531985806	7252734.906293629	8410046.66796601	11230182.8202602	9044173.301463453	10380881.48018545
Com_8851_pos	PC (22:6e/15:1)	--	C45 H78 N O7 P	775.54479	9.78	--	--	--	--	--	--	--	--	--	--	No results	Invalid mass	No results	776.55206	4564969.447165204	3562402.162273884	13122656.352761082	5685933.646863341	6382768.2763144905	17938061.96956172	3796802.7789029963	6198962.344963857	4297318.454888936	4328363.7779974	6707447.520526481	2098814.6680447096	7297603.17858491	4924386.219344852	5161485.40884929
Com_8859_pos	2,6-Dihydroxypurine	--	C5 H4 N4 O2	152.03326	3.337	--	--	HMDB0000292	--	Organoheterocyclic compounds	Imidazopyrimidines	Purines and purine derivatives	--	--	--	No results	No results	Full match	153.04039	7605861.15634986	14557813.099045832	11737639.090903172	13329534.785989823	13606271.817133106	12069975.435545659	5693724.842306217	13005139.866598114	13471231.621300098	10534377.367148053	14832884.494764747	14824598.143002499	11590299.489026	13780138.444468891	14513675.208860507
Com_8903_pos	MNK	--	C15 H29 N5 O5 S	373.18536	5.164	--	--	--	--	--	--	--	--	--	--	Invalid mass	No results	No results	374.19263	12712401.706001498	8722898.880530154	15641251.189843776	14686964.617428226	12686883.43761471	10292565.172448492	6370998.059291646	7932249.889209296	9234030.370183317	7233308.216029794	3325876.3370327023	9731002.91316451	7964454.730714	8728705.951209456	4482177.291925536
Com_8915_pos	PC (18:1e/13:0)	--	C39 H78 N O7 P	703.5491	10.527	--	--	--	--	--	--	--	--	--	--	No results	Full match	No results	704.55682	12691475.107716583	284198.2138146868	764827.1008001025	2534352.9396754727	12598052.586944401	6065960.047809541	238064.89753952975	218079.05744023627	2488577.6911301077	4708965.583367514	252383.05771419665	203042.04067031518	405155.659955399	442386.6309100411	424174.1935858904
Com_8960_pos	HRH	--	C18 H28 N10 O4	448.23221	5.159	--	--	--	--	--	--	--	--	--	--	Invalid mass	No results	No results	449.23935	9788584.5711209	10305088.705988776	4986990.194706765	7503257.979063047	9364366.62717472	6984072.67917619	7782449.58577964	8788709.784555096	17080994.529499855	9107274.152976599	7796374.105853971	11900211.786489068	4644972.09806146	8571020.933197513	9578753.694415886
Com_8998_pos	4-Pyridoxic acid	4-Pyridoxate; 4-Pyridoxic acid	C8 H9 N O4	183.05289	2.473	cpd:C00847	map00750 Vitamin B6 metabolism;map01100 Metabolic pathways	HMDB0000017	--	Organoheterocyclic compounds	Pyridines and derivatives	Pyridinecarboxylic acids and derivatives	--	--	--	No results	No results	Full match	184.06032	7295557.901122139	8155443.721996251	11914612.656079149	9644116.414076976	11208169.477081632	11877744.250066351	14711722.372622062	12005357.889962738	11949885.36892465	11897386.140150366	9287784.499173304	17180981.324027818	9639624.80011024	11350521.399056518	12243878.978734644
Com_9028_pos	TPH	--	C15 H23 N5 O5	353.16926	1.887	--	--	--	--	--	--	--	--	--	--	Full match	No results	No results	354.17749	9483709.091322377	11437654.92311705	9373680.610024588	11907384.149189508	10720059.411672004	12861457.43850598	10891744.28351498	8763011.160203505	12557754.501383953	14608530.77599229	14870011.573959267	15987761.271037217	13324808.4311769	11403301.463409105	11457151.274679681
Com_9051_pos	IQH	--	C17 H28 N6 O5	198.10583	3.617	--	--	--	--	--	--	--	--	--	--	Invalid mass	No results	No results	199.11313	8353182.208894104	11711075.098122181	11327378.351870826	14470684.938885005	14403193.638504587	13488256.659132162	12872722.179869013	9280266.777247405	14521333.61205632	14289387.07337901	6033099.142759118	4897966.996641066	10931085.749559	13949215.943308437	11977409.469396763
Com_9063_pos	Phenylacetylglycine	Phenylacetylglycine	C10 H11 N O3	193.07433	3.612	cpd:C05598	map00360 Phenylalanine metabolism	HMDB0000821	--	Organic acids and derivatives	Carboxylic acids and derivatives	Amino acids, peptides, and analogues	--	--	--	No results	No results	Full match	194.08122	11576171.819083553	10931144.863702288	11551997.989985095	10935409.890797107	12855962.984728917	14526602.677303195	14019229.262280688	16076839.467486313	12381517.050859492	14971324.591738854	9126746.101825852	9896670.130859625	12022816.1873798	12002014.30244265	13976075.704329913
Com_9089_pos	Cer-NS (d18:1/18:1)	--	C36 H69 N O3	563.52673	9.323	--	--	--	--	--	--	--	--	--	--	No results	Full match	No results	564.53394	12376060.830455728	663908.6405075395	1052184.4935914744	508783.1668204023	1062372.121815689	1050915.178530727	445755.9387886404	509287.9348067479	411837.68337363703	411362.26985776663	403348.0709453726	411853.7720862478	3120078.73380967	3234676.805488481	3534949.648434634
Com_9099_pos	Solanine	Solanine; alpha-Solanin	C45 H73 N O15	867.48481	5.319	cpd:C10820	--	HMDB0034202	--	Phenylpropanoids and polyketides	Depsides and depsidones	-	--	--	--	No results	Invalid mass	No results	868.49231	4720668.009382507	2547493.588064339	2835819.272546803	2801200.6392184026	2543473.939426051	3575557.8231158843	6692469.632466826	7743997.052648678	7510022.99949573	6883094.699077614	16142716.244117068	8191057.227618431	5435298.87940422	9958813.623714244	9183603.955479845
Com_9114_pos	PC (16:0e/17:0)	--	C41 H84 N O7 P	733.5985	11.767	--	--	--	--	--	--	--	--	--	--	No results	Full match	No results	734.60577	2108058.816355611	3172651.764780716	2844825.698451963	2806991.668132215	15873536.117129665	1577637.7929705349	1693165.2978009172	2166002.7990595168	1844385.673131098	8114517.233085633	581057.3224262887	1222873.6651771273	603311.335610032	930579.9920001767	700998.1550832738
Com_9133_pos	SM (d20:1/15:0)	--	C40 H81 N2 O6 P	1433.16733	11.526	--	--	--	--	--	--	--	--	--	--	No results	Invalid mass	No results	717.59094	3452679.2469087834	3829807.301652272	15856672.59275255	793340.0024187333	1924039.560744984	1924772.5784200546	2160694.498941259	5239870.716472375	1014903.3868986148	2689204.7008411665	2154076.5984447915	1606980.7829399158	4172952.51111003	3647040.158092204	5272645.568408308
Com_9589_pos	KQH	--	C17 H29 N7 O5	786.42093	2.244	--	--	--	--	--	--	--	--	--	--	Invalid mass	No results	No results	394.2175	6457390.462075115	7756382.912423136	5381249.578515983	7349899.429606477	6516104.611353532	7840992.088745733	9453901.810150761	9739321.846149845	14338347.629342798	14070423.989548832	15124315.243206106	15832912.516277906	8241615.49628761	8132342.382055984	9889530.229550838
Com_9615_pos	6-phospho-D-glucono-1,5-lactone	--	C6 H11 O9 P	258.01338	1.489	--	--	HMDB0062628	--	Organic oxygen compounds	Organooxygen compounds	Carbohydrates and carbohydrate conjugates	--	--	--	No results	No results	Full match	259.02066	6051254.12637064	8459223.737287955	6328133.293529262	5296848.038601221	7463354.334121788	7523519.0070306705	10578230.059820542	8925694.77322558	15651807.57422375	13627116.958110334	10186044.215745186	10326807.732050914	7874071.77149284	8130200.015012133	11791449.42844763
Com_9616_pos	IDP	IDP; Inosine 5'-diphosphate; Inosine diphosphate	C10 H13 N4 O15 P3	521.95691	5.47	cpd:C00104	map00230 Purine metabolism	HMDB0003335	--	Nucleosides, nucleotides, and analogues	Purine nucleotides	Purine ribonucleotides	--	--	--	No results	No results	Full match	522.96509	9575466.384612592	11933615.46983847	5436326.493037293	13433583.15667474	8287600.6623369595	10968664.235086573	9984113.772410179	8385465.976980467	12524620.0062602	7111858.530927053	12506896.852763308	6424583.178977222	9167977.03793172	10629578.977098921	12139641.532386553
Com_9997_pos	IKK	--	C18 H37 N5 O4	193.64211	1.748	--	--	--	--	--	--	--	--	--	--	Invalid mass	No results	No results	194.64938	6802785.130620626	9642152.00975849	8989058.46066749	12777390.684794664	12659905.996458955	13300736.861240994	13620060.462729808	13409942.84231694	8760105.953461321	13589579.382097123	9150010.003328064	11972435.997800464	9482619.13985456	12361565.210046666	13438513.386730833
Com_10147_pos	Prolylleucine	--	C11 H20 N2 O3	228.14684	1.626	--	--	HMDB0253028	--	Organic acids and derivatives	Carboxylic acids and derivatives	Amino acids, peptides, and analogues	--	--	--	Full match	No results	Full match	229.15422	2906117.5341647156	3449735.4549603323	2059840.523044883	3454446.960731955	3731131.0091091734	4089309.0649291584	11642614.65277935	13894804.130009359	8879253.492245452	12321396.880413577	9637562.890103806	14801002.57610094	7555228.2440451	7763057.61144923	9237468.961346474
Com_10153_pos	WPH	--	C22 H26 N6 O4	438.2111	5.307	--	--	--	--	--	--	--	--	--	--	Invalid mass	No results	No results	439.21783	10582740.484242396	7363773.166734954	12766456.222593026	11362773.269879451	10097998.224151772	11189207.926844504	15543127.696464013	12566185.409324562	10310897.73342225	9863265.707996238	9912292.218266588	10394996.821455063	10894633.2368649	12053769.518564863	14198391.995888574
Com_10179_pos	Gelsemine	Gelsemine	C20 H22 N2 O2	644.33791	4.915	cpd:C09207	--	--	--	--	--	--	--	--	--	No results	Invalid mass	No results	323.17606	3194657.831816032	3558006.0955153517	13880811.964674555	3692469.592655777	5150113.676310009	4501775.909144692	1490303.9463956826	2675443.1052524014	2762990.4862387637	3971422.7169079734	1303669.690406551	2781688.0268465746	4622105.9050094	2793448.5671865214	2860483.327031257
Com_10245_pos	5,6-dihydroxyindole	--	C8 H7 N O2	149.04745	1.722	--	--	HMDB0004058	--	Organoheterocyclic compounds	Indoles and derivatives	Hydroxyindoles	--	--	--	No results	No results	Full match	150.05478	8525457.178853966	12159853.52075145	8608703.468398148	7746327.566205787	10319705.274610996	9940062.780440541	5539969.992284748	7525937.755707449	4359376.402446309	6226698.491885751	4273588.011578585	4216044.9068802	7115133.66193292	7795719.808087665	7887402.7695661895
Com_10303_pos	Citicoline	CDP-choline; Cytidine 5'-diphosphocholine; Citicoline	C14 H26 N4 O11 P2	488.10582	1.378	cpd:C00307	map00564 Glycerophospholipid metabolism;map01100 Metabolic pathways;map05231 Choline metabolism in cancer	HMDB0001413	--	Organoheterocyclic compounds	Pteridines and derivatives	Pterins and derivatives	--	--	--	No results	No results	Full match	489.11301	9877867.934975816	11083107.067215167	13659767.009026889	8557939.507900063	7483898.211695146	7022695.817172463	13884436.34594976	8226711.75587808	11845527.45839107	2485320.2302521328	12369779.84785145	9943912.107973788	9477656.0083272	12766511.657153288	12210825.824367661
Com_10370_pos	DMK	--	C15 H28 N4 O6 S	392.17131	1.867	--	--	--	--	--	--	--	--	--	--	Full match	No results	No results	393.17859	5646359.261461829	5118509.477449771	3702644.202557769	5006297.724168408	6105260.343751564	5651642.014736072	6982351.462180269	6719278.130383595	12092427.491303174	9854759.93122292	13717457.18221825	14251584.551511083	6535018.48142891	10300971.44627702	10929075.515047692
Com_10417_pos	Methyl N5-(N-nitrocarbamimidoyl)-L-ornithinate	--	C7 H15 N5 O4	233.10855	3.924	--	--	--	--	--	--	--	--	--	--	No results	Invalid mass	No results	234.11604	6115344.205161884	7759749.456757054	7296898.986775451	9600663.746019017	10791220.629961045	11421867.902153254	11918738.736514367	9439054.972249063	7856641.216024027	8638127.839987563	9948849.453353522	14306253.6336399	9927144.36593332	11153859.213713929	11599791.143713802
Com_10424_pos	Virginiamycin	--	C28 H35 N3 O7	525.2417	2.611	--	--	HMDB0030520	--	Organic acids and derivatives	Peptidomimetics	Depsipeptides	--	--	--	Invalid mass	No results	No results	526.24976	3603726.103661864	2602071.2869920405	1623658.33045571	3719243.5531376856	3412605.7374274326	8482749.942025596	2073084.6119133187	4051322.649351603	6455270.566838084	8629922.971978212	13621415.54459204	13035342.276422072	4822546.67808705	4496595.886039479	6116870.375376449
Com_10426_pos	AL 8810 Methyl ester	--	C25 H33 F O4	219.11103	2.549	--	--	--	--	--	--	--	--	--	--	Invalid mass	No results	No match	220.11859	4267446.806239613	10013037.5291236	5757020.694112737	9305405.831676958	9573597.266368318	8147135.156568642	11509908.236042384	11921705.396524854	6122676.247988179	10879036.433774363	8981296.026083661	14294725.843626559	7194744.00303601	9531714.230173916	7316902.690452581
Com_10612_pos	2-Arachidonyl glycerol ether	--	C23 H40 O3	364.29681	9.652	--	--	HMDB0013657	--	Lipids and lipid-like molecules	Endocannabinoids	-	--	--	--	Full match	No results	No results	365.30405	10167422.450976478	1853074.704987249	1148470.6282221302	1103716.1487737831	1340266.8735677137	3212960.2556401035	996006.4022616936	986453.0117617206	629966.1077180292	569551.5997462106	905583.7381372598	595033.4191682227	3722807.35334402	3165693.0339261144	4059660.507893689
Com_10613_pos	ethyl 4-methyl-2-(1H-pyrrol-1-yl)-1,3-thiazole-5-carboxylate	--	C11 H12 N2 O2 S	236.06158	1.167	--	--	--	--	--	--	--	--	--	--	Full match	No results	No results	237.06914	10166717.040859219	10428096.290845882	8425080.734165592	8358667.453268098	8121259.855587137	9156091.812073903	8963327.49441713	7352466.0643895855	11653482.542051326	9975661.520972852	12406863.569039393	12146823.053324685	10835656.7677598	10628636.773753665	10643731.199733198
Com_10693_pos	PC (14:1e/5:0)	--	C27 H54 N O7 P	535.36283	9.932	--	--	--	--	--	--	--	--	--	--	No results	Full match	No results	536.37018	10089948.63326148	1857428.8730149686	767049.2878842426	902970.9486423564	3652566.8955164836	1895372.1140183257	1017247.660200688	1145535.8270699584	1217918.1568012417	1888402.8129690583	1107257.509891517	1811117.2552999298	1863997.80959077	2738363.4606410754	3714416.740282625
Com_10739_pos	Tetranor-12(S)-HETE	--	C16 H26 O3	248.17709	7.646	--	--	--	--	--	--	--	--	--	--	Invalid mass	No results	No results	249.18436	881648.757713962	528783.4731646666	381492.3900164674	608238.2556529433	387535.9486523875	14035920.148387725	1297516.050924305	307076.794420179	2611633.959032149	2304859.7494396977	1653387.4021548664	543432.2511872737	2463183.7308781	2822861.0147183	2963540.961782788
Com_10750_pos	1,4-dihydroxyheptadec-16-en-2-yl acetate	--	C19 H36 O4	310.24992	8.569	--	--	--	LMFA05000641	--	--	--	Fatty Acyls [FA]	Fatty alcohols [FA05]	_	Invalid mass	No results	No results	311.25723	10004135.243921904	1274144.39006052	1387247.3222283954	1351804.225532944	1958641.15120611	1574376.3181662408	480492.7827589069	492944.21858339204	603826.9969664173	410650.23618152965	568543.6031881681	379480.7088648856	2536852.75810952	2398094.6068394985	2409561.5492479745
Com_10967_pos	Dihomo-��-linolenic acid methyl ester	--	C21 H36 O2	337.29503	7.504	--	--	--	--	--	--	--	--	--	--	Invalid mass	No results	No results	338.30231	9744105.230899233	959223.7780214864	883875.4689566453	657141.6001840617	1183856.5969413132	1152444.8584998979	197847.91585272888	172116.23021187366	174973.88827859022	181215.43200705905	161650.22226003595	148342.45436287706	3058930.04684656	2925330.6142075593	2218148.523235455
Com_11004_pos	Cholest-4-en-3-one	Cholest-4-en-3-one; Cholestenone; 4-Cholesten-3-one	C27 H44 O	384.33418	8.55	cpd:C00599	--	HMDB0000921	LMST01010015	Lipids and lipid-like molecules	Steroids and steroid derivatives	Cholestane steroids	Sterols [ST]	Sterols [ST01]	Cholesterol and derivatives [ST0101]	Invalid mass	No results	No results	385.34143	9696771.610647105	788067.3978930062	788999.6930825894	765524.683117069	986636.3974904063	947090.1899107222	907169.3750469465	596981.7678214557	968513.6825025383	838145.3172457861	1038888.7004159027	1670841.8809799314	3084006.7486011	3077885.5974334003	3233857.8930817307
Com_11026_pos	ACar 18:0	--	C25 H50 N O4	427.36526	8.029	--	--	--	--	--	--	--	--	--	--	No results	Invalid mass	No results	428.37262	9673500.19218319	1128099.5274285974	1293757.5183597542	1251971.349731195	1458862.8035819181	1343684.2759789636	1765496.825016937	1301421.4563269387	1693541.5732090059	1303397.8475001801	2470642.872627787	2127938.889386403	4827598.60495346	4993941.011952065	4801421.50783967
Com_11035_pos	Cortisone	Cortisone; 17alpha,21-Dihydroxy-4-pregnene-3,11,20-trione; Kendall's compound E; Reichstein's substance Fa	C21 H28 O5	720.38099	5.725	cpd:C00762	map00140 Steroid hormone biosynthesis;map01100 Metabolic pathways;map04960 Aldosterone-regulated sodium reabsorption;map05200 Pathways in cancer;map05215 Prostate cancer	HMDB0002802	LMST02030090	Lipids and lipid-like molecules	Steroids and steroid derivatives	Hydroxysteroids	Sterols [ST]	Steroids [ST02]	C21 steroids (gluco/mineralocorticoids, progestogins) and derivatives [ST0203]	Invalid mass	No results	No results	721.38934	7401304.355445218	7860522.882091014	12384109.474909727	8714230.444348577	7924063.138707985	10199098.889361924	9900285.544486053	3163223.4383195606	8741494.930602264	7836842.964559692	12398453.2823593	6777509.331672592	10308841.6662177	12187856.9468798	8886419.38361487
Com_11036_pos	3-Nitro-L-Tyrosine	--	C9 H10 N2 O5	226.05903	3.315	--	--	--	--	--	--	--	--	--	--	No results	No results	Full match	227.06543	1409931.4583286704	1359442.6818263703	635009.4386154918	2202913.878586302	1694175.2146843085	4413052.769664881	7186337.462103964	9568184.281184822	12247514.761143075	13230736.303479996	5361445.917181594	13240214.198464409	4645206.17382255	5887570.89452315	7017572.91698686
Com_11184_pos	Hydrocortisone acetate	Cortisol 21-acetate; Hydrocortisone acetate; Cortell	C23 H32 O6	404.22118	4.82	cpd:C02821	--	HMDB0000063	--	Lipids and lipid-like molecules	Steroids and steroid derivatives	Hydroxysteroids	--	--	--	No results	No results	Full match	405.22916	5682845.828109765	4714133.2424830515	5250243.42151931	11003526.806798728	5586815.491566638	7565839.267527763	8338399.825644362	7683372.786649981	6234692.846797962	6967045.4467436215	4667612.3010239145	10273032.719081966	4722922.54896498	4224906.307115594	6690538.274696108
Com_11236_pos	Sebacic acid	Sebacic acid; Decanedioic acid	C10 H18 O4	202.12068	1.853	cpd:C08277	--	HMDB0000792	LMFA01170006	Lipids and lipid-like molecules	Fatty Acyls	Fatty acids and conjugates	Fatty Acyls [FA]	Fatty Acids and Conjugates [FA01]	Dicarboxylic acids [FA0117]	No results	No results	Full match	203.12782	6441608.286589078	8021745.689972458	7073429.015430751	10925155.894441469	7702563.988363554	12306510.917697232	6876723.316896895	11654857.54456414	4404251.118345788	3194355.1349033313	5368256.485400319	6398944.003966186	6366705.39747913	6487767.878247789	8693348.084684705
Com_11363_pos	17��-Hydroxyprogesterone	17alpha-Hydroxyprogesterone; 17alpha-Hydroxy-4-pregnene-3,20-dione; Pregn-4-ene-3,20-dione-17-ol; 17alpha-Hydroxy-progesterone	C21 H30 O3	330.21612	8.754	cpd:C01176	map00140 Steroid hormone biosynthesis;map01100 Metabolic pathways;map04913 Ovarian steroidogenesis;map04927 Cortisol synthesis and secretion;map04934 Cushing's syndrome	--	--	--	--	--	--	--	--	Invalid mass	No results	No results	331.22342	9259404.943137683	672612.2491421067	1204159.4762793144	842666.1723669149	791604.5763660161	729026.7427146222	610585.2591983632	409766.4783574765	403618.2802729889	554289.7582228801	539967.316599881	538879.525970846	2198893.17828662	1970327.1642093044	2599372.819189896
Com_11397_pos	Palmitoleic Acid	(9Z)-Hexadecenoic acid; Palmitoleic acid; cis-9-Hexadecenoic acid; (9Z)-Hexadec-9-enoate	C16 H30 O2	276.20584	9.023	cpd:C08362	map00061 Fatty acid biosynthesis	HMDB0003229	LMFA01030056	Lipids and lipid-like molecules	Fatty Acyls	Fatty acids and conjugates	Fatty Acyls [FA]	Fatty Acids and Conjugates [FA01]	Unsaturated fatty acids [FA0103]	Invalid mass	No results	No results	277.21323	9221185.99610999	978697.9205970303	1059882.1281941424	658081.9471855792	1537106.469321083	2414748.620793365	493663.9634889774	399298.439398481	413962.04932585417	402739.46450163616	793521.3584264673	304409.02040433354	3881834.04579777	3607416.85326192	4743546.989785718
Com_11476_pos	FRH	--	C21 H30 N8 O4	229.11897	2.386	--	--	--	--	--	--	--	--	--	--	Invalid mass	No results	No results	230.12625	5788370.691269197	8178672.711613384	6093024.8269639285	9525525.104571478	9360014.640058523	10694969.137520319	9479995.966740599	8656436.42171784	6535501.976481847	5760756.479657418	6186663.948738626	12520237.303964492	8211492.61612247	8321407.541657156	9261654.183157792
Com_11618_pos	YQH	--	C20 H26 N6 O6	223.09521	1.878	--	--	--	--	--	--	--	--	--	--	Invalid mass	No results	No results	224.10278	8983942.408092825	2119262.192485244	2677926.8503913227	3828405.6939553153	3799169.2545419317	3363937.1709183566	3866853.677097939	9683694.415005557	3604391.6445814483	11010926.698420525	4233137.702997327	6436851.49563657	2784946.51570118	3727490.4516804027	3777639.5353291216
Com_11684_pos	17-AAG	--	C31 H43 N3 O8	626.33836	4.293	--	--	HMDB0244762	--	Phenylpropanoids and polyketides	Macrolactams	-	--	--	--	Invalid mass	No results	No results	627.34479	8870413.986808794	8782455.964552233	7866778.011923109	3282127.1490949383	9826444.58603347	11004159.524993498	3481084.966247943	8069728.6966701355	8471731.704058016	4141931.2346477564	5638671.681132064	7128569.958616781	9514910.5558359	9389683.956798071	8868105.120898336
Com_11750_pos	LMK	--	C17 H34 N4 O4 S	390.22886	4.88	--	--	--	--	--	--	--	--	--	--	Full match	No results	No results	391.23547	6593496.031920337	5819974.707925825	4675505.470569501	6170003.372681941	4464717.179282209	5290112.845020076	5364929.6109478315	4928966.095665016	5581321.193081163	4864385.893224048	11553839.58381765	7867591.773591172	4328902.0972565	6465229.963661267	6196327.184057469
Com_11779_pos	RKK	--	C18 H38 N8 O4	430.30734	8.166	--	--	--	--	--	--	--	--	--	--	Invalid mass	No results	No results	431.31464	7820303.3083683085	1782882.792326306	1622798.0742502636	2286452.5817406797	1855308.9763832774	1576775.1837964708	4838979.624170212	3418767.0305347736	7943706.1132511655	8255477.040211377	4639322.781064482	12078452.661094606	6109128.1252744	6045162.329861221	6838159.630127048
Com_11885_pos	PLH	--	C17 H27 N5 O4	730.41232	4.12	--	--	--	--	--	--	--	--	--	--	Invalid mass	No results	No results	366.21347	4153444.9218757744	7880331.466630193	5510308.43916841	5655780.652543254	7281973.386271646	8271824.605373256	5449270.210364875	10821770.727171954	6658663.170960456	5458112.461002461	9047512.354099177	9958345.442646146	9281797.74267353	6190889.616018953	8245470.647912217
Com_12207_pos	EMH	--	C16 H25 N5 O6 S	397.1478	2.959	--	--	--	--	--	--	--	--	--	--	Invalid mass	No results	No results	398.15521	6147406.529701886	9523700.056350734	7031089.000303988	9051454.580344	8691072.448429404	9500004.44350721	8285097.807086198	8405770.036526034	8473668.972164838	6296582.646474613	7146112.366495551	7804368.51813472	8839517.11008546	9845196.586862635	9430456.130790967
Com_12234_pos	Glyceraldehyde 3-phosphate diethyl acetal	--	C7 H15 Ba O7 P	379.96142	4.779	--	--	--	--	--	--	--	--	--	--	No results	No results	Full match	380.96866	2389352.222852419	1184584.815578593	3805911.6519555002	1324638.811366064	3353469.6477734386	2362420.9743844154	6562104.944591868	5006506.379900352	6389014.3377453415	9772741.649385327	10175560.94675906	11425380.024488173	5098775.14864909	4870557.05768424	6052580.864956343
Com_12278_pos	RMH	--	C17 H30 N8 O4 S	221.10845	1.723	--	--	--	--	--	--	--	--	--	--	Invalid mass	No results	No results	222.11649	4443272.037222787	7176351.857657787	4717628.048805633	7219833.23493952	8375209.218676531	6775950.790711442	5418407.365349984	7158437.914514258	6236886.487008841	7259175.360712761	6468009.135578996	11364835.77764523	6509923.43377284	6472620.688776826	7285329.35882421
Com_12307_pos	4-Methoxycinnamic Acid	--	C10 H10 O3	178.06281	4.931	--	--	HMDB0002040	--	Phenylpropanoids and polyketides	Cinnamic acids and derivatives	Cinnamic acids	--	--	--	No results	No results	Full match	179.06995	4062899.3307941295	4252736.333074	4707832.291534	6119036.138925407	5026631.499823765	4839287.79094528	6766148.426700489	7344951.50973247	7813917.324790477	7256346.665358515	10799762.502778992	6388603.698275422	6126610.71873086	7433803.293098995	7280205.284732075
Com_12509_pos	Bafilomycin B1	--	C44 H65 N O13	1674.8497	5.088	--	--	--	--	--	--	--	--	--	--	Invalid mass	No results	No results	838.43213	5101979.643079659	6811021.8953805985	3229149.057431743	5755914.020377658	2998253.834832694	4985234.466502852	6936428.09559348	10453293.367899755	9738679.461213589	8719969.115544122	9489301.207730442	9445739.790114677	8269112.38718563	9903384.956802804	11225617.604245715
Com_12619_pos	IRH	--	C18 H32 N8 O4	446.24055	4.904	--	--	--	--	--	--	--	--	--	--	Invalid mass	No results	No results	447.24796	1964429.552620833	666905.5202292316	5269417.879603112	811227.7351590084	1044507.68387145	4571281.952245817	1675465.6866279778	1476323.6894459426	955248.8891825379	9873107.56374511	860110.1158367221	10950502.162516842	751527.852425782	838221.5225211179	1064375.0614416068
Com_12674_pos	LPE 20:2	--	C25 H48 N O7 P	505.31581	8.975	--	--	--	LMGP02050047	--	--	--	Glycerophospholipids [GP]	Glycerophosphoethanolamines [GP02]	Monoacylglycerophosphoethanolamines [GP0205]	No results	Full match	No results	506.32309	3312106.2998724277	2847065.696669045	10218428.498755863	4382783.563406339	2761593.0584972557	3287864.490845116	4170819.711660393	6855745.017136512	3824668.263302116	2229641.3487137933	1581768.5511362194	1618365.4012436378	3940790.81115696	4969144.145065536	2376601.8372456976
Com_12703_pos	YLH	--	C21 H29 N5 O5	431.21831	5.073	--	--	--	--	--	--	--	--	--	--	Full match	No results	No results	432.22601	3022154.4661578382	5754061.135407989	5651207.884809669	9184190.57667829	7506277.104637977	8470414.530933822	4402549.226029309	5547954.944799622	7247502.582299523	4023339.406775039	7886719.589337591	4087186.487544886	4493340.40625362	4725394.5655235555	6872800.675018289
Com_12810_pos	ACar 16:1	--	C23 H44 N O4	397.31824	7.239	--	--	--	--	--	--	--	--	--	--	No results	Invalid mass	No results	398.32553	5895496.993425475	507399.9996918793	570454.3725194824	686843.1800743527	649107.1387918597	480164.3270529074	4891129.207598893	2551532.8091054033	6658170.660071178	5271303.808705108	5528394.817295909	10113754.592988906	8317690.36986772	8437843.641299447	8480131.492455639
Com_13007_pos	Isobutyryl carnitine	--	C11 H21 N O4	231.14691	4.896	--	--	--	--	--	--	--	--	--	--	No results	No results	Full match	232.15419	3896461.447857843	5922126.7930825325	5156980.165383703	6380547.867792887	4440222.207310102	4950844.582498026	8562753.703257822	8636639.88990587	8256469.459644654	11167764.397949561	9123817.05455075	6634058.502488808	6455498.7108726	6978777.84185649	7534372.067002624
Com_13039_pos	GPH	--	C13 H19 N5 O4	291.13834	4.803	--	--	--	--	--	--	--	--	--	--	Invalid mass	No results	No results	292.14468	6177555.393896806	6989464.484810546	7483423.695084357	7731805.093534752	2918437.274340082	7327317.541758642	9077900.353270523	6686991.38685744	6547105.874176467	8334486.850938229	6818641.9546107	9872923.656764263	6873269.1865707	10098471.772419592	8466048.65372192
Com_13112_pos	AMK	--	C14 H28 N4 O4 S	330.17136	2.575	--	--	HMDB0062497	--	Organic oxygen compounds	Organooxygen compounds	Carbonyl compounds	--	--	--	Invalid mass	No results	No results	331.17899	6789231.622364734	8015889.842327803	7227603.102733642	7634401.282528349	7323154.021284106	8344525.356842334	7172457.417248061	7860225.166791346	9502390.279342087	9181021.494867641	7601128.815623518	8850497.761384727	8039721.23265795	9267418.622086788	8650234.35538133
Com_13190_pos	Dihomo-��-linolenoyl ethanolamide	--	C22 H39 N O2	349.29495	7.44	--	--	--	--	--	--	--	--	--	--	Invalid mass	No results	No results	350.30209	7471427.081065981	791084.9760665055	604412.7371598426	519306.63565459603	961568.070435333	744544.3125879411	205879.71568171904	182972.45706086958	208344.82937751358	196326.2778797959	210936.66196141962	174454.7133141883	2242719.8629577	2166388.228637279	2358987.9306697333
Com_13339_pos	3-[5-(benzylthio)-4-methyl-4H-1,2,4-triazol-3-yl]-5-oct-1-ynylpyridine	--	C23 H26 N4 S	195.09644	1.754	--	--	--	--	--	--	--	--	--	--	Invalid mass	No results	No results	196.10356	4190486.1748249875	4948816.075800348	5701468.956006462	6796550.944209118	9441098.115914648	8120392.360657155	4437652.401551956	4333398.157292335	5460516.407429697	5019011.147895331	2732909.222532978	4263645.38732402	4691440.15602641	5534071.380939055	5795156.711456503
Com_13516_pos	Sphingosine (d18:1)	--	C18 H37 N O2	337.23561	6.699	--	--	--	--	--	--	--	--	--	--	Invalid mass	No results	No results	338.24283	7197919.124675077	777089.1759348828	1324860.4238224165	2066741.0856613277	1361615.3757971718	1153239.9263561298	318158.2742028618	120617.48510456248	444268.937297094	255265.06825200366	255822.94020070246	560666.174958689	1289631.46014349	1303053.80681756	1394287.2863674334
Com_13591_pos	GNK	--	C12 H23 N5 O5	299.16374	4.781	--	--	--	--	--	--	--	--	--	--	Invalid mass	No results	No results	300.17102	4240007.198303201	3636014.681903573	3417938.5620543705	3455121.7965344484	3031491.1395624424	3560824.2948860386	3594586.8800267135	2827300.8072815435	3071738.904376021	4221116.700091768	9314986.930620026	3036661.498330555	1840832.94977978	3229658.471821128	3787848.7618055823
Com_13649_pos	Bisphenol G	--	C21 H28 O2	329.23819	9.445	--	--	--	--	--	--	--	--	--	--	Invalid mass	No results	No results	330.24545	7084647.229590378	851670.9857521312	712302.9574149464	782465.8087562665	1044401.4752792116	1194517.5566708345	644526.3518423494	540454.5052094377	580727.8428576258	611271.4937221278	770388.1739254316	612001.8506930668	2874034.08142343	2727964.8290854003	2024855.6331985937
Com_13686_pos	L-Tyrosinemethylester	L-Tyrosine methyl ester	C10 H13 N O3	195.08925	4.928	cpd:C03404	--	--	--	--	--	--	--	--	--	No results	No results	Full match	196.09653	3326946.047431955	3581449.2980139726	3940214.5678061033	5353617.325126576	4248980.49346267	4109487.2086110106	5752852.961639348	6573847.694542759	6920324.034320045	6196044.866264503	9213136.767659595	4757206.668837927	5398656.46066704	6675346.133769974	6345560.165695878
Com_13777_pos	ACar 18:2	--	C25 H46 N O4	423.33395	7.422	--	--	--	--	--	--	--	--	--	--	No results	Invalid mass	No results	424.34122	1903373.808234171	282756.2435838121	344608.21013153845	287425.6665504584	370020.76686330355	360839.9505612801	4011586.799957141	2098353.842956304	6348565.497508694	4402402.510409809	4800491.2621377995	7610979.408909453	7454159.84412718	7201262.664816517	7315900.114806072
Com_13864_pos	DPK	--	C15 H26 N4 O6	340.17267	2.19	--	--	--	--	--	--	--	--	--	--	Invalid mass	No results	No results	341.18018	4644329.844717904	3264048.158962415	3862937.7936165873	3020661.079728738	4737945.110005651	3515974.787013829	3139752.2134693046	4729830.107177604	9388019.845840918	5419418.489880616	3690433.2494424176	6425084.802483541	3023104.35590206	4869815.96240248	4031699.2705769846
Com_13867_pos	NMK	--	C15 H29 N5 O5 S	373.178	4.696	--	--	--	--	--	--	--	--	--	--	Invalid mass	No results	No results	374.18527	4678137.150572945	791856.3420828109	1349879.803991368	7337667.035292628	1140917.930077726	1428961.8999693787	1923149.4385420782	4397870.181120533	9387451.485170756	1176736.6513987517	8353131.688551436	5161954.725517293	2138877.99754601	2389869.832087589	3428473.374106162
Com_14167_pos	PC (18:4e/4:0)	--	C30 H54 N O7 P	571.36259	9.413	--	--	--	--	--	--	--	--	--	--	No results	Full match	No results	572.36945	6730238.972325937	1039785.3945547479	773441.6265281104	660605.6941081117	993804.6270116656	898386.6121633393	848946.8965152195	756753.556744153	1119372.4217840692	639991.3359512852	2067493.8694669332	1934759.3174351065	3349440.05380865	3193854.516735246	4698921.887352902
Com_14178_pos	Thromboxane B1	--	C20 H36 O6	394.23155	1.413	--	--	--	LMFA03030008	--	--	--	Fatty Acyls [FA]	Eicosanoids [FA03]	Thromboxanes [FA0303]	Invalid mass	No results	No results	395.23837	3550949.7454009503	4334133.603351228	4552382.339165286	3153087.2755561993	4935534.279752853	6414604.252516555	8422391.69823855	8702946.47622552	3649067.046452516	4382911.647081851	1194147.6711778392	4845521.000524888	4270764.25982003	4825175.754189626	4260505.260640468
Com_14362_pos	LysoPE 18:2	--	C23 H44 N O7 P	477.28578	9.121	--	--	--	--	--	--	--	--	--	--	No results	No results	Full match	478.29306	6595945.689831626	159808.3648627185	371943.8145331482	152462.88127489958	204471.13810213035	311577.57998015825	139299.33039148347	126499.40942478862	188950.03956835097	188884.30982130065	212179.14722734026	419640.6548674784	759587.644468179	586411.2585483055	929937.3383809272
Com_14375_pos	5-Methoxyindole-3-Carbaldehyde	--	C10 H9 N O2	175.06251	2.459	--	--	--	--	--	--	--	--	--	--	No results	No results	Full match	176.07014	3900565.709479576	4736069.144558542	4426598.544570249	5616921.633841996	6202300.274705207	5469960.460910137	5390282.275688637	7138831.07646738	5796019.355556236	9634196.402057558	6465933.131618423	9030848.006876837	5306109.8909374	6378968.795524619	6317086.015026271
Com_14406_pos	LQH	--	C17 H28 N6 O5	792.42258	1.896	--	--	--	--	--	--	--	--	--	--	Invalid mass	No results	No results	397.21857	3072950.4001636556	4150909.87137808	3413458.7952328357	5159282.206997479	2591156.328129489	3911951.175390574	5706115.435603685	4748820.0896043675	5565269.606469602	9615632.204000453	7019375.334992771	6710135.002595562	3652844.75265297	3643157.581147617	4918733.470803956
Com_14505_pos	Anserine	beta-Alanyl-N(pi)-methyl-L-histidine; Anserine	C10 H16 N4 O3	240.12151	1.419	cpd:C01262	map00340 Histidine metabolism;map00410 beta-Alanine metabolism;map01100 Metabolic pathways	HMDB0000194	--	Organic acids and derivatives	Peptidomimetics	Hybrid peptides	--	--	--	No results	No results	Full match	258.15567	1254207.4404241696	1009913.4547505631	809676.0959235218	4266044.769024476	2509577.9003541498	1145030.165426932	1527064.700002466	1954934.8091374193	2406939.2232181043	2271133.505374291	8472247.153621443	4090107.6116042156	1973846.56064019	2339454.157875153	1605111.6924841886
Com_14524_pos	YPH	--	C20 H25 N5 O5	207.59278	4.713	--	--	--	--	--	--	--	--	--	--	Invalid mass	No results	No results	208.6002	4688027.916769456	7372945.608207188	6116070.715582428	5957094.013423035	5429081.147545822	4438208.229433404	5167957.843312449	4310816.843991137	5602752.0989048565	3888983.717895797	8389069.144685753	6022831.262421332	5430025.37584553	6436640.220429276	4026648.4345727637
Com_14605_pos	PC (18:5e/4:0)	--	C30 H52 N O7 P	569.34682	9.009	--	--	--	--	--	--	--	--	--	--	No results	Full match	No results	570.35394	6425840.715101944	934596.3481355275	1303522.1377403256	604968.3496345001	874424.0465513945	1005250.7734745641	1654122.668025111	1475560.5983061625	1401438.6380605947	1629816.3755056795	2947457.533017227	3178792.1141408663	4080438.07465301	3697775.00696088	5161279.258907518
Com_14893_pos	NNH	--	C14 H21 N7 O6	345.19477	2.709	--	--	--	--	--	--	--	--	--	--	Invalid mass	No results	No results	346.202	4706285.631799841	6395406.469184804	4286382.571068224	5175183.315636041	6058340.997927102	7923024.686892591	6058874.535642963	7211509.526753178	3546398.4152746582	6312605.936821821	3653579.1242204434	8542882.721865973	6285632.45970879	5217116.481362787	6483851.75611994
Com_14897_pos	L-Saccharopine	N6-(L-1,3-Dicarboxypropyl)-L-lysine; Saccharopine; L-Saccharopine; N-[(S)-5-Amino-5-carboxypentyl]-L-glutamic acid	C11 H20 N2 O6	276.13227	2.685	cpd:C00449	map00300 Lysine biosynthesis;map00310 Lysine degradation;map01100 Metabolic pathways;map01230 Biosynthesis of amino acids	HMDB0000279	--	Organic acids and derivatives	Carboxylic acids and derivatives	Amino acids, peptides, and analogues	--	--	--	No results	No results	Full match	277.13992	2421351.160676696	7091041.046517542	1885705.7578278787	1664146.5497530114	2836037.0684459056	1414337.5237315055	2775880.7229719735	1849111.5652034578	2346485.795651268	1962896.9546399508	2901928.0673662196	3754123.710611163	2314627.39479153	2669171.789190582	1874661.0678355999
Com_14909_pos	ethyl 2-cyano-3-[(2-oxoazepan-3-yl)amino]acrylate	--	C12 H17 N3 O3	251.12437	1.435	--	--	--	--	--	--	--	--	--	--	Invalid mass	No results	No results	252.13156	2535548.7309468617	4623849.019947466	3603667.0344667016	4265521.417625656	2877185.8438994763	2773410.3999291095	6481070.664413435	4406197.7305424	5435274.28353222	7153687.552788047	7905424.864081626	8523865.42319047	5048744.82477937	6566171.532265367	5417173.459425055
Com_15016_pos	KMH	--	C17 H30 N6 O4 S	179.11626	4.726	--	--	--	--	--	--	--	--	--	--	Invalid mass	No results	No results	397.19562	1539156.2937261052	2246607.555242088	3341777.1501252507	7152751.885196049	7317987.07059786	6053035.190298405	8606509.671881782	7642669.888270327	3353420.6211445257	4570631.393254422	4314488.565137068	7693001.292034813	5241268.11708517	6253740.042189456	6786009.110039314
Com_15097_pos	6-Phosphogluconic Acid Trisodium Salt	--	C6 H10 Na3 O10 P	341.96938	1.205	--	--	--	--	--	--	--	--	--	--	No results	No results	Full match	342.97623	4402933.309531352	5012285.5881666755	3088739.4980625655	3266553.349873061	4714017.811087238	4767249.633696367	3940801.369839902	5675010.936534424	6665025.299949174	8931549.693417495	3564279.643599261	5289317.5239925245	4126407.84604208	4397098.892695904	6269386.483395948
Com_15201_pos	N-[(4-hydroxy-3-methoxyphenyl)methyl]-8-methylnonanamide	--	C18 H29 N O3	285.2295	8.688	--	--	--	--	--	--	--	--	--	--	Invalid mass	No results	No results	286.23703	6032524.877703939	715595.8208286187	970551.3419257397	1017657.0259120672	956957.3527071578	664470.6153845954	589427.8774976977	478008.6867366976	620214.2749024862	698125.3908783573	825210.3876275598	1707973.4166273794	1987697.4095847	1873929.2858615823	2097516.4819497233
Com_15350_pos	D-Galactosamine	D-Galactosamine; D-Chondrosamine; 2-Amino-2-deoxy-D-galactose	C6 H14 Cl N O5	215.05525	1.337	cpd:C02262	map00052 Galactose metabolism	--	--	--	--	--	--	--	--	No results	No results	Full match	216.06265	1581888.0966236321	2085794.5397378637	3378439.8705567494	1851744.1529643994	3109012.120160861	2682226.0258589075	4262975.547314701	5169353.82614091	8049092.1766590625	6524110.778677642	4595722.434032202	656208.5086739697	2762813.02844383	4022508.4033689452	4154952.1253598384
Com_15471_pos	LPE 22:1	--	C27 H54 N O7 P	535.36274	10.669	--	--	--	LMGP02050068	--	--	--	Glycerophospholipids [GP]	Glycerophosphoethanolamines [GP02]	Monoacylglycerophosphoethanolamines [GP0205]	No results	Full match	No results	536.36993	3168103.0285700164	6663324.919759793	1166057.8446860823	778232.0535604303	716090.9974446051	669773.6325104537	1660565.0840992788	850880.9618859577	467108.458407525	541324.0785668229	399421.7561238468	355269.71138194005	1003333.94156994	664446.0853263221	501389.73088818364
Com_15558_pos	Oleoyl ethylamide	--	C20 H39 N O	309.30216	7.598	--	--	--	--	--	--	--	--	--	--	Full match	No results	No results	310.30939	5802763.715167372	609266.2929186841	691967.831583133	542382.641432699	762983.6478076474	877801.266854644	757665.9069601295	729315.8451540197	265444.07098048355	499964.90993077244	1185566.723939518	224532.94873818982	2929114.2949302	3110993.3228972605	2897122.0137530826
Com_15662_pos	KNH	--	C16 H27 N7 O5	397.20827	5.032	--	--	--	--	--	--	--	--	--	--	Full match	No results	No results	398.21481	5737422.411758749	5439115.662703141	4756233.58124371	3768320.019378408	5621667.558634173	5629240.837960382	4096330.3915276867	6074871.67972406	3293908.9725772487	2905458.0612918735	3992070.6116606737	2904110.3953001546	5877946.22345515	4932476.3875931185	6554093.483529963
Com_15670_pos	WLH	--	C23 H30 N6 O4	437.20947	4.873	--	--	--	--	--	--	--	--	--	--	Invalid mass	No results	No results	438.21637	4066188.6227781293	5730952.000889974	3989304.2457878445	6665695.982055718	5095061.320830671	5993065.715587315	3996748.257833607	6655350.034621875	3934384.718962764	4773841.079516387	5869444.564158783	5562395.5782483695	5262725.49785426	7486588.8131362405	7495509.021828307
Com_15690_pos	PE (6:0/13:1)	--	C24 H46 N O8 P	507.29523	9.53	--	--	--	--	--	--	--	--	--	--	No results	Full match	No results	508.30167	5720825.635197388	1093764.028449159	1060826.4300554825	996056.3439172566	1223211.9381783681	1116473.95456002	769985.3195417857	1341380.0167133298	445117.14705876476	637462.1350175017	997353.6985603846	612192.2451219471	2878069.68915345	2214886.932218075	2651719.216561694
Com_15708_pos	N-��-L-Acetyl-arginine	--	C8 H16 N4 O3	216.12378	2.331	--	--	--	--	--	--	--	--	--	--	Invalid mass	Invalid mass	No results	217.13145	2291981.408404834	2375909.9478007024	2192930.9371330924	3144372.267144469	3364252.7788375053	3381465.648401934	3096612.558093368	6214520.393557461	3784799.9113923395	5897334.572502596	3692484.302850197	7828936.887057017	2932902.17365099	3443814.123427407	4352136.265919048
Com_15741_pos	7-(2-hydroxypropan-2-yl)-1,4a-dimethyl-decahydronaphthalen-1-ol	--	C15 H28 O2	257.23491	7.736	--	--	--	--	--	--	--	--	--	--	Invalid mass	No results	No results	258.24219	2058595.7204778166	297598.7014558672	244648.70053847032	490269.4850134688	284031.573960312	341472.9075428697	2996530.0663910843	1941546.0257052982	3610975.0610612244	3506659.3711224236	3977272.283736118	7810600.014473383	5975092.50687211	5783244.127002852	5605969.69948893
Com_15900_pos	Adrenosterone	Adrenosterone	C19 H24 O3	300.17195	4.687	cpd:C05285	map00140 Steroid hormone biosynthesis	HMDB0006772	--	Lipids and lipid-like molecules	Steroids and steroid derivatives	Androstane steroids	--	--	--	No results	No results	Full match	301.17957	2014054.2437091293	1815057.6091395705	2312997.5952985394	1759666.8001248157	3786965.7680629655	2432422.089364608	4862826.869966656	7249078.353631458	2055574.5749587116	1347071.6982123812	1232494.27416228	1145755.6243695514	1869208.76681304	1714522.5873656396	2979479.521940304
Com_15945_pos	Bisphenol A	Bisphenol A; 2,2-Bis(4-Hydroxyphenyl)propane	C15 H16 O2	228.11612	4.035	cpd:C13624	map01100 Metabolic pathways	HMDB0032133	--	Benzenoids	Benzene and substituted derivatives	Diphenylmethanes	--	--	--	No results	No results	Full match	229.12314	5564133.266701178	3162327.450903362	2634970.7548626177	2744848.8632780206	3418557.34967613	4234033.663431971	3295132.8179302863	4060668.3552095704	4202782.019086513	5004535.795142297	5450804.042015819	5339811.414060871	4726280.37408639	3524097.6025638757	3899786.332125103
Com_16145_pos	(��)13-HpODE	--	C18 H32 O4	294.21642	8.028	--	--	--	--	--	--	--	--	--	--	Invalid mass	No results	No results	295.22363	5452217.3033288	3328639.3635090506	3170149.751573023	3805159.1485844776	3431727.963716465	4235467.61890181	4635786.556707883	3088698.3604386556	6409498.196867705	6596493.834086892	3680527.9739757003	6512074.479386508	5505668.02581121	5430494.973264417	5303000.0237297565
Com_16300_pos	DNK	--	C14 H25 N5 O7	750.36856	4.849	--	--	--	--	--	--	--	--	--	--	Invalid mass	No results	No results	376.19156	5067503.191227519	5040870.846495467	5029951.753133731	6233625.873624113	5133468.0317403935	5863218.267568673	5751451.502432071	3460136.2635593885	4920172.769499077	6245156.61996095	5809402.001038935	6968002.59293058	4778665.93498897	4856179.341704195	5257946.129044956
Com_16369_pos	3-Hydroxy-3-methylbutanoic acid	--	C5 H10 O3	118.06575	2.306	--	--	HMDB0000754	--	Lipids and lipid-like molecules	Fatty Acyls	Fatty acids and conjugates	--	--	--	Invalid mass	No results	No results	119.07285	3650093.72678869	2055514.8189714325	2116305.733100597	1414099.5473593324	2513941.8271743716	2750640.769328027	7664376.863232526	6074704.449475787	3312677.265949193	3646712.4675475033	4250690.940732525	6029377.238651413	2202023.06478031	2770105.402548498	2814143.3387485016
Com_16397_pos	PC (18:5e/2:0)	--	C28 H48 N O7 P	541.31466	8.385	--	--	--	--	--	--	--	--	--	--	No results	Full match	No results	542.32056	5309277.601472893	2315104.2646793188	858613.6148395383	693833.9799376525	1502710.3612327354	984457.6020984297	2107304.9991193553	1127692.3511426793	1154745.86740963	1520751.5822215402	2615089.142399184	1969389.8099116946	2355427.15095881	3270144.9556860914	2663022.0484916675
Com_16800_pos	3-benzyl-3-butylquinoline-2,4(1H,3H)-dione	--	C20 H21 N O2	307.15975	8.031	--	--	--	--	--	--	--	--	--	--	Invalid mass	No results	No results	308.16702	5104818.391050398	692206.9510469057	481846.44890763256	523201.3431212153	897823.0870496184	608853.9585806739	394587.933875358	342973.5951432636	395852.5035887998	378749.1968906492	300071.5501311871	335459.8147484964	1250552.54026781	1181613.0359714723	1380113.1071719578
Com_16843_pos	PC (17:0/18:1)	--	C43 H84 N O8 P	773.58306	11.298	--	--	--	LMGP01010711	--	--	--	Glycerophospholipids [GP]	Glycerophosphocholines [GP01]	Diacylglycerophosphocholines [GP0101]	No results	Invalid mass	No results	774.59033	672609.9117987207	3181848.242948496	2733622.5154427565	1218814.91510738	602465.649344793	7111612.662122362	5111426.6506068995	709330.1429823922	554268.4238252642	1892440.0869601564	1679566.2121974507	655575.8898638489	767157.738010514	800594.2646173672	465729.365386135
Com_16878_pos	Deoxyinosine	Deoxyinosine	C10 H12 N4 O4	252.08527	2.939	cpd:C05512	map00230 Purine metabolism;map01100 Metabolic pathways	HMDB0000071	--	Nucleosides, nucleotides, and analogues	Purine nucleosides	Purine 2'-deoxyribonucleosides	--	--	--	No results	No results	Full match	253.09279	3964208.1586128166	5757538.180687376	4210740.965066737	5633417.657655728	6024304.489137372	5935568.151320606	4560188.196610746	5530337.2096815165	4088292.1238444354	5999099.325111362	4724971.1922371965	4754095.342525961	4988534.78046112	4607022.735709072	5423960.110304652
Com_17103_pos	Linolelaidic Acid (C18:2N6T)	--	C18 H32 O2	280.23964	10.04	--	--	--	--	--	--	--	--	--	--	No results	No results	Full match	281.2468	4935042.744048667	1548419.2193099645	1188054.551419663	895258.9724111682	1032017.4415619808	1062107.6721208268	1005288.179617799	715133.1405965416	639576.7490148352	723200.1321832993	829949.5743808561	576918.9221099793	2181310.10238165	2155528.7876611217	3048268.5512392656
Com_17114_pos	DKK	--	C16 H31 N5 O6	389.2269	1.094	--	--	--	--	--	--	--	--	--	--	Full match	No results	No results	195.62073	1641660.6633444284	1699307.9756843785	1901897.9396334253	1792908.6623442778	2273228.360139749	1752298.2792915134	1891861.887961721	2847131.518639833	2731927.4999908716	3829543.924615013	3468162.7799315746	6757056.079716988	2440749.15805501	2416015.817780569	2856662.322844696
Com_17203_pos	PPH	--	C16 H23 N5 O4	349.17459	2.113	--	--	--	--	--	--	--	--	--	--	Full match	No results	No results	350.18198	2488457.0234016245	3737907.680350073	3101761.416700367	3230184.690126631	5221609.560773632	2605285.4204901983	4361455.4257669775	5483987.664840444	4283844.365754173	6555921.491114945	6361350.093463335	6045094.812018209	3714459.93008387	5505320.699991854	4303239.008187095
Com_17239_pos	Octadeca-11E,13E,15Z-trienoic acid	--	C18 H30 O2	278.22372	9.524	--	--	--	LMFA01030777	--	--	--	Fatty Acyls [FA]	Fatty Acids and Conjugates [FA01]	Unsaturated fatty acids [FA0103]	No results	No results	Full match	279.23099	4853979.9789745165	463973.88718517695	499200.8034174127	523733.85646915535	586940.3452432201	638338.2181657908	449244.2519701602	293888.80655177456	616548.1464244555	498993.3165854061	728061.823424301	529061.8340758177	2067662.24464396	2229637.3619697294	1727040.044175506
Com_17328_pos	LPC 18:3	--	C26 H48 N O7 P	517.31565	8.411	--	--	--	LMGP01050128	--	--	--	Glycerophospholipids [GP]	Glycerophosphocholines [GP01]	Monoacylglycerophosphocholines [GP0105]	No results	Full match	Full match	518.32318	4811383.253201384	982251.5033795437	5025836.328977771	723117.0024759684	744354.7438069186	887254.6119356512	778951.7062690692	1953060.4089429716	805924.9972546304	809027.1015214574	1804771.5616737402	2298271.7817275166	1856746.06651177	1845863.8019562191	2111975.649074575
Com_17689_pos	PC (17:0/17:1)	--	C42 H82 N O8 P	759.57823	10.131	--	--	--	--	--	--	--	--	--	--	No results	Full match	No results	760.58551	2015161.285951561	4666788.334005869	1812028.8447881725	5391329.264165488	4731491.5220936965	2525121.0911225346	2697151.995323896	565795.5589986043	1975303.235022958	4043196.6525107184	1322962.7585217431	1519755.441096806	849528.246257245	1577406.567817858	1378239.2535598401
Com_18008_pos	Nirvanol	Nirvanol	C11 H12 N2 O2	204.08936	2.177	cpd:C14916	--	HMDB0060533	--	Organoheterocyclic compounds	Azolidines	Imidazolidines	--	--	--	No results	Full match	Full match	205.0966	2274835.299102764	2194259.5137607534	3246866.1273572054	3192502.4586709314	4056411.386528365	3142797.5061981874	3270996.415355549	2881764.8960138597	3367445.5706241652	4865546.221122008	1671750.2700926263	6153360.332823918	2149921.9228008	3707241.789976681	3895039.175474964
Com_18246_pos	Lysopc 14:0	--	C22 H46 N O7 P	467.29967	9.728	--	--	--	--	--	--	--	--	--	--	No results	No results	Full match	468.30713	4384412.023309889	400017.079573863	458925.2097617138	470432.22181876487	436032.7489924754	410564.3048331416	393782.44876269734	338496.9127373475	370190.4080059471	393409.008433563	322943.398444642	385219.589909013	1257402.48955083	992838.7540498598	1043102.6510261969
Com_18271_pos	Adipamide	--	C6 H12 N2 O2	144.0894	2.249	--	--	HMDB0304762	LMFA08010017	Lipids and lipid-like molecules	Fatty Acyls	Fatty amides	Fatty Acyls [FA]	Fatty amides [FA08]	Primary amides [FA0801]	No results	No results	Full match	145.09688	1421747.5581568468	1868234.2460171245	1312865.1661611833	2010864.1204490673	1687697.5538587773	2031926.3239099334	2012008.452892559	3167371.360852884	2304377.6689885412	4124972.635180159	3022208.584203201	5992862.489976755	2134686.93553064	2276696.552231887	1918185.7855779375
Com_18362_pos	FMK	--	C20 H32 N4 O4 S	406.20162	5.072	--	--	--	--	--	--	--	--	--	--	Invalid mass	No results	No results	407.20886	4329969.2149491515	3673942.087326927	4309047.351511436	3893328.20418674	3890741.316906467	3978519.5363242766	4289105.654318508	3432777.844600889	5079316.002093374	4848978.406534071	3259798.867927421	3830012.473513485	4248917.65728231	4962059.719698573	5445310.838916987
Com_18460_pos	LPE 17:1	--	C22 H44 N O7 P	465.28423	8.965	--	--	--	LMGP02050008	--	--	--	Glycerophospholipids [GP]	Glycerophosphoethanolamines [GP02]	Monoacylglycerophosphoethanolamines [GP0205]	No results	Full match	No results	466.29123	4271091.598903012	764263.057712638	703839.3654101307	802688.1881417389	597178.278810278	585527.9199870006	483342.0185089244	447922.0229892304	546103.8967395817	515108.72991973633	533651.2136689337	576843.2306397306	1105695.29544312	1028061.5046211999	1207661.1836111303
Com_18469_pos	2-Benzyl-5-[(3S)-1-isopropyl-3-pyrrolidinyl]-1,3,4-oxadiazole	--	C16 H21 N3 O	271.17143	1.89	--	--	--	--	--	--	--	--	--	--	Invalid mass	No results	No results	272.17871	1431006.5109748128	1890329.3671298006	1875155.4578592137	2117746.019157411	1783243.4900702166	2257653.753795443	1805912.606386323	2777724.9246253655	2036095.7553633598	3595102.2265456216	2195169.317980163	5847495.281684428	2112083.17709855	1938025.8263820014	1768210.2492275555
Com_18493_pos	Veratramine	Veratramine	C27 H39 N O2	409.29329	6.624	cpd:C10829	--	HMDB0259781	--	Benzenoids	Fluorenes	-	--	--	--	Invalid mass	No results	No results	410.30054	4255543.469193235	1559405.2540203033	1690642.8267571575	2288086.164536158	1683715.8164505153	1449568.2145675116	409979.6977226809	353138.66991329857	505139.1131816093	390854.7721665731	341200.82107481174	567733.7256046087	909465.804334145	1229114.4604335565	877357.9426090069
Com_18558_pos	HNH	--	C16 H22 N8 O5	406.17462	7.856	--	--	--	--	--	--	--	--	--	--	Invalid mass	No results	No results	407.18195	4226951.789310621	575431.1878404673	612342.4108851091	446553.4819604887	830004.3970552895	410185.72106243216	462006.5057795526	209465.26479761154	484835.3954916638	374046.9034382938	394048.8344069154	1215853.4495088675	1620038.7058775	1694528.4595684207	1593381.2346182913
Com_18843_pos	PC (18:4e/20:5)	--	C46 H76 N O7 P	785.52349	11.211	--	--	--	--	--	--	--	--	--	--	No results	Invalid mass	No results	786.53076	634772.8448832416	249033.1465498766	5296159.766499947	220886.85628272538	240011.63967472728	216834.60726584648	805246.3480663277	1460541.638862502	1245788.2537723552	274264.0247844077	222369.17151551595	660683.3328935336	1017017.72631475	564876.8636759401	613713.4113667127
Com_18952_pos	Ip7G	--	C16 H23 N5 O5	365.16964	3.719	--	--	--	--	--	--	--	--	--	--	No results	No results	Full match	366.17691	4063459.500861068	4454711.734419361	4012601.619054258	4076758.1553265597	4510865.208895698	5109846.712654276	4072982.4848370096	3300242.1145133143	3892992.1464686864	5306488.885794808	3240530.5614195727	2706243.330222199	3610492.20570167	4678771.876411247	3943184.7703858563
Com_19022_pos	EKK	--	C17 H33 N5 O6	201.62129	1.09	--	--	--	--	--	--	--	--	--	--	Invalid mass	No results	No results	202.62857	1810380.2531072667	1805355.1662095354	2327761.674748395	1510419.7127233313	2000073.4317352714	1965350.6771917932	2015575.1787693587	1885103.0194645538	3630830.570098123	3175122.257089036	2742352.009533366	5521774.997843626	1996835.06894412	2788514.5830650497	3237117.010349109
Com_19187_pos	APH	--	C14 H21 N5 O4	323.16374	4.14	--	--	--	--	--	--	--	--	--	--	Invalid mass	No results	No results	324.17102	1559347.4355717131	1766187.1808060596	1319633.899840366	2651340.1982707344	1485412.1786525405	1649204.853168725	2083949.5818640916	2953388.0623688456	2210363.1653114874	2946047.57540434	1390638.4810515018	5414324.041551746	1814569.59434508	1770839.3816292603	1535625.5636633844
Com_19256_pos	PC (14:1e/3:0)	--	C25 H50 N O7 P	507.33126	8.962	--	--	--	--	--	--	--	--	--	--	No results	Full match	No results	508.33847	3919296.43929474	462652.28315229237	572234.5154605772	904802.2985616428	497296.0644426132	1160200.446727718	457931.05203441106	453593.1702978665	665146.5980581761	612218.304910735	1311542.3026252822	1331015.6717448523	1042749.46784962	1697581.2334991938	1587715.2496818197
Com_19452_pos	SPH	--	C14 H21 N5 O5	339.15336	3.818	--	--	HMDB0000252	--	Organic nitrogen compounds	Organonitrogen compounds	Amines	--	--	--	Full match	No results	No results	340.16068	2318820.6689275606	3767691.5815416966	3808634.727400439	3189489.1182025764	3627532.7519140244	2566968.9229433895	3413062.3811307233	1648858.5129663702	3064415.2039342094	1876250.186420657	1289947.51405688	1097481.6741876253	2492910.48906129	5106011.80282387	3372541.508385121
Com_19459_pos	3-[(4-hydroxyphenyl)methyl]-octahydropyrrolo[1,2-a]pyrazine-1,4-dione	--	C14 H16 N2 O3	260.11938	5.795	--	--	--	--	--	--	--	--	--	--	Invalid mass	No results	No results	261.12668	1987284.9413280697	2878893.289481361	2475014.4767967593	1994660.8690082172	2608995.4121833183	3209001.9081354593	3122793.5165127553	4975688.642805252	2246360.0078774374	2856714.2670008177	2682012.1265593665	3565341.7540320484	3962016.99833244	3341092.8455059878	2603355.328785479
Com_19772_pos	Norephedrine	(+)-Norephedrine; d-Norephedrine; Norephedrine	C9 H13 N O	151.09738	1.456	cpd:C02343	--	HMDB0243518	--	Benzenoids	Benzene and substituted derivatives	Phenylpropanes	--	--	--	No results	Invalid mass	No results	152.10458	2439404.166929049	1930535.9261390155	2509199.5839475202	3563105.040644863	3577229.9034086326	933171.368441277	2995874.4854918974	3537292.037574501	2779078.513012569	2713833.5710214865	1306471.8031399988	4470831.999352881	3964723.79552068	3819642.3072036975	2714440.0274705254
Com_19794_pos	ACar 20:2	--	C27 H50 N O4	451.36517	7.87	--	--	--	--	--	--	--	--	--	--	No results	Invalid mass	No results	452.37238	1917975.7732644298	314100.7874096238	366266.0987034009	299216.66903671407	343343.60119777266	372349.96123273	1571434.3360194473	1470023.5206857636	2794351.191268267	2461336.6645217445	3092173.7407529354	4423862.323972433	3953289.49040693	4923147.917394112	3370621.526044853
Com_19980_pos	ARH	--	C15 H26 N8 O4	382.20391	5.157	--	--	--	--	--	--	--	--	--	--	Invalid mass	No match	No results	383.21118	2774344.788281241	3912628.6281168386	2069868.6726095797	4212457.016455772	3122579.2675331067	4595973.338992101	2125888.0330272466	933632.249879887	1667169.0623330637	2118927.3019708293	1996214.2762714473	1485824.3524224292	1578513.66239089	2769093.4089362244	3240026.97772387
Com_20001_pos	Homosildenafil	--	C23 H32 N6 O4 S	233.12029	2.723	--	--	HMDB0253210	--	Benzenoids	Benzene and substituted derivatives	Benzenesulfonamides	--	--	--	No results	Invalid mass	No results	489.2298	1698995.1374192953	1574697.3698984908	1474008.2042028536	1376530.0099101583	1407279.7991493347	1526651.2809219903	1758635.3740206636	2413258.3794892915	3114835.633282171	4573194.704010405	2087624.6846033842	4955248.528038788	2364958.08580245	2151790.4702518024	2000257.756044064
Com_20255_pos	Methylhippuric acid	--	C10 H11 N O3	193.07115	1.231	--	--	HMDB0255085	--	Organic acids and derivatives	Carboxylic acids and derivatives	Amino acids, peptides, and analogues	--	--	--	Invalid mass	No results	No results	194.07843	2810404.7115889755	3268821.205921221	3152525.8105294793	3045790.309727014	1763981.205991508	3181894.2394834533	3556925.8121785824	3113674.495300906	2853065.280938422	4459333.151032629	2345168.909937054	4022923.35921144	3740906.68605008	2452593.233492458	3624293.570333726
Com_20283_pos	EPH	--	C16 H23 N5 O6	363.16078	4.745	--	--	--	--	--	--	--	--	--	--	Invalid mass	No results	No results	364.16806	1241804.5119313619	3669635.6640040083	3712923.9759018477	3403215.191619432	4496523.656005271	4714437.627302429	1553949.4883706858	1595107.8539073612	938517.6270617087	1125665.628268395	894273.0157801477	1744180.271444495	1948374.73956879	2136118.3465576065	3548298.9567535934
Com_20512_pos	SNK	--	C13 H25 N5 O6	329.16891	2.629	--	--	--	--	--	--	--	--	--	--	Invalid mass	No results	No results	330.1756	2922048.1121685524	3016726.751820095	1934128.349227412	2073970.6897819533	2950547.5904687247	3557761.1231816406	3065197.7895654575	2340200.803068961	3146384.6503938236	3268323.4066470135	3429053.5374616445	4678422.004248642	2130974.18320637	2280392.995000737	2551492.85681781
Com_20621_pos	HKK	--	C18 H33 N7 O4	205.62946	1.106	--	--	--	--	--	--	--	--	--	--	Invalid mass	No results	No results	206.63673	2387659.9348258898	2316346.4885805207	1525941.52862943	3423443.0419784742	3482077.8682123157	3469032.575799257	2051700.3024899021	4315752.496377921	1806360.3279583252	2788309.6441156142	2518706.417565835	4614603.484101832	1703718.52452041	2666117.977506194	2348311.892448106
Com_20659_pos	farensyl diphosphate	--	C15 H37 N3 O7 P2	433.21021	1.867	--	--	--	--	--	--	--	--	--	--	No results	No results	Full match	434.2186	1846142.1182626802	3816104.103221603	1608864.912811182	3699992.7932302356	3776316.4163944144	4043133.463844098	1564339.668040289	2398770.6051293993	1915026.004050906	3138491.6253842385	2598715.064979484	3972550.3619711217	2298598.18143611	2608212.912796742	2374342.227320003
Com_20756_pos	Cortisol	Cortisol; Hydrocortisone; 11beta,17alpha,21-Trihydroxy-4-pregnene-3,20-dione; Kendall's compound F; Reichstein's substance M	C21 H30 O5	724.40825	5.681	cpd:C00735	map00140 Steroid hormone biosynthesis;map01100 Metabolic pathways;map04080 Neuroactive ligand-receptor interaction;map04927 Cortisol synthesis and secretion;map04934 Cushing's syndrome;map04960 Aldosterone-regulated sodium reabsorption;map04976 Bile secretion;map05200 Pathways in cancer;map05215 Prostate cancer	HMDB0000063	LMST02030001	Lipids and lipid-like molecules	Steroids and steroid derivatives	Hydroxysteroids	Sterols [ST]	Steroids [ST02]	C21 steroids (gluco/mineralocorticoids, progestogins) and derivatives [ST0203]	Invalid mass	No results	No results	725.41638	2305383.616285935	2185644.5643596267	1949140.368980699	3078750.665031199	3157205.6769715752	1950167.1666278085	2260585.455857248	3345997.4119080785	2785243.956719738	3027111.0751407654	2890298.5813339762	4549707.512437582	3345113.90181367	3866573.2371175676	2675539.5262715095
Com_20977_pos	PC (15:0/15:1)	--	C38 H74 N O8 P	703.51427	11.844	--	--	--	--	--	--	--	--	--	--	No results	Full match	No results	704.52155	1164858.007278275	3697771.9221287547	2680228.227943278	440121.87565438804	505241.39161273604	972191.4862451509	2128634.935135429	571828.111540425	385180.90670633176	285743.86398128164	273819.224654191	691280.441251284	872127.213263121	952683.894463772	662001.3324601366
Com_20989_pos	FPK	--	C20 H30 N4 O4	195.10977	3.893	--	--	--	--	--	--	--	--	--	--	Invalid mass	No results	No results	196.11705	136078.51713655228	56532.602558860555	78718.97008230639	3771320.176425625	43209.009292737705	216267.34462173606	110757.0816249921	77682.43045299784	79115.50489941677	89103.65315600362	93860.07412446234	133715.5724137143	97305.9394430535	81250.6319185437	136924.84364462286
Com_21204_pos	Pantethine	Pantethine	C22 H42 N4 O8 S2	554.24446	4.731	cpd:C12661	--	HMDB0003828	--	Organic acids and derivatives	Carboxylic acids and derivatives	Amino acids, peptides, and analogues	--	--	--	No results	No results	Full match	555.25189	1993472.9334512216	1569533.971714673	1952423.637911769	1898652.2870198782	1833311.267254469	2444940.3390235477	1733122.48489576	1699685.1359456049	2131527.5733061065	2684626.773900619	2593323.0553248757	4325604.683856084	1675806.10573843	2212571.778892614	1854267.2257943125
Com_21248_pos	TMK	--	C15 H30 N4 O5 S	343.15667	2.964	--	--	--	--	--	--	--	--	--	--	Invalid mass	No results	No results	344.1647	1741284.2998454235	2119968.5355340345	1669588.6468721807	1565697.7964630458	2757570.750004386	1900268.6913917935	1996702.9396752117	4064894.3472377867	2452079.3501749523	4517368.270306391	3505038.0777585716	4234402.49024251	2577107.63925478	2087175.8931996024	2752408.170651612
Com_21400_pos	3-(3,4,5-trimethoxyphenyl)propanoic acid	--	C12 H16 O5	262.07943	1.737	--	--	HMDB0030254	--	Phenylpropanoids and polyketides	Phenylpropanoic acids	-	--	--	--	Invalid mass	No results	No match	263.08676	2904239.843928171	3173772.23153306	2414491.182098368	3154355.2389570437	2865156.9625983755	3810626.9751977003	2623727.1827804376	3519384.6000024783	3267765.563457324	3421519.0448312704	3355789.019451283	4227396.526914147	2872503.05478252	3612824.1857647267	2965656.7252779566
Com_21749_pos	4-(3-methoxy-5,6-dihydrobenzo[c]acridin-7-yl)morpholine	--	C22 H22 N2 O2	324.18765	1.223	--	--	--	--	--	--	--	--	--	--	Invalid mass	No results	No results	325.19464	2561411.768005987	2882548.9337157994	3817396.6647519865	2987746.9085820084	2065879.2516547146	1805856.402218081	1217095.6398978634	625199.0662906556	1542134.175199648	815409.8322744616	801737.4675203214	1015083.6954382973	1607333.99368179	1271993.5015682618	1312427.742061514
Com_22092_pos	TKK	--	C16 H33 N5 O5	357.23164	4.981	--	--	--	--	--	--	--	--	--	--	Invalid mass	No results	No results	396.19525	2637009.807139766	3088263.0484568533	2868720.2630623407	2719751.410429062	3664030.7094597085	3614321.902578852	3344986.876334572	2650592.974980971	1892371.0350163658	2357955.106113748	2149712.975969277	2874385.6991683054	2932749.40513168	3344179.953575061	2446808.3794010174
Com_22479_pos	Lysopc 18:2	--	C26 H50 N O7 P	519.33135	7.861	--	--	--	LMGP01050137	--	--	--	Glycerophospholipids [GP]	Glycerophosphocholines [GP01]	Monoacylglycerophosphocholines [GP0105]	No results	No results	Full match	520.33893	1045290.7315687488	1372142.9168680238	3511244.7901825537	774257.0205408218	875603.0772050848	949575.7914671962	763477.6932595415	1243683.6074003258	856480.7264692163	771186.2611464363	729832.5560993927	640409.5093271665	1122250.74763082	789580.4183521832	855717.2448409603
Com_22483_pos	Cortodoxone	11-Deoxycortisol; Cortodoxone	C21 H30 O4	346.21366	6.782	cpd:C05488	map00140 Steroid hormone biosynthesis;map01100 Metabolic pathways;map04927 Cortisol synthesis and secretion;map04934 Cushing's syndrome	HMDB0257139	--	Lipids and lipid-like molecules	Steroids and steroid derivatives	Hydroxysteroids	--	--	--	No results	No results	Full match	347.22031	2721868.451200732	259225.56961798968	558921.945925401	164726.0884409186	319842.7467532071	485006.81311278406	485021.8288404894	290521.2137154647	346344.95280232537	263413.5424838858	468753.5988513134	332764.67686267314	483290.188867925	783730.9121546493	821019.641119789
Com_22786_pos	2-Methoxyestradiol (2-MeOE2)	--	C19 H26 O3	302.18822	4.708	--	--	--	--	--	--	--	--	--	--	No results	No results	Full match	303.1955	792690.0369140208	2578881.5419669175	3388873.1890223552	1778313.4627677582	1660313.4050544456	2324448.957919564	2508876.169044149	2728923.805835924	1691097.5211774034	1153415.3371809414	2384381.718879594	1710839.0234756048	1782593.94855721	1347319.816337117	2105463.7115294477
Com_22801_pos	QMK	--	C16 H31 N5 O5 S	388.17734	2.491	--	--	--	--	--	--	--	--	--	--	Invalid mass	No results	No results	389.18384	1392750.7176435573	1358707.497232575	1529377.2874694683	1074053.3944674921	1346737.983641251	1207499.5159988685	3052995.881848127	1211692.2477075285	1694919.591254708	789227.0003268208	1586962.034812193	3597462.676138874	1857659.7219803	1995941.203797662	1073082.1869052947
Com_23169_pos	1-(6-methyl-3-pyridyl)ethan-1-one O1-ethyloxime hydrochloride	--	C10 H14 N2 O	178.10829	4.192	--	--	--	--	--	--	--	--	--	--	Invalid mass	No results	No results	179.11559	1026270.6276597735	1974377.2678953875	1027991.1692900419	1097608.5860474778	1523269.7679686244	1963619.7173989343	2503508.2266422343	2732607.350729399	3051500.5137053714	2863832.9242181564	3268827.348780465	3395249.338148483	2226811.73936817	2480435.4199778764	2353113.323220301
Com_23173_pos	2,3-dihydroxypropyl 12-methyltridecanoate	--	C17 H34 O4	284.23436	8.353	--	--	--	--	--	--	--	--	--	--	Invalid mass	No results	No results	285.24164	2501685.733542095	401610.56128211203	496028.13453492004	391292.58850813506	437390.9933515053	394818.3476874836	297251.6695637649	238956.9064471536	265068.21544033784	211641.84104426514	284439.36217786896	248895.7095577775	538481.151220437	531048.8062966889	692253.8704033373
Com_23373_pos	PC (18:0/18:1)	--	C44 H86 N O8 P	787.60796	0.543	--	--	--	LMGP01010761	--	--	--	Glycerophospholipids [GP]	Glycerophosphocholines [GP01]	Diacylglycerophosphocholines [GP0101]	No results	Full match	No results	788.61523	178149.56627649607	276074.2635616242	769507.3923066586	1295288.667472244	765242.5470574803	3431951.8977323533	593697.2007907417	567427.7566879367	103141.14413266986	604454.3662152151	207354.06589954335	542495.162643744	198732.414259524	169219.9820635492	221632.1257988366
Com_23391_pos	dihydrotachysterol	Dihydrotachysterol	C28 H46 O	398.35369	10.126	cpd:C06957	--	HMDB0015203	--	Lipids and lipid-like molecules	Steroids and steroid derivatives	Vitamin D and derivatives	--	--	--	No results	No results	Full match	399.36096	614015.6227241419	2781353.901047592	704569.7924596698	521207.66104955005	505120.02183920494	896202.8790562501	878729.0783677648	402571.8208942032	340263.5096372699	321334.86762760073	260011.95231781472	300629.66794996103	655433.615290389	639704.514510774	343513.94179921306
Com_23444_pos	Azetidine-2-carboxylic acid	--	C4 H7 N O2	101.04743	2.291	--	--	HMDB0248797	--	Organoheterocyclic compounds	Azetidines	Azetidinecarboxylic acids or derivatives	--	--	--	No results	No results	Full match	102.05505	1078884.1504005028	885778.5494864866	881324.6423450492	1340064.5013241144	1155137.0121857924	885258.1953482104	2018464.6407837153	1489139.9988980978	1278424.4721667417	2163323.4855276654	1400654.1834341125	3329744.2252898174	1166212.56011046	1239577.1720072192	1266264.022153411
Com_23472_pos	Thymopentin	--	C30 H49 N9 O9	679.36486	5.237	--	--	HMDB0259057	--	Organic acids and derivatives	Carboxylic acids and derivatives	Amino acids, peptides, and analogues	--	--	--	No results	No results	Full match	680.37152	620238.2672975374	401986.1793210545	3123720.211691219	452434.7314172117	425442.50311535835	638688.6976897027	2334474.989750212	565640.2809749161	783858.8496885888	547346.001730198	495903.0163634555	768639.1846830554	494136.964754712	512052.2565467068	710406.4856338096
Com_23673_pos	Monolaurin	--	C15 H30 O4	296.19557	6.997	--	--	HMDB0245396	--	Lipids and lipid-like molecules	Glycerolipids	Monoradylglycerols	--	--	--	Invalid mass	No results	No results	297.20285	643326.5209904172	539453.9607126064	698788.5207942285	531079.1083681361	645583.2346584141	3307136.067036801	709527.8925270571	374663.4528085992	1818170.4509256931	1547810.3265856728	1884893.460202038	1727714.1734087826	1270812.19257683	1033587.6818708859	985102.9604496587
Com_23778_pos	PC (18:0e/15:1)	--	C41 H82 N O7 P	731.57903	10.643	--	--	--	--	--	--	--	--	--	--	No results	Invalid mass	No results	732.5863	110031.14235466777	101450.1208470423	204024.2667203708	2708987.2684616046	1681626.0248833653	115666.5642337938	89536.81822457693	94301.02914028043	92131.10615728259	806191.7735903369	179115.68439356328	461092.7071544211	97894.4178795956	98860.05704963015	87164.3919076528
Com_23994_pos	PNH	--	C15 H22 N6 O5	366.15894	7.855	--	--	--	--	--	--	--	--	--	--	Invalid mass	No results	No results	367.16614	790552.6362559849	280445.25521594315	327021.11438475165	267155.9527274666	306554.7356909302	332453.0981559715	760306.6137498954	277817.0077943251	902745.0987743813	1269073.5016828713	1052077.216256601	3106105.691587888	1299816.72124038	1578067.0984729833	1286876.3697137942
Com_24418_pos	(S)-10-Hydroxycamptothecin	--	C20 H16 N2 O5	386.09059	6.917	--	--	--	--	--	--	--	--	--	--	Invalid mass	No results	No results	387.09787	2128589.31153816	234291.78528701284	298976.3873631188	347796.7357167965	290058.73430829187	313713.04454347485	250090.7897994289	164115.53512766134	212875.8727780108	285666.83832467266	233442.30009037408	210300.442059536	418213.514646352	494748.176082159	401816.5920570395
Com_24535_pos	PC (22:2/22:3)	--	C52 H94 N O8 P	891.66753	9.844	--	--	--	--	--	--	--	--	--	--	No results	Full match	No results	892.6748	926873.4690060153	333347.88950181013	376758.01671150245	324900.6217555215	395488.9742927506	646888.2470963008	1181380.3485738016	928699.1022148787	378002.25024562475	747920.7016562464	2734415.5002053143	653618.305569836	527295.34492443	928280.4171691914	866998.9771110439
Com_24542_pos	QNK	--	C15 H28 N6 O6	388.21439	4.669	--	--	--	--	--	--	--	--	--	--	Invalid mass	No results	No results	389.22174	1492061.185169415	1290452.208868051	1187771.2017882816	1738963.27793284	1921953.941240199	1568006.7784285115	1483841.5668357671	1529611.2905005715	2836195.102480015	1967109.669558206	1782514.817055611	2267507.5241173296	956641.457971583	1214703.1161072748	1690842.8225984531
Com_24788_pos	MKK	--	C17 H35 N5 O4 S	387.22862	4.502	--	--	--	--	--	--	--	--	--	--	Invalid mass	No results	No results	388.2359	866732.0438113047	1251668.141562404	509057.45200374234	1084360.829938858	1342306.9134197084	1185899.5356138325	1409555.0699240032	1958857.2829009828	1559572.5097557711	2974805.3938699607	1130734.5344683111	2394968.195921039	1338488.54992906	1721303.1746154793	1210880.117061193
Com_24839_pos	SM (d14:2/19:0)	--	C38 H75 N2 O6 P	686.53533	11.148	--	--	--	--	--	--	--	--	--	--	No results	Full match	No results	687.5426	1054788.933421613	2299434.7012369707	2074178.9575560233	406427.5944332404	344339.92861601355	488261.09286772605	353829.9542070319	1156469.3774916818	243340.57458672317	464332.35478968004	209372.35042040516	232815.38710890026	1041212.58892073	578061.8572188268	654066.7522248221
Com_24858_pos	PC (16:0e/15:0)	--	C39 H80 N O7 P	705.56413	11.335	--	--	--	--	--	--	--	--	--	--	No results	Full match	No results	706.57141	271368.76095832454	616201.1964892261	285742.8226743006	200007.67941073183	191128.90381487433	2824662.73241181	441501.08618959883	181000.72428899026	156953.95371334357	153255.32969343814	484696.33480662876	264496.27611158544	309514.684769919	242258.23630577856	187901.4843667115
Com_24888_pos	PC (18:2e/19:2)	--	C45 H84 N O7 P	781.59368	10.168	--	--	--	--	--	--	--	--	--	--	No results	Invalid mass	No results	782.60095	179063.40770148582	678195.6299743827	297916.12285979674	722015.7839727054	1154768.0504719594	2810218.2291135597	2194384.572960187	171561.91888696497	444355.7161778841	668259.6524002807	1020864.2801878406	402059.0342413775	209595.418170088	362244.88730981166	203429.26685703572
Com_24967_pos	2-(2,6-dimethoxyphenyl)-5,6-dimethoxy-4H-chromen-4-one	--	C19 H18 O6	342.10942	6.714	--	--	--	--	--	--	--	--	--	--	Full match	No results	No results	343.1167	504413.14781141403	220172.22472367066	166563.29923769843	238350.52355670327	231602.93511898196	187951.42676571987	317553.08213015774	166636.63427909528	306936.2160780307	401011.14993960975	283392.91649461794	2718841.2827878487	421449.342159546	296514.3812321487	472425.7416429696
Com_25075_pos	PC (19:2/22:6)	--	C49 H82 N O8 P	843.56976	10.582	--	--	--	--	--	--	--	--	--	--	No results	Invalid mass	No results	844.57739	1363734.3706248621	2037978.04122439	549345.0167977639	1818068.0566393605	1327330.6499885935	1745252.8573732784	1634547.6180955428	1762508.0912756864	2640182.5830779015	1662600.564166705	1931687.3678472107	1729838.613624583	1464230.09512332	1035638.287771938	1640072.7221955243
Com_25131_pos	Lysopc 16:2 (2N Isomer)	--	C24 H46 N O7 P	491.2999	9.32	--	--	--	--	--	--	--	--	--	--	No results	No results	Full match	514.28912	1937867.3883385726	35181.67001907128	38441.830903687944	35458.85803999977	38574.98279376369	34840.33691012554	35734.338030324805	30375.881109370937	31978.16156995921	31536.993709006852	26183.23407143457	28085.978870009083	36175.6988721214	37928.744004119915	37190.621017524456
Com_25202_pos	Indole-3-acrylic acid	--	C11 H9 N O2	187.06332	6.098	--	--	HMDB0000734	--	Organoheterocyclic compounds	Indoles and derivatives	Indoles	--	--	--	Full match	Partial match	Full match	188.07051	1917731.67012504	889373.8182002342	605313.7341131532	293126.25526258803	627043.3198431015	1456822.0070436166	399579.41023216705	1263240.4558903368	387391.3237295913	347757.39158497466	285487.89953563886	1367007.1384590133	278054.180509926	563335.4973283845	448059.57784345164
Com_25519_pos	N1-(3,4-dimethoxyphenethyl)-4-methylbenzene-1-sulfonamide	--	C17 H21 N O4 S	352.14296	7.051	--	--	--	--	--	--	--	--	--	--	Invalid mass	No results	No results	353.15024	229961.56753232822	160618.31108757257	215118.88044058127	178100.67378008613	208617.97282087328	231839.86419333212	772132.4320250537	411052.3071207628	1076920.8620579	1081618.7946410421	823404.1862547268	2504856.6811448056	978443.981972215	975544.2982186251	808693.3454748783
Com_25971_pos	ACar 20:1	--	C27 H52 N O4	453.38091	8.15	--	--	--	--	--	--	--	--	--	--	No results	Invalid mass	No results	454.38828	1706818.1878136215	244553.35241280674	291066.12929967017	235088.4257788796	373701.56628682284	282395.98204766726	756789.6784983408	574976.5555633805	731666.567428687	920870.8199256656	1507592.1672588848	1093027.9102651696	1736214.20327965	1682722.8882584772	1552977.8512563705
Com_26089_pos	Kinetin	Kinetin; 6-Furfuryladenine	C10 H9 N5 O	215.08046	1.154	cpd:C08272	--	HMDB0012245	--	Organoheterocyclic compounds	Imidazopyrimidines	Purines and purine derivatives	--	--	--	No results	No results	Full match	216.08774	1672919.9272942536	1179590.258536363	1098377.8495605446	793079.1515764489	1604528.6466368379	1073458.6359261437	1919763.6891334963	661253.0937178335	1528694.1311341317	1127744.1669526133	1975719.0874634872	1529208.91917863	1681796.1486079	1615838.259217237	2553428.843379906
Com_26259_pos	Meperidine-d4	--	C15 H17 [2]H4 N O2	251.18568	7.535	--	--	--	--	--	--	--	--	--	--	Invalid mass	No results	No results	252.19287	1628629.2394939645	433951.0969107722	430198.23994320136	409564.411246178	459345.48145011754	450989.09587146644	438136.7520800515	274157.42870652163	445878.3652548	528470.1828797028	440558.92177209345	866825.739771005	911925.515192087	871249.9235355147	912339.6952259851
Com_26437_pos	16,16-Dimethyl prostaglandin A1	--	C22 H36 O4	386.24214	7.874	--	--	--	--	--	--	--	--	--	--	Invalid mass	No results	No results	387.24936	446106.0774493682	214887.8928342274	250576.09952548513	430215.1791368461	234893.97650979648	254738.29348240705	742125.0743102874	490687.9776344804	851726.6645291146	994878.199664241	586960.446204615	2166922.3060305566	774336.119369364	847176.3752340579	764978.5049532779
Com_26513_pos	SM (d25:1/16:0)	--	C46 H93 N2 O6 P	800.68187	10.492	--	--	--	--	--	--	--	--	--	--	No results	Invalid mass	No results	801.68915	813582.8705285777	275495.42876121355	313603.8366166125	265997.5837527838	454786.2257904468	426184.4871380687	258807.11233878933	2021708.4433578462	253962.84383034927	558189.457660187	333761.18132490537	712091.5759570322	394282.418664775	475609.35916320037	724203.9103404944
Com_26576_pos	3-{[(4-fluorophenyl)sulfonyl]amino}-5-phenylthiophene-2-carboxamide	--	C17 H13 F N2 O3 S2	376.03737	6.35	--	--	--	--	--	--	--	--	--	--	Invalid mass	No results	No results	377.04465	1542438.9722714475	1225399.3586673033	1051503.2350724149	847334.3091172457	1010680.2653154506	1069311.3014353495	122322.54221733038	91624.20866924006	198879.76872632132	243844.72479935165	33546.453576502216	362765.45127336937	775732.108071015	761074.1863520194	606321.85531198
Com_26673_pos	N-gamma-Acetyl-N-2-Formyl-5-Methoxykynurenamine	--	C13 H16 N2 O4	264.11046	2.933	--	--	--	--	--	--	--	--	--	--	No results	No results	Full match	265.11768	1277946.465480468	1673001.1893011683	1453680.4521613498	1678371.223971632	1679376.8994543224	1982761.0532378133	1568904.039516971	1889854.5183497868	979260.5025161322	2083004.632641824	1812586.20876299	2024821.8887604289	1617296.35593091	1033301.9074660884	1646801.793034216
Com_27330_pos	Uridine 5'-Diphospho-N-Acetylgalactosamine	--	C17 H27 N3 O17 P2	607.07855	3.097	--	--	HMDB0000304	--	Nucleosides, nucleotides, and analogues	Pyrimidine nucleotides	Pyrimidine nucleotide sugars	--	--	--	No results	No results	Full match	608.08618	981098.1596043501	1082357.1248565433	1132442.0835846548	923952.8347365183	1056962.4881391113	1380601.1758212915	693419.1830542005	778062.1544155913	720422.5634330445	1405545.6703319282	538854.9339602543	1845612.5551275897	1001805.13236223	922289.3449248701	1038588.2904727694
Com_27527_pos	16,16-Dimethyl prostaglandin A2	--	C22 H34 O4	384.22657	7.659	--	--	--	--	--	--	--	--	--	--	Invalid mass	No results	No results	385.2337	213360.3146551349	198220.88308505577	208786.1004414635	196857.472955749	218602.74786014986	241937.61930974797	828676.4907900753	629296.593417544	1034475.7096833391	1169920.1386122352	655266.3849279315	1782719.711021657	750377.138602401	740589.8444558982	651194.4439059304
Com_27613_pos	3,4-dihydroxy-4-(4-methoxyphenyl)-1,2,3,4-tetrahydroquinolin-2-one	--	C16 H15 N O4	267.09197	6.605	--	--	--	--	--	--	--	--	--	--	Invalid mass	Invalid mass	No results	268.09924	316189.5682524451	281438.54041997495	365663.5699277281	273840.4900019204	292348.21183057263	1789538.530134233	290697.00698571524	272664.1800901023	367487.5789054438	303179.6052703736	305360.8448341633	501157.03339763486	107264.372767209	131991.53738814645	169083.35090950396
Com_27829_pos	Glycoursodeoxycholic acid	--	C26 H43 N O5	449.3131	8.792	--	--	HMDB0000708	LMST05030016	Lipids and lipid-like molecules	Steroids and steroid derivatives	Bile acids, alcohols and derivatives	Sterols [ST]	Steroid conjugates [ST05]	Glycine conjugates [ST0503]	No results	No results	Full match	450.32037	1226941.5407191243	267660.90543128503	290727.85512468155	291255.0525613897	292527.75205828896	295121.508911214	250483.57961924523	230400.58488876963	222266.6603328751	241763.84302173366	213193.027813528	202409.9138487552	341410.9933501	442889.0813648606	346129.3631165938
Com_28294_pos	Deoxycytidine	Deoxycytidine; 2'-Deoxycytidine	C9 H13 N3 O4	227.09006	1.456	cpd:C00881	map00240 Pyrimidine metabolism	HMDB0000014	--	Nucleosides, nucleotides, and analogues	Pyrimidine nucleosides	Pyrimidine 2'-deoxyribonucleosides	--	--	--	No results	No results	Full match	228.09734	228259.9429562509	462543.8900920663	746362.3071036603	367372.39389910735	411674.4807567545	343638.9162977342	489380.8767911669	797322.4815251329	365841.3923223693	919379.8815697108	432268.3244885266	1524984.4419349777	273432.981151915	430412.79549841635	359676.20819578605
Com_28548_pos	Glycocholic acid hydrate	--	C26 H45 N O7	483.31896	6.773	--	--	--	--	--	--	--	--	--	--	No results	No results	Full match	484.3262	850701.859455945	846601.2427572145	913260.637354744	1219849.102642672	730142.6031165572	786262.8992183809	1155462.3868953402	963354.2968602582	1138318.6789718173	1129033.8615473504	1109981.7084355499	1353143.0972584742	968924.210015151	778291.7456022032	1261994.4344686426
Com_28668_pos	HMK	--	C17 H30 N6 O4 S	396.20076	5.024	--	--	--	--	--	--	--	--	--	--	Invalid mass	No results	No results	397.20804	203813.56699037825	220838.96294025882	202904.02074389902	513450.181275192	238612.61747119098	1428630.9282389008	302709.29781345493	250607.9423577235	268490.254466107	291090.9853949857	259780.43273066185	458808.5633733233	235416.813556461	246752.30196737195	297526.7969833142
Com_28748_pos	ACar 20:3	--	C27 H48 N O4	449.34957	7.586	--	--	--	--	--	--	--	--	--	--	No results	Invalid mass	No results	450.35709	195391.00634011294	251797.4533970061	259001.6403785101	234938.88376209582	259370.48760133216	303626.69522451604	648561.9574467607	308231.79252771713	618663.5272390303	708304.6207356252	722054.865809064	1121595.2461310066	1067868.19591324	922959.8452249655	1084314.5139770624
Com_28804_pos	NLK	--	C16 H31 N5 O5	373.23168	4.336	--	--	--	--	--	--	--	--	--	--	Full match	No results	No results	374.23895	197364.2342329771	218713.31405535495	229912.4660296322	183696.25796860034	199447.08636165582	235564.06638877577	204482.51991459262	180179.72718298263	83681.57677820229	101942.37540114539	63901.769346298744	1352160.8396816028	221682.685610047	140321.05352890157	175582.1588779903
Com_29805_pos	PC (14:0e/18:0)	--	C40 H82 N O7 P	719.57811	11.356	--	--	--	--	--	--	--	--	--	--	No results	Invalid mass	No results	720.58539	66685.30675837341	847130.3890370897	39669.81302447522	33717.41396399277	59120.67126583177	42717.025878101646	78339.6101862184	28725.91391927897	30112.800270763957	28743.073533621704	24533.725246176138	34852.158300094074	54920.0455225446	42986.11348930033	29736.93167134664
Com_29988_pos	Cholesterol	Cholesterol; Cholest-5-en-3beta-ol	C27 H46 O	386.35393	11.328	cpd:C00187	map00100 Steroid biosynthesis;map00120 Primary bile acid biosynthesis;map00140 Steroid hormone biosynthesis;map00981 Insect hormone biosynthesis;map01100 Metabolic pathways;map04913 Ovarian steroidogenesis;map04925 Aldosterone synthesis and secretion;map04927 Cortisol synthesis and secretion;map04934 Cushing's syndrome;map04975 Fat digestion and absorption;map04976 Bile secretion;map04977 Vitamin…	HMDB0000067	LMST01010001	Lipids and lipid-like molecules	Steroids and steroid derivatives	Cholestane steroids	Sterols [ST]	Sterols [ST01]	Cholesterol and derivatives [ST0101]	No results	No results	Full match	387.36145	702314.2711534634	713845.829517121	197680.13505097388	146966.21216299487	135448.54961805555	176897.70886473433	273165.987461839	132999.84743527893	115330.21196594283	111338.23945352045	101597.89209927856	148833.65972738338	247102.842098619	156688.9668821484	127674.98266631692
Com_30586_pos	Lithocholic Acid	Lithocholic acid; Lithocholate; 3alpha-Hydroxy-5beta-cholanate; 3alpha-Hydroxy-5beta-cholanic acid	C24 H40 O3	796.55313	6.436	cpd:C03990	map04976 Bile secretion	HMDB0000761	LMST04010003	Lipids and lipid-like molecules	Steroids and steroid derivatives	Bile acids, alcohols and derivatives	Sterols [ST]	Bile acids and derivatives [ST04]	C24 bile acids, alcohols, and derivatives [ST0401]	Invalid mass	No results	No results	399.28384	536154.6913174181	49051.04435503173	10713.941425476422	24022.132484118374	22493.669407304926	15993.034184870283	24834.180724758342	45485.07387107076	16492.309234978668	34638.43608331917	9525.02456206365	31101.2383662073	28230.7249235368	50568.20085600236	39244.71065142324
Com_30706_pos	PC (22:6e/17:2)	--	C47 H80 N O7 P	801.57134	9.855	--	--	--	--	--	--	--	--	--	--	No results	Invalid mass	No results	802.57861	128958.33965575461	46548.92055693946	102399.87365659233	189392.74647277207	52839.93783886854	51077.306970909915	42505.86920017673	37710.96086804594	680539.2786027683	39432.50413263021	34156.72126945469	39563.51499732129	68445.7703247467	69673.75265773808	74595.02851869287
Com_30801_pos	N-acetyl-L-ornithine	--	C7 H14 N2 O3	174.10047	5.068	--	--	HMDB0240589	--	Organic acids and derivatives	Carboxylic acids and derivatives	Amino acids, peptides, and analogues	--	--	--	No results	No results	Full match	175.10774	380943.11459497554	420618.1491437256	602894.2846603262	550452.5252749657	351541.49539937126	396298.6271620092	377708.1370416635	426825.59176486474	563321.2270260778	501987.3182267564	375034.98868257395	620996.4360972934	343634.132189646	593300.9459457198	388895.5569003251
Com_192_pos	Ala-Leu	--	C9 H18 N2 O3	202.13148	3.666	--	--	HMDB0251509	--	Organic acids and derivatives	Carboxylic acids and derivatives	Amino acids, peptides, and analogues	--	--	--	No results	Full match	Full match	203.13898	392480458.5148995	520202393.23537654	411764533.570165	628290863.1463071	514338971.94064415	553850691.2779711	702131342.0823008	762606995.1818061	796801197.7436285	757503585.2247559	831171152.0918031	469893381.1225714	599897204.261782	691866419.6076406	665564239.665045
Com_236_pos	Gly-Phe	--	C11 H14 N2 O3	222.10043	5.011	--	--	HMDB0028848	--	Organic acids and derivatives	Carboxylic acids and derivatives	Amino acids, peptides, and analogues	--	--	--	No results	No results	Full match	223.10776	486373132.72910374	507145252.84182817	573794538.3573209	490567288.5815843	503821979.94902515	553810053.273924	604850218.3281081	533871416.9534411	644512380.5246495	675956874.7037066	637423670.1623042	640784104.7163385	570858564.766896	568087959.3457602	629114446.3894527
Com_486_pos	Phosphocholine	Choline phosphate; Phosphorylcholine; Phosphocholine; O-Phosphocholine	C5 H14 N O4 P	183.06571	1.55	cpd:C00588	map00564 Glycerophospholipid metabolism;map01100 Metabolic pathways;map05231 Choline metabolism in cancer	HMDB0001565	--	Organic nitrogen compounds	Organonitrogen compounds	Quaternary ammonium salts	--	--	--	No results	Full match	No results	184.07298	144661165.84774256	206230427.71299618	187209725.30603504	159479370.49237847	190549843.36536494	216909622.6393192	315438603.4897166	273063002.64274573	267105214.58338034	278506324.6746092	282882808.24548	264226679.28966928	198854795.839564	221958023.5633648	242429530.400482
Com_518_pos	Ureidoisobutyric Acid	--	C5 H10 N2 O3	146.06894	1.356	--	--	HMDB0002031	--	Organic acids and derivatives	Organic carbonic acids and derivatives	Ureas	--	--	--	No results	No results	Full match	147.07605	85287574.09300256	111325888.60635653	129282963.03184591	56271642.5606738	88292660.15522102	106403889.79666878	167971739.13424203	95326265.31916401	257235735.6029615	173924288.87939948	189703754.15462372	282291673.12889814	163861629.961459	207895873.60527924	130663380.81416118
Com_525_pos	Val-Ser	--	C8 H16 N2 O4	204.11054	1.492	--	--	HMDB0029136	--	Organic acids and derivatives	Carboxylic acids and derivatives	Amino acids, peptides, and analogues	--	--	--	No results	No results	Full match	205.11783	103691761.41907617	127520963.61766699	93958643.17036787	118950062.04128979	131858155.20194377	120274697.29508944	145851437.90244195	151908049.68512887	275408306.9228741	191910343.84988427	218286421.34286028	200705157.67438838	117639370.825187	159514621.50784388	155693959.5406428
Com_760_pos	L-lysine	--	C6 H14 N2 O2	146.10502	2.321	--	--	HMDB0000182	--	Organic acids and derivatives	Carboxylic acids and derivatives	Amino acids, peptides, and analogues	--	--	--	No results	No results	Full match	147.11227	71254574.36110763	95978932.68301544	78310164.95197138	102823292.89013584	115852036.58413918	111878603.44226976	206382618.45940492	129177245.5631018	162743672.02294287	108196964.4856674	119601956.31728402	102991633.47829644	135274684.528809	110541435.4350758	140346178.75478017
Com_1194_pos	Alanyltyrosine	--	C12 H16 N2 O4	252.11056	3.929	--	--	HMDB0028699	--	Organic acids and derivatives	Carboxylic acids and derivatives	Amino acids, peptides, and analogues	--	--	--	Full match	No results	No results	253.11786	44939057.474198245	69176961.08498476	53002411.01017528	70268919.29048824	76097682.06119055	72317742.62185317	111995047.90704666	96630798.16514383	102414361.62013535	79623767.87832664	125678269.75010309	67911267.19053055	82272611.9179923	85996123.36492977	102392461.21138026
Com_1343_pos	3'-Hydroxystanozolol	--	C21 H32 N2 O2	344.24074	1.783	--	--	HMDB0006001	--	Lipids and lipid-like molecules	Steroids and steroid derivatives	Estrane steroids	--	--	--	Invalid mass	No results	No results	345.24802	63775278.27789665	94239503.81575571	72471599.24892606	92993869.81635554	83434517.98578769	91661952.79539707	80980461.69816001	108503132.59121603	101750572.64557572	110036107.76588908	112841235.60604002	115057693.8046486	91548593.2111037	89015629.97512938	99404297.19917226
Com_1459_pos	L-Glutamic acid monosodium salt	--	C5 H8 N Na O4	169.03458	1.33	--	--	--	--	--	--	--	--	--	--	No results	No results	Full match	170.04189	58875423.46580031	69852938.44727294	70380047.57716759	76322914.65737087	56372527.99334352	77379325.29450046	78500692.94338538	80750110.43789017	82103096.43958363	86770937.69927107	104605934.74177921	89773341.72204965	83605577.4671231	90814171.69121832	96415200.37724023
Com_1480_pos	Cytidine	Cytidine	C9 H13 N3 O5	486.16988	1.519	cpd:C00475	map00240 Pyrimidine metabolism;map01100 Metabolic pathways	HMDB0000089	--	Nucleosides, nucleotides, and analogues	Pyrimidine nucleosides	-	--	--	--	Invalid mass	Invalid mass	No results	487.17731	78469428.38472459	89911657.73751378	68416021.81917433	62309360.70109893	84144500.72589804	74325876.46210736	1686033.1426348328	3615201.120980564	3412162.562789252	7212891.019537649	7736348.180035861	13159263.37322693	21346928.0199079	26086296.389116656	28773576.93666811
Com_1736_pos	7-Ketodeoxycholic acid	--	C24 H38 O5	406.27088	8.679	--	--	HMDB0000391	--	Lipids and lipid-like molecules	Steroids and steroid derivatives	Bile acids, alcohols and derivatives	--	--	--	No results	No results	Full match	407.27811	67173479.22465564	6216055.3955324795	5055339.238180697	6522707.907806462	7775814.970819151	6230356.308341047	2501629.053249067	1579247.6846461527	3493904.938912182	2910073.257831504	3546992.511778304	4794330.936889525	19298283.1047247	19759184.132951275	23018502.68384918
Com_1870_pos	Dehydrocholic acid	Dehydrocholic acid; 3,7,12-Triketo-5beta-cholanoic acid	C24 H34 O5	402.24078	1.623	cpd:C13154	--	--	LMST04010106	--	--	--	Sterols [ST]	Bile acids and derivatives [ST04]	C24 bile acids, alcohols, and derivatives [ST0401]	No results	No results	Full match	403.24869	32077463.12909224	39280199.540241964	30373854.307261754	51634113.95803904	44115487.19268069	53304355.107952714	51539347.97457521	81710229.48045914	45089029.23582808	73006307.04062594	52909984.9707722	65044001.63099776	43226433.6504254	52255896.036805026	55553633.769593924
Com_1897_pos	LPC 14:0	--	C22 H46 N O7 P	467.30012	8.35	--	--	--	LMGP01050073	--	--	--	Glycerophospholipids [GP]	Glycerophosphocholines [GP01]	Monoacylglycerophosphocholines [GP0105]	No results	Full match	Full match	468.30743	62265357.11530494	6451329.869598641	7437272.569362415	6868270.811532417	8957087.753468022	8192846.562794174	4130734.163850528	3101749.133479216	5487678.849824858	5369902.869699142	10840735.257586658	20368590.536587305	21643599.780463	21025244.391143516	24491972.785982784
Com_2150_pos	L-Alanyl-L-Lysine	--	C9 H19 N3 O3	217.14245	2.535	--	--	HMDB0028692	--	Organic acids and derivatives	Carboxylic acids and derivatives	Amino acids, peptides, and analogues	--	--	--	No results	No results	Full match	218.1496	36866592.10647175	31249992.006299254	44929251.76977929	33275034.888294313	50782910.94590882	44805279.47540898	55340886.116014235	43762170.51791149	60393628.152144454	61797693.61368788	73136551.88299577	41975931.11778213	47208176.1009433	63057617.198951036	66181620.63728761
Com_2173_pos	Gly-Tyr	--	C11 H14 N2 O4	238.09485	3.941	--	--	HMDB0304778	--	Organic acids and derivatives	Carboxylic acids and derivatives	Amino acids, peptides, and analogues	--	--	--	No results	Full match	Full match	239.10214	45657156.89522061	54822448.39977934	59888610.46880291	41896484.975038104	50506502.06027139	55583683.737148106	66175345.21672213	54080399.51885301	39175384.14005772	58809617.55722918	66122632.746616706	59133232.84679472	59159150.4994609	40889281.84042044	57835927.37197955
Com_2183_pos	Boc-beta-cyano-L-alanine	--	C9 H14 N2 O4	214.09469	2.53	--	--	--	--	--	--	--	--	--	--	No results	No results	Full match	215.10194	35787909.919235446	50577133.55336849	28860371.048079733	47031174.59973518	43782825.86081194	45341106.741193324	49727331.75711099	63290287.07122401	73220204.44710715	67481723.75890298	72126638.87887071	69898465.36333823	52496504.124288	61568449.76410028	57931872.58542384
Com_2321_pos	D-Ala-D-Ala	D-Alanyl-D-alanine; D-Ala-D-Ala	C6 H12 N2 O3	160.08432	1.659	cpd:C00993	map01100 Metabolic pathways	HMDB0244385	--	Organic acids and derivatives	Carboxylic acids and derivatives	Amino acids, peptides, and analogues	--	--	--	No results	No results	Full match	161.09174	16540556.515706135	28896607.44864747	22378807.320364565	34065965.184517026	23781034.31975259	25260753.055901773	45069432.0386262	64169195.77121911	51886537.6673886	51218256.01934849	67815546.90910652	55047566.52513319	40649183.9631256	41541364.88289715	51964183.8814476
Com_2324_pos	Nicotinamide N-oxide	--	C6 H6 N2 O2	138.04255	1.463	--	--	HMDB0002730	--	Organoheterocyclic compounds	Pyridines and derivatives	Pyridinecarboxylic acids and derivatives	--	--	--	No results	No results	Full match	139.0499	51258571.74341768	58860708.98617506	59836894.76580538	52762350.59875038	57553221.37430664	63008260.552168794	64705487.76888674	52506597.72028754	61028729.11394375	43316594.935143374	58796665.33273325	59074687.97206722	55322921.9878753	60761436.887313515	61148481.68450245
Com_2550_pos	Ala-Gln	--	C8 H15 N3 O4	217.10572	1.363	--	--	HMDB0248109	--	Organic acids and derivatives	Carboxylic acids and derivatives	Amino acids, peptides, and analogues	--	--	--	No results	No results	Full match	218.11296	28784993.907517917	41006422.68047471	27260036.19270616	40546967.51616589	33281935.910183933	36881378.07934236	52799150.61388976	53366894.0254976	63340918.98575815	55583885.60886257	61936586.81940191	54639866.43473531	41017509.0532879	45344538.80108799	39469919.493112266
Com_2602_pos	o-Toluic Acid	o-Toluate; o-Methylbenzoate; o-Toluic Acid; 2-Methylbenzoic acid	C8 H8 O2	136.05224	2.363	cpd:C07215	map01100 Metabolic pathways	HMDB0002340	--	Benzenoids	Benzene and substituted derivatives	Benzoic acids and derivatives	--	--	--	No results	No results	Full match	137.05949	30980427.852092467	33150913.104717385	31328805.23943752	29043476.16516242	33853132.055428974	39070407.649192914	42092569.484704286	40289022.64370798	47578493.29608814	52613918.792312704	60575601.26590289	63761963.91712643	38237370.9498526	43737315.20436436	50942012.33393094
Com_3667_pos	NAD+	NAD+; NAD; Nicotinamide adenine dinucleotide; DPN; Diphosphopyridine nucleotide; Nadide; beta-NAD+	C21 H27 N7 O14 P2	663.10703	1.828	cpd:C00003	map00190 Oxidative phosphorylation;map00730 Thiamine metabolism;map00760 Nicotinate and nicotinamide metabolism;map01100 Metabolic pathways;map04152 AMPK signaling pathway;map04211 Longevity regulating pathway;map04212 Longevity regulating pathway - worm;map04925 Aldosterone synthesis and secretion;map04977 Vitamin digestion and absorption	HMDB0000902	--	Nucleosides, nucleotides, and analogues	(5'->5')-dinucleotides	-	--	--	--	No results	No results	Full match	332.56079	18810995.35843652	23232142.349579904	23763679.180589844	17657601.158302564	24151615.480767664	23191030.903216645	39221237.04122972	32225804.761385415	40040011.99255442	48864954.69407219	33112425.437584948	27187156.509177394	31840339.6480766	38573007.15896065	33693608.989237465
Com_4662_pos	L-cysteine	--	C3 H7 N O2 S	121.01965	1.361	--	--	HMDB0000574	--	Organic acids and derivatives	Carboxylic acids and derivatives	Amino acids, peptides, and analogues	--	--	--	No results	No results	Full match	122.0269	4400174.58386352	7062464.288757285	5459450.73761009	7361644.43442203	5367832.958758805	7212701.480738684	12547453.614190001	12617013.981197853	26801024.112853244	13218021.868749661	34046910.49923217	25953019.13097673	14373238.0669329	17751690.380689833	14197449.6094275
Com_5429_pos	Histamine	Histamine; 1H-Imidazole-4-ethanamine; 2-(4-Imidazolyl)ethylamine	C5 H9 N3	129.09002	1.321	cpd:C00388	map00340 Histidine metabolism;map01100 Metabolic pathways;map04080 Neuroactive ligand-receptor interaction;map04664 Fc epsilon RI signaling pathway;map04721 Synaptic vesicle cycle;map04750 Inflammatory mediator regulation of TRP channels;map04971 Gastric acid secretion;map04974 Protein digestion and absorption;map05310 Asthma	HMDB0000870	--	Organic nitrogen compounds	Organonitrogen compounds	Amines	--	--	--	No results	Invalid mass	No results	130.0972	18052178.648153953	18994144.215528063	18873156.946546502	15207866.22867359	13812131.435225897	18823386.426497154	17214683.240517884	19659910.420773003	25512279.46874479	29257494.86417306	24613105.789441604	30389516.52362932	17391096.2057277	19349848.18461423	19366323.16466349
Com_6390_pos	Vitamin B2	Riboflavin; Lactoflavin; 7,8-Dimethyl-10-ribitylisoalloxazine; Vitamin B2	C17 H20 N4 O6	376.13781	5.036	cpd:C00255	map00740 Riboflavin metabolism;map01100 Metabolic pathways;map04977 Vitamin digestion and absorption	HMDB0000244	--	Organoheterocyclic compounds	Pteridines and derivatives	Alloxazines and isoalloxazines	--	--	--	No results	No results	Full match	377.14557	13298267.147614628	17284658.713281486	3812819.438720697	14359657.148510072	17679666.245858833	14495898.95292537	11666684.385893743	15112878.963376788	10663100.790321639	11304193.220892897	14517896.245876815	12412389.940821014	19830271.5471984	18639518.43837691	22145785.2452233
Com_6685_pos	O-Aceyl-L-Serine	--	C5 H9 N O4	147.05274	3.899	--	--	--	--	--	--	--	--	--	--	No results	No results	Full match	148.06012	7962288.505829367	10889184.852046752	8706096.0067059	16789181.670820016	13299014.703559631	13097066.189430336	16949780.134025063	20998270.88557117	11135676.474729687	12586751.063420374	23129946.537919004	12477990.59953604	12803572.7567087	13394211.142813273	15054317.088784827
Com_6953_pos	UDP	UDP; Uridine 5'-diphosphate	C9 H14 N2 O12 P2	404.00136	4.39	cpd:C00015	map00240 Pyrimidine metabolism;map01100 Metabolic pathways;map04080 Neuroactive ligand-receptor interaction	HMDB0000295	--	Nucleosides, nucleotides, and analogues	Pyrimidine nucleotides	Pyrimidine ribonucleotides	--	--	--	No results	No results	Full match	405.00864	12023589.346305016	17568972.723471493	18186626.532605074	14919626.552053044	19551831.2004887	20315173.376245268	24114385.384515695	18255171.978097487	18285404.087402757	17695917.480901945	18162496.99568316	23252498.459780578	16636160.0157508	19917840.463378616	20026310.350171868
Com_10938_pos	6-Hydroxymelatonin	6-Hydroxymelatonin	C13 H16 N2 O3	248.11621	4.792	cpd:C05643	map00380 Tryptophan metabolism	HMDB0004081	--	Organoheterocyclic compounds	Indoles and derivatives	Hydroxyindoles	--	--	--	No results	No results	Full match	249.12349	6272284.2259329185	7937010.022917167	8956110.510087712	8460462.341681493	7527219.485198139	8836925.048157236	10272232.18635673	10551291.948892452	11528730.351641301	14327789.30947921	11996802.193954146	10068344.39372555	9269684.62545732	10977543.347264688	10833033.050032867
Com_11060_pos	1-Methylguanosine	--	C11 H15 N5 O5	297.10845	2.981	--	--	HMDB0001563	--	Nucleosides, nucleotides, and analogues	Purine nucleosides	-	--	--	--	No results	No results	Full match	298.11569	5798097.789047551	8425473.788981397	7781942.173682125	9015791.396587377	9380618.29811742	9816561.530273259	9809662.522064628	9600700.257091451	6730128.631982953	9032852.371506274	6567882.17106833	8914969.492359875	8977992.58285795	12803945.477362264	10581175.222304432
Com_13070_pos	5-Methyl-dl-tryptophan	--	C12 H14 N2 O2	218.10544	5.116	--	--	--	--	--	--	--	--	--	--	No results	No results	Full match	219.11295	5872821.960648771	6917571.305653314	5825515.37521516	7058960.695621459	5972684.0018815715	10611336.238866081	7612759.081979884	4196672.135087136	6979447.7194086285	7834107.669409186	6188669.934422452	5727963.501730323	4999276.46565098	7671916.327273154	5553698.688180536
Com_14132_pos	Eicosapentaenoic acid	(5Z,8Z,11Z,14Z,17Z)-Icosapentaenoic acid; (5Z,8Z,11Z,14Z,17Z)-Eicosapentaenoic acid; Eicosapentaenoic acid; 5,8,11,14,17-Icosapentaenoic acid; (5Z,8Z,11Z,14Z,17Z)-Eicosapentaenoate	C20 H30 O2	308.23186	9.404	cpd:C06428	map01040 Biosynthesis of unsaturated fatty acids	HMDB0001999	--	Lipids and lipid-like molecules	Fatty Acyls	Fatty acids and conjugates	--	--	--	Invalid mass	No results	No results	309.23911	6750261.830174408	796362.0450928357	555382.7449662526	807120.4206268938	941790.4916038772	782300.3618210042	269150.9046650257	212067.67376778804	227870.43412521345	239855.3855406905	249552.67374061997	301305.983528039	1735228.96320222	2346908.854573469	2582050.4175541187
Com_15057_pos	Cys-Gly	Cys-Gly; L-Cysteinylglycine	C5 H10 N2 O3 S	178.04063	1.439	cpd:C01419	map00480 Glutathione metabolism;map01100 Metabolic pathways	HMDB0257594	--	Organic acids and derivatives	Carboxylic acids and derivatives	Amino acids, peptides, and analogues	--	--	--	No results	No results	Full match	179.04794	1063064.7464743045	1403189.5129395267	1233269.121928683	5658002.948176977	2588106.01022788	2144692.3791955044	7271659.733932731	6254561.899392494	5087687.881318309	4033301.0980990985	8003835.041192704	5417598.301073733	4934996.26619423	4205619.148375745	3858035.322407992
Com_16813_pos	D-Erythrose 4-phosphate	D-Erythrose 4-phosphate	C4 H9 O7 P	200.00806	1.478	cpd:C00279	map00030 Pentose phosphate pathway;map00400 Phenylalanine, tyrosine and tryptophan biosynthesis;map00750 Vitamin B6 metabolism;map01100 Metabolic pathways;map01200 Carbon metabolism;map01230 Biosynthesis of amino acids	HMDB0001321	--	Organic oxygen compounds	Organooxygen compounds	Carbohydrates and carbohydrate conjugates	--	--	--	No results	No results	Full match	201.01518	2610276.037420783	1688369.8145825837	1616871.581058452	4462733.635689474	2374434.4852662957	3286935.048334368	3254893.5491586174	5745957.730288046	4330366.714296298	7453844.638191606	2840255.918776018	5560474.736567426	3192722.06057855	3571236.303467412	4421030.424042286
Com_17750_pos	Diflorasone	--	C22 H28 F2 O5	410.19006	4.706	--	--	HMDB0014368	--	Lipids and lipid-like molecules	Steroids and steroid derivatives	Hydroxysteroids	--	--	--	No results	No results	Full match	411.19785	2847568.794371265	3463502.1830240744	2900900.773918013	1644763.028195473	3884523.3038745606	2911812.0682624793	4888158.294814206	5964261.350448418	3181786.7627482633	4828035.970372151	3262129.6206564563	5895828.320698251	2537589.29674373	4420687.291593887	4507529.6502543315
Com_18053_pos	N-lactoyl-phenylalanine	--	C12 H15 N O4	237.09962	2.201	--	--	HMDB0062175	--	Organic acids and derivatives	Carboxylic acids and derivatives	Amino acids, peptides, and analogues	--	--	--	No results	No results	Full match	238.10681	3196572.4355102214	3814154.9132232633	2879563.066833872	3589889.242147019	3056921.1508123605	3753286.3089239243	5581030.215158201	5224980.076619824	5553900.007245534	6543057.522705314	5421383.23974577	5768043.690373354	4291313.62898292	4104859.692657134	3797911.3076898917
