# Supplementary material for: Comparative multiomics analysis of cell physiological state after culture in a basket bioreactor
Source: Sci Rep. 2022 Nov 23;12:20161. doi: 10.1038/s41598-022-24687-4 (PMC9686226; doi:10.1038/s41598-022-24687-4)
Supplement: Supplementary file 1 — Supplementary Information 1. [file 41598_2022_24687_MOESM1_ESM.zip › raw data/Metabolomics raw data/2.MetAnnotation/KEGG/meta_neg_kegg_anno.xls]

ID	Name	Kegg_ID	Kegg_name	Formula	Kegg_map
Com_1620_neg	Docosahexaenoic acid	cpd:C06429	(4Z,7Z,10Z,13Z,16Z,19Z)-Docosahexaenoic acid; 4,7,10,13,16,19-Docosahexaenoic acid; Docosahexaenoic acid; Docosahexaenoate	C22H32O2	map01040 Biosynthesis of unsaturated fatty acids
Com_2132_neg	Protoporphyrin IX	cpd:C02191	Protoporphyrin; Protoporphyrin IX; Porphyrinogen IX	C34H34N4O4	map00860 Porphyrin and chlorophyll metabolism;map01100 Metabolic pathways
Com_17_neg	L-Iditol	cpd:C01507	L-Iditol	C6H14O6
Com_84_neg	Elaidic acid	cpd:C01712	(9E)-Octadecenoic acid; 9-Octadecenoic acid, (E)-; (E)-Oleic acid; D9-trans-Octadecenoic acid; 9-trans-Octadecenoic acid; trans-D9-Octadecenoic acid; trans-9-Octadecenoic acid; trans-Elaidic acid; trans-Oleic acid; Elaidic acid; Acide elaidique; Elaidinsaure	C18H34O2
Com_1520_neg	Adenylosuccinic acid	cpd:C03794	N6-(1,2-Dicarboxyethyl)-AMP; N6-(1,2-Dicarboxyethyl)AMP; Adenylosuccinate; Adenylosuccinic acid	C14H18N5O11P	map00230 Purine metabolism;map00250 Alanine, aspartate and glutamate metabolism;map01100 Metabolic pathways
Com_8451_neg	Biopterin	cpd:C06313	Biopterin; 2-Amino-6-(1,2-dihydroxypropyl)-4(1H)-pteridinone	C9H11N5O3
Com_4544_neg	Prostaglandin E3	cpd:C06439	Prostaglandin E3	C20H30O5
Com_3385_neg	Corticosterone	cpd:C02140	Corticosterone; 11beta,21-Dihydroxy-4-pregnene-3,20-dione; Kendall's compound B; Reichstein's substance H	C21H30O4	map00140 Steroid hormone biosynthesis;map01100 Metabolic pathways;map04923 Regulation of lipolysis in adipocytes;map04925 Aldosterone synthesis and secretion;map05020 Prion diseases
Com_79_neg	D-Mannose 6-phosphate	cpd:C00275	D-Mannose 6-phosphate	C6H13O9P	map00051 Fructose and mannose metabolism;map00520 Amino sugar and nucleotide sugar metabolism;map01100 Metabolic pathways;map04142 Lysosome
Com_9938_neg	D-Proline	cpd:C00763	D-Proline	C5H9NO2	map00330 Arginine and proline metabolism;map01100 Metabolic pathways
Com_3390_neg	Adrenic acid	cpd:C16527	7,10,13,16-Docosatetraenoic acid; (7Z,10Z,13Z,16Z)-Docosa-7,10,13,16-tetraenoic acid; Adrenic acid	C22H36O2	map01040 Biosynthesis of unsaturated fatty acids;map04216 Ferroptosis
Com_969_neg	L-Aspartic acid	cpd:C00049	L-Aspartate; L-Aspartic acid; 2-Aminosuccinic acid; L-Asp	C4H7NO4	map00220 Arginine biosynthesis;map00250 Alanine, aspartate and glutamate metabolism;map00260 Glycine, serine and threonine metabolism;map00261 Monobactam biosynthesis;map00270 Cysteine and methionine metabolism;map00300 Lysine biosynthesis;map00340 Histidine metabolism;map00410 beta-Alanine metabolism;map00760 Nicotinate and nicotinamide metabolism;map00770 Pantothenate and CoA biosynthesis;map00…
Com_14785_neg	NADH	cpd:C00004	NADH; DPNH; Reduced nicotinamide adenine dinucleotide	C21H29N7O14P2	map00190 Oxidative phosphorylation;map01100 Metabolic pathways;map04020 Calcium signaling pathway;map04925 Aldosterone synthesis and secretion
Com_9743_neg	Riboflavin-5-phosphate	cpd:C00061	FMN; Riboflavin-5-phosphate; Flavin mononucleotide	C17H21N4O9P	map00190 Oxidative phosphorylation;map00740 Riboflavin metabolism;map01100 Metabolic pathways;map04977 Vitamin digestion and absorption
Com_555_neg	Serotonin	cpd:C00780	Serotonin; 3-(2-Aminoethyl)-1H-indol-5-ol; 5-Hydroxytryptamine; Enteramine	C10H12N2O	map00380 Tryptophan metabolism;map01100 Metabolic pathways;map04024 cAMP signaling pathway;map04080 Neuroactive ligand-receptor interaction;map04540 Gap junction;map04721 Synaptic vesicle cycle;map04726 Serotonergic synapse;map04742 Taste transduction;map04750 Inflammatory mediator regulation of TRP channels;map04976 Bile secretion
Com_269_neg	Hypoxanthine	cpd:C00262	Hypoxanthine; Purine-6-ol	C5H4N4O	map00230 Purine metabolism;map01100 Metabolic pathways
Com_41_neg	4-Oxoproline	cpd:C01877	4-Oxoproline; 4-Oxo-L-proline	C5H7NO3	map00330 Arginine and proline metabolism
Com_3147_neg	2,4-Dichlorophenol	cpd:C02625	2,4-Dichlorophenol	C6H4Cl2O
Com_5814_neg	L-Argininosuccinate	cpd:C03406	N-(L-Arginino)succinate; 2-(Nomega-L-Arginino)succinate; L-Argininosuccinate; L-Argininosuccinic acid; L-Arginosuccinic acid	C10H18N4O6	map00220 Arginine biosynthesis;map00250 Alanine, aspartate and glutamate metabolism;map01100 Metabolic pathways;map01230 Biosynthesis of amino acids
Com_3210_neg	Leukotriene C4	cpd:C02166	Leukotriene C4; LTC4	C30H47N3O9S	map00590 Arachidonic acid metabolism;map01100 Metabolic pathways;map04080 Neuroactive ligand-receptor interaction;map04664 Fc epsilon RI signaling pathway;map04726 Serotonergic synapse;map04976 Bile secretion;map05310 Asthma
Com_20_neg	D-Mannitol 1-phosphate	cpd:C00644	D-Mannitol 1-phosphate	C6H15O9P	map00051 Fructose and mannose metabolism
Com_406_neg	Guanosine	cpd:C00387	Guanosine	C10H13N5O5	map00230 Purine metabolism;map01100 Metabolic pathways
Com_2540_neg	Glycerol-3-phosphate	cpd:C03189	DL-Glycerol 1-phosphate; Glycerol 1-phosphate; Glycerol-3-phosphate; rac-Glycerol 1-phosphate; DL-Glyceryl 1-phosphate; DL-Glycerol 3-phosphate	C3H9O6P
Com_750_neg	Sedoheptulose 1,7-bisphosphate	cpd:C00447	Sedoheptulose 1,7-bisphosphate; D-Sedoheptulose 1,7-bisphosphate; D-altro-Heptulose 1,7-biphosphate	C7H16O13P2	map01100 Metabolic pathways;map01200 Carbon metabolism
Com_80_neg	D-threo-Isocitric acid	cpd:C00451	(1R,2S)-1-Hydroxypropane-1,2,3-tricarboxylate; D-threo-Isocitric acid	C6H8O7
Com_1045_neg	acetyl phosphate	cpd:C00227	Acetyl phosphate	C2H5O5P	map00430 Taurine and hypotaurine metabolism;map00620 Pyruvate metabolism;map01100 Metabolic pathways;map01200 Carbon metabolism
Com_384_neg	Levodopa	cpd:C00355	3,4-Dihydroxy-L-phenylalanine; L-Dopa; 3-Hydroxy-L-tyrosine; L-beta-(3,4-Dihydroxyphenyl)alanine; Levodopa; Dihydroxy-L-phenylalanine	C9H11NO4	map00350 Tyrosine metabolism;map01100 Metabolic pathways;map04728 Dopaminergic synapse;map04917 Prolactin signaling pathway;map05012 Parkinson's disease;map05030 Cocaine addiction;map05031 Amphetamine addiction;map05034 Alcoholism
Com_28_neg	cis-Aconitic acid	cpd:C00417	cis-Aconitate; cis-Aconitic acid	C6H6O6	map00020 Citrate cycle (TCA cycle);map00630 Glyoxylate and dicarboxylate metabolism;map00660 C5-Branched dibasic acid metabolism;map01100 Metabolic pathways;map01210 2-Oxocarboxylic acid metabolism
Com_5321_neg	Arachidic acid	cpd:C06425	Icosanoic acid; Eicosanoic acid; Arachidic acid	C20H40O2	map01040 Biosynthesis of unsaturated fatty acids
Com_5012_neg	4-Methylphenol	cpd:C01468	4-Cresol; p-Cresol; 4-Hydroxytoluene; 4-Methylphenol	C7H8O	map01100 Metabolic pathways;map04974 Protein digestion and absorption
Com_15704_neg	D-Gluconic acid	cpd:C00257	D-Gluconic acid; D-Gluconate; D-gluco-Hexonic acid	C6H12O7	map00030 Pentose phosphate pathway;map01100 Metabolic pathways;map01200 Carbon metabolism
Com_2613_neg	2-Furoic acid	cpd:C01546	2-Furoate; 2-Furoic acid; 2-Furancarboxylic acid; Pyromucic acid	C5H4O3
Com_1828_neg	Taurine	cpd:C00245	Taurine; 2-Aminoethanesulfonic acid; Aminoethylsulfonic acid	C2H7NO3S	map00120 Primary bile acid biosynthesis;map00430 Taurine and hypotaurine metabolism;map00920 Sulfur metabolism;map01100 Metabolic pathways;map02010 ABC transporters;map04080 Neuroactive ligand-receptor interaction
Com_15503_neg	Methyltestosterone	cpd:C07198	Methyltestosterone	C20H30O2
Com_4422_neg	Dopamine	cpd:C03758	Dopamine; 4-(2-Aminoethyl)-1,2-benzenediol; 4-(2-Aminoethyl)benzene-1,2-diol; 3,4-Dihydroxyphenethylamine; 2-(3,4-Dihydroxyphenyl)ethylamine	C8H11NO2	map00350 Tyrosine metabolism;map01100 Metabolic pathways;map04024 cAMP signaling pathway;map04080 Neuroactive ligand-receptor interaction;map04540 Gap junction;map04721 Synaptic vesicle cycle;map04728 Dopaminergic synapse;map04917 Prolactin signaling pathway;map04976 Bile secretion;map05012 Parkinson's disease;map05030 Cocaine addiction;map05031 Amphetamine addiction;map05032 Morphine addiction;m…
Com_3926_neg	N-Acetylhistamine	cpd:C05135	4-(beta-Acetylaminoethyl)imidazole; N-Acetylhistamine	C7H11N3O	map00340 Histidine metabolism
Com_2183_neg	Xylitol	cpd:C00379	Xylitol	C5H12O5	map00040 Pentose and glucuronate interconversions;map01100 Metabolic pathways;map02010 ABC transporters
Com_3920_neg	Cystine	cpd:C01420	Cystine; Dicysteine; alpha-Diamino-beta-dithiolactic acid	C6H12N2O4S2
Com_2214_neg	S-Adenosylhomocysteine	cpd:C00021	S-Adenosyl-L-homocysteine; S-Adenosylhomocysteine	C14H20N6O5S	map00270 Cysteine and methionine metabolism;map01100 Metabolic pathways;map01230 Biosynthesis of amino acids
Com_14097_neg	Nonadecanoic acid	cpd:C16535	Nonadecanoic acid; Nonadecylic acid	C19H38O2
Com_32_neg	Desthiobiotin	cpd:C01909	Dethiobiotin; Desthiobiotin	C10H18N2O3	map00780 Biotin metabolism;map01100 Metabolic pathways
Com_9838_neg	Myristic Acid	cpd:C06424	Tetradecanoic acid; Tetradecanoate; Myristic acid	C14H28O2	map00061 Fatty acid biosynthesis;map01100 Metabolic pathways
Com_13468_neg	N-Methylhydantoin	cpd:C02565	N-Methylhydantoin; N-Methylimidazolidine-2,4-dione	C4H6N2O2	map00330 Arginine and proline metabolism;map01100 Metabolic pathways
Com_1166_neg	N-Acetylneuraminic acid	cpd:C00270	N-Acetylneuraminate; N-Acetylneuraminic acid; 5-Acetamido-3,5-dideoxy-D-glycero-D-galacto-2-nonulosonic acid; Neu5Ac	C11H19NO9	map00520 Amino sugar and nucleotide sugar metabolism;map01100 Metabolic pathways
Com_1208_neg	Pantetheine	cpd:C00831	Pantetheine; (R)-Pantetheine	C11H22N2O4S	map00770 Pantothenate and CoA biosynthesis
Com_731_neg	Stearic acid	cpd:C01530	Octadecanoic acid; Stearate; Stearic acid	C18H36O2	map00061 Fatty acid biosynthesis;map01040 Biosynthesis of unsaturated fatty acids;map04745 Phototransduction - fly
Com_9137_neg	N-Acetyl-D-tryptophan	cpd:C03137	N-Acetyl-D-tryptophan	C13H14N2O3
Com_1532_neg	Pantothenic acid	cpd:C00864	Pantothenate; Pantothenic acid; (R)-Pantothenate	C9H17NO5	map00410 beta-Alanine metabolism;map00770 Pantothenate and CoA biosynthesis;map01100 Metabolic pathways;map04977 Vitamin digestion and absorption
Com_16033_neg	Pepstatin	cpd:C00773	Pepstatin	C34H63N5O9
Com_9358_neg	ADP-ribose	cpd:C00301	ADP-ribose; ADP-D-ribose; Adenosine diphosphate ribose	C15H23N5O14P2	map00230 Purine metabolism
Com_585_neg	Methionine	cpd:C01733	Methionine; 2-Amino-4-(methylthio)butyric acid	C5H11NO2S
Com_8728_neg	Oleic Acid	cpd:C00712	(9Z)-Octadecenoic acid; (Z)-Octadec-9-enoic acid; Oleate; Oleic acid	C18H34O2	map00061 Fatty acid biosynthesis;map01040 Biosynthesis of unsaturated fatty acids;map04212 Longevity regulating pathway - worm
Com_1161_neg	NADPH	cpd:C00005	NADPH; TPNH; Reduced nicotinamide adenine dinucleotide phosphate	C21H30N7O17P3	map00480 Glutathione metabolism;map01100 Metabolic pathways;map04918 Thyroid hormone synthesis;map04925 Aldosterone synthesis and secretion
Com_2968_neg	N-Acetyl-L-glutamic acid	cpd:C00624	N-Acetyl-L-glutamate; N-Acetyl-L-glutamic acid	C7H11NO5	map00220 Arginine biosynthesis;map01100 Metabolic pathways;map01210 2-Oxocarboxylic acid metabolism;map01230 Biosynthesis of amino acids
Com_267_neg	D-Phenylalanine	cpd:C02265	D-Phenylalanine; D-alpha-Amino-beta-phenylpropionic acid	C9H11NO2	map00360 Phenylalanine metabolism;map04742 Taste transduction
Com_345_neg	Reduced nicotinamide adenine dinucleotide	cpd:C00004	NADH; DPNH; Reduced nicotinamide adenine dinucleotide	C21H29N7O14P2	map00190 Oxidative phosphorylation;map01100 Metabolic pathways;map04020 Calcium signaling pathway;map04925 Aldosterone synthesis and secretion
Com_751_neg	Glycyl-L-leucine	cpd:C02155	Glycyl-leucine; Glycyl-L-leucine	C8H16N2O3
Com_3500_neg	cAMP	cpd:C00575	3',5'-Cyclic AMP; Cyclic adenylic acid; Cyclic AMP; Adenosine 3',5'-phosphate; Adenosine 3',5'-cyclic phosphate; cAMP	C10H12N5O6P	map00230 Purine metabolism;map01522 Endocrine resistance;map04010 MAPK signaling pathway;map04014 Ras signaling pathway;map04015 Rap1 signaling pathway;map04020 Calcium signaling pathway;map04022 cGMP-PKG signaling pathway;map04024 cAMP signaling pathway;map04062 Chemokine signaling pathway;map04072 Phospholipase D signaling pathway;map04114 Oocyte meiosis;map04211 Longevity regulating pathway;ma…
Com_477_neg	Deoxyguanosine	cpd:C00330	Deoxyguanosine; 2'-Deoxyguanosine	C10H13N5O4	map00230 Purine metabolism;map01100 Metabolic pathways
Com_13439_neg	12-Hydroxydodecanoic acid	cpd:C08317	12-Hydroxydodecanoic acid; omega-Hydroxydodecanoic acid	C12H24O3
Com_523_neg	Nicotinamide adenine dinucleotide phosphate	cpd:C00006	NADP+; NADP; Nicotinamide adenine dinucleotide phosphate; beta-Nicotinamide adenine dinucleotide phosphate; TPN; Triphosphopyridine nucleotide; beta-NADP+	C21H29N7O17P3	map00480 Glutathione metabolism;map00760 Nicotinate and nicotinamide metabolism;map01100 Metabolic pathways;map04918 Thyroid hormone synthesis;map04925 Aldosterone synthesis and secretion
Com_316_neg	Trichloroacetic acid	cpd:C11150	Trichloroacetate; Trichloroacetic acid; TCA	C2HCl3O2	map00980 Metabolism of xenobiotics by cytochrome P450;map05204 Chemical carcinogenesis
Com_127_neg	Cyclic ADP-ribose	cpd:C13050	Cyclic ADP-ribose; cADPR	C15H21N5O13P2	map04020 Calcium signaling pathway;map04921 Oxytocin signaling pathway;map04970 Salivary secretion;map04972 Pancreatic secretion
Com_9129_neg	L-Tryptophan	cpd:C00078	L-Tryptophan; Tryptophan; (S)-alpha-Amino-beta-(3-indolyl)-propionic acid	C11H12N2O2	map00260 Glycine, serine and threonine metabolism;map00380 Tryptophan metabolism;map00400 Phenylalanine, tyrosine and tryptophan biosynthesis;map00970 Aminoacyl-tRNA biosynthesis;map01100 Metabolic pathways;map01210 2-Oxocarboxylic acid metabolism;map01230 Biosynthesis of amino acids;map04726 Serotonergic synapse;map04974 Protein digestion and absorption;map04978 Mineral absorption;map05143 Afric…
Com_1251_neg	Arachidonic acid	cpd:C00219	Arachidonate; Arachidonic acid; (5Z,8Z,11Z,14Z)-Icosatetraenoic acid; cis-5,8,11,14-Eicosatetraenoic acid	C20H32O2	map00590 Arachidonic acid metabolism;map00591 Linoleic acid metabolism;map01040 Biosynthesis of unsaturated fatty acids;map01100 Metabolic pathways;map04216 Ferroptosis;map04217 Necroptosis;map04270 Vascular smooth muscle contraction;map04611 Platelet activation;map04664 Fc epsilon RI signaling pathway;map04666 Fc gamma R-mediated phagocytosis;map04723 Retrograde endocannabinoid signaling;map0472…
Com_1283_neg	Methylmalonate	cpd:C02170	Methylmalonate; Methylmalonic acid	C4H6O4	map00240 Pyrimidine metabolism;map00280 Valine, leucine and isoleucine degradation;map00640 Propanoate metabolism
Com_1149_neg	dAMP	cpd:C00360	dAMP; 2'-Deoxyadenosine 5'-phosphate; 2'-Deoxyadenosine 5'-monophosphate; Deoxyadenylic acid; Deoxyadenosine monophosphate	C10H14N5O6P	map00230 Purine metabolism;map01100 Metabolic pathways
Com_3284_neg	L-Asparagine	cpd:C00152	L-Asparagine; 2-Aminosuccinamic acid	C4H8N2O3	map00250 Alanine, aspartate and glutamate metabolism;map00970 Aminoacyl-tRNA biosynthesis;map01100 Metabolic pathways;map01230 Biosynthesis of amino acids;map04974 Protein digestion and absorption;map04978 Mineral absorption;map05230 Central carbon metabolism in cancer
Com_11168_neg	Pentadecanoic Acid	cpd:C16537	Pentadecanoic acid; Pentadecylic acid; n-Pentadecanoic acid	C15H30O2
Com_6099_neg	Flavin adenine dinucleotide	cpd:C00016	FAD; Flavin adenine dinucleotide	C27H33N9O15P2	map00740 Riboflavin metabolism;map01100 Metabolic pathways;map04977 Vitamin digestion and absorption
Com_5351_neg	13(S)-HOTrE	cpd:C16316	13(S)-HOT; (9Z,11E,15Z)-(13S)-Hydroxyoctadeca-9,11,15-trienoate; (9Z,11E,15Z)-(13S)-13-Hydroxyoctadeca-9,11,15-trienoic acid; (9Z,11E,13S,15Z)-13-Hydroxyoctadeca-9,11,15-trienoic acid; 13(S)-HOTrE	C18H30O3	map00592 alpha-Linolenic acid metabolism
Com_585_neg	Methionine	cpd:C00073	L-Methionine; Methionine; L-2-Amino-4methylthiobutyric acid	C5H11NO2S	map00270 Cysteine and methionine metabolism;map00970 Aminoacyl-tRNA biosynthesis;map01100 Metabolic pathways;map01210 2-Oxocarboxylic acid metabolism;map01230 Biosynthesis of amino acids;map01523 Antifolate resistance;map04974 Protein digestion and absorption;map04978 Mineral absorption;map05230 Central carbon metabolism in cancer
Com_9517_neg	Trehalose	cpd:C01083	alpha,alpha-Trehalose; alpha,alpha'-Trehalose; Trehalose	C12H22O11	map00500 Starch and sucrose metabolism;map01100 Metabolic pathways;map02010 ABC transporters
Com_1314_neg	dTMP	cpd:C00364	dTMP; Thymidine 5'-phosphate; Deoxythymidine 5'-phosphate; Thymidylic acid; 5'-Thymidylic acid; Thymidine monophosphate; Deoxythymidylic acid; Thymidylate	C10H15N2O8P	map00240 Pyrimidine metabolism;map01100 Metabolic pathways;map01523 Antifolate resistance
Com_513_neg	4-Hydroxybenzoic acid	cpd:C00156	4-Hydroxybenzoate; Hydroxybenzoic acid; 4-Hydroxybenzoic acid; Hydroxybenzenecarboxylic acid	C7H6O3	map00130 Ubiquinone and other terpenoid-quinone biosynthesis;map00360 Phenylalanine metabolism;map00790 Folate biosynthesis;map01100 Metabolic pathways
Com_6347_neg	Reduced nicotinamide adenine dinucleotide phosphate	cpd:C00005	NADPH; TPNH; Reduced nicotinamide adenine dinucleotide phosphate	C21H30N7O17P3	map00480 Glutathione metabolism;map01100 Metabolic pathways;map04918 Thyroid hormone synthesis;map04925 Aldosterone synthesis and secretion
Com_3774_neg	3-Hydroxypicolinic acid	cpd:C18620	3-Hydroxypicolinic acid	C6H5NO3
Com_3661_neg	Azelaic acid	cpd:C08261	Azelaic acid; Nonanedioic acid; 1,7-Heptanedicarboxylic acid	C9H16O4
Com_7379_neg	Homovanillic acid	cpd:C05582	Homovanillate; Homovanillic acid; 3-Methoxy-4-hydroxyphenylacetate	C9H10O4	map00350 Tyrosine metabolism;map01100 Metabolic pathways;map04728 Dopaminergic synapse
Com_4252_neg	Cytidine-5'-monophosphate	cpd:C00055	CMP; Cytidine-5'-monophosphate; Cytidylic acid	C9H14N3O8P	map00240 Pyrimidine metabolism;map01100 Metabolic pathways
Com_3111_neg	Ornithine	cpd:C01602	Ornithine; 2,5-Diaminovaleric acid; 2,5-Diaminopentanoic acid; 2,5-Diaminopentanoate	C5H12N2O2
Com_9_neg	UDP-N-acetylglucosamine	cpd:C00043	UDP-N-acetyl-alpha-D-glucosamine; UDP-N-acetyl-D-glucosamine; UDP-N-acetylglucosamine	C17H27N3O17P2	map00520 Amino sugar and nucleotide sugar metabolism;map00524 Neomycin, kanamycin and gentamicin biosynthesis;map01100 Metabolic pathways;map04931 Insulin resistance
Com_2235_neg	D-Sedoheptulose 7-phosphate	cpd:C05382	Sedoheptulose 7-phosphate; D-Sedoheptulose 7-phosphate; D-altro-Heptulose 7-phosphate; altro-Heptulose 7-phosphate	C7H15O10P	map00030 Pentose phosphate pathway;map01100 Metabolic pathways;map01200 Carbon metabolism;map01230 Biosynthesis of amino acids
Com_5619_neg	Taurocholic acid	cpd:C05122	Taurocholate; Taurocholic acid; Cholyltaurine	C26H45NO7S	map00120 Primary bile acid biosynthesis;map00430 Taurine and hypotaurine metabolism;map01100 Metabolic pathways;map04976 Bile secretion;map04979 Cholesterol metabolism
Com_13522_neg	10-Hydroxydecanoic acid	cpd:C02774	10-Hydroxydecanoic acid; 10-Hydroxydecanoate	C10H20O3
Com_2791_neg	D-Ribulose 1,5-bisphosphate	cpd:C01182	D-Ribulose 1,5-bisphosphate	C5H12O11P2	map00630 Glyoxylate and dicarboxylate metabolism;map01100 Metabolic pathways;map01200 Carbon metabolism
Com_14623_neg	Lignoceric Acid	cpd:C08320	Tetracosanoic acid; Lignoceric acid	C24H48O2	map01040 Biosynthesis of unsaturated fatty acids
Com_5153_neg	Melatonin	cpd:C01598	Melatonin; N-Acetyl-5-methoxytryptamine	C13H16N2O2	map00380 Tryptophan metabolism;map01100 Metabolic pathways;map04080 Neuroactive ligand-receptor interaction;map04713 Circadian entrainment
