# Supplementary material for: Comparative multiomics analysis of cell physiological state after culture in a basket bioreactor
Source: Sci Rep. 2022 Nov 23;12:20161. doi: 10.1038/s41598-022-24687-4 (PMC9686226; doi:10.1038/s41598-022-24687-4)
Supplement: Supplementary file 1 — Supplementary Information 1. [file 41598_2022_24687_MOESM1_ESM.zip › raw data/Metabolomics raw data/2.MetAnnotation/KEGG/meta_neg_kegg_anno_category.xls]

KO_Pathway_Level1	KO_Pathway_Level2	Meta_Num	Metabolites
Cellular Processes	Cell growth and death	3	Com_3390_neg Com_3500_neg Com_1251_neg
Cellular Processes	Cellular community - eukaryotes	2	Com_4422_neg Com_555_neg
Cellular Processes	Transport and catabolism	1	Com_79_neg
Environmental Information Processing	Membrane transport	3	Com_1828_neg Com_2183_neg Com_9517_neg
Environmental Information Processing	Signal transduction	6	Com_4422_neg Com_345_neg Com_3500_neg Com_555_neg Com_14785_neg Com_127_neg
Environmental Information Processing	Signaling molecules and interaction	5	Com_5153_neg Com_1828_neg Com_4422_neg Com_555_neg Com_3210_neg
Genetic Information Processing	Translation	4	Com_9129_neg Com_3284_neg Com_585_neg Com_969_neg
Metabolism	Amino acid metabolism	20	Com_1283_neg Com_7379_neg Com_41_neg Com_5153_neg Com_4422_neg Com_513_neg Com_3926_neg Com_384_neg Com_555_neg Com_585_neg Com_9129_neg Com_2214_neg Com_13468_neg Com_2968_neg Com_1520_neg Com_5814_neg Com_267_neg Com_9938_neg Com_969_neg Com_3284_neg
Metabolism	Biosynthesis of other secondary metabolites	2	Com_9_neg Com_969_neg
Metabolism	Carbohydrate metabolism	12	Com_1283_neg Com_20_neg Com_1166_neg Com_28_neg Com_2183_neg Com_2235_neg Com_1045_neg Com_9517_neg Com_2791_neg Com_9_neg Com_79_neg Com_15704_neg
Metabolism	Energy metabolism	4	Com_14785_neg Com_1828_neg Com_345_neg Com_9743_neg
Metabolism	Global and overview maps	50	Com_5153_neg Com_1828_neg Com_6347_neg Com_4422_neg Com_9517_neg Com_2132_neg Com_9838_neg Com_555_neg Com_2968_neg Com_4252_neg Com_1149_neg Com_7379_neg Com_406_neg Com_28_neg Com_269_neg Com_384_neg Com_5619_neg Com_477_neg Com_32_neg Com_13468_neg Com_9129_neg Com_2791_neg Com_15704_neg Com_1532_neg Com_3284_neg Com_2183_neg Com_1045_neg Com_345_neg Com_585_neg Com_3210_neg Com_14785_neg Com_…
Metabolism	Lipid metabolism	13	Com_3385_neg Com_8728_neg Com_1828_neg Com_731_neg Com_14623_neg Com_3390_neg Com_5321_neg Com_5351_neg Com_9838_neg Com_5619_neg Com_3210_neg Com_1251_neg Com_1620_neg
Metabolism	Metabolism of cofactors and vitamins	9	Com_513_neg Com_2132_neg Com_9743_neg Com_32_neg Com_6099_neg Com_523_neg Com_1532_neg Com_1208_neg Com_969_neg
Metabolism	Metabolism of other amino acids	8	Com_1828_neg Com_6347_neg Com_1045_neg Com_5619_neg Com_523_neg Com_1161_neg Com_969_neg Com_1532_neg
Metabolism	Nucleotide metabolism	10	Com_1283_neg Com_406_neg Com_269_neg Com_3500_neg Com_477_neg Com_9358_neg Com_1314_neg Com_1520_neg Com_1149_neg Com_4252_neg
Metabolism	Xenobiotics biodegradation and metabolism	1	Com_316_neg
Organismal Systems	Aging	2	Com_8728_neg Com_3500_neg
Organismal Systems	Circulatory system	2	Com_3500_neg Com_1251_neg
Organismal Systems	Digestive system	12	Com_4422_neg Com_5619_neg Com_555_neg Com_585_neg Com_9129_neg Com_3210_neg Com_9743_neg Com_6099_neg Com_127_neg Com_1532_neg Com_5012_neg Com_3284_neg
Organismal Systems	Endocrine system	10	Com_3385_neg Com_6347_neg Com_4422_neg Com_1161_neg Com_384_neg Com_345_neg Com_14785_neg Com_1251_neg Com_127_neg Com_523_neg
Organismal Systems	Environmental adaptation	1	Com_5153_neg
Organismal Systems	Immune system	3	Com_3210_neg Com_3500_neg Com_1251_neg
Organismal Systems	Nervous system	7	Com_7379_neg Com_4422_neg Com_384_neg Com_555_neg Com_9129_neg Com_3210_neg Com_1251_neg
Organismal Systems	Sensory system	4	Com_267_neg Com_731_neg Com_1251_neg Com_555_neg
