# Supplementary material for: Comparative multiomics analysis of cell physiological state after culture in a basket bioreactor
Source: Sci Rep. 2022 Nov 23;12:20161. doi: 10.1038/s41598-022-24687-4 (PMC9686226; doi:10.1038/s41598-022-24687-4)
Supplement: Supplementary file 1 — Supplementary Information 1. [file 41598_2022_24687_MOESM1_ESM.zip › raw data/Metabolomics raw data/2.MetAnnotation/KEGG/meta_pos_kegg_anno.xls]

ID	Name	Kegg_ID	Kegg_name	Formula	Kegg_map
Com_545_pos	Kanosamine	cpd:C12212	Kanosamine; D-Kanosamine; 3-Amino-3-deoxy-D-glucose	C6H13NO5
Com_3725_pos	1-Methyladenosine	cpd:C02494	1-Methyladenosine	C11H15N5O4
Com_2_pos	L-Isoleucine	cpd:C00407	L-Isoleucine; 2-Amino-3-methylvaleric acid	C6H13NO2	map00280 Valine, leucine and isoleucine degradation;map00290 Valine, leucine and isoleucine biosynthesis;map00970 Aminoacyl-tRNA biosynthesis;map01100 Metabolic pathways;map01210 2-Oxocarboxylic acid metabolism;map01230 Biosynthesis of amino acids;map02010 ABC transporters;map04974 Protein digestion and absorption;map04978 Mineral absorption;map05230 Central carbon metabolism in cancer
Com_1117_pos	N-Acetylornithine	cpd:C00437	N-Acetylornithine; N2-Acetyl-L-ornithine	C7H14N2O3	map00220 Arginine biosynthesis;map01100 Metabolic pathways;map01210 2-Oxocarboxylic acid metabolism;map01230 Biosynthesis of amino acids
Com_6948_pos	Estradiol	cpd:C00951	Estradiol-17beta; Estradiol; beta-Estradiol	C18H24O2	map00140 Steroid hormone biosynthesis;map01100 Metabolic pathways;map01522 Endocrine resistance;map04913 Ovarian steroidogenesis;map04915 Estrogen signaling pathway;map04917 Prolactin signaling pathway;map04961 Endocrine and other factor-regulated calcium reabsorption;map05200 Pathways in cancer;map05215 Prostate cancer;map05224 Breast cancer
Com_572_pos	Uridine 5'-monophosphate	cpd:C00105	UMP; Uridylic acid; Uridine monophosphate; Uridine 5'-monophosphate; 5'Uridylic acid	C9H13N2O9P	map00240 Pyrimidine metabolism;map01100 Metabolic pathways
Com_1683_pos	S-Adenosylmethionine	cpd:C00019	S-Adenosyl-L-methionine; S-Adenosylmethionine; AdoMet; SAM	C15H22N6O5S	map00261 Monobactam biosynthesis;map00270 Cysteine and methionine metabolism;map00330 Arginine and proline metabolism;map01100 Metabolic pathways;map01230 Biosynthesis of amino acids;map04122 Sulfur relay system
Com_377_pos	Adenine	cpd:C00147	Adenine; 6-Aminopurine	C5H5N5	map00230 Purine metabolism;map01100 Metabolic pathways
Com_3833_pos	Fexofenadine	cpd:C06999	Fexofenadine; 4-(1-Hydroxy-4-(4-(hydroxydiphenylmethyl)-1-piperidinyl)butyl)-alpha,alpha-dimethylbenzeneacetic acid	C32H39NO4	map04976 Bile secretion
Com_15057_pos	Cys-Gly	cpd:C01419	Cys-Gly; L-Cysteinylglycine	C5H10N2O3S	map00480 Glutathione metabolism;map01100 Metabolic pathways
Com_978_pos	Spermine	cpd:C00750	Spermine; N,N'-Bis(3-aminopropyl)-1,4-butanediamine	C10H26N4	map00330 Arginine and proline metabolism;map00410 beta-Alanine metabolism;map00480 Glutathione metabolism;map01100 Metabolic pathways;map04976 Bile secretion
Com_45_pos	Creatine	cpd:C00300	Creatine; alpha-Methylguanidino acetic acid; Methylglycocyamine	C4H9N3O2	map00260 Glycine, serine and threonine metabolism;map00330 Arginine and proline metabolism;map01100 Metabolic pathways
Com_5429_pos	Histamine	cpd:C00388	Histamine; 1H-Imidazole-4-ethanamine; 2-(4-Imidazolyl)ethylamine	C5H9N3	map00340 Histidine metabolism;map01100 Metabolic pathways;map04080 Neuroactive ligand-receptor interaction;map04664 Fc epsilon RI signaling pathway;map04721 Synaptic vesicle cycle;map04750 Inflammatory mediator regulation of TRP channels;map04971 Gastric acid secretion;map04974 Protein digestion and absorption;map05310 Asthma
Com_5288_pos	NNK	cpd:C16453	4-(N-Nitrosomethylamino)-1-(3-pyridyl)-1-butanone; NNK	C10H13N3O2	map00980 Metabolism of xenobiotics by cytochrome P450;map05204 Chemical carcinogenesis
Com_2315_pos	Cuminaldehyde	cpd:C06577	4-Isopropylbenzaldehyde; p-Cumic aldehyde; Cuminaldehyde	C10H12O
Com_11004_pos	Cholest-4-en-3-one	cpd:C00599	Cholest-4-en-3-one; Cholestenone; 4-Cholesten-3-one	C27H44O
Com_11397_pos	Palmitoleic Acid	cpd:C08362	(9Z)-Hexadecenoic acid; Palmitoleic acid; cis-9-Hexadecenoic acid; (9Z)-Hexadec-9-enoate	C16H30O2	map00061 Fatty acid biosynthesis
Com_61_pos	Methyl palmitate	cpd:C16995	Methyl palmitate	C17H34O2
Com_1804_pos	Dulcitol	cpd:C01697	Galactitol; Dulcitol; Dulcose	C6H14O6	map00052 Galactose metabolism;map01100 Metabolic pathways
Com_3667_pos	NAD+	cpd:C00003	NAD+; NAD; Nicotinamide adenine dinucleotide; DPN; Diphosphopyridine nucleotide; Nadide; beta-NAD+	C21H28N7O14P2	map00190 Oxidative phosphorylation;map00730 Thiamine metabolism;map00760 Nicotinate and nicotinamide metabolism;map01100 Metabolic pathways;map04152 AMPK signaling pathway;map04211 Longevity regulating pathway;map04212 Longevity regulating pathway - worm;map04925 Aldosterone synthesis and secretion;map04977 Vitamin digestion and absorption
Com_68_pos	Proline	cpd:C16435	Proline	C5H9NO2
Com_14505_pos	Anserine	cpd:C01262	beta-Alanyl-N(pi)-methyl-L-histidine; Anserine	C10H16N4O3	map00340 Histidine metabolism;map00410 beta-Alanine metabolism;map01100 Metabolic pathways
Com_18008_pos	Nirvanol	cpd:C14916	Nirvanol	C11H12N2O2
Com_486_pos	Phosphocholine	cpd:C00588	Choline phosphate; Phosphorylcholine; Phosphocholine; O-Phosphocholine	C5H15NO4P	map00564 Glycerophospholipid metabolism;map01100 Metabolic pathways;map05231 Choline metabolism in cancer
Com_2749_pos	N6,N6,N6-Trimethyl-L-lysine	cpd:C03793	N6,N6,N6-Trimethyl-L-lysine	C9H20N2O2	map00310 Lysine degradation
Com_218_pos	Guanosine monophosphate	cpd:C00144	GMP; Guanosine 5'-phosphate; Guanosine monophosphate; Guanosine 5'-monophosphate; Guanylic acid	C10H14N5O8P	map00230 Purine metabolism;map01100 Metabolic pathways;map01523 Antifolate resistance;map04022 cGMP-PKG signaling pathway;map04740 Olfactory transduction;map04742 Taste transduction;map04744 Phototransduction
Com_5351_pos	Menaquinone	cpd:C00828	Menaquinone; Vitamin K2	C16H16O2(C5H8)n	map00130 Ubiquinone and other terpenoid-quinone biosynthesis;map01100 Metabolic pathways;map04977 Vitamin digestion and absorption
Com_5712_pos	Estriol	cpd:C05141	Estriol; 1,3,5(10)-Estratriene-3,16-alpha,17beta-triol	C18H24O3	map00140 Steroid hormone biosynthesis;map01100 Metabolic pathways
Com_696_pos	L-Pyroglutamic acid	cpd:C01879	5-Oxoproline; Pidolic acid; Pyroglutamic acid; 5-Pyrrolidone-2-carboxylic acid; Pyroglutamate; 5-Oxo-L-proline; L-Pyroglutamic acid; L-5-Pyrrolidone-2-carboxylic acid	C5H7NO3	map00480 Glutathione metabolism
Com_458_pos	2-Aminobenzenesulfonic acid	cpd:C06333	2-Aminobenzenesulfonate; 2-Aminobenzenesulfonic acid; o-Aminobenzenesulfonic acid; Orthanilic acid	C6H7NO3S
Com_77_pos	L-Valine	cpd:C00183	L-Valine; 2-Amino-3-methylbutyric acid	C5H11NO2	map00280 Valine, leucine and isoleucine degradation;map00290 Valine, leucine and isoleucine biosynthesis;map00770 Pantothenate and CoA biosynthesis;map00970 Aminoacyl-tRNA biosynthesis;map01100 Metabolic pathways;map01210 2-Oxocarboxylic acid metabolism;map01230 Biosynthesis of amino acids;map02010 ABC transporters;map04974 Protein digestion and absorption;map04978 Mineral absorption;map05230 Cen…
Com_14132_pos	Eicosapentaenoic acid	cpd:C06428	(5Z,8Z,11Z,14Z,17Z)-Icosapentaenoic acid; (5Z,8Z,11Z,14Z,17Z)-Eicosapentaenoic acid; Eicosapentaenoic acid; 5,8,11,14,17-Icosapentaenoic acid; (5Z,8Z,11Z,14Z,17Z)-Eicosapentaenoate	C20H30O2	map01040 Biosynthesis of unsaturated fatty acids
Com_10938_pos	6-Hydroxymelatonin	cpd:C05643	6-Hydroxymelatonin	C13H16N2O3	map00380 Tryptophan metabolism
Com_6744_pos	Benzoylecgonine	cpd:C10847	Benzoylecgonine	C16H19NO4
Com_6953_pos	UDP	cpd:C00015	UDP; Uridine 5'-diphosphate	C9H14N2O12P2	map00240 Pyrimidine metabolism;map01100 Metabolic pathways;map04080 Neuroactive ligand-receptor interaction
Com_15_pos	Palmitic Acid	cpd:C00249	Hexadecanoic acid; Hexadecanoate; Hexadecylic acid; Palmitic acid; Palmitate; Cetylic acid	C16H32O2	map00061 Fatty acid biosynthesis;map00062 Fatty acid elongation;map00071 Fatty acid degradation;map01040 Biosynthesis of unsaturated fatty acids;map01100 Metabolic pathways;map01212 Fatty acid metabolism
Com_23391_pos	dihydrotachysterol	cpd:C06957	Dihydrotachysterol	C28H46O
Com_706_pos	Guanine	cpd:C00242	Guanine; 2-Amino-6-hydroxypurine	C5H5N5O	map00230 Purine metabolism;map01100 Metabolic pathways
Com_20756_pos	Cortisol	cpd:C00735	Cortisol; Hydrocortisone; 11beta,17alpha,21-Trihydroxy-4-pregnene-3,20-dione; Kendall's compound F; Reichstein's substance M	C21H30O5	map00140 Steroid hormone biosynthesis;map01100 Metabolic pathways;map04080 Neuroactive ligand-receptor interaction;map04927 Cortisol synthesis and secretion;map04934 Cushing's syndrome;map04960 Aldosterone-regulated sodium reabsorption;map04976 Bile secretion;map05200 Pathways in cancer;map05215 Prostate cancer
Com_2955_pos	L-Histidine	cpd:C00135	L-Histidine; (S)-alpha-Amino-1H-imidazole-4-propionic acid	C6H9N3O2	map00340 Histidine metabolism;map00410 beta-Alanine metabolism;map00970 Aminoacyl-tRNA biosynthesis;map01100 Metabolic pathways;map01230 Biosynthesis of amino acids;map02010 ABC transporters;map04974 Protein digestion and absorption;map05230 Central carbon metabolism in cancer
Com_8189_pos	gamma-Glutamylcysteine	cpd:C00669	gamma-L-Glutamyl-L-cysteine; L-gamma-Glutamylcysteine; 5-L-Glutamyl-L-cysteine; gamma-Glutamylcysteine	C8H14N2O5S	map00480 Glutathione metabolism;map01100 Metabolic pathways;map04216 Ferroptosis
Com_3207_pos	NG,NG-Dimethyl-L-arginine	cpd:C03626	NG,NG-Dimethyl-L-arginine; N,N-Dimethylarginine; Nomega,Nomega-Dimethyl-L-arginine; ADMA	C8H18N4O2
Com_6345_pos	Deoxyadenosine	cpd:C00559	Deoxyadenosine; 2'-Deoxyadenosine	C10H13N5O3	map00230 Purine metabolism;map01100 Metabolic pathways
Com_5748_pos	UMP	cpd:C00105	UMP; Uridylic acid; Uridine monophosphate; Uridine 5'-monophosphate; 5'Uridylic acid	C9H13N2O9P	map00240 Pyrimidine metabolism;map01100 Metabolic pathways
Com_9099_pos	Solanine	cpd:C10820	Solanine; alpha-Solanin	C45H73NO15
Com_19772_pos	Norephedrine	cpd:C02343	(+)-Norephedrine; d-Norephedrine; Norephedrine	C9H13NO
Com_159_pos	Pipecolic acid	cpd:C00408	L-Pipecolate; Pipecolinic acid; Pipecolic acid; 2-Piperidinecarboxylic acid; (S)-Piperidine-2-carboxylic acid	C6H11NO2	map00310 Lysine degradation;map01100 Metabolic pathways
Com_9616_pos	IDP	cpd:C00104	IDP; Inosine 5'-diphosphate; Inosine diphosphate	C10H14N4O11P2	map00230 Purine metabolism
Com_1480_pos	Cytidine	cpd:C00475	Cytidine	C9H13N3O5	map00240 Pyrimidine metabolism;map01100 Metabolic pathways
Com_14897_pos	L-Saccharopine	cpd:C00449	N6-(L-1,3-Dicarboxypropyl)-L-lysine; Saccharopine; L-Saccharopine; N-[(S)-5-Amino-5-carboxypentyl]-L-glutamic acid	C11H20N2O6	map00300 Lysine biosynthesis;map00310 Lysine degradation;map01100 Metabolic pathways;map01230 Biosynthesis of amino acids
Com_672_pos	Inosine 5'-Monophosphate	cpd:C00130	IMP; Inosinic acid; Inosine monophosphate; Inosine 5'-monophosphate; Inosine 5'-phosphate; 5'-Inosinate; 5'-Inosinic acid; 5'-Inosine monophosphate; 5'-IMP	C10H13N4O8P	map00230 Purine metabolism;map01100 Metabolic pathways;map01523 Antifolate resistance;map04742 Taste transduction
Com_584_pos	Octanedioic acid	cpd:C08278	Suberic acid; Cork acid; 1,8-Octanedioic acid; Octanedioic acid; 1,6-Hexanedicarboxylic acid	C8H14O4
Com_7652_pos	Asparagine	cpd:C16438	Asparagine	C4H8N2O3
Com_10303_pos	Citicoline	cpd:C00307	CDP-choline; Cytidine 5'-diphosphocholine; Citicoline	C14H26N4O11P2	map00564 Glycerophospholipid metabolism;map01100 Metabolic pathways;map05231 Choline metabolism in cancer
Com_2132_pos	Porphobilinogen	cpd:C00931	Porphobilinogen	C10H14N2O4	map00860 Porphyrin and chlorophyll metabolism;map01100 Metabolic pathways
Com_8787_pos	5-Hydroxytryptophan	cpd:C01017	5-Hydroxytryptophan; 5-HTP	C11H12N2O3
Com_35_pos	N-Benzylformamide	cpd:C15561	N-Benzylformamide	C8H9NO
Com_22483_pos	Cortodoxone	cpd:C05488	11-Deoxycortisol; Cortodoxone	C21H30O4	map00140 Steroid hormone biosynthesis;map01100 Metabolic pathways;map04927 Cortisol synthesis and secretion;map04934 Cushing's syndrome
Com_26089_pos	Kinetin	cpd:C08272	Kinetin; 6-Furfuryladenine	C10H9N5O
Com_9063_pos	Phenylacetylglycine	cpd:C05598	Phenylacetylglycine	C10H11NO3	map00360 Phenylalanine metabolism
Com_3077_pos	L-Fucose	cpd:C01019	6-Deoxy-L-galactose; L-Fucose	C6H12O5	map00051 Fructose and mannose metabolism;map00520 Amino sugar and nucleotide sugar metabolism;map01100 Metabolic pathways
Com_3645_pos	5-OxoETE	cpd:C14732	5-OxoETE; (6E,8Z,11Z,14Z)-5-Oxoicosa-6,8,11,14-tetraenoic acid; 5-Oxoeicosatetraenoic acid; 5-Oxoicosatetraenoic acid	C20H30O3	map00590 Arachidonic acid metabolism
Com_6390_pos	Vitamin B2	cpd:C00255	Riboflavin; Lactoflavin; 7,8-Dimethyl-10-ribitylisoalloxazine; Vitamin B2	C17H20N4O6	map00740 Riboflavin metabolism;map01100 Metabolic pathways;map04977 Vitamin digestion and absorption
Com_342_pos	L-Glutamic acid	cpd:C00025	L-Glutamate; L-Glutamic acid; L-Glutaminic acid; Glutamate	C5H9NO4	map00220 Arginine biosynthesis;map00250 Alanine, aspartate and glutamate metabolism;map00330 Arginine and proline metabolism;map00340 Histidine metabolism;map00430 Taurine and hypotaurine metabolism;map00471 D-Glutamine and D-glutamate metabolism;map00480 Glutathione metabolism;map00524 Neomycin, kanamycin and gentamicin biosynthesis;map00630 Glyoxylate and dicarboxylate metabolism;map00650 Butan…
Com_11184_pos	Hydrocortisone acetate	cpd:C02821	Cortisol 21-acetate; Hydrocortisone acetate; Cortell	C23H32O6
Com_24_pos	L-Phenylalanine	cpd:C00079	L-Phenylalanine; (S)-alpha-Amino-beta-phenylpropionic acid	C9H11NO2	map00360 Phenylalanine metabolism;map00400 Phenylalanine, tyrosine and tryptophan biosynthesis;map00970 Aminoacyl-tRNA biosynthesis;map01100 Metabolic pathways;map01210 2-Oxocarboxylic acid metabolism;map01230 Biosynthesis of amino acids;map02010 ABC transporters;map04974 Protein digestion and absorption;map04978 Mineral absorption
Com_2894_pos	Atropine	cpd:C01479	Atropine; dl-Hyoscyamine	C17H23NO3
Com_4716_pos	Carnosine	cpd:C00386	Carnosine; Nalpha-(beta-alanyl)-L-histidine	C9H14N4O3	map00340 Histidine metabolism;map00410 beta-Alanine metabolism;map01100 Metabolic pathways
Com_1115_pos	Pyroglutamic acid	cpd:C01879	5-Oxoproline; Pidolic acid; Pyroglutamic acid; 5-Pyrrolidone-2-carboxylic acid; Pyroglutamate; 5-Oxo-L-proline; L-Pyroglutamic acid; L-5-Pyrrolidone-2-carboxylic acid	C5H7NO3	map00480 Glutathione metabolism
Com_1574_pos	Palmitoylethanolamide	cpd:C16512	Palmitoylethanolamide; Palmidrol	C18H37NO2
Com_10179_pos	Gelsemine	cpd:C09207	Gelsemine	C20H22N2O2
Com_414_pos	Mupirocin	cpd:C11758	Mupirocin	C26H44O9
Com_1650_pos	N8-Acetylspermidine	cpd:C01029	N8-Acetylspermidine	C9H21N3O
Com_11035_pos	Cortisone	cpd:C00762	Cortisone; 17alpha,21-Dihydroxy-4-pregnene-3,11,20-trione; Kendall's compound E; Reichstein's substance Fa	C21H28O5	map00140 Steroid hormone biosynthesis;map01100 Metabolic pathways;map04960 Aldosterone-regulated sodium reabsorption;map05200 Pathways in cancer;map05215 Prostate cancer
Com_6787_pos	Thromboxane B2	cpd:C05963	Thromboxane B2; TXB2	C20H34O6	map00590 Arachidonic acid metabolism;map01100 Metabolic pathways;map04726 Serotonergic synapse;map04976 Bile secretion
Com_15945_pos	Bisphenol A	cpd:C13624	Bisphenol A; 2,2-Bis(4-Hydroxyphenyl)propane	C15H16O2	map01100 Metabolic pathways
Com_4148_pos	Triacanthine	cpd:C08435	Triacanthine	C10H13N5
Com_5843_pos	16(R)-HETE	cpd:C14778	16(R)-HETE; (5Z,8Z,11Z,14Z)-(16R)-16-Hydroxyeicosa-5,8,11,14-tetraenoic acid; (5Z,8Z,11Z,14Z)-(16R)-16-Hydroxyicosa-5,8,11,14-tetraenoic acid	C20H32O3	map00590 Arachidonic acid metabolism
Com_802_pos	Stearamide	cpd:C13846	Octadecanamide; Stearamide; Stearic acid amide	C18H37NO
Com_21204_pos	Pantethine	cpd:C12661	Pantethine	C22H42N4O8S2
Com_1870_pos	Dehydrocholic acid	cpd:C13154	Dehydrocholic acid; 3,7,12-Triketo-5beta-cholanoic acid	C24H34O5
Com_11363_pos	17��-Hydroxyprogesterone	cpd:C01176	17alpha-Hydroxyprogesterone; 17alpha-Hydroxy-4-pregnene-3,20-dione; Pregn-4-ene-3,20-dione-17-ol; 17alpha-Hydroxy-progesterone	C21H30O3	map00140 Steroid hormone biosynthesis;map01100 Metabolic pathways;map04913 Ovarian steroidogenesis;map04927 Cortisol synthesis and secretion;map04934 Cushing's syndrome
Com_2321_pos	D-Ala-D-Ala	cpd:C00993	D-Alanyl-D-alanine; D-Ala-D-Ala	C6H12N2O3	map01100 Metabolic pathways
Com_2052_pos	Vincristine	cpd:C07204	Vincristine; 22-Oxovincaleukoblastine	C46H56N4O10
Com_2602_pos	o-Toluic Acid	cpd:C07215	o-Toluate; o-Methylbenzoate; o-Toluic Acid; 2-Methylbenzoic acid	C8H8O2	map01100 Metabolic pathways
Com_2706_pos	Creatinine	cpd:C00791	Creatinine; 1-Methylglycocyamidine	C4H7N3O	map00330 Arginine and proline metabolism;map01100 Metabolic pathways
Com_176_pos	Spermidine	cpd:C00315	Spermidine; N-(3-Aminopropyl)-1,4-butane-diamine	C7H19N3	map00330 Arginine and proline metabolism;map00410 beta-Alanine metabolism;map00480 Glutathione metabolism;map01100 Metabolic pathways;map02010 ABC transporters;map04976 Bile secretion
Com_252_pos	4-Hydroxybenzaldehyde	cpd:C00633	4-Hydroxybenzaldehyde; p-Hydroxybenzaldehyde	C7H6O2	map01100 Metabolic pathways
Com_13_pos	Adenosine 5'-monophosphate	cpd:C00020	AMP; Adenosine 5'-monophosphate; Adenylic acid; Adenylate; 5'-AMP; 5'-Adenylic acid; 5'-Adenosine monophosphate; Adenosine 5'-phosphate	C10H14N5O7P	map00230 Purine metabolism;map01100 Metabolic pathways;map01523 Antifolate resistance;map04022 cGMP-PKG signaling pathway;map04024 cAMP signaling pathway;map04068 FoxO signaling pathway;map04150 mTOR signaling pathway;map04151 PI3K-Akt signaling pathway;map04152 AMPK signaling pathway;map04211 Longevity regulating pathway;map04740 Olfactory transduction;map04742 Taste transduction;map04923 Regula…
Com_16813_pos	D-Erythrose 4-phosphate	cpd:C00279	D-Erythrose 4-phosphate	C4H9O7P	map00030 Pentose phosphate pathway;map00400 Phenylalanine, tyrosine and tryptophan biosynthesis;map00750 Vitamin B6 metabolism;map01100 Metabolic pathways;map01200 Carbon metabolism;map01230 Biosynthesis of amino acids
Com_2109_pos	Indole	cpd:C00463	Indole; 2,3-Benzopyrrole	C8H7N	map00380 Tryptophan metabolism;map00400 Phenylalanine, tyrosine and tryptophan biosynthesis;map01100 Metabolic pathways;map04974 Protein digestion and absorption
Com_11236_pos	Sebacic acid	cpd:C08277	Sebacic acid; Decanedioic acid	C10H18O4
Com_16878_pos	Deoxyinosine	cpd:C05512	Deoxyinosine	C10H12N4O4	map00230 Purine metabolism;map01100 Metabolic pathways
Com_4150_pos	3-Succinoylpyridine	cpd:C19569	3-Succinoylpyridine; 4-Oxo-4-(pyridin-3-yl)butanoate	C9H9NO3	map00760 Nicotinate and nicotinamide metabolism;map00980 Metabolism of xenobiotics by cytochrome P450;map05204 Chemical carcinogenesis
Com_629_pos	L-Cystathionine	cpd:C02291	L-Cystathionine	C7H14N2O4S	map00260 Glycine, serine and threonine metabolism;map00270 Cysteine and methionine metabolism;map01100 Metabolic pathways;map01230 Biosynthesis of amino acids
Com_15350_pos	D-Galactosamine	cpd:C02262	D-Galactosamine; D-Chondrosamine; 2-Amino-2-deoxy-D-galactose	C6H13NO5	map00052 Galactose metabolism
Com_13575_pos	Nobiletin	cpd:C10112	Nobiletin; Hexamethoxyflavone; 5,6,7,8,3',4'-Hexamethoxyflavone	C21H22O8
Com_8659_pos	Docosapentaenoic acid	cpd:C16513	(7Z,10Z,13Z,16Z,19Z)-Docosa-7,10,13,16,19-pentaenoic acid; Docosapentaenoic acid	C22H34O2	map01040 Biosynthesis of unsaturated fatty acids
Com_432_pos	Inosine	cpd:C00294	Inosine	C10H12N4O5	map00230 Purine metabolism;map01100 Metabolic pathways
Com_823_pos	Hydrocortisone	cpd:C00735	Cortisol; Hydrocortisone; 11beta,17alpha,21-Trihydroxy-4-pregnene-3,20-dione; Kendall's compound F; Reichstein's substance M	C21H30O5	map00140 Steroid hormone biosynthesis;map01100 Metabolic pathways;map04080 Neuroactive ligand-receptor interaction;map04927 Cortisol synthesis and secretion;map04934 Cushing's syndrome;map04960 Aldosterone-regulated sodium reabsorption;map04976 Bile secretion;map05200 Pathways in cancer;map05215 Prostate cancer
Com_8998_pos	4-Pyridoxic acid	cpd:C00847	4-Pyridoxate; 4-Pyridoxic acid	C8H9NO4	map00750 Vitamin B6 metabolism;map01100 Metabolic pathways
Com_5126_pos	Psychosine	cpd:C01747	Psychosine; Galactosylsphingosine; O-Galactosylsphingosine	C24H47NO7	map00600 Sphingolipid metabolism
Com_17_pos	Oleamide	cpd:C19670	Oleamide; Oleyl amide; (Z)-9-Octadecenamide	C18H35NO
Com_2774_pos	Skatole	cpd:C08313	Skatole; 3-Methylindole	C9H9N
Com_389_pos	Choline	cpd:C00114	Choline; Bilineurine	C5H14NO	map00260 Glycine, serine and threonine metabolism;map00564 Glycerophospholipid metabolism;map01100 Metabolic pathways;map02010 ABC transporters;map04725 Cholinergic synapse;map04976 Bile secretion;map05231 Choline metabolism in cancer
Com_18493_pos	Veratramine	cpd:C10829	Veratramine	C27H39NO2
Com_28294_pos	Deoxycytidine	cpd:C00881	Deoxycytidine; 2'-Deoxycytidine	C9H13N3O4	map00240 Pyrimidine metabolism
Com_6041_pos	Homoarginine	cpd:C01924	Homoarginine; L-Homoarginine	C7H16N4O2
Com_13686_pos	L-Tyrosinemethylester	cpd:C03404	L-Tyrosine methyl ester	C10H13NO3
Com_6063_pos	Cholecalciferol	cpd:C05443	Vitamin D3; Cholecalciferol; Calciol	C27H44O	map00100 Steroid biosynthesis;map01100 Metabolic pathways;map04977 Vitamin digestion and absorption;map05323 Rheumatoid arthritis
Com_5808_pos	N-Acetyl-L-methionine	cpd:C02712	N-Acetylmethionine; N-Acetyl-L-methionine	C7H13NO3S
Com_29988_pos	Cholesterol	cpd:C00187	Cholesterol; Cholest-5-en-3beta-ol	C27H46O	map00100 Steroid biosynthesis;map00120 Primary bile acid biosynthesis;map00140 Steroid hormone biosynthesis;map00981 Insect hormone biosynthesis;map01100 Metabolic pathways;map04913 Ovarian steroidogenesis;map04925 Aldosterone synthesis and secretion;map04927 Cortisol synthesis and secretion;map04934 Cushing's syndrome;map04975 Fat digestion and absorption;map04976 Bile secretion;map04977 Vitamin…
Com_30586_pos	Lithocholic Acid	cpd:C03990	Lithocholic acid; Lithocholate; 3alpha-Hydroxy-5beta-cholanate; 3alpha-Hydroxy-5beta-cholanic acid	C24H40O3	map04976 Bile secretion
Com_15900_pos	Adrenosterone	cpd:C05285	Adrenosterone	C19H24O3	map00140 Steroid hormone biosynthesis
Com_343_pos	Nicotinamide	cpd:C00153	Nicotinamide; Nicotinic acid amide; Niacinamide; Vitamin PP	C6H6N2O	map00760 Nicotinate and nicotinamide metabolism;map01100 Metabolic pathways;map04212 Longevity regulating pathway - worm;map04977 Vitamin digestion and absorption
Com_1198_pos	O-Acetyl-L-carnitine	cpd:C02571	O-Acetylcarnitine; O-Acetyl-L-carnitine	C9H18NO4	map04931 Insulin resistance
Com_5198_pos	��-Ergocryptine	cpd:C07545	alpha-Ergocryptine	C32H41N5O5
