# Supplementary material for: Comparative multiomics analysis of cell physiological state after culture in a basket bioreactor
Source: Sci Rep. 2022 Nov 23;12:20161. doi: 10.1038/s41598-022-24687-4 (PMC9686226; doi:10.1038/s41598-022-24687-4)
Supplement: Supplementary file 1 — Supplementary Information 1. [file 41598_2022_24687_MOESM1_ESM.zip › raw data/Metabolomics raw data/2.MetAnnotation/KEGG/meta_pos_kegg_anno_category.xls]

KO_Pathway_Level1	KO_Pathway_Level2	Meta_Num	Metabolites
Cellular Processes	Cell growth and death	1	Com_8189_pos
Environmental Information Processing	Membrane transport	6	Com_389_pos Com_2_pos Com_24_pos Com_176_pos Com_2955_pos Com_77_pos
Environmental Information Processing	Signal transduction	3	Com_218_pos Com_13_pos Com_3667_pos
Environmental Information Processing	Signaling molecules and interaction	4	Com_6953_pos Com_823_pos Com_20756_pos Com_5429_pos
Genetic Information Processing	Folding, sorting and degradation	1	Com_1683_pos
Genetic Information Processing	Translation	5	Com_2_pos Com_24_pos Com_2955_pos Com_77_pos Com_342_pos
Metabolism	Amino acid metabolism	23	Com_389_pos Com_2_pos Com_2109_pos Com_14505_pos Com_629_pos Com_14897_pos Com_342_pos Com_978_pos Com_24_pos Com_176_pos Com_1683_pos Com_2706_pos Com_2955_pos Com_10938_pos Com_1117_pos Com_5429_pos Com_16813_pos Com_45_pos Com_4716_pos Com_2749_pos Com_77_pos Com_9063_pos Com_159_pos
Metabolism	Biosynthesis of other secondary metabolites	2	Com_1683_pos Com_342_pos
Metabolism	Carbohydrate metabolism	5	Com_16813_pos Com_1804_pos Com_3077_pos Com_15350_pos Com_342_pos
Metabolism	Energy metabolism	2	Com_342_pos Com_3667_pos
Metabolism	Global and overview maps	59	Com_389_pos Com_8189_pos Com_2_pos Com_706_pos Com_22483_pos Com_252_pos Com_14505_pos Com_2109_pos Com_3077_pos Com_218_pos Com_2602_pos Com_629_pos Com_572_pos Com_8998_pos Com_14897_pos Com_15945_pos Com_6345_pos Com_11035_pos Com_6948_pos Com_342_pos Com_6787_pos Com_978_pos Com_24_pos Com_2321_pos Com_5351_pos Com_2132_pos Com_176_pos Com_5748_pos Com_432_pos Com_6063_pos Com_13_pos Com_377_…
Metabolism	Lipid metabolism	21	Com_389_pos Com_22483_pos Com_6787_pos Com_8659_pos Com_11035_pos Com_6948_pos Com_6063_pos Com_15900_pos Com_823_pos Com_5712_pos Com_11397_pos Com_15_pos Com_10303_pos Com_14132_pos Com_29988_pos Com_11363_pos Com_3645_pos Com_20756_pos Com_5843_pos Com_486_pos Com_5126_pos
Metabolism	Metabolism of cofactors and vitamins	10	Com_16813_pos Com_342_pos Com_5351_pos Com_2132_pos Com_343_pos Com_6390_pos Com_8998_pos Com_77_pos Com_3667_pos Com_4150_pos
Metabolism	Metabolism of other amino acids	10	Com_8189_pos Com_978_pos Com_14505_pos Com_696_pos Com_176_pos Com_4716_pos Com_1115_pos Com_2955_pos Com_15057_pos Com_342_pos
Metabolism	Metabolism of terpenoids and polyketides	1	Com_29988_pos
Metabolism	Nucleotide metabolism	14	Com_706_pos Com_28294_pos Com_16878_pos Com_9616_pos Com_672_pos Com_5748_pos Com_218_pos Com_1480_pos Com_432_pos Com_13_pos Com_572_pos Com_6953_pos Com_377_pos Com_6345_pos
Metabolism	Xenobiotics biodegradation and metabolism	2	Com_5288_pos Com_4150_pos
Organismal Systems	Aging	3	Com_343_pos Com_13_pos Com_3667_pos
Organismal Systems	Digestive system	20	Com_389_pos Com_2_pos Com_978_pos Com_24_pos Com_2109_pos Com_5351_pos Com_176_pos Com_343_pos Com_3833_pos Com_77_pos Com_29988_pos Com_6063_pos Com_6390_pos Com_2955_pos Com_823_pos Com_20756_pos Com_6787_pos Com_30586_pos Com_3667_pos Com_5429_pos
Organismal Systems	Endocrine system	8	Com_22483_pos Com_6948_pos Com_29988_pos Com_11363_pos Com_13_pos Com_823_pos Com_20756_pos Com_3667_pos
Organismal Systems	Excretory system	4	Com_823_pos Com_20756_pos Com_11035_pos Com_6948_pos
Organismal Systems	Immune system	1	Com_5429_pos
Organismal Systems	Nervous system	3	Com_389_pos Com_6787_pos Com_5429_pos
Organismal Systems	Sensory system	4	Com_218_pos Com_672_pos Com_13_pos Com_5429_pos
