# Supplementary material for: Comparative multiomics analysis of cell physiological state after culture in a basket bioreactor
Source: Sci Rep. 2022 Nov 23;12:20161. doi: 10.1038/s41598-022-24687-4 (PMC9686226; doi:10.1038/s41598-022-24687-4)
Supplement: Supplementary file 1 — Supplementary Information 1. [file 41598_2022_24687_MOESM1_ESM.zip › raw data/Metabolomics raw data/2.MetAnnotation/Lipidmaps/meta_neg_lipidmaps_anno.xls]

ID	Name	Formula	Lipidmaps_ID	COMMON_NAME	SYSTEMATIC_NAME	SYNONYMS	CATEGORY	MAIN_CLASS	SUB_CLASS
Com_3390_neg	Adrenic acid	C22 H36 O2	LMFA04000050	Adrenic acid	7,10,13,16-docosatetraenoic acid	C22:4n-6,9,12,15	Fatty Acyls [FA]	Docosanoids [FA04]	_
Com_1620_neg	Docosahexaenoic acid	C22 H32 O2	LMFA01031176	_	5Z,8Z,11Z,14Z,17Z,20Z-docosahexaenoic acid	Docosahexaenoic acid; C22:6n-2,5,8,11,14,17;Docosahexaenoate;5Z,8Z,11Z,14Z,17Z,20Z-docosahexaenoate	Fatty Acyls [FA]	Fatty Acids and Conjugates [FA01]	Unsaturated fatty acids [FA0103]
Com_1251_neg	Arachidonic acid	C20 H32 O2	LMFA01030001	Arachidonic acid	5Z,8Z,11Z,14Z-eicosatetraenoic acid	5Z,8Z,11Z,14Z-icosatetraenoic acid; AA; Arachidonate; cis-5,8,11,14-Eicosatetraenoic acid; (all-Z)-5,8,11,14-Eicosatetraenoic acid; all-cis-5,8,11,14-Eicosatetraenoic acid	Fatty Acyls [FA]	Fatty Acids and Conjugates [FA01]	Unsaturated fatty acids [FA0103]
Com_344_neg	LPC 18:1	C26 H52 N O7 P	LMGP01050138	PC(18:1(11Z)/0:0)	1-(11Z-octadecadienoyl)-sn-glycero-3-phosphocholine	LPC(18:1)	Glycerophospholipids [GP]	Glycerophosphocholines [GP01]	Monoacylglycerophosphocholines [GP0105]
Com_579_neg	13Z,16Z-Docosadienoic Acid	C22 H40 O2	LMFA01030405	13Z,16Z-docosadienoic acid	13Z,16Z-docosadienoic acid	C22:2n-6,9	Fatty Acyls [FA]	Fatty Acids and Conjugates [FA01]	Unsaturated fatty acids [FA0103]
Com_731_neg	Stearic acid	C18 H36 O2	LMFA01010018	Stearic acid	octadecanoic acid	Cetylacetic acid; Stearate; n-Octadecanoic acid; Octadecanoate; C18:0; Lactaric acid; Talgic acid; Bassinic acid; Stearophanic acid	Fatty Acyls [FA]	Fatty Acids and Conjugates [FA01]	Straight chain fatty acids [FA0101]
Com_807_neg	LPC 16:0	C24 H50 N O7 P	LMGP01050113	PC(16:0/0:0)[rac]	1-hexadecanoyl-sn-glycero-3-phosphocholine	3-Palmitoyl-rac-glycerol-1-phosphorylcholine; LPC(16:0); LPC(16:0)	Glycerophospholipids [GP]	Glycerophosphocholines [GP01]	Monoacylglycerophosphocholines [GP0105]
Com_960_neg	LPC 18:0	C26 H54 N O7 P	LMGP01050076	PC(0:0/18:0)	2-octadecanoyl-sn-glycero-3-phosphocholine	LPC(18:0)	Glycerophospholipids [GP]	Glycerophosphocholines [GP01]	Monoacylglycerophosphocholines [GP0105]
Com_1316_neg	LPC 16:1	C24 H48 N O7 P	LMGP01050022	PC(16:1(9Z)/0:0)	1-(9Z-hexadecenoyl)-sn-glycero-3-phosphocholine	1-palmitoleoyl-glycerophosphocholine; LPC(16:1); LPC(16:1)	Glycerophospholipids [GP]	Glycerophosphocholines [GP01]	Monoacylglycerophosphocholines [GP0105]
Com_1423_neg	LPC 18:2	C26 H50 N O7 P	LMGP01050137	1-linoleoyl-sn-glycero-3-phosphocholine	(2R)-2-hydroxy-3-[(9Z,12Z)-nonadeca-9,12-dienoyloxy]propyl 2-(trimethylammonio)ethyl phosphate	1-(9Z,12Z-octadecadienoyl)-glycero-3-phosphocholine;1-(9Z,12Z-octadecadienoyl)-sn-glycero-3-phosphocholine;1-18:2-lysoPC;1-linoleoyl-glycero-3-phosphocholine;LPC(18:2);LPC(18:2/0:0);LPC(18:2n6/0:0);LPC(18:2omega6/0:0);LyPC(18:2);LyPC(18:2n6/0:0);LyPC(18:2omega6/0:0);LysoPC(18:2);LysoPC(18:2/0:0);LysoPC(18:2n6/0:0);LysoPC(18:2omega6/0:0);Lysophosphatidylcholine(18:2);Lysophosphatidylcholine(18:2/0…	Glycerophospholipids [GP]	Glycerophosphocholines [GP01]	Monoacylglycerophosphocholines [GP0105]
Com_3210_neg	Leukotriene C4	C30 H47 N3 O9 S	LMFA03020003	LTC4	5S-hydroxy-6R-(S-glutathionyl),7E,9E,11Z,14Z-eicosatetraenoic acid	Leukotriene C4	Fatty Acyls [FA]	Eicosanoids [FA03]	Leukotrienes [FA0302]
Com_3375_neg	LPG 20:0	C26 H53 O9 P	LMGP04050015	PG(20:0/0:0)	1-eicosanoyl-glycero-3-phospho-(1'-sn-glycerol)	LPG(20:0/0:0); LPG(20:0)	Glycerophospholipids [GP]	Glycerophosphoglycerols [GP04]	Monoacylglycerophosphoglycerols [GP0405]
Com_3385_neg	Corticosterone	C21 H30 O4	LMST02030186	corticosterone	11beta,21-dihydroxypregn-4-ene-3,20-dione	(11beta)-11,21-dihydroxypregn-4-ene-3,20-dione; 11beta,21-Dihydroxy-4-pregnene-3,20-dione; 11beta,21-dihydroxyprogesterone; 17-deoxycortisol; CORTICOSTERONE; Corticosterone; Kendall's compound B; Reichstein's substance H; corticosterone	Sterols [ST]	Steroids [ST02]	C21 steroids (gluco/mineralocorticoids, progestogins) and derivatives [ST0203]
Com_3661_neg	Azelaic acid	C9 H16 O4	LMFA01170054	Azelaic acid	Nonanedioic acid	_	Fatty Acyls [FA]	Fatty Acids and Conjugates [FA01]	Dicarboxylic acids [FA0117]
Com_4239_neg	LPC 20:2	C28 H54 N O7 P	LMGP01050132	PC(20:2(11Z,14Z)/0:0)	1-(11Z,14Z-eicosadienoyl)-glycero-3-phosphocholine	LPC(20:2)	Glycerophospholipids [GP]	Glycerophosphocholines [GP01]	Monoacylglycerophosphocholines [GP0105]
Com_4544_neg	Prostaglandin E3	C20 H30 O5	LMFA03010135	PGE3	9-oxo-11R,15S-dihydroxy-5Z,13E,17Z-prostatrienoic acid	Prostaglandin E3	Fatty Acyls [FA]	Eicosanoids [FA03]	Prostaglandins [FA0301]
Com_5321_neg	Arachidic acid	C20 H40 O2	LMFA01010020	Arachidic acid	Eicosanoic acid	Icosanoic acid; Eicosanoate; Arachidate; n-Eicosanoic acid; C20:0; Arachic acid	Fatty Acyls [FA]	Fatty Acids and Conjugates [FA01]	Straight chain fatty acids [FA0101]
Com_5619_neg	Taurocholic acid	C26 H45 N O7 S	LMST05040001	Taurocholic acid	N-(3alpha,7alpha,12alpha-trihydroxy-5beta-cholan-24-oyl)-taurine	Taurocholic Acid	Sterols [ST]	Steroid conjugates [ST05]	Taurine conjugates [ST0504]
Com_5678_neg	LPC 20:4	C28 H50 N O7 P	LMGP01050140	PC(20:4(8Z,11Z,14Z,17Z)/0:0)	1-(8Z,11Z,14Z,17Z-eicosatetraenoyl)-sn-glycero-3-phosphocholine	LPC(20:4)	Glycerophospholipids [GP]	Glycerophosphocholines [GP01]	Monoacylglycerophosphocholines [GP0105]
Com_5742_neg	LPC 20:3	C28 H52 N O7 P	LMGP01050139	PC(20:3(5Z,8Z,11Z)/0:0)	1-(5Z,8Z,11Z-eicosatrienoyl)-sn-glycero-3-phosphocholine	LPC(20:3)	Glycerophospholipids [GP]	Glycerophosphocholines [GP01]	Monoacylglycerophosphocholines [GP0105]
Com_6271_neg	PG (16:0/16:0)	C38 H75 O10 P	LMGP04010986	PG(16:0/16:0)	1,2-dihexadecanoyl-sn-glycero-3-phospho-(1'-sn-glycerol)	PG(32:0); PG(16:0/16:0)	Glycerophospholipids [GP]	Glycerophosphoglycerols [GP04]	Diacylglycerophosphoglycerols [GP0401]
Com_6402_neg	LPG 20:3	C26 H47 O9 P	LMGP04050025	PG(20:3(8Z,11Z,14Z)/0:0)	1-(8Z,11Z,14Z-eicosatrienoyl)-glycero-3-phospho-(1'-sn-glycerol)	LPG(20:3)	Glycerophospholipids [GP]	Glycerophosphoglycerols [GP04]	Monoacylglycerophosphoglycerols [GP0405]
Com_8728_neg	Oleic Acid	C18 H34 O2	LMFA01030002	Oleic acid	9Z-octadecenoic acid	9-octadecylenic acid; cis-9-octadecenoic acid; cis-Oleic acid; cis-Oleate; Oleate; Elaic acid; Elaidoic acid; C18:1n-9; Rapinic acid	Fatty Acyls [FA]	Fatty Acids and Conjugates [FA01]	Unsaturated fatty acids [FA0103]
Com_8796_neg	Undecanedioic acid	C11 H20 O4	LMFA01170007	Undecanedioic acid	Undecanedioic acid	Undecandioic acid; 1,11-Undecanedioic acid	Fatty Acyls [FA]	Fatty Acids and Conjugates [FA01]	Dicarboxylic acids [FA0117]
Com_9425_neg	LPC 17:0	C25 H52 N O7 P	LMGP01050024	PC(17:0/0:0)	1-heptadecanoyl-sn-glycero-3-phosphocholine	LPC(17:0)	Glycerophospholipids [GP]	Glycerophosphocholines [GP01]	Monoacylglycerophosphocholines [GP0105]
Com_9838_neg	Myristic Acid	C14 H28 O2	LMFA01010014	Myristic acid	tetradecanoic acid	C14:0	Fatty Acyls [FA]	Fatty Acids and Conjugates [FA01]	Straight chain fatty acids [FA0101]
Com_10106_neg	Tetradecanedioic acid	C14 H26 O4	LMFA01170018	Tetradecanedioic acid	Tetradecanedioic acid	_	Fatty Acyls [FA]	Fatty Acids and Conjugates [FA01]	Dicarboxylic acids [FA0117]
Com_10241_neg	LPG 18:0	C24 H49 O9 P	LMGP04050009	PG(18:0/0:0)	1-octadecanoyl-sn-glycero-3-phospho-(1'-sn-glycerol)	LPG(18:0)	Glycerophospholipids [GP]	Glycerophosphoglycerols [GP04]	Monoacylglycerophosphoglycerols [GP0405]
Com_10399_neg	LPC 20:0	C28 H58 N O7 P	LMGP01050045	PC(20:0/0:0)	1-eicosanoyl-sn-glycero-3-phosphocholine	LPC(20:0)	Glycerophospholipids [GP]	Glycerophosphocholines [GP01]	Monoacylglycerophosphocholines [GP0105]
Com_10473_neg	10-Undecenoic acid	C11 H20 O2	LMFA01030036	Undecylenic acid	10-undecenoic acid	10-undecylenic acid; C11:1n-1; 10-hendecenoic acid	Fatty Acyls [FA]	Fatty Acids and Conjugates [FA01]	Unsaturated fatty acids [FA0103]
Com_10849_neg	LPG 16:0	C22 H45 O9 P	LMGP04050008	PG(16:0/0:0)	1-hexadecanoyl-sn-glycero-3-phospho-(1'-sn-glycerol)	LPG(16:0)	Glycerophospholipids [GP]	Glycerophosphoglycerols [GP04]	Monoacylglycerophosphoglycerols [GP0405]
Com_10906_neg	LPE 14:0	C19 H40 N O7 P	LMGP02050033	PE(0:0/14:0)	2-tetradecanoyl-sn-glycero-3-phosphoethanolamine	LPE(14:0)	Glycerophospholipids [GP]	Glycerophosphoethanolamines [GP02]	Monoacylglycerophosphoethanolamines [GP0205]
Com_10913_neg	LPC 20:1	C28 H56 N O7 P	LMGP01050131	PC(20:1(11Z)/0:0)	1-(11Z-eicosenoyl)-glycero-3-phosphocholine	LPC(20:1)	Glycerophospholipids [GP]	Glycerophosphocholines [GP01]	Monoacylglycerophosphocholines [GP0105]
Com_11168_neg	Pentadecanoic Acid	C15 H30 O2	LMFA01010015	Pentadecylic acid	pentadecanoic acid	C15:0	Fatty Acyls [FA]	Fatty Acids and Conjugates [FA01]	Straight chain fatty acids [FA0101]
Com_11281_neg	LPC 17:1	C25 H50 N O7 P	LMGP01050126	PC(17:1(9Z)/0:0)	1-(9Z-heptadecenoyl)-glycero-3-phosphocholine	LPC(17:1)	Glycerophospholipids [GP]	Glycerophosphocholines [GP01]	Monoacylglycerophosphocholines [GP0105]
Com_11293_neg	LPC 22:5	C30 H52 N O7 P	LMGP01050143	PC(22:5(7Z,10Z,13Z,16Z,19Z)/0:0)	1-(7Z,10Z,13Z,16Z,19Z-docosapentaenoyl)-sn-glycero-3-phosphocholine	LPC(22:5)	Glycerophospholipids [GP]	Glycerophosphocholines [GP01]	Monoacylglycerophosphocholines [GP0105]
Com_12075_neg	9-HpOTrE	C18 H30 O4	LMFA02000108	9-HpOTrE	9-hydroperoxy-10E,12,15Z-octadecatrienoic acid	_	Fatty Acyls [FA]	Octadecanoids [FA02]	Other Octadecanoids [FA0200]
Com_12213_neg	LPC 22:4	C30 H54 N O7 P	LMGP01050124	PC(22:4(7Z,10Z,13Z,16Z)/0:0)	1-(7Z,10Z,13Z,16Z-docosatetraenoyl)-glycero-3-phosphocholine	LPC(22:4(7Z,10Z,13Z,16Z)/0:0); LPC(22:4)	Glycerophospholipids [GP]	Glycerophosphocholines [GP01]	Monoacylglycerophosphocholines [GP0105]
Com_12417_neg	LPE 17:0	C22 H46 N O7 P	LMGP02050030	PE(17:0/0:0)	1-heptadecanoyl-glycero-3-phosphoethanolamine	LPE(17:0)	Glycerophospholipids [GP]	Glycerophosphoethanolamines [GP02]	Monoacylglycerophosphoethanolamines [GP0205]
Com_13137_neg	LPC 22:2	C30 H58 N O7 P	LMGP01050135	PC(22:2(13Z,16Z)/0:0)	1-(13Z,16Z-docosadienoyl)-glycero-3-phosphocholine	LPC(22:2)	Glycerophospholipids [GP]	Glycerophosphocholines [GP01]	Monoacylglycerophosphocholines [GP0105]
Com_13333_neg	2-Hydroxymyristic acid	C14 H28 O3	LMFA01050484	2-Hydroxymyristic acid	2-hydroxytetradecanoic acid	_	Fatty Acyls [FA]	Fatty Acids and Conjugates [FA01]	Hydroxy fatty acids [FA0105]
Com_14097_neg	Nonadecanoic acid	C19 H38 O2	LMFA01010019	Nonadecylic acid	nonadecanoic acid	C19:0	Fatty Acyls [FA]	Fatty Acids and Conjugates [FA01]	Straight chain fatty acids [FA0101]
Com_14623_neg	Lignoceric Acid	C24 H48 O2	LMFA01010024	Lignoceric acid	Tetracosanoic acid	C24:0; Carnaubic acid	Fatty Acyls [FA]	Fatty Acids and Conjugates [FA01]	Straight chain fatty acids [FA0101]
Com_16443_neg	Capric acid	C10 H20 O2	LMFA01010010	Capric acid	Decanoic acid	C10:0; Caprinic acid; Decoic acid; Decylic acid	Fatty Acyls [FA]	Fatty Acids and Conjugates [FA01]	Straight chain fatty acids [FA0101]
Com_16734_neg	Allolithocholic acid	C24 H40 O3	LMST04010005	Allolithocholic acid	3alpha-Hydroxy-5alpha-cholan-24-oic Acid	_	Sterols [ST]	Bile acids and derivatives [ST04]	C24 bile acids, alcohols, and derivatives [ST0401]
Com_753_neg	LPE 18:0	C23 H48 N O7 P	LMGP02050038	PE(0:0/18:0)	2-octadecanoyl-sn-glycero-3-phosphoethanolamine	LPE(18:0)	Glycerophospholipids [GP]	Glycerophosphoethanolamines [GP02]	Monoacylglycerophosphoethanolamines [GP0205]
Com_744_neg	LPE 20:4	C25 H44 N O7 P	LMGP02050067	PE(20:4(8Z,11Z,14Z,17Z)/0:0)	1-(8Z,11Z,14Z,17Z-eicosatetraenoyl)-sn-glycero-3-phosphoethanolamine	LPE(20:4)	Glycerophospholipids [GP]	Glycerophosphoethanolamines [GP02]	Monoacylglycerophosphoethanolamines [GP0205]
Com_1608_neg	LPE 20:3	C25 H46 N O7 P	LMGP02050066	PE(20:3(5Z,8Z,11Z)/0:0)	1-(5Z,8Z,11Z-eicosatrienoyl)-sn-glycero-3-phosphoethanolamine	LPE(20:3)	Glycerophospholipids [GP]	Glycerophosphoethanolamines [GP02]	Monoacylglycerophosphoethanolamines [GP0205]
Com_1698_neg	LPE 22:5	C27 H46 N O7 P	LMGP02050070	PE(22:5(7Z,10Z,13Z,16Z,19Z)/0:0)	1-(7Z,10Z,13Z,16Z,19Z-docosapentaenoyl)-sn-glycero-3-phosphoethanolamine	LPE(22:5)	Glycerophospholipids [GP]	Glycerophosphoethanolamines [GP02]	Monoacylglycerophosphoethanolamines [GP0205]
Com_1822_neg	LPE 22:2	C27 H52 N O7 P	LMGP02050056	PE(0:0/22:2(13Z,16Z))	2-(13Z,16Z-docosadienoyl)-sn-glycero-3-phosphoethanolamine	LPE(22:2)	Glycerophospholipids [GP]	Glycerophosphoethanolamines [GP02]	Monoacylglycerophosphoethanolamines [GP0205]
Com_2338_neg	LPE 16:1	C21 H42 N O7 P	LMGP02050037	PE(0:0/16:1(9Z))	2-(9Z-hexadecenoyl)-sn-glycero-3-phosphoethanolamine	LPE(16:1)	Glycerophospholipids [GP]	Glycerophosphoethanolamines [GP02]	Monoacylglycerophosphoethanolamines [GP0205]
Com_2124_neg	LPE 22:4	C27 H48 N O7 P	LMGP02050057	PE(0:0/22:4(7Z,10Z,13Z,16Z))	2-(7Z,10Z,13Z,16Z-docosatetraenoyl)-sn-glycero-3-phosphoethanolamine	LPE(22:4)	Glycerophospholipids [GP]	Glycerophosphoethanolamines [GP02]	Monoacylglycerophosphoethanolamines [GP0205]
Com_3046_neg	LPE 20:5	C25 H42 N O7 P	LMGP02050053	PE(0:0/20:5(5Z,8Z,11Z,14Z,17Z))	2-(5Z,8Z,11Z,14Z,17Z-eicosapentaenoyl)-sn-glycero-3-phosphoethanolamine	LPE(20:5)	Glycerophospholipids [GP]	Glycerophosphoethanolamines [GP02]	Monoacylglycerophosphoethanolamines [GP0205]
Com_1781_neg	LPE 20:1	C25 H50 N O7 P	LMGP02050046	PE(0:0/20:1(11Z))	2-(11Z-eicosenoyl)-sn-glycero-3-phosphoethanolamine	LPE(20:1)	Glycerophospholipids [GP]	Glycerophosphoethanolamines [GP02]	Monoacylglycerophosphoethanolamines [GP0205]
Com_3085_neg	LPE 22:6	C27 H44 N O7 P	LMGP02050060	PE(0:0/22:6(4Z,7Z,10Z,13Z,16Z,19Z))	2-(4Z,7Z,10Z,13Z,16Z,19Z-docosahexaenoyl)-sn-glycero-3-phosphoethanolamine	LPE(22:6)	Glycerophospholipids [GP]	Glycerophosphoethanolamines [GP02]	Monoacylglycerophosphoethanolamines [GP0205]
Com_271_neg	LPE 18:1	C23 H46 N O7 P	LMGP02050064	PE(18:1(11Z)/0:0)	1-(11Z-octadecenoyl)-sn-glycero-3-phosphoethanolamine	LPE(18:1)	Glycerophospholipids [GP]	Glycerophosphoethanolamines [GP02]	Monoacylglycerophosphoethanolamines [GP0205]
Com_1099_neg	LPE 18:2	C23 H44 N O7 P	LMGP02050041	PE(0:0/18:2(9Z,12Z))	2-(9Z,12Z-octadecadienoyl)-sn-glycero-3-phosphoethanolamine	LPE(18:2)	Glycerophospholipids [GP]	Glycerophosphoethanolamines [GP02]	Monoacylglycerophosphoethanolamines [GP0205]
Com_15621_neg	LPE 19:1	C24 H48 N O7 P	LMGP02050019	PE(19:1(9Z)/0:0)	1-(9Z-nonadecenoyl)-glycero-3-phosphoethanolamine	LPE(19:1)	Glycerophospholipids [GP]	Glycerophosphoethanolamines [GP02]	Monoacylglycerophosphoethanolamines [GP0205]
