# Supplementary material for: Comparative multiomics analysis of cell physiological state after culture in a basket bioreactor
Source: Sci Rep. 2022 Nov 23;12:20161. doi: 10.1038/s41598-022-24687-4 (PMC9686226; doi:10.1038/s41598-022-24687-4)
Supplement: Supplementary file 1 — Supplementary Information 1. [file 41598_2022_24687_MOESM1_ESM.zip › raw data/Metabolomics raw data/2.MetAnnotation/Lipidmaps/meta_neg_lipidmaps_anno_category.xls]

CATEGORY	MAIN_CLASS	Metabolites_nums	Metabolites
Fatty Acyls [FA]	Docosanoids [FA04]	1	Com_3390_neg
Fatty Acyls [FA]	Eicosanoids [FA03]	2	Com_3210_neg;Com_4544_neg
Fatty Acyls [FA]	Fatty Acids and Conjugates [FA01]	16	Com_1620_neg;Com_1251_neg;Com_579_neg;Com_731_neg;Com_3661_neg;Com_5321_neg;Com_8728_neg;Com_8796_neg;Com_9838_neg;Com_10106_neg;Com_10473_neg;Com_11168_neg;Com_13333_neg;Com_14097_neg;Com_14623_neg;Com_16443_neg
Fatty Acyls [FA]	Octadecanoids [FA02]	1	Com_12075_neg
Glycerophospholipids [GP]	Glycerophosphocholines [GP01]	15	Com_344_neg;Com_807_neg;Com_960_neg;Com_1316_neg;Com_1423_neg;Com_4239_neg;Com_5678_neg;Com_5742_neg;Com_9425_neg;Com_10399_neg;Com_10913_neg;Com_11281_neg;Com_11293_neg;Com_12213_neg;Com_13137_neg
Glycerophospholipids [GP]	Glycerophosphoethanolamines [GP02]	15	Com_10906_neg;Com_12417_neg;Com_753_neg;Com_744_neg;Com_1608_neg;Com_1698_neg;Com_1822_neg;Com_2338_neg;Com_2124_neg;Com_3046_neg;Com_1781_neg;Com_3085_neg;Com_271_neg;Com_1099_neg;Com_15621_neg
Glycerophospholipids [GP]	Glycerophosphoglycerols [GP04]	5	Com_3375_neg;Com_6271_neg;Com_6402_neg;Com_10241_neg;Com_10849_neg
Sterols [ST]	Bile acids and derivatives [ST04]	1	Com_16734_neg
Sterols [ST]	Steroid conjugates [ST05]	1	Com_5619_neg
Sterols [ST]	Steroids [ST02]	1	Com_3385_neg
