# Supplementary material for: Comparative multiomics analysis of cell physiological state after culture in a basket bioreactor
Source: Sci Rep. 2022 Nov 23;12:20161. doi: 10.1038/s41598-022-24687-4 (PMC9686226; doi:10.1038/s41598-022-24687-4)
Supplement: Supplementary file 1 — Supplementary Information 1. [file 41598_2022_24687_MOESM1_ESM.zip › raw data/Metabolomics raw data/2.MetAnnotation/Lipidmaps/meta_pos_lipidmaps_anno.xls]

ID	Name	Formula	Lipidmaps_ID	COMMON_NAME	SYSTEMATIC_NAME	SYNONYMS	CATEGORY	MAIN_CLASS	SUB_CLASS
Com_17_pos	Oleamide	C18 H35 N O	LMFA08010004	Oleamide	9Z-octadecenamide	Oleic acid amide	Fatty Acyls [FA]	Fatty amides [FA08]	Primary amides [FA0801]
Com_291_pos	Hexadecanamide	C16 H33 N O	LMFA08010009	Palmitamide	Hexadecanamide	_	Fatty Acyls [FA]	Fatty amides [FA08]	Primary amides [FA0801]
Com_802_pos	Stearamide	C18 H37 N O	LMFA08010003	Stearamide	Octadecanamide	_	Fatty Acyls [FA]	Fatty amides [FA08]	Primary amides [FA0801]
Com_2073_pos	Propionylcarnitine	C10 H19 N O4	LMFA07070105	Propionylcarnitine	3-(propanoyloxy)-4-(trimethylazaniumyl)butanoate	_	Fatty Acyls [FA]	Fatty esters [FA07]	Fatty acyl carnitines [FA0707]
Com_5126_pos	Psychosine	C24 H47 N O7	LMSP07000001	Psychosine	1-beta-galactosyl-sphing-4-enine	Galactosylsphingosine	Sphingolipids [SP]	Basic glycosphingolipids [SP07]	_
Com_6785_pos	Palmitoyl ethanolamide	C18 H37 N O2	LMFA08040057	Palmitoyl-EA-d4	N-(2-hydroxyethyl-1,1,2,2-d4)-hexadecanamide	Palmitoyl ethanolamide; palmitoylethanolamide; Anandamide (16:0); N-palmitoyl ethanolamine	Fatty Acyls [FA]	Fatty amides [FA08]	N-acyl ethanolamides (endocannabinoids) [FA0804]
Com_8659_pos	Docosapentaenoic acid	C22 H34 O2	LMFA04000049	docosapentaenoic acid	2E,4E,6E,8E,10E-docosapentaenoic acid	C22:5n-12,14,16,18,20	Fatty Acyls [FA]	Docosanoids [FA04]	_
Com_11308_pos	Palmitoylcarnitine	C23 H45 N O4	LMFA07070004	Palmitoylcarnitine	O-hexadecanoyl-R-carnitine	L-Palmitoylcarnitine	Fatty Acyls [FA]	Fatty esters [FA07]	Fatty acyl carnitines [FA0707]
Com_13575_pos	Nobiletin	C21 H22 O8	LMPK12111468	Nobiletin	_	_	Polyketides [PK]	Flavonoids [PK12]	Flavones and Flavonols [PK1211]
Com_16004_pos	N,N-Dimethylsphingosine	C20 H41 N O2	LMSP01070001	N,N-dimethylsphingosine	N,N-dimethylsphing-4-enine	_	Sphingolipids [SP]	Sphingoid bases [SP01]	N-methylated sphingoid bases [SP0107]
Com_6_pos	PC (17:1/17:1)	C42 H80 N O8 P	LMGP01010728	PC(17:1(9Z)/17:1(9Z))	1,2-di-(9Z-heptadecenoyl)-sn-glycero-3-phosphocholine	PC(17:1/17:1); PC(34:2); PC(17:1/17:1)	Glycerophospholipids [GP]	Glycerophosphocholines [GP01]	Diacylglycerophosphocholines [GP0101]
Com_15_pos	Palmitic Acid	C16 H32 O2	LMFA01010001	Palmitic acid	hexadecanoic acid	Cetylic acid; Palmitate; n-Hexadecanoic acid; C16:0; Aethalic acid	Fatty Acyls [FA]	Fatty Acids and Conjugates [FA01]	Straight chain fatty acids [FA0101]
Com_30_pos	Arachidonoyl amide	C20 H33 N O	LMFA08010007	Arachidonoyl amine	5Z,8Z,11Z,14Z-eicosatetraenoyl amine	Arachidonoylamide	Fatty Acyls [FA]	Fatty amides [FA08]	Primary amides [FA0801]
Com_1120_pos	LPE 16:0	C21 H44 N O7 P	LMGP02050036	PE(0:0/16:0)	2-hexadecanoyl-sn-glycero-3-phosphoethanolamine	LPE(16:0)	Glycerophospholipids [GP]	Glycerophosphoethanolamines [GP02]	Monoacylglycerophosphoethanolamines [GP0205]
Com_1574_pos	Palmitoylethanolamide	C18 H37 N O2	LMFA08040057	Palmitoyl-EA-d4	N-(2-hydroxyethyl-1,1,2,2-d4)-hexadecanamide	Palmitoyl ethanolamide; palmitoylethanolamide; Anandamide (16:0); N-palmitoyl ethanolamine	Fatty Acyls [FA]	Fatty amides [FA08]	N-acyl ethanolamides (endocannabinoids) [FA0804]
Com_1656_pos	PC (20:2/20:2)	C48 H88 N O8 P	LMGP01011856	PC(20:2(11Z,14Z)/20:2(11Z,14Z))	1,2-di-(11Z,14Z-eicosadienoyl)-sn-glycero-3-phosphocholine	PC(40:4); PC(20:2/20:2)	Glycerophospholipids [GP]	Glycerophosphocholines [GP01]	Diacylglycerophosphocholines [GP0101]
Com_2661_pos	PC (16:0/17:0)	C41 H82 N O8 P	LMGP01010569	PC(16:0/17:0)	1-hexadecanoyl-2-heptadecanoyl-sn-glycero-3-phosphocholine	PC(33:0); PC(16:0_17:0)	Glycerophospholipids [GP]	Glycerophosphocholines [GP01]	Diacylglycerophosphocholines [GP0101]
Com_4005_pos	6-Keto-prostaglandin f1alpha	C20 H34 O6	LMFA03010001	6-keto-PGF1alpha	6-oxo-9S,11R,15S-trihydroxy-13E-prostenoic acid	6-keto-Prostaglandin F1alpha; 6-oxo-prostaglandin F1alpha; 6-Oxo-PGF1alpha	Fatty Acyls [FA]	Eicosanoids [FA03]	Prostaglandins [FA0301]
Com_4621_pos	2,4-dihydroxyheptadec-16-en-1-yl acetate	C19 H36 O4	LMFA05000640	Avocadene 1-acetate	2,4-dihydroxyheptadec-16-en-1-yl acetate	_	Fatty Acyls [FA]	Fatty alcohols [FA05]	_
Com_6787_pos	Thromboxane B2	C20 H34 O6	LMFA03030002	TXB2	9S,11,15S-trihydroxy-thromboxa-5Z,13E-dien-1-oic acid	Thromboxane B2	Fatty Acyls [FA]	Eicosanoids [FA03]	Thromboxanes [FA0303]
Com_8057_pos	2-Arachidonoyl glycerol	C23 H38 O4	LMGL01010028	2-arachidonoyl glycerol-d5	2-(5Z,8Z,11Z,14Z-eicosatetraenoyl)-sn-glycerol-d5	2-Arachidonoylglycerol; 2-Arachidonylglycerol; 2-AG; 5Z,&#8203;8Z,&#8203;11Z,&#8203;14Z-&#8203;eicosatetraenoic acid,&#8203; 2-&#8203;glycerol-&#8203;1,&#8203;1,&#8203;2,&#8203;3,&#8203;3-&#8203;d5 ester	Glycerolipids [GL]	Monoradylglycerols [GL01]	Monoacylglycerols [GL0101]
Com_10750_pos	1,4-dihydroxyheptadec-16-en-2-yl acetate	C19 H36 O4	LMFA05000641	Avocadene 2-acetate	1,4-dihydroxyheptadec-16-en-2-yl acetate	_	Fatty Acyls [FA]	Fatty alcohols [FA05]	_
Com_11004_pos	Cholest-4-en-3-one	C27 H44 O	LMST01010015	Cholestenone	cholest-4-en-3-one	Cholestenone (delta 4)	Sterols [ST]	Sterols [ST01]	Cholesterol and derivatives [ST0101]
Com_11035_pos	Cortisone	C21 H28 O5	LMST02030090	Cortisone	17alpha,21-dihydroxypregn-4-ene-3,11,20-trione	_	Sterols [ST]	Steroids [ST02]	C21 steroids (gluco/mineralocorticoids, progestogins) and derivatives [ST0203]
Com_11236_pos	Sebacic acid	C10 H18 O4	LMFA01170006	Sebacic acid	Decanedioic acid	Iponic acid; Ipomic acid	Fatty Acyls [FA]	Fatty Acids and Conjugates [FA01]	Dicarboxylic acids [FA0117]
Com_11397_pos	Palmitoleic Acid	C16 H30 O2	LMFA01030056	cis-9-palmitoleic acid	9Z-hexadecenoic acid	cis-9-hexadecenoic acid; 9Z-palmitoleic acid; C16:1n-7; Physetoleic acid; Zoomaric acid; Palmitoleic acid; cis-Palmitoleic acid; Oleopalmitic acid; Zoomeric acid	Fatty Acyls [FA]	Fatty Acids and Conjugates [FA01]	Unsaturated fatty acids [FA0103]
Com_12674_pos	LPE 20:2	C25 H48 N O7 P	LMGP02050047	PE(0:0/20:2(11Z,14Z))	2-(11Z,14Z-eicosadienoyl)-sn-glycero-3-phosphoethanolamine	LPE(20:2)	Glycerophospholipids [GP]	Glycerophosphoethanolamines [GP02]	Monoacylglycerophosphoethanolamines [GP0205]
Com_14178_pos	Thromboxane B1	C20 H36 O6	LMFA03030008	TXB1	9S,11,15S-trihydroxy-thrombox-13E-enoic acid	Thromboxane B1	Fatty Acyls [FA]	Eicosanoids [FA03]	Thromboxanes [FA0303]
Com_15471_pos	LPE 22:1	C27 H54 N O7 P	LMGP02050068	PE(22:1(13Z)/0:0)	1-(13Z-docosenoyl)-sn-glycero-3-phosphoethanolamine	LPE(22:1)	Glycerophospholipids [GP]	Glycerophosphoethanolamines [GP02]	Monoacylglycerophosphoethanolamines [GP0205]
Com_16843_pos	PC (17:0/18:1)	C43 H84 N O8 P	LMGP01010711	PC(17:0/18:1(9Z))	1-heptadecanoyl-2-(9Z-octadecenoyl)-sn-glycero-3-phosphocholine	PC(17:0/18:1); PC(35:1); PC(17:0_18:1)	Glycerophospholipids [GP]	Glycerophosphocholines [GP01]	Diacylglycerophosphocholines [GP0101]
Com_17239_pos	Octadeca-11E,13E,15Z-trienoic acid	C18 H30 O2	LMFA01030777	octadeca-11E,13E,15Z-trienoic acid	11E,13E,15Z-octadecatrienoic acid	C18:3n-3,5,7	Fatty Acyls [FA]	Fatty Acids and Conjugates [FA01]	Unsaturated fatty acids [FA0103]
Com_17328_pos	LPC 18:3	C26 H48 N O7 P	LMGP01050128	PC(18:3(6Z,9Z,12Z)/0:0)	1-(6Z,9Z,12Z-octadecatrienoyl)-glycero-3-phosphocholine	LPC(18:3)	Glycerophospholipids [GP]	Glycerophosphocholines [GP01]	Monoacylglycerophosphocholines [GP0105]
Com_18271_pos	Adipamide	C6 H12 N2 O2	LMFA08010017	Adipamide	adipamide	_	Fatty Acyls [FA]	Fatty amides [FA08]	Primary amides [FA0801]
Com_18460_pos	LPE 17:1	C22 H44 N O7 P	LMGP02050008	PE(17:1(9Z)/0:0)	1-(9Z-heptadecenoyl)-sn-glycero-3-phosphoethanolamine	PE(17:1/0:0); LPE(17:1)	Glycerophospholipids [GP]	Glycerophosphoethanolamines [GP02]	Monoacylglycerophosphoethanolamines [GP0205]
Com_20756_pos	Cortisol	C21 H30 O5	LMST02030001	Cortisol	11beta,17,21-trihydroxypregn-4-ene-3,20-dione	Cortisol	Sterols [ST]	Steroids [ST02]	C21 steroids (gluco/mineralocorticoids, progestogins) and derivatives [ST0203]
Com_22479_pos	Lysopc 18:2	C26 H50 N O7 P	LMGP01050137	1-linoleoyl-sn-glycero-3-phosphocholine	(2R)-2-hydroxy-3-[(9Z,12Z)-nonadeca-9,12-dienoyloxy]propyl 2-(trimethylammonio)ethyl phosphate	1-(9Z,12Z-octadecadienoyl)-glycero-3-phosphocholine;1-(9Z,12Z-octadecadienoyl)-sn-glycero-3-phosphocholine;1-18:2-lysoPC;1-linoleoyl-glycero-3-phosphocholine;LPC(18:2);LPC(18:2/0:0);LPC(18:2n6/0:0);LPC(18:2omega6/0:0);LyPC(18:2);LyPC(18:2n6/0:0);LyPC(18:2omega6/0:0);LysoPC(18:2);LysoPC(18:2/0:0);LysoPC(18:2n6/0:0);LysoPC(18:2omega6/0:0);Lysophosphatidylcholine(18:2);Lysophosphatidylcholine(18:2/0…	Glycerophospholipids [GP]	Glycerophosphocholines [GP01]	Monoacylglycerophosphocholines [GP0105]
Com_23373_pos	PC (18:0/18:1)	C44 H86 N O8 P	LMGP01010761	PC(18:0/18:1(9Z))	1-octadecanoyl-2-(9Z-octadecenoyl)-sn-glycero-3-phosphocholine	Choline phosphate, 3-ester with L-2-oleo-1-stearin; 1-Stearoyl-2-oleoyl-sn-glycero-3-phosphocholine; L-alpha-1-Stearoyl-2-oleoyl lecithin; L-alpha-1-Stearoyl-2-oleoylphosphatidylcholine; SOPC; PC(18:0/18:1); PC(36:1); PC(18:0_18:1)	Glycerophospholipids [GP]	Glycerophosphocholines [GP01]	Diacylglycerophosphocholines [GP0101]
Com_27829_pos	Glycoursodeoxycholic acid	C26 H43 N O5	LMST05030016	Glycoursodeoxycholic acid	N-(3alpha,7beta-dihydroxy-5beta-cholan-24-oyl)-glycine	Glycoursodeoxycholate	Sterols [ST]	Steroid conjugates [ST05]	Glycine conjugates [ST0503]
Com_29988_pos	Cholesterol	C27 H46 O	LMST01010001	Cholesterol	cholest-5-en-3beta-ol	Cholesterol; Cholest-5-en-3-ol; (3beta)-Cholest-5-en-3-ol; Cholesteryl alcohol	Sterols [ST]	Sterols [ST01]	Cholesterol and derivatives [ST0101]
Com_30586_pos	Lithocholic Acid	C24 H40 O3	LMST04010003	Lithocholic acid	3alpha-Hydroxy-5beta-cholan-24-oic Acid	_	Sterols [ST]	Bile acids and derivatives [ST04]	C24 bile acids, alcohols, and derivatives [ST0401]
Com_1870_pos	Dehydrocholic acid	C24 H34 O5	LMST04010106	Dehydrocholic acid	3,7,12-Trioxo-5beta-cholan-24-oic Acid	_	Sterols [ST]	Bile acids and derivatives [ST04]	C24 bile acids, alcohols, and derivatives [ST0401]
Com_1897_pos	LPC 14:0	C22 H46 N O7 P	LMGP01050073	PC(0:0/14:0)	2-tetradecanoyl-sn-glycero-3-phosphocholine	LPC(14:0)	Glycerophospholipids [GP]	Glycerophosphocholines [GP01]	Monoacylglycerophosphocholines [GP0105]
