# Supplementary material for: Comparative multiomics analysis of cell physiological state after culture in a basket bioreactor
Source: Sci Rep. 2022 Nov 23;12:20161. doi: 10.1038/s41598-022-24687-4 (PMC9686226; doi:10.1038/s41598-022-24687-4)
Supplement: Supplementary file 1 — Supplementary Information 1. [file 41598_2022_24687_MOESM1_ESM.zip › raw data/Metabolomics raw data/2.MetAnnotation/Lipidmaps/meta_pos_lipidmaps_anno_category.xls]

CATEGORY	MAIN_CLASS	Metabolites_nums	Metabolites
Fatty Acyls [FA]	Docosanoids [FA04]	1	Com_8659_pos
Fatty Acyls [FA]	Eicosanoids [FA03]	3	Com_4005_pos;Com_6787_pos;Com_14178_pos
Fatty Acyls [FA]	Fatty Acids and Conjugates [FA01]	4	Com_15_pos;Com_11236_pos;Com_11397_pos;Com_17239_pos
Fatty Acyls [FA]	Fatty alcohols [FA05]	2	Com_4621_pos;Com_10750_pos
Fatty Acyls [FA]	Fatty amides [FA08]	7	Com_17_pos;Com_291_pos;Com_802_pos;Com_6785_pos;Com_30_pos;Com_1574_pos;Com_18271_pos
Fatty Acyls [FA]	Fatty esters [FA07]	2	Com_2073_pos;Com_11308_pos
Glycerolipids [GL]	Monoradylglycerols [GL01]	1	Com_8057_pos
Glycerophospholipids [GP]	Glycerophosphocholines [GP01]	8	Com_6_pos;Com_1656_pos;Com_2661_pos;Com_16843_pos;Com_17328_pos;Com_22479_pos;Com_23373_pos;Com_1897_pos
Glycerophospholipids [GP]	Glycerophosphoethanolamines [GP02]	4	Com_1120_pos;Com_12674_pos;Com_15471_pos;Com_18460_pos
Polyketides [PK]	Flavonoids [PK12]	1	Com_13575_pos
Sphingolipids [SP]	Basic glycosphingolipids [SP07]	1	Com_5126_pos
Sphingolipids [SP]	Sphingoid bases [SP01]	1	Com_16004_pos
Sterols [ST]	Bile acids and derivatives [ST04]	2	Com_30586_pos;Com_1870_pos
Sterols [ST]	Steroid conjugates [ST05]	1	Com_27829_pos
Sterols [ST]	Steroids [ST02]	2	Com_11035_pos;Com_20756_pos
Sterols [ST]	Sterols [ST01]	2	Com_11004_pos;Com_29988_pos
