# Supplementary material for: Comparative multiomics analysis of cell physiological state after culture in a basket bioreactor
Source: Sci Rep. 2022 Nov 23;12:20161. doi: 10.1038/s41598-022-24687-4 (PMC9686226; doi:10.1038/s41598-022-24687-4)
Supplement: Supplementary file 1 — Supplementary Information 1. [file 41598_2022_24687_MOESM1_ESM.zip › raw data/Metabolomics raw data/3.MetDiffScreening/EG.vs.CG/EG.vs.CG_neg.xls]

ID	Name	Formula	Molecular Weight	RT [min]	m/z	mzCloud_Results	mzVault_Results	MassList_Results	neg_ME1_1	neg_ME1_2	neg_ME1_3	neg_ME1_4	neg_ME1_5	neg_ME1_6	neg_MC2_1	neg_MC2_2	neg_MC2_3	neg_MC2_4	neg_MC2_5	neg_MC2_6	FC	log2FC	Pvalue	ROC	VIP
Com_100_neg	Guanosine triphosphate (GTP)	C10 H16 N5 O14 P3	522.98975	1.609	521.98254	Full match	Full match	Full match	59094354.40736646	32680724.62863802	41751482.07515399	23456152.687375255	24338987.159764513	37294667.85789434	283131306.80928326	503884858.65208715	276148856.82178503	232477106.9614364	238787540.83599263	113021114.05104299	0.132699787406047	-2.91376203547155	1.72757166683777e-05	1	1.46536888236188
Com_1003_neg	(+/-)11(12)-DiHET	C20 H34 O4	374.2158	2.495	373.20856	Invalid mass	No results	No results	33925365.55258158	27164695.056403533	29325102.926756553	27907902.932188567	26673418.690922253	30922544.707803126	25616044.60998199	25208378.014937185	33515503.010630015	47385220.297823295	58827633.5424642	69609017.80241449	0.676190861637171	-0.5644975757868342	0.131938569151418	0.638888888888889	0.77537484793783
Com_10106_neg	Tetradecanedioic acid	C14 H26 O4	258.18267	7.297	257.17529	No results	Full match	Full match	3247814.3353042547	3312538.3104805676	3022651.8549931785	3730732.9057626263	3385129.847489919	3602815.4002843886	3760980.0017035203	3607868.442724186	3292128.8488302575	3651104.7761047687	3234055.4016868016	3674332.677471773	0.956702773888806	-0.06385731358259367	0.288125329836867	0.666666666666667	0.530350428023698
Com_10241_neg	LPG 18:0	C24 H49 O9 P	512.31114	7.921	511.30386	No results	Full match	No results	2749578.758198178	3688363.1278316956	300486.7138395059	246456.92278712083	244312.0074582946	258984.06118004152	250891.51825785558	226680.361178048	1311306.1798148039	574890.0738169313	196164.24085065318	197541.42690328008	2.7155948277963	1.4412682426407886	0.38965057596211	0.722222222222222	0.48811204776088
Com_10258_neg	Lactobionic acid	C12 H22 O12	358.11244	3.405	357.10516	No results	No results	Full match	1828888.1066180463	2361275.068391013	2124009.350509726	2258263.6530120014	1781450.550508046	2060622.0145933058	908779.8039928982	1561832.8761195345	2020237.4764755524	2073161.155974111	3411784.3014915073	3698395.5008304436	0.907878838267753	-0.13942832060216526	0.992010969405541	0.527777777777778	0.401239233399235
Com_10399_neg	LPC 20:0	C28 H58 N O7 P	597.40031	10.361	596.39288	No results	Invalid mass	No results	3584741.7404876524	1135231.230007346	1693923.5487643334	1849375.5601380288	2148462.9703047634	1943330.517134401	515541.45194280654	196716.0026499041	392121.84641296073	172397.91527089552	558324.0278992886	731766.3891903575	4.81328503512819	2.267021859951407	0.000337303695516149	1	1.35436469704151
Com_1045_neg	acetyl phosphate	C2 H5 O5 P	139.9869	1.566	138.97964	No results	No results	Full match	55442165.56524953	46664915.75672549	49115350.62066552	43988237.71792181	53791505.83667414	80741630.9288853	56511439.28699963	52059453.45375493	45916936.130058154	58116566.39442919	49573053.092396915	52265835.85016391	1.04865908412344	0.06854573836964012	0.766382577338504	0.555555555555556	0.161846534475338
Com_10473_neg	10-Undecenoic acid	C11 H20 O2	184.14593	6.579	183.1386	No results	No results	Full match	1389103.4768328127	1679958.1759139635	2910331.8815355734	3759539.0396521403	1914564.076618705	2757708.9981171465	2099281.47336498	2471356.469375268	1577882.3801042233	1978374.9292776627	1816243.5404783483	1676772.0991035455	1.24021653719902	0.31059203179756706	0.352895606352059	0.638888888888889	0.53684667390802
Com_10502_neg	2-(Dimethylamino)Guanosine	C12 H17 N5 O5	311.12387	2.811	310.11667	No results	No results	Full match	3510104.2997810263	2826503.306927612	2182649.0966769876	2665058.343857381	3869791.254138349	2185453.6824183846	1335259.6329640653	2615316.0857536085	1064606.2890538508	1235076.0786825938	689639.3414217503	522645.5723986803	2.31014548032293	1.2079837075424735	0.00711195383834833	0.944444444444444	1.19646621964684
Com_1051_neg	DL-Tryptophan	C11 H12 N2 O2	204.08953	5.239	203.08218	Full match	Full match	Full match	35234268.991938576	24200287.825896613	27282806.69847184	26700605.25579543	31197097.55974309	33651774.98123381	35093847.96827212	32882105.0259527	49104793.78779299	55164272.99851123	57187581.96170081	66058546.398681685	0.60328995448645	-0.7290765349549668	0.00638283347858129	0.916666666666667	1.17874762060132
Com_1054_neg	(5-L-Glutamyl)-L-Amino Acid	C8 H14 N2 O5	218.08956	1.476	217.08229	No results	No results	Full match	38647634.89164626	35151312.794579946	30521731.45052028	40578829.69940966	35838738.41469057	37988985.88361293	42562973.28300641	42756269.0675761	66598067.40387797	65894505.33922994	63438924.92812904	58396086.76601483	0.643984326905227	-0.6349025179935229	0.0027215504202699	1	1.26167411332312
Com_10635_neg	4-Butylresorcinol	C10 H14 O2	166.09905	6.497	165.09184	No results	No results	Full match	3204112.5873395624	2811669.4767624326	3453125.2326652436	3099678.3241252187	3266159.541887755	3058939.098672449	3299280.9338226314	1946993.5641775192	2086129.7510169016	1927060.7070436922	2602975.294599542	367899.8109125395	1.54482084441918	0.6274395359582291	0.113471747604276	0.861111111111111	0.826470749672274
Com_10641_neg	(��)19(20)-DiHDPA	C22 H34 O4	362.24525	7.717	361.2381	Full match	No results	No results	258137.02674167693	418637.61379282677	490845.6769675705	236474.4650068975	175815.01988068377	259187.9353601833	1978028.6410807476	935726.285221848	2381568.7281700596	2344340.448689039	1003697.9396256163	3443888.394223766	0.152151868395027	-2.7164160449146464	5.73161313599654e-05	1	1.40636229753195
Com_1068_neg	(+/-)12(13)-DiHOME	C18 H34 O4	296.23446	8.129	295.22726	Invalid mass	Invalid mass	No match	64535507.60109332	40345057.07068743	37050035.59716881	50944748.452423714	35522469.5410867	30509412.122451734	19853211.356397793	11477872.35186982	32059846.04485669	33444347.975109424	18449709.46472139	55886305.681598336	1.51256221786358	0.5969944875489444	0.08250115164047	0.805555555555556	0.841682105271094
Com_10849_neg	LPG 16:0	C22 H45 O9 P	484.28029	6.967	483.27301	No results	Full match	No results	1025672.3409039471	3268160.772106314	4061081.5266976445	356637.4080455014	100867.7099251962	98995.22622816963	107099.53097203135	322022.9181150482	82149.79997470176	80662.80422759535	77140.2103767074	71329.23606065582	12.0358736166456	3.5892689576519796	0.0467858028869709	0.888888888888889	0.961750566088302
Com_10859_neg	(2E)-N-(4-acetamidobutyl)-3-(4-hydroxy-3-methoxyphenyl)prop-2-enamide	C16 H22 N2 O4	307.15985	8.408	306.15256	Invalid mass	No results	No results	3299409.4747099876	1548412.5956396998	1461431.2891805246	1421056.3259363046	1926221.87984711	1456174.8435392904	275364.96908751846	215757.8260854135	221602.74531417046	253038.8100682183	254125.0585006567	441440.42892352474	6.68904281064868	2.7417997787097814	9.94706428436158e-07	1	1.48340925399231
Com_1090_neg	H-Gly-Pro-OH	C7 H12 N2 O3	172.084	1.477	217.08212	No results	No results	Full match	37547275.74471871	34017340.26663424	29558102.120748013	39780329.46930585	35040641.57766307	36029169.32544247	39998737.08082521	40935392.073777325	64746113.35613555	63598490.356927186	61222038.775192015	55198178.501104325	0.65082450652917	-0.6196595187656013	0.00402347095777139	1	1.23281051267651
Com_10906_neg	LPE 14:0	C19 H40 N O7 P	425.25373	8.578	424.24643	No results	Full match	Full match	3271974.2469699807	327281.9758647167	394399.6496736269	673898.2834447752	672768.2131271185	472969.5430421376	202405.58317153482	156367.61413195313	236423.68796302323	251692.07793822224	308929.41220943973	860583.4500936728	2.88300270242923	1.5275721891669929	0.0666735962461525	0.861111111111111	0.850827145624314
Com_10913_neg	LPC 20:1	C28 H56 N O7 P	595.38382	10.159	594.37689	No results	Invalid mass	No results	1743521.3549313333	892818.3728717946	798908.447319993	988974.3574523109	1477772.8967175393	1416842.0769578908	621281.032643815	411243.5726357013	758074.8935514318	603350.7701108063	1490773.782781054	1213005.2569196175	1.43570540198023	0.5217597472776404	0.109638714312298	0.777777777777778	0.769235378841917
Com_1099_neg	LPE 18:2	C23 H44 N O7 P	477.28473	8.906	476.27734	No results	Full match	Full match	50580665.862711705	20998824.887183618	25110288.179518577	19464656.141640984	29373940.002281714	31146839.03728435	10136456.287259948	6576147.394429205	8109744.513528622	8024777.49013515	16724395.194682712	8448404.393641565	3.04507827745818	1.6064793148472758	0.000185167831315502	1	1.35242669435501
Com_11057_neg	5-S-cysteinyldopa	C12 H16 N2 O6 S	316.07237	4.666	315.06519	No results	No results	Full match	659580.9698264042	620622.8273110747	318223.8285838792	1141636.0689149261	898460.797248741	707332.716528012	1572684.108668642	2027186.38889501	1391051.8722333198	1089036.3432258042	3082003.4419165617	2472182.6127613205	0.373543332594438	-1.4206524834848409	0.00185554111277353	0.972222222222222	1.23321219053906
Com_11168_neg	Pentadecanoic Acid	C15 H30 O2	288.22942	7.261	287.22202	Invalid mass	No results	No results	3105562.271862165	2820150.7404880105	2735124.3307671915	3296929.832347122	2747521.5229610736	2923841.947215243	2514886.7105555963	2090477.2043948693	2574340.375395799	3000939.9330006195	2205830.8361443095	3063757.283998015	1.14102689549972	0.19033279824075558	0.0866922814201619	0.777777777777778	0.84813085448165
Com_112_neg	Guanosine 5'-diphosphate (GDP)	C10 H15 N5 O11 P2	443.02359	1.584	442.01617	Full match	Full match	Full match	227879440.54239464	352172879.0096959	325720053.9822049	169931265.51383474	175012886.93323523	315733730.89462745	507891807.54292756	300884698.7709877	223701852.9488549	347222133.22849673	426538280.0369154	302198973.9576384	0.742943565436935	-0.42867546818334556	0.116656034334499	0.694444444444444	0.75024552339308
Com_11269_neg	(��)14(15)-DiHET	C20 H34 O4	338.2452	7.625	337.23801	Full match	No results	No results	712071.1350976826	443887.9143047888	378464.77650741907	599941.9329082778	559534.1487187195	535641.6663326705	1484872.9459738878	1088162.7222335348	1921755.9314451846	2283167.230112761	1463072.51429149	3062603.78885796	0.285708228892273	-1.8073855058965613	0.00010468851032425	1	1.40355739454691
Com_11281_neg	LPC 17:1	C25 H50 N O7 P	553.33716	9.001	552.32983	No results	Invalid mass	No results	1605168.9796381015	1037210.1690770085	1131477.6719447721	858469.8050441821	1107649.7802650623	944889.7001320341	860376.8336407664	1291288.8344130332	700020.9053021389	819531.2877336178	1282282.6869455334	1650498.1324140984	1.01224522135224	0.017558832297948107	0.820522519310567	0.527777777777778	0.16846706568526
Com_11293_neg	LPC 22:5	C30 H52 N O7 P	615.35244	9.051	614.34448	No results	Invalid mass	No results	1332832.454794836	571072.1908499242	488099.30820317124	505476.3187044777	786669.0261654881	637782.1589612116	858839.2829600021	824125.9540664472	703040.897902019	699268.502219906	2173568.1137810717	1697683.5024891715	0.621277243876598	-0.6866908826287461	0.115552439109533	0.833333333333333	0.756872833519777
Com_1134_neg	��-Estradiol-17��-glucuronide	C24 H32 O8	448.21644	5.087	447.20914	No results	Invalid mass	No results	44298501.554675706	36866872.63700873	44243554.98224878	53657735.968565606	34841085.690506786	42039280.38112349	49199031.30972431	49263552.714418665	53129389.481812835	48990964.23110575	50852233.5830736	61010784.2155312	0.819172169392707	-0.2877613929297796	0.0208838714217996	0.861111111111111	1.04038369648641
Com_1149_neg	dAMP	C10 H14 N5 O6 P	331.06717	2.86	330.05972	No results	No results	Full match	29849118.296061397	27362334.92106235	5590431.274473498	26090656.672624096	21867071.757244818	38733215.73046533	36405323.23126973	38957046.13669218	33444747.519323915	24670383.478757612	41545596.709565885	18858164.863232363	0.771053515729064	-0.37509709960106247	0.270814143554891	0.694444444444444	0.560315692082768
Com_116_neg	Pyrrole-2-carboxylic acid	C5 H5 N O2	111.03179	2.011	110.02467	Full match	No results	No results	281373307.7071139	297043960.6631239	229321114.303238	302947289.6986492	332335345.72350234	329045933.0280897	259443309.8788586	429885672.84921926	410505594.8976137	385561162.7830489	419093482.9231675	436089030.4778815	0.757106474965877	-0.4014318883312039	0.0220692171462137	0.861111111111111	1.03126487759038
Com_1161_neg	NADPH	C21 H30 N7 O17 P3	745.09007	0.632	371.53778	Full match	Full match	No results	53406015.70747073	21169339.200977378	28390589.56355037	24053213.745154627	51043833.48810725	39214255.08001391	41503177.1052121	37801529.48307873	61295426.667849295	44145750.91723622	31447226.862349495	56100004.78719147	0.797953507302689	-0.32562340450222704	0.199982326975529	0.722222222222222	0.639612999836355
Com_11617_neg	Calcium D-Panthotenate	C18 H32 Ca N2 O10	476.16845	2.18	475.16147	No results	No results	Full match	1608898.9292450806	1236792.6489318747	993140.3852840209	2091782.7669592004	1464110.7167119288	1486639.091477807	1269473.6774320332	1194765.6514727804	1808715.1825284977	1384447.5121638007	2721429.577401169	1547697.6218607123	0.894709957449956	-0.16050802230446512	0.563642563963561	0.444444444444444	0.309547156432434
Com_1166_neg	N-Acetylneuraminic acid	C11 H19 N O9	309.1055	1.492	308.09799	Full match	Full match	Full match	28923524.85484999	56339078.804231375	60772245.15171745	31390333.07909435	56034926.97676586	51151638.69991116	25324343.95960715	25190296.577245425	61146002.850848	17972849.12699455	29169701.262005538	26294722.49323785	1.53762804737091	0.6207065571932632	0.054002556183344	0.805555555555556	0.902843804079544
Com_1170_neg	Gluconic acid	C6 H12 O7	150.05242	1.467	149.04517	Invalid mass	Invalid mass	No match	17182802.992810454	17776757.65185689	16192188.855430992	15796301.317006472	16289740.947234554	14173203.122104071	41010498.02479598	36838129.375551745	61055764.06563526	45780766.02844259	46857111.0926194	38642023.48664936	0.360535374350609	-1.4717872767625504	6.32722839044193e-06	1	1.50101487615639
Com_11898_neg	(��)13-HODE	C18 H32 O3	296.23445	7.849	295.22717	Full match	No results	Full match	1593868.8952434324	1198466.88928153	1167427.253338237	1483139.2462702584	989333.2916095319	828392.5863418803	1843974.9589597324	1057933.9770130604	2069267.373747374	1755251.7120668055	1087970.422186431	2671318.275320614	0.692430317970074	-0.5302592005879296	0.0938904526894972	0.777777777777778	0.793241752806146
Com_12_neg	Adenosine diphosphate (ADP)	C10 H15 N5 O10 P2	427.02879	1.558	426.02136	Full match	Full match	Full match	1139507433.5965626	1197863060.9855132	2015183742.3935177	1314530495.0833921	1821552280.1203907	1650244168.4723334	3066243008.2457547	2063372176.0342634	2201569649.1079373	2466618073.146567	2340418907.7352004	1868712438.9407592	0.652454064211589	-0.6160517620431384	0.00489121563882212	0.972222222222222	1.17397363874359
Com_12075_neg	9-HpOTrE	C18 H30 O4	310.21391	7.247	309.20682	No results	No results	Full match	2561283.3138336036	2475365.3155455315	2536830.7891360475	2173147.900362091	2553226.6131684943	2191827.6553218984	589406.0984625531	802515.8154827	777170.5737990257	821844.1351350686	489860.2030909	1033543.550535469	3.21014375938236	1.6826379067880584	5.02730024244419e-05	1	1.48417793453251
Com_1208_neg	Pantetheine	C11 H22 N2 O4 S	278.12951	5.393	277.12231	No results	No results	Full match	14045991.538804559	12177074.705366574	14382488.012356231	18538610.808758494	16150894.956617031	18152881.263304364	12499024.54465009	21592777.267605044	37732320.493103094	37564641.83144182	54808128.45690175	52623848.25027705	0.430991707349857	-1.2142679839960353	0.0238757380481579	0.861111111111111	1.09080343320126
Com_1211_neg	gamma-Glutamyltyrosine	C14 H18 N2 O6	310.11616	4.635	309.10898	No results	Full match	No results	14491493.441873064	16409012.29910608	14975423.380729087	19378038.979368586	17307768.67325675	15292097.235175561	28351983.058282603	19043269.25958879	31110413.56926742	32594858.489788678	54704326.21176306	8059775.300306228	0.562816234234925	-0.8292641516852876	0.166761472430113	0.805555555555556	0.714149358684024
Com_12213_neg	LPC 22:4	C30 H54 N O7 P	617.36832	9.451	616.36066	No results	Invalid mass	No results	950490.6106408978	453827.69650770375	479771.1856783435	527696.7046420311	636061.3499901395	538149.2433726982	541683.4572871705	550103.4251948873	333116.7145926565	706904.5421170419	1350021.0950561971	1084243.2688204017	0.785356953579265	-0.3485795706794108	0.495105046270972	0.694444444444444	0.344454933133064
Com_12417_neg	LPE 17:0	C22 H46 N O7 P	467.30013	9.767	466.29288	No results	Full match	Full match	2397796.8108935277	362042.92154217226	501857.1824981983	775847.0638224182	725863.8308697398	818375.5291980194	350924.59036816686	284662.0849575433	200654.56511411932	150476.178291984	417398.2939219075	473227.58059117326	2.97323529420996	1.5720336389460603	0.0139037981227081	0.944444444444444	1.0767020826212
Com_1251_neg	Arachidonic acid	C20 H32 O2	304.23964	9.925	303.23236	Full match	Full match	Full match	54819689.19262461	9690377.011880899	8757765.913927795	12685555.932199556	12430367.49592833	12689185.124387855	13955040.668631196	7933824.765023871	17144496.88433934	6273083.1733561065	23177122.19211495	18352713.493991893	1.27910752469883	0.3551375455561385	0.774652068251028	0.555555555555556	0.299779936942432
Com_127_neg	Cyclic ADP-ribose	C15 H21 N5 O13 P2	541.06036	1.675	540.05304	Full match	Full match	No results	305736368.2726172	197627176.8832155	232319696.5349769	318736811.0044958	257275014.81135973	258748735.3806951	279299560.8679435	404656755.0517189	362577167.58342427	379286246.5080981	246635886.83159286	227331864.05004555	0.82664183161651	-0.2746657227806743	0.178079938902221	0.694444444444444	0.682262397599472
Com_12752_neg	Bz-RS-ISer(3-Ph)-Ome	C17 H17 N O4	299.1162	6.697	298.10901	No results	No results	Full match	1167287.53079408	2231450.272518074	1642221.6975965232	1164656.2713296707	965761.6637828518	745786.1973969613	1367170.0284634903	548267.4090032603	617970.6229950419	560798.8988058713	502568.5824097875	691638.8833825437	1.84617503083494	0.8845393374620237	0.0182940458019404	0.888888888888889	1.02997173137638
Com_1283_neg	Methylmalonate	C4 H6 O4	118.02629	2.58	117.01905	No results	No results	Full match	35378655.73176273	36457717.70825688	47378453.72458235	39377700.4692717	41609848.25541605	54137212.13474712	29369829.32040041	14569644.448733179	40956737.0828229	38228788.67037962	44575967.95934496	53342728.19286938	1.1506303640458	0.2024244471932037	0.34487753671747	0.611111111111111	0.610379780232248
Com_1285_neg	Phe-Phe	C18 H20 N2 O3	312.14695	5.552	311.13974	No results	No results	Full match	13365016.812599517	23336570.485961147	27773038.81648492	41992564.0764987	28853874.836086895	28425273.513090953	31623088.404548265	31591915.325448126	18018043.90285342	18990332.04685104	51253236.51149435	21678212.86327318	0.94566429036301	-0.08059997536705325	0.860945094025834	0.472222222222222	0.228170507194691
Com_12984_neg	2-deoxyglucose-6-phosphate	C6 H13 O8 P	244.03456	1.251	243.02736	No results	No results	Full match	2121466.7000505757	2108840.649534264	2388353.8532987926	1711083.9400154506	2276332.0078452704	2353224.81734006	1737431.2423956622	1156675.0944570685	1639373.6478281885	1727762.291683838	1618923.9372222773	1575046.3375310733	1.37059869336855	0.454806216749518	0.00278212971018819	0.944444444444444	1.21399505328715
Com_1302_neg	N-(5-Aminopentyl)acetamide	C7 H16 N2 O	144.1259	2.878	143.11865	No results	No results	Full match	20653264.441298805	26702617.607139766	21336060.58013456	41332917.98773464	30029204.00370829	29320238.420521837	30471292.387454007	37847355.64830727	25141058.019321397	27140124.23422813	50515081.19133533	32554413.889753044	0.831614199794244	-0.2660137024945454	0.236943891617249	0.722222222222222	0.603803076923649
Com_13137_neg	LPC 22:2	C30 H58 N O7 P	621.39984	10.401	620.39209	No results	Invalid mass	No results	1776819.7300251178	709878.0039828374	896520.9964380857	793044.4277711686	1186727.06229125	1063576.2419990238	718675.4238988666	521605.53867550916	506673.099584418	371120.88165455195	887164.2723517902	711090.6845689918	1.72927771058161	0.7901695748831223	0.0158289978571986	0.888888888888889	1.04969219575816
Com_1314_neg	dTMP	C10 H15 N2 O8 P	322.05624	2.409	321.04889	No results	No results	Full match	51864644.97662006	49517347.24567504	38859908.988384284	39683987.83907123	50751037.745639876	53872818.486166015	3030541.076396615	10934033.680817164	27503549.982829485	22582323.180273943	14314366.028668592	17969638.559060026	2.95376926814206	1.5625571352739693	0.0104010119522564	1	1.22340055666321
Com_1316_neg	LPC 16:1	C24 H48 N O7 P	539.32162	8.808	538.31433	No results	Invalid mass	No results	51810360.55250675	12290832.695897596	11186568.345128736	14473766.303822268	16259111.474518187	15922497.078577554	4807942.391975045	3344435.483389162	6352550.91217991	5755976.102002119	8645200.444640601	17933916.51912571	2.60339623308325	1.3803949045197368	0.0159661470235957	0.861111111111111	1.04227179242685
Com_13199_neg	LPE 19:2	C24 H46 N O7 P	491.30047	9.326	490.29315	No results	Full match	Full match	1874648.4524634117	534816.4743577051	832204.2980563471	703078.617426742	798987.4814794232	886619.220964265	238341.24915012842	258302.5693378852	235150.0191743672	254930.85301625886	611970.8874214994	156850.1855954552	3.20718186969701	1.6813061670225782	0.000850612235554812	0.972222222222222	1.28286288994591
Com_132_neg	5-oxoproline	C5 H7 N O3	129.0423	2.294	128.03488	No results	No results	Full match	138281839.28423283	107323647.574131	170640275.072791	146418261.1550329	169187417.71889344	137415275.1490257	369867231.1095728	292198907.4463755	261771950.14151943	405168254.5719183	253508905.20357224	415467672.6340512	0.435072145397759	-1.2006734406448543	4.00934631318874e-05	1	1.41485734604431
Com_13333_neg	2-Hydroxymyristic acid	C14 H28 O3	244.20319	8.752	243.19591	No results	Full match	No results	1290372.9423277087	708379.1763628852	505286.4965092653	724724.3811617662	783534.1595192023	698223.5313527478	910965.4230967292	565180.0269855451	1245104.4549932438	1224001.7659969556	938143.2852411219	1969580.9802610914	0.687368630917451	-0.5408440811935584	0.134724321501001	0.75	0.710869008507677
Com_1336_neg	Lysope 16:0	C21 H44 N O7 P	453.28483	9.185	452.2774	No results	No results	Full match	51096828.006715365	14587783.254395122	18415795.017558515	13814149.632654434	23035639.928367753	24754240.33698657	6760546.561105672	5482467.9504055185	5381125.450990576	5051707.264288843	9274070.29733759	5893504.77749445	3.85019185144971	1.9449303357397592	0.00059379365112951	1	1.35981065152658
Com_13439_neg	12-Hydroxydodecanoic acid	C12 H24 O3	216.17206	7.358	215.16476	No results	Full match	No results	777524.0019694022	878508.073908313	895251.8704907087	900551.7185302967	726872.8165022886	1005975.5563696501	1254537.7095834727	953054.255289288	1981652.7461106787	1342115.261931114	1004533.2389725337	1410830.0787526781	0.652430422974154	-0.6161040380818938	0.0115169723743643	0.944444444444444	1.13472239941153
Com_13468_neg	N-Methylhydantoin	C4 H6 N2 O2	114.04286	1.455	113.03558	No results	No results	Full match	1275063.535121834	1902932.0030779783	1409309.4331640066	942358.1223058129	1885937.5545751723	1373915.996859244	1427308.399079523	886965.9404783385	1372283.2040468066	1334614.2448553394	1376017.1671348389	1460010.3389911295	1.11865771957197	0.16176867633718048	0.479633037199557	0.583333333333333	0.363596659881794
Com_13522_neg	10-Hydroxydecanoic acid	C10 H20 O3	188.14088	6.929	187.13348	No results	No results	Full match	453667.8690091586	438976.85094253416	624322.0191115323	571057.0846467329	430525.3856015017	557407.6453798675	1158603.431592054	1165682.277592659	1248373.3399531702	1167990.412855381	1818881.7329502057	1717310.45600654	0.371634131038169	-1.4280450893500716	5.80666687090088e-06	1	1.45785910155208
Com_1377_neg	Guanosine 5'-diphospho-�0�8-L-fucose	C16 H25 N5 O15 P2	589.08156	1.567	588.07446	Full match	Full match	No results	42226700.482295625	47920941.21134493	57031728.72553656	44925475.180265486	55299586.915292986	50122535.13565639	47072009.74227355	39091260.065003686	43851142.038867034	44827542.592417315	47922203.99694633	37180800.10907572	1.14457679547327	0.19481426388228637	0.0614845365402036	0.805555555555556	0.862890100192828
Com_1399_neg	methadone-d9	C21 H18 [2]H9 N O	317.95465	1.221	316.94751	Invalid mass	No results	No results	44679135.86253931	36129916.80791091	59531388.64023055	45544583.89897899	41826994.986520894	46854413.919170395	19359956.035834465	16157821.506556844	19302268.69198767	19427091.215583805	16390112.315016272	15094620.955275154	2.5968180856442	1.376744952741259	1.07957961293368e-06	1	1.49158200227685
Com_14097_neg	Nonadecanoic acid	C19 H38 O2	298.2865	11.042	297.27917	No results	No results	Full match	1660202.8144181678	467822.26619766647	552511.3318658688	548617.4736709388	729300.6307760008	544793.6742549415	94197.8227574831	87438.38401237484	118534.33262587142	107178.10776879196	203098.29939030658	65833.9135313289	6.65884317738917	2.735271563601969	2.38439381917889e-05	1	1.42401208071717
Com_14132_neg	LPE 21:2	C26 H50 N O7 P	519.33145	9.996	518.32385	No results	Full match	Full match	1643469.2719645747	519852.46110223857	646816.4637211693	567975.2239322098	743055.9504210328	850935.8595341978	334078.671284445	257825.9260818879	123178.74045978233	171746.99199982255	380431.9571442611	90355.89456816399	3.66237377952714	1.8727790391831762	0.00113904977282248	1	1.2866553699418
Com_1423_neg	LPC 18:2	C26 H50 N O7 P	565.33721	8.899	564.32977	No results	Invalid mass	No results	27821192.648695756	9297897.838173712	11498671.704628877	10061768.82912108	13243108.969909795	13032545.694059797	8792077.786213066	5701730.262432011	10816807.81654424	11465643.949700166	34561093.613918796	38147026.62420811	0.775957133277374	-0.36595114004758084	0.83289866718112	0.555555555555555	0.121578792898307
Com_14271_neg	3-(3-Methoxyphenyl)propionic acid	C10 H12 O3	180.07841	6.512	179.07117	No results	No results	Full match	1591743.5347880635	1240173.5011243585	1484451.5955320564	1371136.222014885	1328999.8953383202	1561077.1406426076	1483094.026455172	1025213.5474792715	914325.0183716976	1071803.0335336	990435.6326107924	471019.12122394645	1.44018464790971	0.5262537932966006	0.0429270600215479	0.916666666666667	1.0042439141897
Com_144_neg	3-Amino-4-methylpentanoic acid	C6 H13 N O2	131.09432	3.056	130.08711	No results	No results	Full match	210811654.86380732	187517551.57793632	144542297.24576122	172024558.60643205	248288044.46936926	178173911.355355	195493219.19540206	182264057.42476618	182509347.85401767	191160823.28219187	296845806.1491274	395916750.6105041	0.790310149322189	-0.3395091592194519	0.222552510113362	0.722222222222222	0.605937073548609
Com_1461_neg	2,3-Bisphospho-D-glyceric acid	C3 H8 O10 P2	265.95888	1.238	264.95145	Full match	Full match	No results	16647540.647116445	37105716.81104137	39797897.686440006	13653644.034383921	49939804.524805255	56846214.97835732	25560261.68247661	2740211.595663281	18221233.336153384	25860899.859262872	1372146.105798684	17878838.113751613	2.33528793386291	1.2236004407898622	0.0783085070889649	0.777777777777778	0.856604855276395
Com_14623_neg	Lignoceric Acid	C24 H48 O2	368.36466	10.448	367.35715	Full match	No results	No results	1461266.3788389086	1284941.3758956473	1060693.1210720018	363572.00523486244	477548.41861702484	457693.8371375444	560478.3818363985	1282328.8029024634	385434.2684449779	488265.8143984721	242638.65590962063	273372.4958164469	1.57948524169226	0.6594544569728137	0.199034105649824	0.694444444444444	0.719292058677566
Com_1465_neg	2-Ketohexanoic acid	C6 H10 O3	130.06274	5.701	129.05533	No results	No results	Full match	17632572.634740833	15024153.4533787	16039298.931040153	28043225.335546363	16787788.163156398	16284999.383225648	16168256.638543675	44109567.29050771	17182029.722018335	18922427.579293165	14076066.828686906	14102020.5746423	0.881596924492284	-0.1818089039041873	0.779411022056976	0.472222222222222	0.178037288594075
Com_1466_neg	6��-Prostaglandin I1	C20 H34 O5	390.21086	4.783	389.20358	Invalid mass	No results	No results	41795660.207647525	40266639.30745935	43057261.82338129	34466488.85087863	52936308.76528323	43671547.86354219	38708760.49760248	35342876.59623275	32526007.52287705	38869897.93033102	29850393.808004845	32243790.1599146	1.23442119866783	0.30383474258054355	0.0168367733993371	0.916666666666667	1.04340966412935
Com_147_neg	Ala-Ile	C9 H18 N2 O3	202.13137	4.008	201.12401	No results	Full match	Full match	194401291.45928073	242172722.04326916	219470831.73747265	409769670.1942289	223846402.0235222	270856931.1647566	255125946.55253333	360626155.1593178	163113700.94617206	173560299.35436794	358038311.73956037	192188219.3480574	1.0385087106946	0.05451331711967998	0.747366120674099	0.611111111111111	0.179348680622582
Com_1478_neg	Gamma-Glu-Leu	C11 H20 N2 O5	260.13681	5.622	259.12949	No results	No results	Full match	17265738.522705596	16926520.949711375	21046635.420266036	20364950.777024418	20143863.697641075	20417255.86772892	32912840.852348316	29472488.503511433	37391826.88372639	41249531.485194735	44477961.08153315	42479859.6408742	0.509530081786178	-0.972760771729604	2.0483468661448e-05	1	1.45138282087749
Com_14785_neg	NADH	C21 H29 N7 O14 P2	665.12471	0.608	664.11816	No results	No results	Full match	1405260.2265064688	745264.5480659774	1027795.4594457959	502090.95201987505	234525.3641109094	881054.8480898916	1231732.3086575747	771687.1587070579	956858.8314817755	724214.4542682456	636574.5737746475	786543.3558076172	0.938989225331197	-0.09081949148161814	0.53472257150431	0.472222222222222	0.455316945347412
Com_14798_neg	2-Phosphoglyceric acid	C3 H7 O7 P	185.99237	1.264	184.98509	No results	No results	Full match	1401889.8920834286	978583.1984226685	585922.889509789	1333713.9006076977	942078.0323077848	599728.7704834541	740522.593759091	998791.872574658	806329.8202318118	844514.8910123273	675164.5136827395	655543.4883128041	1.23746685962529	0.3073898891563228	0.35105945124957	0.611111111111111	0.530539256933401
Com_14837_neg	Lactitol	C12 H24 O11	344.13349	1.767	343.12585	No results	No results	Full match	827847.6103237988	573556.6654330508	932296.6230615005	999449.2123567355	819098.6991688713	777027.3607672334	911348.0938780624	747165.8485221707	1056600.0343035285	936207.5076599579	1341500.2877472644	1095845.1917657678	0.80958216311648	-0.30475059026383067	0.0925959670332258	0.777777777777778	0.785870759568842
Com_15085_neg	GW501516	C21 H18 F3 N O3 S2	453.06785	4.231	452.06052	No results	No results	Full match	1132801.918015167	1301800.7910598067	1303666.0040766622	1197997.8411811057	1271912.967909856	1294400.105213131	871818.6550673529	793425.5492773186	877975.9145108445	1183142.9942394872	1119126.5989789662	277051.38791594724	1.46462067966043	0.5505270711788101	0.0806318071427069	0.972222222222222	0.876986849671749
Com_1520_neg	Adenylosuccinic acid	C14 H18 N5 O11 P	463.07377	4.688	462.06647	No results	Full match	Full match	26411147.921028227	28135694.307124756	31639545.910368342	29240925.490566242	51082965.146105796	25381287.388343345	18839405.931015473	20712923.099614453	37958841.93748263	33533752.683082916	27567170.177391835	44093824.28887325	1.05027559118348	0.07076793919142947	0.716059596196602	0.472222222222222	0.379813079877912
Com_1532_neg	Pantothenic acid	C9 H17 N O5	219.11025	5.109	218.10307	No results	No results	Full match	23556622.181955587	23706174.34743069	29210703.642302733	25473064.99391638	27319750.564018592	30167211.241819832	42253931.3708445	42134986.59521363	32317889.558734044	41353426.90490042	26842288.93178421	28025239.9230063	0.748768147995957	-0.41740902976526717	0.0232389522626075	0.861111111111111	1.04707935653019
Com_15334_neg	12-oxo Phytodienoic Acid	C18 H28 O3	292.20344	7.617	291.19623	Full match	No results	No results	1122719.281993976	1078014.7825303047	1063702.935961288	1305105.247678286	1052869.4049799428	824810.5776056884	785724.5982268574	597254.3257394464	834233.845660404	845864.5468313191	637517.8132670056	1095102.9746868312	1.34437616596806	0.42693687088821236	0.0194618951833169	0.833333333333333	1.04629861946969
Com_15382_neg	Glycodeoxycholic Acid (hydrate)	C26 H43 N O5	449.31341	7.677	448.30634	Full match	Partial match	Full match	529955.4765090976	505857.489109996	531096.902342572	607926.639146988	654950.9614310237	623700.1469547912	752554.7671874183	429108.6507230386	808464.4840820909	893341.6333131728	766218.769445907	1215150.093979519	0.709887427379954	-0.49433783201254244	0.0822770735885085	0.833333333333333	0.878500622371508
Com_15437_neg	LPE 24:2	C29 H56 N O7 P	561.37868	11.071	560.3714	No results	Full match	No results	1128729.3557756357	560479.1803529498	464520.7800879113	298248.6225048602	502054.91520665505	450646.9896084655	90929.42314414588	77386.21002220827	124728.44381908476	76733.49432631831	78685.22479005322	68271.78860477208	6.58883679223786	2.7200237911523324	3.01429137803622e-05	1	1.45920598534323
Com_15503_neg	Methyltestosterone	C20 H30 O2	302.22393	9.816	301.21652	No results	No results	Full match	1171542.1532052536	410151.9981309691	481214.64130014577	502373.7790512233	709092.4984355374	706021.4197117329	514433.8808252918	292243.8758449696	232597.05027070103	280164.20324921753	319036.7150275987	306459.0373038948	2.04654498779904	1.0331903809081433	0.00561175079405567	0.916666666666667	1.1752687927766
Com_15506_neg	4-Hydroxyretinoic Acid	C20 H28 O3	316.20347	9.307	315.19617	No results	No results	Full match	363189.0230021326	187981.0025251435	119539.32907021299	135577.47722556358	227284.43606994124	150538.87581590554	174499.65449689835	142640.20855577633	376757.9333545623	335881.3043148881	381795.3523929659	1176629.4456145202	0.457502650502191	-1.1281479933370424	0.120459853664203	0.777777777777778	0.746657639930681
Com_15621_neg	LPE 19:1	C24 H48 N O7 P	493.31584	9.764	492.30853	No results	Full match	Full match	1113286.2961769146	380552.7631243441	442024.91892790806	351566.90041514154	488661.32164391666	631105.9087728326	248380.60625631534	156262.70207752418	197741.28537238526	116174.49636206451	256302.85385568056	140657.80899434036	3.05435927974156	1.6108697741894427	0.000707476388673115	1	1.30682629743221
Com_15704_neg	D-Gluconic acid	C6 H12 O7	196.05799	1.928	195.05061	No results	No results	Full match	610478.3194430717	1102878.098018708	412329.66125075147	581161.037342079	682120.8945998573	608398.7419235207	506043.0943973796	619349.3544680498	646860.587690361	870657.8395501468	573063.5881745974	694490.0345286224	1.02222300030989	0.03170995786702643	0.958813771555998	0.555555555555556	0.138003754382607
Com_1599_neg	(2S)-4-Oxo-2-phenyl-3,4-dihydro-2H-chromen-7-yl beta-D-glucopyranoside	C21 H22 O8	448.14087	9.151	447.13351	Invalid mass	No results	No results	41275503.307616055	42286305.43647919	28027987.653173722	40857858.75202718	28021452.909866836	22934599.462866966	23763444.705757022	15965364.542219557	22373255.152133286	28293157.814537596	17980093.097929932	27497521.77276536	1.49701523781586	0.5820889063726103	0.0192996886922509	0.861111111111111	1.02147667923985
Com_16016_neg	Chaetocin	C30 H28 N6 O6 S4	696.09358	1.879	695.0863	No results	No results	Full match	857141.0507631396	447700.0401468143	1210222.422020037	370672.7742057265	587386.029553718	150544.25906356293	126178.8339063166	112127.39384233316	362453.58314633765	418173.0936938691	182183.9024700596	354067.6941738437	2.33005574121951	1.2203644684499633	0.0672626864847009	0.861111111111111	0.843236930671543
Com_16033_neg	Pepstatin	C34 H63 N5 O9	685.46181	8.858	684.45453	No results	No results	Full match	979869.987107929	177313.0442255792	284610.21443153394	162245.3445981149	303588.62253679766	305645.4450299263	130738.99204653327	108901.49564155831	228865.26842368307	253844.60570827514	103124.50598165121	835235.4524056235	1.3327265032312	0.41438074673179154	0.368966723563233	0.75	0.440462156872875
Com_1608_neg	LPE 20:3	C25 H46 N O7 P	503.30063	9.206	502.29312	No results	Full match	No results	38612859.565914996	12540040.202485401	14881864.491445877	9978843.776512824	18478831.60873538	19348152.353082612	8083849.107621102	5190440.453778558	6187922.77887187	5936076.556177209	10646714.879933879	3925456.781695177	2.84811809543112	1.5100089679898863	0.00217173069242493	0.972222222222222	1.24350805011616
Com_1620_neg	Docosahexaenoic acid	C22 H32 O2	328.23966	9.854	327.23233	Full match	Full match	No results	12272720.505923152	2320744.283649022	2586981.463817738	2952534.266069395	4266332.349192324	3843049.83553928	14959555.97265729	9190149.585070936	19251624.35381697	17187247.195414312	28775467.94658279	24517881.167574726	0.247996882748142	-2.011606108436749	0.000711955862250519	0.972222222222222	1.32724429832699
Com_16443_neg	Capric acid	C10 H20 O2	172.14598	6.918	171.1387	No results	No results	Full match	122195.42546458065	114536.76578388647	174263.30124973482	117415.19910944771	128646.55050994662	157501.57615200244	145895.01645678925	115013.85261252217	564221.0478997505	501956.8303667679	738101.7864877617	846957.3343987411	0.279710857604407	-1.8379918385419414	0.0301910867825162	0.805555555555556	1.06214854292879
Com_16570_neg	Taurolithocholic acid sodium salt	C26 H44 N Na O5 S	505.2819	9.093	504.27463	No results	No results	Full match	696679.5979690693	408584.37927288195	507241.05760593904	382046.411672325	471615.8686503511	386480.20700784033	178343.34586223503	511246.9240948673	251296.11373208204	100634.16791463974	302909.48299176956	275260.850748917	1.76122959509749	0.8165829921433213	0.0306514745001838	0.861111111111111	1.01152389097438
Com_16591_neg	Mag (18:1)	C21 H40 O4	356.29204	10.635	355.28476	No results	No results	Full match	790301.3811942588	294925.0793633929	252095.32294113236	367780.47340033966	474588.17521851324	334988.573642009	106175.89812676745	91780.86554152012	84091.85134571345	96733.35095101513	72643.25084910872	78704.7541614353	4.74351412566255	2.2459562433586786	0.000130417157461101	1	1.44545205366835
Com_16734_neg	Allolithocholic acid	C24 H40 O3	376.29671	9.0	375.28943	No results	No results	Full match	191735.54925763118	118388.89828832693	138383.40792952542	113446.01524194315	125690.03178693473	143868.5039036658	238455.1975545327	134006.06671239086	254295.83109885707	276391.27462618373	302843.30911678035	744999.8045199799	0.426199915983982	-1.23039778616258	0.0221962063050619	0.916666666666667	1.06894291765489
Com_16820_neg	cis-7-Hexadecenoic Acid	C16 H30 O2	254.22407	7.35	253.2168	No results	No results	Full match	161418.79068240026	162882.64797812016	133168.08104646174	121850.65993042888	127156.0928806997	122649.4513222926	242302.92223031606	253847.6471788317	478580.79627880675	275261.7399706714	389613.14373318915	715099.9884620296	0.352114293711684	-1.505884301800481	0.0018147606015939	1	1.32607158625675
Com_1687_neg	3-benzyl-1-butyl-4-hydroxy-1,2-dihydroquinolin-2-one	C20 H21 N O2	307.15269	5.202	306.14539	Invalid mass	No results	No results	30098494.92825069	40091630.422540456	31674928.66599033	42267987.92688806	37296031.43480838	40250728.01673386	20690489.57555298	33096468.307311844	22826050.76330976	19837635.757854782	20977533.40042256	14394684.068945877	1.68164913312315	0.7498767265758971	0.00265153794075001	0.944444444444444	1.25481262093533
Com_1698_neg	LPE 22:5	C27 H46 N O7 P	527.3004	9.047	526.29291	No results	Full match	No results	27685529.27340951	9818633.994365437	13159728.31293608	8563950.80221376	14814271.987961544	13903138.486352619	8763888.737354646	6159071.571726257	6708091.786306468	6677822.639086655	11297413.58686241	4226588.169082614	2.00637648949327	1.004592348004287	0.0117927631444479	0.916666666666667	1.10698797091131
Com_17_neg	L-Iditol	C6 H14 O6	182.07868	1.368	181.07137	Full match	Full match	Full match	604026575.9594979	568386148.0008004	758577773.1676011	749333573.7031041	910451862.0530024	757549600.4597272	1493903313.5371606	2188751657.13472	2218513203.8006406	1310809011.1936042	2276340260.4606853	2158723440.6674485	0.373341656100305	-1.421431606614707	1.95952549818681e-05	1	1.43641038814194
Com_1728_neg	all-cis-4,7,10,13,16-Docosapentaenoic acid	C22 H34 O2	330.25529	10.137	329.24811	Full match	Not the top hit	Full match	12000013.90267332	3320042.5170582957	2348561.705783642	3830560.486126896	5092643.997452302	4246447.049676911	8969484.465593688	4203002.002058494	11639535.971052624	11342592.641377633	20458381.027802926	15264512.657979786	0.42903921112826	-1.2208185890852088	0.018730158192162	0.833333333333333	1.03426515358964
Com_17462_neg	DL-o-Tyrosine	C9 H11 N O3	181.07362	5.313	180.06635	No results	No results	Full match	320805.60464736953	392880.5619080657	323592.53087805456	386641.05119884433	374948.07085432607	381333.6802751752	359574.82258087996	285662.64551311755	316686.03886864125	430009.901692941	373239.44574234943	327438.3741521517	1.04185692498288	0.05915717033225606	0.523386046326143	0.666666666666667	0.414951806096954
Com_1755_neg	Phosphoribosyl pyrophosphate	C5 H13 O14 P3	389.95156	1.225	388.94443	No results	Full match	Full match	7579875.484139068	7839636.688862065	7090684.541960951	6967903.861598558	10435455.560541822	11159183.431831662	27305057.370977137	36598652.53365964	10033417.464036658	5085731.401964576	8268495.954891113	3364243.6356788184	0.563371049247726	-0.8278426670990667	0.567323991955864	0.555555555555555	0.436466485505438
Com_1781_neg	LPE 20:1	C25 H50 N O7 P	507.33159	10.147	506.32434	No results	Full match	No results	37906510.09799764	13486118.709641337	15527899.20232624	11389408.47161352	16034846.595676286	16459195.695017606	5018679.540068835	3944058.3023779215	3939443.5174779026	3521723.681980715	5537773.069881363	2255961.681525584	4.57534176401744	2.1938795123229258	5.93419463463138e-05	1	1.40736738880329
Com_1783_neg	Adenosine 3'5'-cyclic monophosphate	C10 H12 N5 O6 P	329.05207	3.759	328.04468	Full match	Full match	Full match	33224936.304317366	35695303.58846031	45271502.877461545	36325163.75850756	39319123.18301708	44643519.70778268	37994333.63116152	9541675.23422886	24663013.8160196	32125179.09001018	5954890.074276563	29922718.590589546	1.67244309249562	0.741957121736012	0.0722280409101264	0.916666666666667	0.899974546263585
Com_1822_neg	LPE 22:2	C27 H52 N O7 P	533.34737	10.37	532.34015	No results	Full match	No results	36823294.92340344	12643935.442247398	13601139.311410371	10151104.117178116	16829761.983405594	12000759.434052778	4905214.3584414115	3799546.355072432	3497071.972940821	2991903.6444297656	4896671.069067883	1817502.6928294408	4.65813465453838	2.2197523447069742	0.000128214514378326	1	1.38168518944603
Com_1827_neg	17(S)-HpDHA	C22 H32 O4	396.21165	2.248	395.20438	Invalid mass	No results	No results	31054055.71979176	28716467.10368496	20564590.54134322	39082098.501077875	24342184.044941396	27241082.105728086	22491029.066438306	29363110.100072432	21216188.905853152	23514443.28098579	22605456.037543803	21809353.482141025	1.21277295264124	0.27830948388098053	0.116504069098914	0.75	0.753016553135179
Com_1828_neg	Taurine	C2 H7 N O3 S	125.01437	1.349	124.0071	No results	No results	Full match	2602022.762938645	2676907.6378251347	3601726.9564130185	2737481.198682967	3831025.506583703	2920184.377309459	40954788.86398279	29091608.444215562	32326682.54116459	33638625.63588826	28384119.08032226	30322422.720829144	0.0943380946354465	-3.4060157270008324	1.97160697308741e-10	1	1.53694926580106
Com_184_neg	11(Z),14(Z)-Eicosadienoic acid	C20 H36 O2	308.27087	10.896	307.26352	Full match	Full match	No results	251706002.111968	89810948.43842436	84343798.23352636	94036440.42211695	112931693.46955724	91915908.99859971	52085152.60170321	26867333.232606947	55382894.960044764	42808954.13184081	77532542.3692671	45157039.30860159	2.41715413613874	1.273309473249455	0.00348965831745053	1	1.19412162111661
Com_188_neg	Cer-NS (d18:1/24:1)	C42 H81 N O3	693.62649	10.99	692.61938	No results	Invalid mass	No results	1126371.238478713	1321415.3677533332	6277033.924652222	336153732.6371475	323481900.2736132	258119459.21587446	185105031.5736856	58421629.20164052	73916534.88111559	47922748.59293617	78952241.33977999	77238937.03481588	1.7763728505832	0.8289344269759295	0.369660419401973	0.5	0.54007367574373
Com_1897_neg	gamma-Glutamylglutamic acid	C10 H16 N2 O7	276.09535	1.498	275.08807	No results	No results	Full match	15763518.312001973	16657283.819795817	16447338.396369737	15138509.177955909	15995752.301345829	17483115.196142036	18588542.161977075	14867814.178332856	24511415.76891872	26023268.056620542	34141313.286031365	33836980.45090929	0.641481506169986	-0.6405204216869	0.0301266897610127	0.833333333333333	1.06583735640308
Com_19_neg	Uridine monophosphate (UMP)	C9 H13 N2 O9 P	324.03519	1.518	323.02789	Full match	Full match	Full match	2244748324.8347635	2302662771.999215	2636278079.4955387	2088726783.8702734	2106389589.692706	1939866478.698678	283321116.7105119	196342230.00921378	397961976.726439	386428941.41526407	1169188828.626899	621008584.2023921	4.36069893187756	2.124559388383086	0.00115896427613746	1	1.39443594249373
Com_1981_neg	16-Hydroxyhexadecanoic acid	C16 H32 O3	226.22917	9.576	225.22186	Invalid mass	Invalid mass	No results	20976894.68440961	7216670.421424054	7389088.802491703	8549544.024751391	10204616.66305741	9036639.327581177	8604961.655950323	7451589.382630818	11621011.041020107	12439863.96265412	15139032.188630437	23982894.896026626	0.799772479492788	-0.3223384566280175	0.363770655449036	0.722222222222222	0.449097263812029
Com_1997_neg	Oxaceprol	C7 H11 N O4	173.0684	2.01	172.0611	No results	No results	Full match	16976655.776065618	19895306.165973537	20575709.87709142	20733418.090423062	23897543.251997013	24013276.57087224	28216292.67410117	31893599.789411604	25850912.935148012	24210490.825249378	28869107.95088993	26856869.397850107	0.760060168663376	-0.3958144637044231	0.00208312441982184	1	1.23675985277285
Com_20_neg	D-Mannitol 1-phosphate	C6 H15 O9 P	262.04474	1.586	261.03741	Full match	Full match	No results	469484680.96138686	553087841.3452461	654111048.3354254	588930913.116439	505547203.85681474	641695057.819223	1782643725.2441747	1664753555.764956	1885483852.1158302	1745288700.7468896	1915754398.0044327	1890552449.6440988	0.313552671873409	-1.673220281628172	3.06750646312291e-07	1	1.52430637002976
Com_207_neg	Gly-Tyr-Ala	C14 H19 N3 O5	309.13186	2.147	308.12454	No results	No results	Full match	194039540.38449833	195768500.58997387	231069183.3087187	215614534.1393447	206666069.0880106	215864651.98136753	290018983.1668099	186281942.3930647	276312740.6799247	326122760.775939	173716689.7284445	217078319.7228365	0.856750967178218	-0.2230521794969469	0.278523392338612	0.638888888888889	0.547181771083956
Com_2124_neg	LPE 22:4	C27 H48 N O7 P	529.31622	9.443	528.30896	No results	Full match	No results	26373366.82832953	6952952.789405743	8544782.62854715	6014159.775322198	12752288.726282844	9563729.282130137	6015223.00178801	3275177.431473824	4169388.6652510054	4134403.916734508	6345590.044718613	1847666.4784369557	2.72230411640644	1.4448282434486877	0.00807693863515031	0.944444444444444	1.14489691738908
Com_2132_neg	Protoporphyrin IX	C34 H34 N4 O4	562.25881	4.921	561.25183	Full match	No results	No results	18920915.72130016	19824666.470752016	20850628.105389234	23022497.835446134	18859310.366146374	24778396.42619139	21536543.621752422	23687041.6642852	30153130.2597966	32997204.034784246	27506922.168688223	22994923.479003653	0.794686431525854	-0.331542382819908	0.024544328479904	0.861111111111111	1.01767111272783
Com_218_neg	AKB48 N-(4-hydroxypentyl) metabolite	C23 H31 N3 O2	417.22181	4.948	416.21439	Invalid mass	No results	No results	185259917.29821017	201207759.44696072	182372173.41313466	141480503.2832947	215363706.4713014	214043813.871649	186447665.54332757	138302291.96008065	203351215.26584157	230014687.64384326	248167704.94012868	286216977.909734	0.881800692251373	-0.18147548535575792	0.391996993762309	0.694444444444444	0.475338834421567
Com_2183_neg	Xylitol	C5 H12 O5	152.06855	1.446	303.13034	No results	No results	Full match	18467247.486255936	18290146.948085476	18954812.35807641	19605143.516262002	20579063.04350547	21384995.94297103	21424510.34520442	21156653.5873923	19287976.50201027	21680781.56866265	29472493.21016705	28684535.41221796	0.827633427840649	-0.27293617853671026	0.0576089204030139	0.888888888888889	0.932670719675421
Com_22_neg	Uridine 5'-diphosphoglucuronic acid	C15 H22 N2 O18 P2	580.03389	3.295	579.02661	Full match	Full match	Full match	1077362241.7368016	975039691.8825816	1187824083.9034355	855639359.065143	841101211.5375453	895144021.0368519	1966488379.819247	1632249029.3894255	1906338643.8187397	1574457598.2174418	1225142759.858624	801650970.9810525	0.64044596295058	-0.6428512452759275	0.0295009564811212	0.833333333333333	1.08531126673051
Com_2200_neg	N1-{3-[2-(2-pyridyl)ethyl]phenyl}-4-chlorobenzene-1-sulfonamide	C19 H17 Cl N2 O2 S	372.06628	5.795	371.05902	Invalid mass	No results	No results	30088172.120966867	20521066.63485757	20381114.19025288	20878663.19493503	17768302.19086674	21527044.772172127	11797358.56451591	9074276.370538136	11729709.199139198	12656159.759825915	14852482.939802159	13579587.85941545	1.77995820507958	0.8318433658926085	0.000180864119603381	1	1.35324547381262
Com_2214_neg	S-Adenosylhomocysteine	C14 H20 N6 O5 S	384.12095	2.243	383.11349	Full match	Full match	Full match	29954037.08837041	29779500.194234394	25539615.1039048	27749572.954930957	27075979.258487824	29048786.56621941	23331060.926997356	6165054.837790952	15828627.022519024	13842996.74758569	23102348.429171253	25574459.3374731	1.56843804715694	0.6493285442757767	0.0536016082522957	0.972222222222222	0.968445213554248
Com_2235_neg	D-Sedoheptulose 7-phosphate	C7 H15 O10 P	244.03427	1.548	243.02702	Invalid mass	Invalid mass	No match	21176374.72877619	20957335.731509585	23094708.024176084	21052824.52643561	24677458.387152217	22193399.31011125	26662954.11573697	28232244.19928495	20297088.019716393	21399155.305237923	23699642.016745564	20956599.130831897	0.942685204318934	-0.0851520100830005	0.417877832284067	0.555555555555556	0.479580130152673
Com_2338_neg	LPE 16:1	C21 H42 N O7 P	451.26921	8.61	450.26193	No results	Full match	No results	28029425.658363365	8479036.698348882	11802981.460265161	9520444.058696615	14180416.398986042	14524326.834739171	3126150.077954909	2199244.20666118	2482788.349149146	2328582.206722759	3870513.583763319	2878153.8901181254	5.12492837010497	2.357531840556325	6.28500308587352e-05	1	1.43766651666602
Com_2359_neg	N-Acetyl-Asp-Glu	C11 H16 N2 O8	304.08989	2.606	303.08261	No results	No results	Full match	23560262.825354487	26077829.474743783	20549193.946201514	23307216.894838378	26906534.334060594	23338294.95556906	25777021.402945794	21002813.995862726	23492935.771184392	23981462.864777237	21951590.98297026	22059240.953494363	1.03959254943452	0.056018199434113784	0.468319863047947	0.611111111111111	0.361697992609754
Com_2372_neg	Asp-glu	C9 H14 N2 O7	262.07935	1.657	261.07205	No results	No results	Full match	26181736.786418732	25708387.98326032	22750027.778530423	24262784.991286438	26687028.179875802	24499099.926931754	15918088.85222746	17851752.410103664	22670917.448278915	22137302.729767013	25074080.788274795	27853287.767622355	1.14131458792656	0.19069650581275183	0.147174454079231	0.75	0.792116179920747
Com_2410_neg	L-beta-Imidazolelactic acid	C6 H8 N2 O3	156.05321	1.687	155.04593	No results	No results	Full match	5136235.654010346	9552256.40690334	6599253.471800512	5587521.367843521	7772115.269740033	7802141.824529794	18121125.632802363	26030099.587496165	5995069.999334698	6549632.761181992	3752786.8669671197	3746219.617389575	0.661259713846392	-0.5967110844431803	0.692480062967674	0.555555555555555	0.327642716845899
Com_246_neg	5-(tert-butyl)-2-methyl-N-(5-methyl-3-isoxazolyl)-3-furamide	C14 H18 N2 O3	262.13462	5.246	261.12732	Invalid mass	No results	No results	74918847.85451502	90136983.8234488	66497686.57524317	176698973.68975428	87350125.90442494	111579688.90425758	86483980.81533793	155589114.0910258	79293920.1795894	70613200.6964787	243334243.08141336	83757680.114176	0.844396930208699	-0.2440067610871074	0.650573579909107	0.5	0.255177240309225
Com_25_neg	��-Aspartylphenylalanine	C13 H16 N2 O5	280.10537	4.856	279.09818	Full match	No results	Full match	978034591.0586723	958676309.5731169	731279019.1451449	990181558.5342731	1013237347.8813788	1000678355.4731988	1017854200.5027245	1087138880.1336486	1539430159.3333905	1626677882.0308437	1474769579.0118706	1676487829.7713616	0.673455916289272	-0.5703445833978223	0.00538275022888101	1	1.18937596240588
Com_2540_neg	Glycerol-3-phosphate	C3 H9 O6 P	172.01325	1.586	171.00592	No results	No results	Full match	6776237.955964314	6166669.421998385	7251376.741988997	8266078.607248036	8015174.727338978	7700865.770248821	11665509.99264186	14857912.223583767	26496973.55749835	26842235.525143903	16718992.090847015	13696205.602915911	0.400591883503071	-1.3197949042621886	0.00114626676392683	1	1.35479436509249
Com_2613_neg	2-Furoic acid	C5 H4 O3	112.01601	2.055	111.00874	No results	No results	Full match	15575301.425724851	18109757.406556584	22783555.787185594	17687631.184754677	21806005.32801532	23136234.527083002	22303027.75432215	14121681.450307896	24470504.14756084	20612706.551201727	16950058.898074336	25042520.17523725	0.964356311481671	-0.05236180130531281	0.816454798461067	0.555555555555556	0.329753344597549
Com_2614_neg	J147	C18 H17 F3 N2 O2	350.12534	2.926	349.11801	No results	No results	Full match	22674032.59088398	22243766.89594782	18191533.621293172	24886079.969351336	25067889.646695312	24316403.641164985	14126857.757091569	12909060.24258562	22514640.222479373	26845560.646764234	24099306.32194393	23031577.276604414	1.11214312353702	0.15334246281876243	0.343623943431487	0.611111111111111	0.591005165155722
Com_267_neg	D-Phenylalanine	C9 H11 N O2	165.07867	4.97	164.07153	No results	No results	Full match	110713039.14541596	87709764.91593713	102116388.08568959	81772055.59879334	101223168.76183274	109782825.17246924	122553899.63327725	122109899.37542658	159642320.374924	192298961.6549981	194182640.5611326	230971939.11477846	0.580681802670914	-0.7841802711236416	0.00299482422476301	1	1.25481291680172
Com_269_neg	Hypoxanthine	C5 H4 N4 O	136.03816	1.975	135.03079	Full match	Full match	Full match	217659897.58299682	216294579.50648132	215021247.00185946	195954345.2961008	218591152.5917695	216599467.92044762	4392020.463250493	4007399.453870168	105269403.30182502	49209631.96536703	222102217.7634098	215008560.10905197	2.13357276992756	1.0932713174868725	0.0776468669144326	0.805555555555556	0.947681423327256
Com_2693_neg	Valylproline	C10 H18 N2 O3	214.13135	4.911	213.12399	Full match	Full match	No results	8554093.642839178	7989572.480295497	11625973.97946175	10665389.734990526	9248995.991306823	12601346.903822452	11492118.572410597	13783640.938938003	12745426.275790377	14905260.496761661	23263149.06119873	17706018.351327017	0.64630679052717	-0.6297089452823291	0.0089971929697235	0.944444444444444	1.1287936667465
Com_2705_neg	S-Lactoylglutathione	C13 H21 N3 O8 S	379.10442	4.889	378.09692	Full match	Full match	Full match	19346047.577766683	20123665.690563187	19204724.469130337	25458695.394829825	25232230.508131277	24209270.39881056	6384932.996263016	6633746.472999986	6722329.95762781	8282542.316493101	9244862.607544146	8415493.785938632	2.92388807102599	1.5478880847286258	1.88079382318143e-07	1	1.51338877450164
Com_271_neg	LPE 18:1	C23 H46 N O7 P	479.30037	9.577	478.29294	No results	Full match	Full match	227886919.93846783	27897104.350335155	28215955.868120927	33188715.18751827	42546230.4213877	40731365.833007194	8326593.543134846	7507076.897599825	10013484.336834624	8708235.10183684	11859317.42504512	20589430.3085378	5.97673973377437	2.579358719780678	0.00416814315783591	1	1.23061471464662
Com_2773_neg	16-(Hexopyranosyloxy)-7-hydroxy-8,9-epoxypimaran-18-oic acid	C26 H42 O10	514.27439	4.724	513.26715	Invalid mass	No results	No results	12192270.145609872	23290977.586805653	17710763.184985034	16794678.982915837	15271099.336559523	16932346.566191047	14913252.462898076	16088309.26646068	16725942.099717308	12809827.726816744	13822818.099865913	19624106.51874033	1.08733249549082	0.12079316966245024	0.496983562126059	0.666666666666667	0.490794327569895
Com_2791_neg	D-Ribulose 1,5-bisphosphate	C5 H12 O11 P2	309.9851	1.237	308.97784	No results	No results	Full match	11405923.352752779	12462813.27474181	10570318.232207606	11314986.232079456	13051610.269145276	16361540.800193872	18374827.972662363	22045339.982091177	19131167.65409231	15049323.721251791	17327860.976065006	15366309.47819427	0.700566768335373	-0.5134055399401374	0.00200327277572847	0.944444444444444	1.22995034041867
Com_28_neg	cis-Aconitic acid	C6 H6 O6	192.0266	1.786	191.01924	No results	Invalid mass	No match	136798354.43281537	155493770.87484422	137366169.40831128	163340705.32344845	160903062.5627499	154657569.16150722	231697293.0977556	345721700.3258907	118298043.73072891	141321444.36092168	153302122.39121974	1501417970.344698	0.36462586751074	-1.4555111813279722	0.217994515455098	0.611111111111111	0.641887908336774
Com_2968_neg	N-Acetyl-L-glutamic acid	C7 H11 N O5	189.06329	2.376	188.05594	No results	No results	Full match	21495272.524101958	19847134.16982399	24229171.637289062	20311292.126620736	23492128.92909943	23870157.968551133	18376904.3176413	14744147.955204664	18139093.308495432	19000065.80994567	15107762.039554147	18686759.601921506	1.28052952010874	0.35674051183704836	0.00188970125966876	1	1.25178800674666
Com_2974_neg	LysoPE 18:0	C23 H48 N O7 P	481.31759	9.393	480.31015	No results	No results	Full match	21453586.643747848	6713747.6856804285	5092161.443528767	7543069.406709989	8694038.654885747	5929669.69701701	707401.1860652303	1572144.8798753542	2634629.8281776113	2272017.4994989624	3030891.7268690635	7103878.339383846	3.19995326241428	1.6780508336827764	0.00846789340703961	0.916666666666667	1.13430519795404
Com_3046_neg	LPE 20:5	C25 H42 N O7 P	499.26939	8.429	498.26199	No results	Full match	No results	16909861.805193197	6214589.586785449	7967971.757086653	5162148.357582265	8657808.622269284	7656994.682161161	4708653.469748729	3441528.6136645963	4316719.38931899	4381717.033167844	6242457.241513915	3739116.5931119886	1.95933648718849	0.9703651805107903	0.0118932451305439	0.944444444444444	1.13338848356236
Com_3085_neg	LPE 22:6	C27 H44 N O7 P	525.28484	8.808	524.27734	No results	Full match	No results	12422513.692402655	4651237.943273312	5002061.123830603	3629464.1544112433	5397256.570758991	5842309.320395813	6876946.33793882	4526251.837796707	4687624.913400142	4728070.147919594	8045644.63854687	3964798.937260168	1.12536061924339	0.1703873838659048	0.747432188857069	0.555555555555556	0.482512952951576
Com_31_neg	N-(4-chlorophenethyl)-N'-(4-chlorophenyl)urea	C15 H14 Cl2 N2 O	354.05573	6.139	353.04834	Invalid mass	No results	No results	1201574591.872386	1316890674.3759677	1335113106.279355	1312722208.221868	1338659486.7930388	1362883735.9739645	674837896.650054	585246794.3479024	632924238.243245	621263079.6814777	621342836.457456	608332283.7000151	2.10148368346474	1.0714082550262238	8.14141299172166e-11	1	1.53901757939408
Com_3111_neg	Ornithine	C5 H12 N2 O2	132.08958	1.374	131.0822	Full match	No results	Full match	13318494.943694254	12858301.114829661	13772849.08509975	10838506.24389266	12822130.675559973	13439214.43520006	12167040.523149526	10571311.463443674	17008070.52071342	18051998.316975214	19709368.77370901	19368124.941103134	0.795342132921837	-0.33035249576119163	0.11783282951271	0.694444444444444	0.786052058582372
Com_312_neg	N-Acetylaspartic acid	C6 H9 N O5	175.04762	1.693	174.04018	Full match	Full match	Full match	173105113.86421633	200596411.76120734	173533369.32298654	209194163.25765038	213528105.38138148	237875352.8184561	182959911.6486614	181593600.0182218	162994962.35061282	182011083.7553067	192682082.5642549	186093318.9699672	1.10979851017095	0.15029777138297173	0.119092179020031	0.722222222222222	0.852280517065748
Com_3147_neg	2,4-Dichlorophenol	C6 H4 Cl2 O	161.96359	6.773	160.95627	No results	No results	Full match	205773.13457879963	187765.03831446398	229431.30723686196	211171.2776451983	213120.55297202634	1733956.888770275	425541.9545946714	224458.24508032756	14522026.38603327	11151441.131147848	9850470.100717532	20244185.63041299	0.0492965385862525	-4.342369840124182	0.0234753049619829	0.916666666666667	1.06590627276108
Com_3156_neg	5'-Deoxy-5'-(Methylthio)Adenosine	C11 H15 N5 O3 S	297.08899	5.217	296.08197	No results	No results	Full match	11921755.220909614	12279600.54198827	13341967.077831272	10077981.878704816	14903042.159302125	15474700.679767178	18327900.13815815	13456208.313383583	16091102.864106754	17954877.046041686	13978279.259574557	20187631.388178647	0.780021684178956	-0.3584138642168261	0.0223276597107735	0.888888888888889	1.00324221709688
Com_316_neg	Trichloroacetic acid	C2 H Cl3 O2	161.90373	5.178	160.89639	No results	Full match	No results	87574067.6610994	98760202.43342741	106511131.93279602	123633534.3478245	195451326.82412606	126736241.20953144	194062887.27272812	114155354.35582978	107697947.24674541	211114951.83819824	190107480.66031647	167260232.66556817	0.750373186008657	-0.4143198196773394	0.108477238955351	0.75	0.761828390207292
Com_32_neg	Desthiobiotin	C10 H18 N2 O3	214.13122	2.951	213.12421	Full match	Full match	No results	888956047.1549898	707871657.9509013	38715807.20481832	684250601.5953037	913402740.911195	869128829.3379961	1021387837.5603024	806170499.0695223	1090154621.9683344	1129016784.426664	1259142746.4244761	1242162081.6277864	0.626497254958814	-0.674619906594787	0.17875151533173	0.916666666666667	0.681019472873798
Com_3210_neg	Leukotriene C4	C30 H47 N3 O9 S	625.31087	5.814	624.30298	Invalid mass	No results	No results	19396661.668765575	12304457.148274265	2925248.502083171	20825841.27408949	3821862.903828347	2528982.0832110886	2263318.8442894784	17595820.815285712	9575533.653078616	3937302.0781254075	9093538.29863352	4259206.73159803	1.32270569033648	0.4034920893366054	0.774936549397164	0.555555555555556	0.216209744788534
Com_3284_neg	L-Asparagine	C4 H8 N2 O3	132.05319	1.338	131.04578	No results	No results	Full match	14712637.431435691	18893079.001667928	15822977.962871905	10682251.674792504	15775158.87925521	14916666.23011951	13304425.572785141	7447840.386951226	19679050.684236683	16897453.498274513	8362676.149855993	17103952.604007773	1.09671276895566	0.1331857307886481	0.46076521914984	0.527777777777778	0.391385292548558
Com_33_neg	Uridine 5'-diphosphate (UDP)	C9 H14 N2 O12 P2	404.00145	2.183	402.99417	Full match	Full match	Full match	528530555.92857933	527008603.72889715	571541464.9581383	547319227.2046158	519611108.8521655	625504151.6634337	1428465655.1231432	914251752.5559262	808524227.2314395	886053934.6436878	993627754.2588114	957107154.8763945	0.554358419542042	-0.851109044789902	0.000446412916851677	1	1.40481341928652
Com_333_neg	N6-Acetyl-L-Lysine	C8 H16 N2 O3	188.11574	1.938	187.10847	No results	No results	Full match	109213434.3442371	143221110.4992682	141762687.33937556	202762827.60428146	167290267.2490945	168828296.97821125	121733813.50359443	83391722.09033743	86256025.48961285	76825096.28344195	127804321.80105369	71227741.04935569	1.64494875042533	0.7180426364474466	0.00339050429829614	0.944444444444444	1.20353669023949
Com_3375_neg	LPG 20:0	C26 H53 O9 P	540.34242	9.389	539.33514	No results	Full match	No results	9549704.083752131	18432052.88453472	3022767.5545303803	3058466.5807620552	3502755.6484802286	3064801.628859541	1133176.7779403767	532717.4113999594	1150194.8313156012	899883.1860411381	1490530.2748443475	2247259.1440668693	5.45101257884715	2.446524249484061	0.00334240615897155	1	1.21610411707157
Com_3385_neg	Corticosterone	C21 H30 O4	382.19591	1.919	381.18869	Invalid mass	No results	No results	15732537.367758898	14340317.659897791	15811949.941096727	19585729.63940635	15679944.498006176	19375630.41060602	8076209.607251628	11759536.805036169	13387339.915868197	11381700.735284962	11772232.338962942	9680202.60899496	1.521803467597	0.6057820548789362	0.00102894884938791	1	1.30615625497615
Com_339_neg	Roquefortine C	C22 H23 N5 O2	343.17376	5.001	342.16678	Invalid mass	No results	No results	155457099.88148227	43163429.32796402	46966897.05803013	38682151.90289633	45263672.65330664	45117007.58981553	44174657.74763882	54483083.853822015	93142472.46733448	96808033.49973936	177675766.3814964	188059844.26547763	0.572558684107192	-0.8045045258148681	0.112352031443856	0.805555555555556	0.752270491584129
Com_3390_neg	Adrenic acid	C22 H36 O2	332.2709	10.572	331.2637	Full match	Full match	No results	9149103.705124766	2130018.14744983	2323602.837083763	3001712.867450529	3823487.201366738	2837492.185554779	5468761.394337936	2762051.406287354	6326001.302577928	5000480.279605242	8715400.071420876	6021135.858566813	0.678414068414788	-0.5597620072064733	0.109634992760776	0.75	0.803097957938233
Com_343_neg	13,14-Dihydro-15-keto prostaglandin F2��	C20 H34 O5	390.21087	5.036	389.20346	Invalid mass	No results	No results	116180513.34130688	166010758.24326944	190850691.2539534	197640206.78591105	205313997.450491	123060074.62924255	164848820.48389566	145002930.74870563	166866970.86274254	179635309.64013284	103970153.10062079	178697156.34803537	1.06393347827892	0.08940795012735632	0.692956392268907	0.638888888888889	0.292778435890412
Com_344_neg	LPC 18:1	C26 H52 N O7 P	567.35287	9.593	566.34546	No results	Invalid mass	No results	185249714.6567215	58521054.98642338	56567231.37153609	65499595.7108485	76611712.21538788	71988466.58895496	22278017.350550782	14703487.41176403	24054056.074709862	20723980.625712987	34051637.396421656	72423790.62340598	2.73295539582256	1.4504619140320976	0.00480811078608009	0.888888888888889	1.16784140000749
Com_345_neg	Reduced nicotinamide adenine dinucleotide	C21 H29 N7 O14 P2	665.12471	3.219	664.11743	No results	Full match	Full match	39169604.05442582	62602790.41533514	36546379.251616	52018160.12599309	57555094.921890326	49956712.160982385	103524182.74827765	163045814.1922247	191250014.58831844	128172866.72092873	111066024.37283228	170423572.50404918	0.343348424285763	-1.5422547521560548	1.47196375990724e-05	1	1.43284242987516
Com_3463_neg	1,2,3-cyclopropanetricarboxylic acid	C6 H6 O6	174.01588	1.776	173.00861	Full match	Partial match	Full match	1972155.668021642	2128903.7367391377	2064803.6311028756	2111144.7560025323	2192794.8473519622	2418506.2444905094	3015807.3291524523	4648686.0198026635	2196617.5732016573	2304530.940934431	2411403.2486435375	17915840.554838534	0.396650178010117	-1.3340608984420415	0.141417067672208	0.916666666666667	0.759209403299382
Com_3500_neg	cAMP	C10 H12 N5 O6 P	329.0522	4.036	328.04492	No results	No results	Full match	3301337.1482212422	4529457.280320174	3386866.6345859175	5303104.643783771	3841106.2023693384	3878241.533421691	4329297.149282535	12435646.604779132	3799790.510397417	4947640.368686576	17049192.97636385	5549587.339999499	0.50383561708592	-0.9889749823885545	0.0909304242724502	0.805555555555556	0.830790973638997
Com_354_neg	8-iso-15-keto Prostaglandin F2��	C20 H32 O5	388.19543	4.786	387.18811	Invalid mass	No results	No results	156979743.55753475	145965343.47654426	119672676.77147238	136286034.0971216	156330476.80807433	157753533.1162141	156803829.20457208	111439312.25790647	140377550.82093155	146074350.6983999	142260501.64396247	180618239.45062706	0.994774255643627	-0.007558923214998018	0.998294225464428	0.527777777777778	0.115590649448903
Com_361_neg	Thymidine 5'-diphosphate	C10 H16 N2 O11 P2	402.02214	1.633	401.01465	Full match	Full match	Full match	167786708.20717227	131389221.34428269	171953620.53127554	166003208.2196737	174322014.53980348	211728475.8183741	76393461.97163416	56142187.03576756	58071395.64369896	61323350.094928205	98984504.47249301	126352402.51501271	2.14383689170443	1.1001951462431636	0.000963301230070411	1	1.3516607157836
Com_3661_neg	Azelaic acid	C9 H16 O4	188.10501	4.802	187.09723	No results	Full match	Full match	15346261.74568587	13706931.264269048	10905532.961438492	14199583.329964051	15282464.789023934	13882872.489108302	10163279.272396473	15945975.765423048	11233174.328885138	10501519.001614222	12595306.525233157	10478549.194596572	1.17493269357186	0.23257811386999935	0.0836640085982024	0.777777777777778	0.809560926822912
Com_3689_neg	1,3-Dimethyluracil	C6 H8 N2 O2	140.05821	3.157	139.05089	No results	No results	Full match	3849290.2546236687	6394979.083071569	1861865.7266998847	5639661.414706995	6622389.710566294	3520351.6698019085	6331151.693313444	15835513.956551692	15226391.322841018	10499712.92448202	6521630.418559209	6625510.978257295	0.456890209508046	-1.1300805668639264	0.0137807313965691	0.916666666666667	1.06153517429733
Com_3755_neg	8-iso Prostaglandin F2�� Ethanolamide	C22 H39 N O5	433.25299	2.413	432.24573	Invalid mass	No results	No results	12785389.960315444	10256138.471664356	8594495.809447547	12114191.591266286	10616914.406440493	9899700.40526216	6901784.9594367	10918214.330851685	10758798.893319415	11390110.099726023	13505609.492480151	11992908.586112466	0.981661174354207	-0.02670293840136064	0.951605505790278	0.611111111111111	0.12737582419063
Com_3774_neg	3-Hydroxypicolinic acid	C6 H5 N O3	139.02667	5.96	138.01927	No results	No results	Full match	15477467.554999232	16180336.370794043	17170878.29161461	14282004.077080617	18606732.054299925	17941687.09247509	14845650.774817387	11994786.796631368	8337522.433643512	8417289.160382101	10590377.541432912	1790529.4922104208	1.7803849390222	0.8321892016285628	0.0611904234595736	0.972222222222222	0.947158673518191
Com_384_neg	Levodopa	C9 H11 N O4	197.06826	2.012	196.06097	No results	No results	Full match	88414208.06718141	88676528.6985432	69206199.55586106	99738240.57749696	102814775.4476416	104686084.61649099	124837478.44791198	133190913.09311652	131818663.94236197	135366937.54961142	120546569.15867807	164773113.66502416	0.682927870181518	-0.5501948836145026	0.000743161237946254	1	1.30550579210026
Com_388_neg	N1-cyclohexyl-4-(4-fluorobenzyl)-1,4-diazepane-1-carbothioamide	C19 H28 F N3 S	349.19966	5.597	348.19244	Full match	No results	No results	94642799.49822922	118589209.49184361	91388484.6547859	122728765.04583754	91945037.98338819	101577931.77658756	86698474.07663852	153494642.1139291	110979332.76829779	84038453.39228214	105983689.60682042	81294630.27574182	0.997402374651189	-0.0037524570603769286	0.891339096872852	0.611111111111111	0.0716040249211066
Com_3920_neg	Cystine	C6 H12 N2 O4 S2	240.02356	1.6	239.01628	No results	No results	Full match	6424649.487708724	6685028.723917842	6385389.909499524	7091600.962204858	7967397.102164299	6993147.029678778	17096856.0502987	12042214.608203491	13092531.67708142	14374889.105091214	11330740.434171366	15619343.954261364	0.497234512100491	-1.0080016603065793	1.75392096947767e-05	1	1.46685123873822
Com_3926_neg	N-Acetylhistamine	C7 H11 N3 O	153.0898	1.483	152.08266	No results	No results	Full match	14296792.33545106	11897052.463774515	12721601.346830657	15333439.730065703	17725224.030754384	16777835.720343336	9061787.882482132	8012169.082401956	8807984.239282362	9834966.87838808	7773993.750253212	9589593.259266969	1.67202558064442	0.7415969196595477	0.000113887431690417	1	1.41284404634404
Com_395_neg	11(E)-Eicosenoic Acid	C20 H38 O2	310.28656	11.391	309.27911	Full match	No results	Full match	142391823.29057094	45038795.20962703	36054634.31690281	41076347.77603515	53973682.0635623	52267083.873074606	35752695.56102051	14137306.96801249	25520671.1686957	20808683.07530507	36420246.75376151	23596085.19904453	2.37335252626211	1.2469264073656878	0.0107200605063037	0.972222222222222	1.11078496119334
Com_4_neg	D-(-)-Mannitol	C6 H14 O6	182.07868	1.396	217.04807	Full match	Full match	Full match	2823950779.581557	2912695454.6016245	3369203992.358329	2813660277.8615947	3269449374.989851	3186202818.922747	8069397775.975929	6806467211.232767	7452600969.425819	6540839509.741208	7080790160.210584	6903827013.113187	0.428786014592118	-1.2216702436803821	3.54598107314825e-09	1	1.52637447493051
Com_40_neg	Asp-Phe methyl ester	C14 H18 N2 O5	294.12112	4.982	293.1138	No results	No results	Full match	458407727.1163931	427564116.1483129	422760047.13472843	456959936.401601	442291982.2317502	420177368.72196436	497028061.3587016	620415401.2054842	795534395.7613318	803841635.7698624	1128602267.8340771	1128564392.3451722	0.528381281378541	-0.9203487368202117	0.00620698738191425	1	1.26143731348726
Com_400_neg	gamma-Glutamylleucine	C11 H20 N2 O5	260.13669	5.164	259.12939	No results	Full match	Full match	58768493.97479205	61795736.695504285	54305937.72063253	59928614.84032723	61191668.65348248	65230002.399549484	86208991.55012824	82109135.28633222	128293068.64147428	117313504.07871135	152137810.12718093	117491910.94632041	0.52844432481512	-0.920176612956278	0.00104299554918972	1	1.37282529008254
Com_406_neg	Guanosine	C10 H13 N5 O5	283.09113	3.34	282.08386	Full match	Full match	Full match	108219428.84912261	108993203.22179823	107548313.19217677	112764456.31182466	115491474.81801532	108612464.7986719	30798467.465724353	99824867.74269009	91785981.12817061	79824600.97974889	125775565.16255775	156073826.11978692	1.13276536317906	0.1798490575976616	0.356725755350979	0.666666666666667	0.586146071615097
Com_41_neg	4-Oxoproline	C5 H7 N O3	129.04229	1.932	128.03488	Full match	No results	Full match	332931921.7470079	337698152.0194561	346465018.5409848	553887555.9885216	729704174.9999741	709847867.4471251	825961213.1886338	954733407.1267881	810343441.7034583	1045213242.8268421	877204856.3937795	1169414127.9482095	0.529756010175165	-0.916600044567937	0.00511262591808261	1	1.23812324452617
Com_4112_neg	Tryptophanol	C11 H14 N2 O	190.11038	4.558	189.1031	No results	No results	Full match	4790815.9435950555	14684134.470252024	10760253.423375892	12016312.493751002	14617655.997107878	15658929.135946859	13596200.57385413	11462615.287130523	10250797.963968314	13602473.427089885	11866121.738000127	10319339.943206567	1.02012098240014	0.028740260391262522	0.83546145339037	0.666666666666667	0.406468073636825
Com_4239_neg	LPC 20:2	C28 H54 N O7 P	593.36876	9.675	592.36151	No results	Invalid mass	No results	10922966.084906084	4079438.57539529	4579421.2436206015	3716224.874422518	5132422.899949973	5204381.104573026	3238539.144340747	2388404.0646330873	2455635.312116328	2260200.20522363	5912304.984204803	7225186.177699967	1.43247309093939	0.5185080381564021	0.154919288929946	0.722222222222222	0.679031282776386
Com_4252_neg	Cytidine-5'-monophosphate	C9 H14 N3 O8 P	323.05116	1.456	322.04388	No results	Full match	Full match	10706072.482993228	13869731.15637901	13282714.474792954	15062783.54586044	645413.9869368309	13872778.546807043	202747.3525915015	2840282.34256152	2975753.7531202645	4095438.936804513	3104114.5940009044	3846712.5236982736	3.95190732864825	1.982549116440008	0.0806321183596059	0.861111111111111	0.841375377777086
Com_4400_neg	Leucine-enkephalin	C28 H37 N5 O7	555.26796	4.954	554.26068	No results	No results	Full match	5062348.232700213	7607982.058608365	6302848.155250978	7130983.298776289	5653305.86364247	3886998.376714724	8098832.564596975	6121303.55468055	9564556.264487058	10707386.982517645	9445206.645203138	11991463.712386217	0.637319199189594	-0.6499119724106408	0.00865382473574493	0.916666666666667	1.10883854959112
Com_4422_neg	Dopamine	C8 H11 N O2	153.07868	2.008	152.07132	Full match	No results	No results	9306377.653311094	8046723.396505642	8169496.0405109525	9116913.103151653	10296590.619925093	8755873.469512343	10623607.449182888	12545727.825138584	10497338.755185392	10985853.126630208	12355523.755316405	13485853.326749919	0.761654143902828	-0.39279205536491163	0.000720289411012636	1	1.29114284433995
Com_4489_neg	1-[6-(benzyloxy)-3-(tert-butyl)-2-hydroxyphenyl]ethan-1-one	C19 H22 O3	298.16005	7.374	297.15277	Invalid mass	No results	No results	13123975.310036508	5258166.259542162	2773871.77606878	1901049.6573787238	4093785.639838791	2419547.4035816896	8645385.231273605	1641745.5205695431	7848026.841784911	4696199.121186904	5306695.537048498	3427304.129483423	0.936799055559559	-0.09418847351047542	0.6775670144215	0.611111111111111	0.458113353119413
Com_452_neg	gamma-Glutamylmethionine	C10 H18 N2 O5 S	278.09312	3.027	277.08594	No results	Full match	No results	72083477.02533735	72087465.71039213	5934554.737024246	54582680.465018265	80958992.42118941	66390532.068923995	113262396.49669252	138870272.84605697	145665160.04632753	140914798.57194853	99039716.0343429	113367854.86600372	0.468683578156387	-1.0933138486673863	0.0594191515293178	1	0.935894892232042
Com_4542_neg	Thromoboxane B1	C20 H36 O6	372.2478	2.098	371.24042	Invalid mass	No results	No results	10004618.315431207	10291390.763178686	11385411.988947008	13774870.013922114	14154355.687383877	14168450.132798556	9859343.378009414	9710597.428995498	8166891.308075332	10039950.149496734	8271192.813023412	8055395.512326191	1.36366914107563	0.44749365431045107	0.00432450418092287	0.972222222222222	1.2100995297822
Com_4544_neg	Prostaglandin E3	C20 H30 O5	386.1798	2.793	385.17258	Invalid mass	No results	No results	11511667.143847663	11248632.659503456	8328172.806396449	11483272.149129879	12719546.293310126	9619599.812271582	10127465.64170572	10178495.0740314	10440695.335867165	9485838.404618043	7475890.211506943	8996001.429555975	1.14472433848582	0.19500022419101187	0.133368056368397	0.777777777777778	0.717875817793276
Com_456_neg	3-Phosphoglyceric acid	C3 H7 O7 P	185.99246	1.615	184.98506	Full match	Full match	Full match	140743247.12689403	90499365.3119822	81526556.30766799	154722315.5012071	78386339.09581472	71388158.47781587	77167387.13456133	74952006.67017177	87305258.01983772	65077804.01274907	53361434.49681129	40016483.58148489	1.55138584933645	0.6335575475564168	0.0376159389254271	0.861111111111111	0.957766183392432
Com_461_neg	N-(4-chlorophenethyl)-1-adamantanecarboxamide	C19 H24 Cl N O	317.15814	2.961	316.15076	Invalid mass	No results	No results	33054799.1164991	19271433.70874622	5766792.042735191	22936958.46087112	17629500.376383133	14875396.048865948	40930437.45979822	95105318.73539007	148839940.6891692	83099658.17476904	111336579.03945419	105501145.78470366	0.194138749045694	-2.3648399939572866	0.0002860283035641	1	1.35004247273148
Com_464_neg	Maltitol	C12 H24 O11	344.13128	1.434	343.12384	No results	Full match	Full match	61009059.67076438	77916098.18177842	76970241.19946933	59848462.79249684	65014427.1714345	69605554.9961946	145869333.52772528	98756536.89669967	148600345.70031762	118313307.4906674	119254505.22584926	111065424.44548726	0.553155779297622	-0.8542422665587625	4.07974192815426e-05	1	1.42208618893631
Com_477_neg	Deoxyguanosine	C10 H13 N5 O4	267.09623	2.897	266.08884	No results	No results	Full match	49146585.0948192	78153097.12675707	70579169.60181221	5967316.741969236	72295044.15572448	65490152.23703264	16963232.121891342	16362848.69525673	78320284.53409357	80458004.78962472	9056151.538383592	141224910.89131626	0.997797606029002	-0.0031808869303106392	0.743809650635369	0.416666666666667	0.209327834087906
Com_4853_neg	Taurochenodeoxycholic Acid (sodium salt)	C26 H45 N O6 S	499.29603	10.027	498.28876	Full match	No results	No results	3717665.6695554797	3067372.1061088545	2957173.3987009465	3316077.9166186694	2529230.907618235	2706972.9619119633	3141103.792395107	1820008.3262390723	4137183.818961576	3425065.2968529277	3360014.4822089467	11950486.229605073	0.65727468921971	-0.6054316650492115	0.391698641235384	0.722222222222222	0.472327238911979
Com_4957_neg	Asp-Phe	C13 H16 N2 O5	280.10538	5.291	279.09811	No results	No results	Full match	8981243.474225888	6956606.550749277	6896044.051511958	6409171.247125472	7657468.33943197	9865172.36326961	10541884.80137468	7678079.989681267	11756962.250467755	9722322.256275559	11175079.922857849	10734033.027215328	0.759080493621289	-0.3976752163732472	0.0131867907006704	0.916666666666667	1.06671891526165
Com_50_neg	Uridine 5'-diphosphogalactose	C15 H24 N2 O17 P2	566.0543	2.06	565.047	Full match	Full match	Full match	497405780.11969507	724508737.5523094	626176213.2848622	553574575.0073386	301459492.4107639	292108231.8004757	1163493953.1295798	670497765.5995923	449812339.66707516	866913451.1497208	821645421.2639451	534179930.0633458	0.664640972613548	-0.5893528623985619	0.0757318893385819	0.777777777777778	0.867142379135747
Com_5012_neg	4-Methylphenol	C7 H8 O	108.05731	2.787	107.04991	Full match	No results	Full match	9448813.938140368	8462424.265038285	10105258.26610744	8701449.58670279	9608595.417173477	10391979.665856756	10016803.245673202	7844226.051812033	10743171.628898246	12516359.077110704	9017502.80867977	10518073.525382726	0.935082986878289	-0.09683368769999263	0.442702088488312	0.666666666666667	0.400325124993086
Com_5068_neg	Docosatrienoic acid	C22 H38 O2	334.28661	11.108	333.27933	Full match	No results	No results	7191700.879676158	1564933.0500360483	2102061.87596797	2243060.9035521084	2900167.0858120644	2190280.6159814564	2458962.922308216	966278.0227064205	2462811.332846482	2572879.3654463324	4974308.992763283	2007737.7640175596	1.17802433829227	0.23636934593479125	0.668304766206405	0.5	0.312502589676536
Com_513_neg	4-Hydroxybenzoic acid	C7 H6 O3	138.03144	6.145	137.02431	Full match	Not the top hit	Full match	109757969.99469174	123069193.82580173	162000990.3074206	100388100.45183718	143807298.5547321	143872740.09201658	97748829.8388493	114233788.14328305	55728868.2247939	56749422.369770475	103190371.12524383	7647412.276818097	1.79852663849655	0.8468155278037126	0.096432230687539	0.916666666666667	0.848441774432492
Com_5153_neg	Melatonin	C13 H16 N2 O2	232.12069	5.006	231.11368	No results	No results	Full match	4596592.333584683	3096264.8686326346	4834833.868316497	7206986.711623177	4388061.5281578405	5504445.411278057	6041760.70141555	5006730.073813759	6103039.62293128	7208611.907370908	10636482.849356592	7210787.438103233	0.701942689718739	-0.510574848736075	0.0431266327318504	0.888888888888889	0.920416264936875
Com_5176_neg	Phosphopyruvic acid	C3 H5 O6 P	167.98206	1.238	166.97482	No results	No results	Full match	3489371.7974925926	7496121.768827423	8881205.404411055	3100555.3291134844	12476350.465685362	13235778.493892577	5650679.45518316	774065.3122157576	3845298.8284044033	6036929.9354324145	400021.0478981381	3903412.246165487	2.36188366741351	1.2399379077584496	0.0727480662245003	0.777777777777778	0.864402794962003
Com_52_neg	Thr-Leu	C10 H20 N2 O4	232.14185	2.875	231.13464	No results	No results	Full match	391162848.83906364	490640715.3217289	417923991.4607075	807013239.07957	571255740.2186917	581367381.7446483	557866241.5590305	746353642.1771442	479681157.1002909	551690253.5390413	995740026.7891095	643577528.0319332	0.819984568280912	-0.28633133573480113	0.220001491607557	0.666666666666667	0.631655896467328
Com_523_neg	Nicotinamide adenine dinucleotide phosphate	C21 H28 N7 O17 P3	743.07506	1.539	742.06769	No results	Full match	No results	63733080.38484498	68393641.27405928	84558091.81725185	40316418.78634739	47210289.894835606	61446517.23730025	132523762.52854784	67031088.83943576	77880197.2529343	141807216.92785686	44871969.99481353	64109580.810331404	0.692240728406766	-0.5306542690415003	0.177494471070387	0.722222222222222	0.6958340139479
Com_5321_neg	Arachidic acid	C20 H40 O2	312.30218	11.411	311.29471	No results	No results	Full match	10577240.671920387	3383069.6678174944	2283506.5900732987	2973651.893859987	4199753.0815997645	3217671.606385303	869803.7011566956	459349.06737796863	670551.9902601022	589532.5404239564	1200173.393300105	467147.4415367846	6.25737806763578	2.6455582735794336	0.000100768948871218	1	1.39329136513172
Com_5351_neg	13(S)-HOTrE	C18 H30 O3	294.21895	7.815	293.2117	Full match	No results	Full match	9477191.44979232	10152141.881268425	8174564.514199438	11159283.842806265	8952738.401072897	7769922.574914301	4359092.410157406	2661470.456265122	5190415.97024027	4806928.286109795	2474381.104817706	7391029.129029403	2.07139029478227	1.0505994141550672	0.00442512504431922	1	1.26932858565345
Com_5513_neg	PC (16:0e/16:0)	C40 H82 N O7 P	765.58784	7.289	764.58057	No results	Invalid mass	No results	1311200.8883664722	1274520.5736999721	12426214.73759905	4782069.7895315755	4525517.087151694	3338459.080729678	1367178.7689818623	1931543.5241934771	783024.0330257387	7275033.27553891	589037.6611235149	633664.0313424186	2.19865839538373	1.136623470691586	0.106747257516201	0.75	0.765973780818331
Com_555_neg	Serotonin	C10 H12 N2 O	176.09457	4.826	175.08719	No results	No results	Full match	68015028.2570918	73801379.51444454	79376942.33110441	110361685.9651612	87258234.47894946	84050044.18955871	98461994.37678224	99088676.16156495	107828299.55157173	112182949.06728388	119071138.54388978	102643009.12240697	0.786613703896328	-0.3462727746489272	0.0125328783130853	0.888888888888889	1.136446964312
Com_558_neg	ADBICA N-pentanoic acid metabolite	C20 H27 N3 O4	373.19547	2.825	372.18811	Invalid mass	No results	No results	121171867.81229411	121808212.20759405	106780661.36139645	126361455.1191817	139623447.25851464	133745310.29737602	100892947.35223176	104582009.79568297	117088585.6863231	130050416.51953997	84770764.90207113	110557910.40300542	1.15672424373026	0.21004497540520323	0.0627375273224368	0.833333333333333	0.8894295402367
Com_5593_neg	Taurocholic acid sodium salt hydrate	C26 H45 N Na O7 S	538.28318	5.221	537.27496	No results	No results	Full match	5181050.481283246	4475356.474493251	4385500.742156915	10514019.147555271	4668616.478713715	11244377.315771434	10797790.318207832	4950759.157935545	8705739.495587818	10015408.921345808	6441294.686194841	8155008.032923968	0.824785393858144	-0.2779093106718905	0.285667083506566	0.666666666666667	0.553863251667469
Com_56_neg	2-[(3S)-1-(Cyclohexylmethyl)-3-pyrrolidinyl]-5-fluoro-1H-benzimidazole	C18 H24 F N3	301.19962	5.409	300.19226	Invalid mass	No results	No results	720251119.6935045	596720730.7919238	590920928.3982131	1033062170.0436904	641718714.1698045	624893690.6563756	444700044.98104084	765674078.7214059	412459120.7256882	441528651.67212373	764396688.5174397	404632147.77157116	1.30128639004429	0.37993850857933914	0.0946554553421053	0.722222222222222	0.785032791124551
Com_5619_neg	Taurocholic acid	C26 H45 N O7 S	515.29082	8.34	514.28369	No results	No results	Full match	6708190.540520095	7217867.939030317	6118467.607617501	7108205.632347491	8142138.403174457	8028636.729411551	8150063.383228126	5665194.558027645	7761465.080901318	8245887.3033335125	6386878.758386803	9863071.202751478	0.940332088830642	-0.0887577441621339	0.600681845580517	0.638888888888889	0.373192787060678
Com_5678_neg	LPC 20:4	C28 H50 N O7 P	1178.67472	8.847	588.33026	No results	Invalid mass	No results	5788314.865889597	2098674.6329990085	2281786.787839111	2048851.0035806496	2724125.3059810353	2769828.849397616	3026673.8254770567	2192664.232070467	2824364.9551400873	2651292.038354194	6410984.343357795	4141927.1949032387	0.83356830336424	-0.2626276750548098	0.419591990896359	0.722222222222222	0.450883331139753
Com_568_neg	Leucylproline	C11 H20 N2 O3	228.14705	5.209	227.13969	Full match	No results	Full match	53196349.370133445	60147337.600024395	54395280.58641707	70145130.40270284	63095149.01077597	75095999.03751618	77640108.9521744	84751745.03600784	117568491.64079595	111271393.14936356	106441476.02873017	120470776.19077319	0.608394243872672	-0.7169215913575547	0.000456668692399921	1	1.33551794206985
Com_570_neg	Sildenafil-d3	C22 H27 [2]H3 N6 O4 S	477.22502	5.292	476.21796	Full match	No results	No results	119422930.25995116	32889449.37045171	35342371.77120071	42790258.589430444	35194511.81809725	32186653.170423836	9320443.412194163	23120196.876697723	41210190.22063598	27840514.30930128	27407144.60106433	36311395.62829374	1.80271401370861	0.8501705427881322	0.0941201346433289	0.777777777777778	0.779054521935008
Com_5732_neg	3-[(methoxycarbonyl)amino]-2,2,3-trimethylbutanoic acid	C9 H17 N O4	203.11551	5.841	202.10829	Full match	No results	Full match	1565321.7621960535	1353588.7519688234	2713254.911771393	908441.399907982	1545958.900670833	1815340.0003544404	3659661.02518472	1972671.8381874748	3704483.712333707	2753587.823599543	7547385.726060148	9594368.950127568	0.338733300585067	-1.5617782709506445	0.00860574874797243	0.972222222222222	1.13568747391482
Com_5742_neg	LPC 20:3	C28 H52 N O7 P	591.35295	9.203	590.34564	No results	Invalid mass	No results	4020459.403193663	1241045.9247377566	1658494.3789191323	1563598.2503134366	2254453.0057816235	1921466.572828217	1503595.606899588	1025594.7902201253	1422448.251976519	1274385.3833047575	4849652.046041035	3403208.946468777	0.939211033581584	-0.09047873797268778	0.916657908603009	0.611111111111111	0.062649145389083
Com_579_neg	13Z,16Z-Docosadienoic Acid	C22 H40 O2	336.30244	11.593	335.29517	Full match	No results	No results	77812416.20863679	24648794.258590754	23878919.16869488	28040625.202307403	38208701.87264891	32295673.27637621	17137032.767459664	10055181.375613064	16451629.590297127	15811517.882790271	35134362.823042944	16466473.968619507	2.0249669375628	1.017898352736232	0.018391827571635	0.888888888888889	1.03102994407037
Com_5814_neg	L-Argininosuccinate	C10 H18 N4 O6	290.12228	1.461	289.11508	No results	No results	Full match	8282584.910512438	5263135.357101523	8088408.753567769	8871067.910909005	6670099.105979137	7529495.482868056	5784949.297201222	6287198.324166536	8388442.928806803	7448280.408309879	7411047.547975403	9383913.782584704	1.00002145748685	3.0956277747672e-05	0.992672865970831	0.527777777777778	0.202184759718914
Com_583_neg	Uracil 1-beta-D-arabinofuranoside	C9 H12 N2 O6	244.069	2.255	243.06165	No results	No results	Full match	92484255.48240675	78212060.43952127	80635471.87333924	98465047.99438684	76086259.88358073	94158545.63200927	61624123.28209721	81371025.33418006	72802442.73679714	76920226.16532175	82447976.0141013	117852124.60408834	1.05481286211827	0.07698706827672319	0.507021127268541	0.638888888888889	0.462525517622928
Com_585_neg	Methionine	C5 H11 N O2 S	149.05071	1.969	148.0433	No results	No results	Full match	43085180.92437496	72705215.86108272	74906234.9860047	42093916.88492257	62449591.53292552	39544616.71969799	73850377.62926088	61140233.61233113	102465145.30162115	115382253.23665763	113346278.30428563	99872289.26852429	0.591433383699419	-0.757712415618681	0.0072673401587004	0.888888888888889	1.12555746249297
Com_5905_neg	LPG 21:2	C27 H51 O9 P	550.32753	8.071	549.32025	No results	Full match	No results	5633063.771734538	6239778.557357952	11207180.693629349	3629972.6274169637	1332780.0879150422	1389645.763130561	1372787.9504949863	1245260.4633112687	1237709.4758011	1211055.6708881569	1069517.1440096735	1122474.4350218817	4.05471987957262	2.019602249261113	0.0233260760197441	0.972222222222222	1.10183404526067
Com_5913_neg	Ethyl chrysanthemumate	C12 H20 O2	196.14595	6.926	195.13864	No results	No results	Full match	1811676.1917200135	1663913.1985962787	1702351.4189149083	1897509.6549145258	1802968.1722551545	6778397.836649826	1759628.4101657502	1919724.771801336	9077977.848216724	10003056.923623122	7338804.564786457	8260639.219972893	0.408156547186041	-1.2928054953096573	0.0639741056443068	0.861111111111111	0.900704510018311
Com_6_neg	Adenosine triphosphate (ATP)	C10 H16 N5 O13 P3	506.99475	1.789	505.98746	Full match	Full match	Full match	409126652.61534685	389570987.5707549	333983879.05676883	336687660.3210827	368666351.0331985	366341536.42100924	2133080836.122635	5116654217.951883	3324157167.424175	1474626321.772848	2266882990.549523	1339315556.2257118	0.140812322211795	-2.828154507957586	0.000232189374223975	1	1.46671926559777
Com_6043_neg	(��)9-HpODE	C18 H32 O4	312.22948	7.456	311.22217	Full match	No results	Full match	8088222.160931845	8849570.868950902	8736068.587303238	8964722.651542142	8238350.185374226	8598771.72531534	2496973.7305104304	2416712.8827085244	3545260.976715537	2721222.788352	1747438.1552694256	3746979.779402034	3.08707508774987	1.6262405744356758	0.000130555845323572	1	1.48217622103832
Com_6099_neg	Flavin adenine dinucleotide	C27 H33 N9 O15 P2	785.15701	0.561	784.14972	No results	Full match	Full match	8711100.06436209	2255404.3672990543	3227954.282734004	4037045.214115547	3576295.35838742	2611608.087961599	2530663.7268240848	2781804.197329679	2999406.3149812575	2294198.250132508	3763870.8196406187	1862626.3151217261	1.50434638140781	0.5891367912199174	0.175446374748318	0.722222222222222	0.747389560037946
Com_611_neg	PE (18:1e/22:5)	C45 H80 N O7 P	777.56634	11.094	776.55933	No results	Full match	No results	109981394.05784133	79707049.45908862	113003937.888952	84712229.96678011	74882180.83727472	20787410.714605402	15407437.423032964	26796714.767436028	24324701.620121777	31592348.173106436	14215488.920111876	15346408.177604297	3.78338406883846	1.9196772384764564	0.00277872290748418	0.916666666666667	1.24618884611394
Com_6271_neg	PG (16:0/16:0)	C38 H75 O10 P	722.5077	10.576	721.50043	No results	Full match	No results	8340839.041336423	6786912.805336855	8580340.414557826	2465361.811871146	2222461.981668077	1703963.403330426	2248023.712174801	6194212.303912465	889281.1690992414	1822226.3894491154	819530.0855206652	578742.4899127897	2.39801153043729	1.2618385957265754	0.0557136961366337	0.833333333333333	0.927362309702609
Com_63_neg	DL-Malic acid	C4 H6 O5	134.02118	1.53	133.01382	Full match	Full match	Full match	437901539.4781802	443010791.4964749	418301802.370308	401675839.391621	472586702.90521437	504753151.8953372	862029063.4424595	855817895.7416499	807957331.4169025	978231158.300496	791209361.9919095	871205101.5453894	0.518388811065215	-0.9478935155439399	5.47443323675874e-08	1	1.50968771624257
Com_6314_neg	S-(Methyl)Glutathione	C11 H19 N3 O6 S	321.09831	3.015	320.09106	No results	No results	Full match	1843575.4844721304	2285294.445684821	1471579.9147205253	2141963.832902497	2026086.8157656	2296179.8580106506	2110058.8164360006	3886360.720622809	4390064.06433916	4771407.362343174	6971735.264124511	8301636.273453484	0.396456780294056	-1.3347644956769145	0.00616418615942669	0.916666666666667	1.22804348801763
Com_6347_neg	Reduced nicotinamide adenine dinucleotide phosphate	C21 H30 N7 O17 P3	745.08884	1.574	744.08276	No results	Full match	No results	2184175.590767742	2364148.480548882	2739735.4620328415	6165406.775735922	4826813.298698301	2872550.6465280643	3249816.372071896	7798422.588297278	5235396.850515142	4295225.673354197	1792108.0521805647	3594581.427830362	0.814649775136138	-0.2957481291242156	0.499663720427865	0.638888888888889	0.3469029681489
Com_64_neg	Inosine-5'-monophosphate (IMP)	C10 H13 N4 O8 P	348.04646	1.548	347.03909	Full match	Full match	Full match	546649824.9007276	463840141.0111986	613236619.5010083	376772131.31861424	442483527.5570647	510982354.8887096	252394052.26882505	241818042.98257366	492645124.290957	437808013.63195616	855533868.2411284	413470351.14789814	1.09663217822301	0.13307971203356114	0.422666165099902	0.694444444444444	0.431451547081987
Com_6402_neg	LPG 20:3	C26 H47 O9 P	534.29528	11.946	533.28802	No results	Full match	No results	1425050.1485386852	1850395.7192401465	2117538.7542191134	2143647.404647042	2553475.605307515	3631700.6011005268	9017278.975552332	2502548.235582334	2066287.4748391882	4119045.0408823933	3530459.5378285088	2962867.119142964	0.56705233605948	-0.818446200127264	0.085556542509531	0.777777777777778	0.810715324386915
Com_6484_neg	trans-Petroselinic Acid	C18 H34 O2	282.25526	9.395	281.24796	Full match	No results	No results	7932581.134337777	3257861.2702787453	3700123.8417465542	2885447.8589613214	4181642.926065326	4427017.152374202	2271821.258045285	1661348.9056943723	1825542.2883576772	1862677.8318208922	3308674.483461939	3368391.0484691854	1.84528137328769	0.8838408189394062	0.0114941784439863	0.888888888888889	1.08068319129984
Com_652_neg	3,8,9-trihydroxy-10-propyl-3,4,5,8,9,10-hexahydro-2H-oxecin-2-one	C12 H20 O5	245.13699	4.986	244.12981	Invalid mass	No results	No results	75560554.69351962	88740039.39039516	114270400.73718728	99253137.41564953	118218082.58128901	95829606.32298368	97182321.29561016	54172042.85776077	94793945.43596423	110881223.10832271	66604288.705299415	68326734.7602934	1.20308795842693	0.2667421226033174	0.157362730410121	0.75	0.700780543149635
Com_662_neg	Feruloyl Putrescine	C14 H20 N2 O3	264.14688	5.338	263.13953	No results	No results	Full match	33157349.021019038	52067944.195971474	46348284.05018522	75295086.17146279	49227145.376483105	81291261.7026521	56552084.0421913	69379334.51653406	42746956.18452044	49288564.78781705	98510317.595605	56297491.30201779	0.905069541163725	-0.14389944872728047	0.566184205851747	0.611111111111111	0.422389200574096
Com_6688_neg	S-Lactoyglutathione	C13 H21 N3 O8 S	379.1042	4.089	378.09708	No results	No results	Full match	1542690.0484437216	1173598.4296301864	788744.8323944475	915943.8579319679	1006789.5268630512	978817.6967680717	1243418.551263324	1139069.0770325568	3416437.5370696895	3170604.0384718785	5159031.939919018	7619537.055760381	0.294581362161303	-1.7632619393542415	0.0199734266730091	0.916666666666667	1.09309709002537
Com_6755_neg	(��)12(13)-DiHOME	C18 H34 O4	314.24503	7.603	313.2377	Full match	No results	Full match	5548858.555705921	4584218.008167352	5032744.620192625	5121524.000660945	4662420.727509986	3903580.7495088847	5691860.170085601	3546821.165787881	7004042.784915583	7013706.220944694	4687088.188115563	7493644.446218106	0.814211529326766	-0.29652444454087507	0.209816893069873	0.75	0.619789338260127
Com_689_neg	N-Acetyl-aspartic acid	C6 H9 N O5	175.04774	1.952	174.04047	No results	No results	Full match	92771030.03061377	80335322.36144108	78007895.53900076	73295342.1809684	112988674.18644066	91644075.86651425	66388833.09600125	29402402.79046797	63113046.75057849	61350944.30564817	45896703.559150554	36374163.73144423	1.7487494475667	0.806323601639974	0.00553589721681183	1	1.2016424380852
Com_6907_neg	Phe-Pro	C14 H18 N2 O3	262.13103	5.497	261.12375	No results	No results	Full match	1147106.338735736	1374747.8822496915	1696085.6953611658	2478404.827658388	2760565.825003154	2762809.0836072043	1663837.4675701584	3343811.7333427076	3198916.5071614925	3712209.50221162	6939850.3949066745	4106400.643778115	0.532101270868915	-0.9102272456343139	0.0337049902117473	0.888888888888889	0.994410063007351
Com_6999_neg	N1-(1,3-diphenyl-1H-pyrazol-5-yl)-2-chlorobenzamide	C22 H16 Cl N3 O	373.09327	3.893	372.08609	Invalid mass	No results	No results	4481131.750851189	5326554.443549878	4379687.068607447	4932984.623202129	5811157.423096239	4306466.589422554	4755065.538449858	6714939.639360919	5394482.513199739	4957567.249116342	3204846.502460039	2193466.0124577438	1.07412149916848	0.10315719288917226	0.487907974847603	0.5	0.410701849405691
Com_705_neg	3-Furoic acid	C5 H4 O3	130.02642	1.778	129.01894	Invalid mass	Invalid mass	No match	13699105.031304674	16987036.77696473	7728379.698701723	13355971.374008706	17122557.876149405	14776761.144396275	18749475.938616317	26306300.525535	9292183.564722244	15316245.032310657	13882515.323359149	97604133.72426902	0.461879201801982	-1.114412511100706	0.2425906446729	0.722222222222222	0.597805451898686
Com_7083_neg	(��)11-HETE	C20 H32 O3	320.23454	8.316	319.22739	Full match	Partial match	Full match	5819661.062470814	2131587.1633456727	2107462.0055827056	2478983.4795470187	2376613.126996365	1765592.88752067	2344955.7025855985	1267456.1262634888	3920709.112740272	3508854.0654308563	2235890.8084500595	6971841.0421257755	0.823710676048937	-0.27979040738988314	0.639998140269573	0.611111111111111	0.239258665939267
Com_7162_neg	15-OxoEDE	C20 H34 O3	322.25008	8.463	321.24268	Full match	No results	No results	6371368.533304859	2405448.7226957493	2517470.3659268077	2843178.3965211106	3348551.104930366	2104905.5262629385	2108879.95118177	964640.1164749209	5175164.533538971	3797923.852210969	2272558.568633696	6854826.513041249	0.925235129461201	-0.11210805141940033	0.916307844205516	0.5	0.060980417810862
Com_7174_neg	FAHFA (18:1/20:3)	C38 H66 O4	586.49304	10.581	585.4859	No results	Invalid mass	No results	1978012.3878496515	749066.7895903862	237119.37269610702	873048.3846930086	1184891.7371005393	1346161.23078469	418085.4202364865	80390.57544465456	527454.3880188348	373529.08535597933	1623451.147631438	560955.8875363136	1.77693557927147	0.8293913790873193	0.172692992277053	0.75	0.658393031862617
Com_731_neg	Stearic acid	C18 H36 O2	284.27096	11.22	283.26361	No results	No results	Full match	76995705.38034877	22753789.57636614	27592962.836664334	30190784.67925295	37671455.56580745	33726437.82202021	19087581.16756167	14940471.948986467	21449359.247829895	20325796.69956103	34657882.62553769	23180371.546118584	1.71302476280792	0.7765460066011115	0.0436754638282608	0.861111111111111	0.930692696624573
Com_7379_neg	Homovanillic acid	C9 H10 O4	182.05773	5.27	181.05045	No results	No results	Full match	2749035.8352861376	3784708.2631205097	4347435.749063497	3526891.060743729	5013771.438795582	3289522.307770116	6068766.385523122	5160351.61483197	6601049.855745824	5935375.352700046	5797976.715103158	6520986.165650218	0.629393806815996	-0.6679651121833563	0.00155730072477864	1	1.31218177100274
Com_74_neg	Guanosine monophosphate (GMP)	C10 H14 N5 O8 P	363.05738	1.84	362.05008	Full match	Full match	Full match	605984994.0646164	592435241.15345	722247080.6858824	792041813.1112378	567986956.8076127	882187965.7797929	271867799.18961227	179036503.33223927	327181571.14987546	313397468.30927485	355036877.2016641	391504310.89177877	2.26486860402999	1.1794273549898366	0.000200760260215798	1	1.40285020661758
Com_744_neg	LPE 20:4	C25 H44 N O7 P	501.28493	8.843	500.2775	No results	Full match	No results	89224013.32474585	34026492.07216192	38907476.65928979	21662671.26594377	39053104.967864946	44774984.395391084	23653000.38742273	15294054.774194783	17480211.271967504	4351698.568051232	25291846.90780288	11892375.892478548	2.7321359042193	1.4500292491721616	0.00998125604218771	0.944444444444444	1.11845818384592
Com_75_neg	��-D-Glucose-1,6-bisphosphate	C6 H14 O12 P2	339.99545	1.796	338.98828	Full match	Full match	Full match	719586962.6272491	418698468.7509513	582212845.1419098	226928763.56370175	500676128.66924196	319891299.9686867	277116167.3841951	358569988.5155209	420813170.89719576	698163630.3963861	124907304.91740379	424568480.8249975	1.20131414707911	0.264613469252555	0.43786404749973	0.611111111111111	0.409330744085688
Com_750_neg	Sedoheptulose 1,7-bisphosphate	C7 H16 O13 P2	370.00592	1.783	368.99866	No results	No results	Full match	92485697.41940133	66783846.54886328	77341990.5089923	58506780.297826156	72420789.9041682	51689909.221608765	34958860.493995205	37506070.142754376	50369958.401335634	71596873.03072777	28156662.445048586	27575843.43462614	1.67581492488442	0.7448628282169364	0.012008714677185	0.916666666666667	1.10956048728016
Com_751_neg	Glycyl-L-leucine	C8 H16 N2 O3	188.11572	5.147	187.10847	Full match	Full match	Full match	38843937.14820126	45043548.41341744	43592230.08766758	56330916.314957336	48308882.82122194	60926669.87303862	63836318.125927754	68350629.74922948	67751688.96372575	71784173.6177412	89401114.08022238	63275798.053522654	0.69049570265943	-0.5342956590734373	0.00165762022192284	1	1.25649879831881
Com_753_neg	LPE 18:0	C23 H48 N O7 P	481.31607	10.157	480.30887	No results	Full match	Full match	91842177.54581235	19126675.62589878	20387234.852581862	20868727.48808152	26970480.655997504	22845210.952923175	9039984.816419348	7872382.468914657	7222356.274066443	6455685.95588978	13111093.137107467	8173712.388123728	3.89474061868418	1.9615272511114676	0.00309122281611188	1	1.27433434766944
Com_761_neg	4-[2-(2-oxo-1-imidazolidinyl)ethyl]-1lambda~6~,4-thiazinane-1,1-dione	C9 H17 N3 O3 S	248.10029	1.487	247.09286	Invalid mass	No match	No results	48559369.841662	44990578.76429459	42366574.55451184	52839588.10166131	53426111.77227256	54549411.32351863	56439174.86837612	52544479.33115554	80919109.94001406	79367606.45415635	87744214.5873562	81353401.1125169	0.676900785722979	-0.5629837033836149	0.00619636433389797	0.916666666666667	1.19778253348883
Com_77_neg	D-Ribose-1-phosphate	C5 H11 O8 P	230.01865	1.595	229.01135	Full match	Full match	Full match	282662454.7030181	395448119.7474091	295614487.1974531	224766234.75429314	327204634.06785804	276399388.53093404	443574776.30677134	353730089.26716	704532911.2528104	590124977.4304262	355742944.0292965	407187016.78483963	0.631230487046851	-0.6637612088497857	0.0114063196148332	0.944444444444444	1.09908552280887
Com_79_neg	D-Mannose 6-phosphate	C6 H13 O9 P	260.02917	1.573	259.02197	Full match	Not the top hit	Full match	384922698.37162447	304311841.0089849	356731836.3767557	294878279.8282237	371524052.56519544	340699740.7963348	290950465.0354384	208617442.87577775	506113960.0480779	532690419.36715084	480563796.5036031	670155527.4768248	0.763480292123386	-0.3893371779737108	0.313915248239679	0.666666666666667	0.545759435732825
Com_790_neg	N-Propionylglycine	C5 H9 N O3	131.0579	2.744	130.05069	No results	No results	Full match	42084700.58714125	30473835.218214564	44659357.814330295	42343597.94348185	40124877.13991364	35837007.35150797	47895869.27246611	49266784.481237315	68896419.89927538	66072728.27730839	84536034.7783016	70854094.76630878	0.607767862732812	-0.7184077041696239	0.00166816911880697	1	1.26437745506021
Com_80_neg	D-threo-Isocitric acid	C6 H8 O7	192.02662	2.158	191.0195	No results	No results	Full match	89829574.7054031	95248228.19390577	94244794.80098969	109339316.8330831	96417920.06464037	98574896.90560894	108898579.71973766	150984459.9905024	57739400.56563665	69661796.88233939	76486352.9321018	663784935.7689846	0.517628372278014	-0.9500113983008167	0.555892698431672	0.527777777777778	0.352757375105276
Com_8066_neg	Lysopc 17:0	C25 H52 N O7 P	509.34798	10.184	508.34048	No results	No results	Full match	5054084.831075732	1346993.2903813736	1518644.4546990022	2152167.5488066147	3022474.623647453	1048065.1723365096	695954.9840798598	457272.04663010663	657842.6613767938	887740.0103340171	1170997.3402204316	1497300.4201513096	2.63501895927911	1.3978133422645957	0.0135407075533442	0.916666666666667	1.07058736904951
Com_807_neg	LPC 16:0	C24 H50 N O7 P	541.33731	9.194	540.3299	No results	Invalid mass	No results	69501812.18414739	23390858.777137317	24228502.076227933	27812038.156166676	33262686.65670533	30154945.36678782	12137142.967430867	9409586.907248069	13327450.089916814	12373925.904356712	34383030.20755453	43604120.3703104	1.6636756224127	0.7343741693227854	0.0791364366942617	0.722222222222222	0.826838889445997
Com_8098_neg	4-(octyloxy)benzoic acid	C15 H22 O3	268.167	7.17	267.1601	Invalid mass	No results	No results	3447215.5053202887	2584078.646550614	3074562.2430709135	3298022.4483808298	2828083.3098598346	3642920.8839013567	4209177.837887756	4464836.18279465	5793524.777055417	5363543.349839811	4522225.589602386	5516918.802688186	0.631896213170371	-0.6622404748398768	0.00011891033156713	1	1.36863286898647
Com_833_neg	Thymidine 5'-monophosphate	C10 H15 N2 O8 P	322.05589	2.776	321.04861	Full match	Full match	Full match	36352416.793065555	35321081.03105324	16900808.859270897	26662881.821199648	27510665.00891994	21783495.1520462	19808006.54116873	14555000.639932482	27114325.85499779	27322434.075422555	79754235.94782832	8669774.062009372	0.928381909798072	-0.10720968390130928	0.677796029330587	0.638888888888889	0.245107371823506
Com_84_neg	Elaidic acid	C18 H34 O2	282.25526	10.581	281.24802	Full match	No results	No results	524440087.5690715	165196106.65473735	167262606.99611166	200408970.37122503	244640818.942368	210394292.25056213	120677672.2461716	62597528.581943974	138328070.19757354	119809043.2468542	208578006.83867013	134407675.75325385	1.92803001643231	0.9471275122633853	0.024786037991682	0.916666666666667	0.992638706954539
Com_8451_neg	Biopterin	C9 H11 N5 O3	237.08537	7.245	236.07809	No results	No results	Full match	1175725.9056092992	1159968.2335304543	6379748.547497106	3798478.22464703	2428828.026828424	1980807.545283137	3100513.7943955944	3129389.3744142293	4166737.444720405	2412004.120874427	2546848.758367311	1687987.2173322893	0.992963630566513	-0.010187217981883651	0.606923795150513	0.611111111111111	0.266807394595099
Com_8613_neg	N-glycyl-L-proline	C5 H10 N2 O4	162.06365	1.446	161.0564	No results	No results	Full match	1567082.956802067	1601944.665221751	1791661.3752286064	2262752.544863919	2676750.2181496024	2116641.485926492	1807088.7453873327	1778328.7404065444	5193797.623720259	2453421.244185467	2859271.61703081	2402726.3684305637	0.728529835769836	-0.45694003812842665	0.186626480971456	0.75	0.676783908313888
Com_8728_neg	Oleic Acid	C18 H34 O2	282.25528	7.801	281.24802	Full match	No results	No results	1018840.4447062424	944281.375298089	2341107.7277269727	1351464.4474465884	1121373.0620767972	1318554.481743987	2394573.762753556	1981900.2667439457	2712746.585478702	2379383.51580696	2917681.7177541726	3443336.2776992945	0.51142228629581	-0.9674130644840184	0.0017859810936991	0.972222222222222	1.26942466097234
Com_8796_neg	Undecanedioic acid	C11 H20 O4	216.13574	6.916	215.12851	No results	No results	Full match	166904.33829166988	225775.03402636983	168967.14519148896	199765.59274240638	123965.25882860324	909608.0035719879	294806.76486775366	239952.0975400001	4212908.807600927	3459302.14863799	3798079.272994022	4880414.957303705	0.106303585584001	-3.2337378355816955	0.0175086789112463	0.944444444444444	1.09274132564893
Com_889_neg	5-Methyluridine	C10 H14 N2 O6	258.08479	2.383	257.07761	No results	No results	Full match	18838010.626360223	18410753.07602646	13398465.5987383	18583560.951917615	21843718.84992841	23627939.284421947	40613680.73008017	45591646.902904406	49634424.13869293	59668461.04618016	56952434.47581882	78198194.64453556	0.346890613041059	-1.5274472934742052	8.12513328268351e-06	1	1.44615244753441
Com_891_neg	2-(acetylamino)-4-(methylthio)butanoic acid	C7 H13 N O3 S	191.06133	5.358	190.05408	Full match	Partial match	Full match	55353726.83251435	66888029.166077554	74836759.14379418	71195743.72373737	75071523.25494811	78928317.05525787	86681342.08531201	72849664.97662179	72631942.40840311	79887328.52552539	65312402.558832034	63053404.452194646	0.958807167930128	-0.06068740044078949	0.564194846308284	0.444444444444444	0.307140179733608
Com_9_neg	UDP-N-acetylglucosamine	C17 H27 N3 O17 P2	607.08099	2.077	606.07343	Full match	Full match	Full match	3729345174.021791	3303213831.8259544	5154255331.820389	4612080999.026792	3855105612.725673	2825687465.796466	2850902826.978546	2040686683.9459736	2216262823.4159336	2501870985.4281697	1748790782.6167977	1340621504.5539858	1.84892020543403	0.8866829631365373	0.00143461558236406	0.972222222222222	1.25613004260471
Com_9077_neg	(R)-3-Hydroxy myristic acid	C14 H28 O3	244.20321	8.428	243.19591	No results	Full match	No results	1403216.3976719226	565190.1003339959	741741.8218752673	785567.0991112256	807125.5927748989	759814.3085654392	1004075.4767278685	668006.5196675056	1514284.5751568305	1480394.970334041	1487964.8282417082	4600611.10273907	0.470710968679926	-1.0870866232586254	0.0771399481033298	0.833333333333333	0.846036756650467
Com_9129_neg	L-Tryptophan	C11 H12 N2 O2	204.08966	4.835	203.08238	No results	No results	Full match	2081646.6625292308	2234469.1035179077	2373016.5082690986	3138873.3607461094	2103928.150988254	2532444.3383535626	2605022.015494537	2974636.986488084	2733997.1495181113	3375328.415763459	4390583.163177675	3657455.6209601336	0.732855095060558	-0.4484001275022216	0.0142503713453067	0.916666666666667	1.08042938368761
Com_9137_neg	N-Acetyl-D-tryptophan	C13 H14 N2 O3	246.09997	5.729	245.0927	No results	No results	Full match	1548677.4263702848	2659226.7638257565	1941515.7425933622	1983599.4223834975	1920018.1503919489	1979275.2638176898	4267160.003153299	4313502.49528233	3101917.1626772415	3136787.690871943	2216210.6978548127	2388340.9411770743	0.619458553907032	-0.6909203356418481	0.00852988589556151	0.944444444444444	1.14532865418202
Com_925_neg	L-Leucyl-L-alanine Hydrate	C9 H18 N2 O3	202.13138	2.723	201.12416	No results	No results	Full match	36173619.02687817	39715246.49620448	32821795.576469228	54563691.603053905	47845211.96243123	45414844.398803756	61959204.22325394	63313425.5254914	52561704.0553493	57117980.462039165	72826290.21249105	59020170.54094399	0.69938731134027	-0.5158364727615479	0.00329670374817523	0.972222222222222	1.22462094525515
Com_9272_neg	D-3-Phenyllactic acid	C9 H10 O3	166.06265	5.803	165.05537	No results	No results	Full match	1390656.590160131	1561713.5596341914	1045986.3566071003	1570430.6540951536	1876966.6158036005	1305826.4818308605	4275648.877508784	3468025.8906646026	3586900.794189165	3445992.44692787	3070633.371482474	4437905.708104983	0.392709813923165	-1.3484644430980564	5.5162470264218e-06	1	1.46624132032896
Com_9358_neg	ADP-ribose	C15 H23 N5 O14 P2	559.06998	5.113	558.06213	No results	No results	Full match	3085644.0293779355	2548403.2395565044	3499109.840493049	3244809.074171765	4973306.129668571	3416266.6390550816	2730155.927278816	2234991.0769093814	799373.8267699383	4579139.8038883675	2261816.7632118445	1718613.341866577	1.44983296527426	0.5358866974460258	0.103755692637371	0.833333333333333	0.793179384188307
Com_9422_neg	DL-Serine	C3 H7 N O3	105.04232	1.27	140.01169	No results	No results	Full match	985456.3410874533	896470.897863377	1113091.133054474	921749.5686101633	834685.6814229141	1029301.3470230631	4792077.413032991	3248943.283403187	4402937.847689609	4128660.8364486154	3889863.7776892567	4305746.770065378	0.233393948045097	-2.099160942747522	3.01991735206043e-09	1	1.53000459941684
Com_9425_neg	LPC 17:0	C25 H52 N O7 P	555.35277	9.679	554.34491	No results	Invalid mass	No results	4290996.721223368	1202951.4676851407	1076008.503666033	1518608.6516176602	1346338.671196944	1426868.3105479253	476945.2650378114	206463.64668656804	357533.39963990694	439997.5692847209	607439.4295935357	1076457.9550045754	3.43201606136578	1.7790563044687349	0.00236302847863053	0.972222222222222	1.21619784291197
Com_9517_neg	Trehalose	C12 H22 O11	342.11604	2.173	341.10876	No results	No results	Full match	2084849.548306922	1990137.7965734617	3112024.464726554	3121102.2593153333	1824461.6588514997	3002427.2173203276	2850570.1073186602	4017455.214682112	2063154.212641687	3143017.1331405854	2936676.229215401	2816475.6601590854	0.84897666619176	-0.23620319250132646	0.234311894649073	0.638888888888889	0.577672829048257
Com_960_neg	LPC 18:0	C26 H54 N O7 P	569.3686	10.184	568.36145	No results	Invalid mass	No results	61828416.583387576	20942879.730506606	19957311.12747682	27857297.976924162	39443710.40757781	29786443.105160736	9151961.223673632	5337882.265360616	7041241.8867150545	8182639.4844630975	14747449.993132899	16835466.48242853	3.25982067820766	1.7047926044023374	0.000783335463316826	1	1.28537720041425
Com_969_neg	L-Aspartic acid	C4 H7 N O4	133.03721	1.44	132.02979	Full match	Full match	Full match	40621195.785612024	37023162.69946454	43517734.195179276	37665197.75248693	41035267.93579311	42095931.33369907	57458629.47195365	33242523.327921093	66025122.97091059	55169612.52088587	69116311.92290191	51981793.327932954	0.726615177433671	-0.4607365940120206	0.0390449443000959	0.833333333333333	0.99821605707808
Com_9743_neg	Riboflavin-5-phosphate	C17 H21 N4 O9 P	456.10444	5.44	455.09717	No results	No results	Full match	2002136.5664733008	2554635.278829873	3680669.311436052	2570594.9126764415	3679620.7204443053	4137062.4203810357	4055351.0162198544	3865185.7701542727	3675105.8189365636	4003700.1789337164	3511902.7884233054	3331034.758548146	0.829894241376851	-0.2690005983828422	0.12291549231631	0.666666666666667	0.784066551903214
Com_9827_neg	N3-(2-morpholinophenyl)-2-oxo-2H-chromene-3-carboxamide	C20 H18 N2 O4	350.12999	7.644	349.12265	Invalid mass	No results	No results	3999109.5827505398	1654047.314307401	1089075.4760399912	1567324.4540304795	1988141.5921651637	1590370.51468758	283824.2858806732	161318.58510413696	237624.70367479377	195877.57053015253	269255.7109154169	605062.4340493543	6.78169873878716	2.7616466974109253	2.10744883267869e-05	1	1.42259132514129
Com_9838_neg	Myristic Acid	C14 H28 O2	228.20852	9.561	227.20114	Full match	No results	Full match	3103540.0790705294	786523.8419363257	1178582.5772165314	986012.7950522018	1566824.8517800684	1318226.4610009552	755711.1493121792	531958.5799591009	637594.8163840887	590096.5047047493	1414262.9092599961	569583.0117655175	1.98695251472359	0.990557394685524	0.0256713569420819	0.888888888888889	1.00703048339269
Com_985_neg	2,3-Dinor prostaglandin E1	C18 H30 O5	362.17971	2.934	361.17242	Invalid mass	No results	No results	61093483.94263713	55539900.94110155	49652935.1362213	53906773.29896524	54811082.98567417	48185623.392060265	42272126.26674816	65333887.52758476	55108091.931366086	67518915.64166908	68103027.03011401	60563665.80065848	0.900501691450871	-0.15119910887741939	0.284829958946248	0.75	0.530194399675244
Com_987_neg	4-amino-2-(4-chlorophenyl)-6-(methylthio)pyrimidine-5-carbonitrile	C12 H9 Cl N4 S	276.02417	1.25	275.017	Full match	No match	No match	26291614.090541307	34690925.41096285	25910956.069354333	15493042.262624806	30649565.09294547	28408681.70188404	46532167.44932192	40062077.726536885	72764764.7940466	59636923.85001241	38886389.80184857	43238004.547165446	0.536147079840257	-0.8992992691137568	0.0021511859651972	1	1.22876923923701
Com_989_neg	Glu-Gln	C10 H17 N3 O6	275.11127	1.478	274.10394	No results	Full match	No results	40646038.07156967	36402210.553375736	39850961.92631841	37118589.49496544	36855761.5362034	38006670.738446794	56406961.31679794	34629404.36236058	59557752.11197257	77114552.87655596	62353267.15056485	55146848.255462274	0.663019718947725	-0.5928763165479213	0.0154688277294232	0.833333333333333	1.1475928491363
Com_9938_neg	D-Proline	C5 H9 N O2	115.06305	1.475	114.05579	No results	No results	Full match	1364047.7186440546	2027811.4621611426	2118458.4452271895	1920822.535160816	2135875.418098685	2267708.5985406907	2658639.8278574417	2324722.7692302414	2919565.5006945077	3678188.3557492374	3293020.761872205	3928643.9814310833	0.629413492288303	-0.6679199898945082	0.00198444753061365	1	1.25212470894867
Com_996_neg	Ala-trp	C14 H17 N3 O3	275.12661	5.161	274.11935	No results	No results	Full match	54321725.619832486	54119281.79329178	61139702.01201214	54127842.41549739	63562876.76296474	68060387.47718932	64264816.50449687	50078890.47983386	66486649.83800473	76655850.38895173	42679099.33853405	54857758.43659525	1.00086966488891	0.0012541159711603354	0.877608643989404	0.527777777777778	0.114767020700078
