# Supplementary material for: Comparative multiomics analysis of cell physiological state after culture in a basket bioreactor
Source: Sci Rep. 2022 Nov 23;12:20161. doi: 10.1038/s41598-022-24687-4 (PMC9686226; doi:10.1038/s41598-022-24687-4)
Supplement: Supplementary file 1 — Supplementary Information 1. [file 41598_2022_24687_MOESM1_ESM.zip › raw data/Metabolomics raw data/3.MetDiffScreening/EG.vs.CG/EG.vs.CG_neg_diff.anno.xls]

ID	Name	Other_name(Kegg_name)	Formula	Molecular Weight	RT [min]	Kegg_ID	KEGG_pathway	HMDB_ID	Lipidmaps_ID	SuperClass(HMDB)	Class(HMDB)	SubClass(HMDB)	CATEGORY(Lipidmaps)	MAIN_CLASS(Lipidmaps)	SUB_CLASS(Lipidmaps)	mzCloud_Results	mzVault_Results	MassList_Results	m/z	neg_ME1_1	neg_ME1_2	neg_ME1_3	neg_ME1_4	neg_ME1_5	neg_ME1_6	neg_MC2_1	neg_MC2_2	neg_MC2_3	neg_MC2_4	neg_MC2_5	neg_MC2_6	FC	log2FC	Pvalue	ROC	VIP	Up.Down
Com_31_neg	N-(4-chlorophenethyl)-N'-(4-chlorophenyl)urea	--	C15 H14 Cl2 N2 O	354.05573	6.139	--	--	--	--	--	--	--	--	--	--	Invalid mass	No results	No results	353.04834	1201574591.872386	1316890674.3759677	1335113106.279355	1312722208.221868	1338659486.7930388	1362883735.9739645	674837896.650054	585246794.3479024	632924238.243245	621263079.6814777	621342836.457456	608332283.7000151	2.10148368346474	1.0714082550262238	8.14141299172166e-11	1	1.53901757939408	up
Com_1828_neg	Taurine	Taurine; 2-Aminoethanesulfonic acid; Aminoethylsulfonic acid	C2 H7 N O3 S	125.01437	1.349	cpd:C00245	map00120 Primary bile acid biosynthesis;map00430 Taurine and hypotaurine metabolism;map00920 Sulfur metabolism;map01100 Metabolic pathways;map02010 ABC transporters;map04080 Neuroactive ligand-receptor interaction	HMDB0000251	--	Organic acids and derivatives	Organic sulfonic acids and derivatives	Organosulfonic acids and derivatives	--	--	--	No results	No results	Full match	124.0071	2602022.762938645	2676907.6378251347	3601726.9564130185	2737481.198682967	3831025.506583703	2920184.377309459	40954788.86398279	29091608.444215562	32326682.54116459	33638625.63588826	28384119.08032226	30322422.720829144	0.0943380946354465	-3.4060157270008324	1.97160697308741e-10	1	1.53694926580106	down
Com_9422_neg	DL-Serine	--	C3 H7 N O3	105.04232	1.27	--	--	HMDB0003406	--	Organic acids and derivatives	Carboxylic acids and derivatives	Amino acids, peptides, and analogues	--	--	--	No results	No results	Full match	140.01169	985456.3410874533	896470.897863377	1113091.133054474	921749.5686101633	834685.6814229141	1029301.3470230631	4792077.413032991	3248943.283403187	4402937.847689609	4128660.8364486154	3889863.7776892567	4305746.770065378	0.233393948045097	-2.099160942747522	3.01991735206043e-09	1	1.53000459941684	down
Com_4_neg	D-(-)-Mannitol	--	C6 H14 O6	182.07868	1.396	--	--	HMDB0000765	--	Organic oxygen compounds	Organooxygen compounds	Carbohydrates and carbohydrate conjugates	--	--	--	Full match	Full match	Full match	217.04807	2823950779.581557	2912695454.6016245	3369203992.358329	2813660277.8615947	3269449374.989851	3186202818.922747	8069397775.975929	6806467211.232767	7452600969.425819	6540839509.741208	7080790160.210584	6903827013.113187	0.428786014592118	-1.2216702436803821	3.54598107314825e-09	1	1.52637447493051	down
Com_63_neg	DL-Malic acid	--	C4 H6 O5	134.02118	1.53	--	--	--	--	--	--	--	--	--	--	Full match	Full match	Full match	133.01382	437901539.4781802	443010791.4964749	418301802.370308	401675839.391621	472586702.90521437	504753151.8953372	862029063.4424595	855817895.7416499	807957331.4169025	978231158.300496	791209361.9919095	871205101.5453894	0.518388811065215	-0.9478935155439399	5.47443323675874e-08	1	1.50968771624257	down
Com_2705_neg	S-Lactoylglutathione	--	C13 H21 N3 O8 S	379.10442	4.889	--	--	HMDB0001066	--	Organic acids and derivatives	Carboxylic acids and derivatives	Amino acids, peptides, and analogues	--	--	--	Full match	Full match	Full match	378.09692	19346047.577766683	20123665.690563187	19204724.469130337	25458695.394829825	25232230.508131277	24209270.39881056	6384932.996263016	6633746.472999986	6722329.95762781	8282542.316493101	9244862.607544146	8415493.785938632	2.92388807102599	1.5478880847286258	1.88079382318143e-07	1	1.51338877450164	up
Com_20_neg	D-Mannitol 1-phosphate	D-Mannitol 1-phosphate	C6 H15 O9 P	262.04474	1.586	cpd:C00644	map00051 Fructose and mannose metabolism	HMDB0001530	--	Organic oxygen compounds	Organooxygen compounds	Carbohydrates and carbohydrate conjugates	--	--	--	Full match	Full match	No results	261.03741	469484680.96138686	553087841.3452461	654111048.3354254	588930913.116439	505547203.85681474	641695057.819223	1782643725.2441747	1664753555.764956	1885483852.1158302	1745288700.7468896	1915754398.0044327	1890552449.6440988	0.313552671873409	-1.673220281628172	3.06750646312291e-07	1	1.52430637002976	down
Com_10859_neg	(2E)-N-(4-acetamidobutyl)-3-(4-hydroxy-3-methoxyphenyl)prop-2-enamide	--	C16 H22 N2 O4	307.15985	8.408	--	--	--	--	--	--	--	--	--	--	Invalid mass	No results	No results	306.15256	3299409.4747099876	1548412.5956396998	1461431.2891805246	1421056.3259363046	1926221.87984711	1456174.8435392904	275364.96908751846	215757.8260854135	221602.74531417046	253038.8100682183	254125.0585006567	441440.42892352474	6.68904281064868	2.7417997787097814	9.94706428436158e-07	1	1.48340925399231	up
Com_1399_neg	methadone-d9	--	C21 H18 [2]H9 N O	317.95465	1.221	--	--	--	--	--	--	--	--	--	--	Invalid mass	No results	No results	316.94751	44679135.86253931	36129916.80791091	59531388.64023055	45544583.89897899	41826994.986520894	46854413.919170395	19359956.035834465	16157821.506556844	19302268.69198767	19427091.215583805	16390112.315016272	15094620.955275154	2.5968180856442	1.376744952741259	1.07957961293368e-06	1	1.49158200227685	up
Com_9272_neg	D-3-Phenyllactic acid	--	C9 H10 O3	166.06265	5.803	--	--	HMDB0000748	--	Phenylpropanoids and polyketides	Phenylpropanoic acids	-	--	--	--	No results	No results	Full match	165.05537	1390656.590160131	1561713.5596341914	1045986.3566071003	1570430.6540951536	1876966.6158036005	1305826.4818308605	4275648.877508784	3468025.8906646026	3586900.794189165	3445992.44692787	3070633.371482474	4437905.708104983	0.392709813923165	-1.3484644430980564	5.5162470264218e-06	1	1.46624132032896	down
Com_13522_neg	10-Hydroxydecanoic acid	10-Hydroxydecanoic acid; 10-Hydroxydecanoate	C10 H20 O3	188.14088	6.929	cpd:C02774	--	HMDB0244272	--	Organic acids and derivatives	Hydroxy acids and derivatives	Medium-chain hydroxy acids and derivatives	--	--	--	No results	No results	Full match	187.13348	453667.8690091586	438976.85094253416	624322.0191115323	571057.0846467329	430525.3856015017	557407.6453798675	1158603.431592054	1165682.277592659	1248373.3399531702	1167990.412855381	1818881.7329502057	1717310.45600654	0.371634131038169	-1.4280450893500716	5.80666687090088e-06	1	1.45785910155208	down
Com_1170_neg	Gluconic acid	--	C6 H12 O7	150.05242	1.467	--	--	HMDB0000625	--	Organic oxygen compounds	Organooxygen compounds	Carbohydrates and carbohydrate conjugates	--	--	--	Invalid mass	Invalid mass	No match	149.04517	17182802.992810454	17776757.65185689	16192188.855430992	15796301.317006472	16289740.947234554	14173203.122104071	41010498.02479598	36838129.375551745	61055764.06563526	45780766.02844259	46857111.0926194	38642023.48664936	0.360535374350609	-1.4717872767625504	6.32722839044193e-06	1	1.50101487615639	down
Com_889_neg	5-Methyluridine	--	C10 H14 N2 O6	258.08479	2.383	--	--	HMDB0000884	--	Nucleosides, nucleotides, and analogues	Pyrimidine nucleosides	-	--	--	--	No results	No results	Full match	257.07761	18838010.626360223	18410753.07602646	13398465.5987383	18583560.951917615	21843718.84992841	23627939.284421947	40613680.73008017	45591646.902904406	49634424.13869293	59668461.04618016	56952434.47581882	78198194.64453556	0.346890613041059	-1.5274472934742052	8.12513328268351e-06	1	1.44615244753441	down
Com_345_neg	Reduced nicotinamide adenine dinucleotide	NADH; DPNH; Reduced nicotinamide adenine dinucleotide	C21 H29 N7 O14 P2	665.12471	3.219	cpd:C00004	map00190 Oxidative phosphorylation;map01100 Metabolic pathways;map04020 Calcium signaling pathway;map04925 Aldosterone synthesis and secretion	HMDB0001487	--	Nucleosides, nucleotides, and analogues	(5'->5')-dinucleotides	-	--	--	--	No results	Full match	Full match	664.11743	39169604.05442582	62602790.41533514	36546379.251616	52018160.12599309	57555094.921890326	49956712.160982385	103524182.74827765	163045814.1922247	191250014.58831844	128172866.72092873	111066024.37283228	170423572.50404918	0.343348424285763	-1.5422547521560548	1.47196375990724e-05	1	1.43284242987516	down
Com_100_neg	Guanosine triphosphate (GTP)	--	C10 H16 N5 O14 P3	522.98975	1.609	--	--	--	--	--	--	--	--	--	--	Full match	Full match	Full match	521.98254	59094354.40736646	32680724.62863802	41751482.07515399	23456152.687375255	24338987.159764513	37294667.85789434	283131306.80928326	503884858.65208715	276148856.82178503	232477106.9614364	238787540.83599263	113021114.05104299	0.132699787406047	-2.91376203547155	1.72757166683777e-05	1	1.46536888236188	down
Com_3920_neg	Cystine	Cystine; Dicysteine; alpha-Diamino-beta-dithiolactic acid	C6 H12 N2 O4 S2	240.02356	1.6	cpd:C01420	--	HMDB0250712	--	Organic acids and derivatives	Carboxylic acids and derivatives	Amino acids, peptides, and analogues	--	--	--	No results	No results	Full match	239.01628	6424649.487708724	6685028.723917842	6385389.909499524	7091600.962204858	7967397.102164299	6993147.029678778	17096856.0502987	12042214.608203491	13092531.67708142	14374889.105091214	11330740.434171366	15619343.954261364	0.497234512100491	-1.0080016603065793	1.75392096947767e-05	1	1.46685123873822	down
Com_17_neg	L-Iditol	L-Iditol	C6 H14 O6	182.07868	1.368	cpd:C01507	--	HMDB0011632	--	Organic oxygen compounds	Organooxygen compounds	Carbohydrates and carbohydrate conjugates	--	--	--	Full match	Full match	Full match	181.07137	604026575.9594979	568386148.0008004	758577773.1676011	749333573.7031041	910451862.0530024	757549600.4597272	1493903313.5371606	2188751657.13472	2218513203.8006406	1310809011.1936042	2276340260.4606853	2158723440.6674485	0.373341656100305	-1.421431606614707	1.95952549818681e-05	1	1.43641038814194	down
Com_1478_neg	Gamma-Glu-Leu	--	C11 H20 N2 O5	260.13681	5.622	--	--	HMDB0011171	--	Organic acids and derivatives	Carboxylic acids and derivatives	Amino acids, peptides, and analogues	--	--	--	No results	No results	Full match	259.12949	17265738.522705596	16926520.949711375	21046635.420266036	20364950.777024418	20143863.697641075	20417255.86772892	32912840.852348316	29472488.503511433	37391826.88372639	41249531.485194735	44477961.08153315	42479859.6408742	0.509530081786178	-0.972760771729604	2.0483468661448e-05	1	1.45138282087749	down
Com_9827_neg	N3-(2-morpholinophenyl)-2-oxo-2H-chromene-3-carboxamide	--	C20 H18 N2 O4	350.12999	7.644	--	--	--	--	--	--	--	--	--	--	Invalid mass	No results	No results	349.12265	3999109.5827505398	1654047.314307401	1089075.4760399912	1567324.4540304795	1988141.5921651637	1590370.51468758	283824.2858806732	161318.58510413696	237624.70367479377	195877.57053015253	269255.7109154169	605062.4340493543	6.78169873878716	2.7616466974109253	2.10744883267869e-05	1	1.42259132514129	up
Com_14097_neg	Nonadecanoic acid	Nonadecanoic acid; Nonadecylic acid	C19 H38 O2	298.2865	11.042	cpd:C16535	--	HMDB0000772	LMFA01010019	Lipids and lipid-like molecules	Fatty Acyls	Fatty acids and conjugates	Fatty Acyls [FA]	Fatty Acids and Conjugates [FA01]	Straight chain fatty acids [FA0101]	No results	No results	Full match	297.27917	1660202.8144181678	467822.26619766647	552511.3318658688	548617.4736709388	729300.6307760008	544793.6742549415	94197.8227574831	87438.38401237484	118534.33262587142	107178.10776879196	203098.29939030658	65833.9135313289	6.65884317738917	2.735271563601969	2.38439381917889e-05	1	1.42401208071717	up
Com_15437_neg	LPE 24:2	--	C29 H56 N O7 P	561.37868	11.071	--	--	--	--	--	--	--	--	--	--	No results	Full match	No results	560.3714	1128729.3557756357	560479.1803529498	464520.7800879113	298248.6225048602	502054.91520665505	450646.9896084655	90929.42314414588	77386.21002220827	124728.44381908476	76733.49432631831	78685.22479005322	68271.78860477208	6.58883679223786	2.7200237911523324	3.01429137803622e-05	1	1.45920598534323	up
Com_132_neg	5-oxoproline	--	C5 H7 N O3	129.0423	2.294	--	--	HMDB0000267	--	Organic acids and derivatives	Carboxylic acids and derivatives	Amino acids, peptides, and analogues	--	--	--	No results	No results	Full match	128.03488	138281839.28423283	107323647.574131	170640275.072791	146418261.1550329	169187417.71889344	137415275.1490257	369867231.1095728	292198907.4463755	261771950.14151943	405168254.5719183	253508905.20357224	415467672.6340512	0.435072145397759	-1.2006734406448543	4.00934631318874e-05	1	1.41485734604431	down
Com_464_neg	Maltitol	--	C12 H24 O11	344.13128	1.434	--	--	HMDB0002928	--	Lipids and lipid-like molecules	Fatty Acyls	Fatty acyl glycosides	--	--	--	No results	Full match	Full match	343.12384	61009059.67076438	77916098.18177842	76970241.19946933	59848462.79249684	65014427.1714345	69605554.9961946	145869333.52772528	98756536.89669967	148600345.70031762	118313307.4906674	119254505.22584926	111065424.44548726	0.553155779297622	-0.8542422665587625	4.07974192815426e-05	1	1.42208618893631	down
Com_12075_neg	9-HpOTrE	--	C18 H30 O4	310.21391	7.247	--	--	--	LMFA02000108	--	--	--	Fatty Acyls [FA]	Octadecanoids [FA02]	Other Octadecanoids [FA0200]	No results	No results	Full match	309.20682	2561283.3138336036	2475365.3155455315	2536830.7891360475	2173147.900362091	2553226.6131684943	2191827.6553218984	589406.0984625531	802515.8154827	777170.5737990257	821844.1351350686	489860.2030909	1033543.550535469	3.21014375938236	1.6826379067880584	5.02730024244419e-05	1	1.48417793453251	up
Com_10641_neg	(��)19(20)-DiHDPA	--	C22 H34 O4	362.24525	7.717	--	--	--	--	--	--	--	--	--	--	Full match	No results	No results	361.2381	258137.02674167693	418637.61379282677	490845.6769675705	236474.4650068975	175815.01988068377	259187.9353601833	1978028.6410807476	935726.285221848	2381568.7281700596	2344340.448689039	1003697.9396256163	3443888.394223766	0.152151868395027	-2.7164160449146464	5.73161313599654e-05	1	1.40636229753195	down
Com_1781_neg	LPE 20:1	--	C25 H50 N O7 P	507.33159	10.147	--	--	--	LMGP02050046	--	--	--	Glycerophospholipids [GP]	Glycerophosphoethanolamines [GP02]	Monoacylglycerophosphoethanolamines [GP0205]	No results	Full match	No results	506.32434	37906510.09799764	13486118.709641337	15527899.20232624	11389408.47161352	16034846.595676286	16459195.695017606	5018679.540068835	3944058.3023779215	3939443.5174779026	3521723.681980715	5537773.069881363	2255961.681525584	4.57534176401744	2.1938795123229258	5.93419463463138e-05	1	1.40736738880329	up
Com_2338_neg	LPE 16:1	--	C21 H42 N O7 P	451.26921	8.61	--	--	--	LMGP02050037	--	--	--	Glycerophospholipids [GP]	Glycerophosphoethanolamines [GP02]	Monoacylglycerophosphoethanolamines [GP0205]	No results	Full match	No results	450.26193	28029425.658363365	8479036.698348882	11802981.460265161	9520444.058696615	14180416.398986042	14524326.834739171	3126150.077954909	2199244.20666118	2482788.349149146	2328582.206722759	3870513.583763319	2878153.8901181254	5.12492837010497	2.357531840556325	6.28500308587352e-05	1	1.43766651666602	up
Com_5321_neg	Arachidic acid	Icosanoic acid; Eicosanoic acid; Arachidic acid	C20 H40 O2	312.30218	11.411	cpd:C06425	map01040 Biosynthesis of unsaturated fatty acids	HMDB0002212	LMFA01010020	Lipids and lipid-like molecules	Fatty Acyls	Fatty acids and conjugates	Fatty Acyls [FA]	Fatty Acids and Conjugates [FA01]	Straight chain fatty acids [FA0101]	No results	No results	Full match	311.29471	10577240.671920387	3383069.6678174944	2283506.5900732987	2973651.893859987	4199753.0815997645	3217671.606385303	869803.7011566956	459349.06737796863	670551.9902601022	589532.5404239564	1200173.393300105	467147.4415367846	6.25737806763578	2.6455582735794336	0.000100768948871218	1	1.39329136513172	up
Com_11269_neg	(��)14(15)-DiHET	--	C20 H34 O4	338.2452	7.625	--	--	--	--	--	--	--	--	--	--	Full match	No results	No results	337.23801	712071.1350976826	443887.9143047888	378464.77650741907	599941.9329082778	559534.1487187195	535641.6663326705	1484872.9459738878	1088162.7222335348	1921755.9314451846	2283167.230112761	1463072.51429149	3062603.78885796	0.285708228892273	-1.8073855058965613	0.00010468851032425	1	1.40355739454691	down
Com_3926_neg	N-Acetylhistamine	4-(beta-Acetylaminoethyl)imidazole; N-Acetylhistamine	C7 H11 N3 O	153.0898	1.483	cpd:C05135	map00340 Histidine metabolism	HMDB0013253	--	Organic acids and derivatives	Carboxylic acids and derivatives	Carboxylic acid derivatives	--	--	--	No results	No results	Full match	152.08266	14296792.33545106	11897052.463774515	12721601.346830657	15333439.730065703	17725224.030754384	16777835.720343336	9061787.882482132	8012169.082401956	8807984.239282362	9834966.87838808	7773993.750253212	9589593.259266969	1.67202558064442	0.7415969196595477	0.000113887431690417	1	1.41284404634404	up
Com_8098_neg	4-(octyloxy)benzoic acid	--	C15 H22 O3	268.167	7.17	--	--	--	--	--	--	--	--	--	--	Invalid mass	No results	No results	267.1601	3447215.5053202887	2584078.646550614	3074562.2430709135	3298022.4483808298	2828083.3098598346	3642920.8839013567	4209177.837887756	4464836.18279465	5793524.777055417	5363543.349839811	4522225.589602386	5516918.802688186	0.631896213170371	-0.6622404748398768	0.00011891033156713	1	1.36863286898647	down
Com_1822_neg	LPE 22:2	--	C27 H52 N O7 P	533.34737	10.37	--	--	--	LMGP02050056	--	--	--	Glycerophospholipids [GP]	Glycerophosphoethanolamines [GP02]	Monoacylglycerophosphoethanolamines [GP0205]	No results	Full match	No results	532.34015	36823294.92340344	12643935.442247398	13601139.311410371	10151104.117178116	16829761.983405594	12000759.434052778	4905214.3584414115	3799546.355072432	3497071.972940821	2991903.6444297656	4896671.069067883	1817502.6928294408	4.65813465453838	2.2197523447069742	0.000128214514378326	1	1.38168518944603	up
Com_16591_neg	Mag (18:1)	--	C21 H40 O4	356.29204	10.635	--	--	--	--	--	--	--	--	--	--	No results	No results	Full match	355.28476	790301.3811942588	294925.0793633929	252095.32294113236	367780.47340033966	474588.17521851324	334988.573642009	106175.89812676745	91780.86554152012	84091.85134571345	96733.35095101513	72643.25084910872	78704.7541614353	4.74351412566255	2.2459562433586786	0.000130417157461101	1	1.44545205366835	up
Com_6043_neg	(��)9-HpODE	--	C18 H32 O4	312.22948	7.456	--	--	--	--	--	--	--	--	--	--	Full match	No results	Full match	311.22217	8088222.160931845	8849570.868950902	8736068.587303238	8964722.651542142	8238350.185374226	8598771.72531534	2496973.7305104304	2416712.8827085244	3545260.976715537	2721222.788352	1747438.1552694256	3746979.779402034	3.08707508774987	1.6262405744356758	0.000130555845323572	1	1.48217622103832	up
Com_2200_neg	N1-{3-[2-(2-pyridyl)ethyl]phenyl}-4-chlorobenzene-1-sulfonamide	--	C19 H17 Cl N2 O2 S	372.06628	5.795	--	--	--	--	--	--	--	--	--	--	Invalid mass	No results	No results	371.05902	30088172.120966867	20521066.63485757	20381114.19025288	20878663.19493503	17768302.19086674	21527044.772172127	11797358.56451591	9074276.370538136	11729709.199139198	12656159.759825915	14852482.939802159	13579587.85941545	1.77995820507958	0.8318433658926085	0.000180864119603381	1	1.35324547381262	up
Com_1099_neg	LPE 18:2	--	C23 H44 N O7 P	477.28473	8.906	--	--	--	LMGP02050041	--	--	--	Glycerophospholipids [GP]	Glycerophosphoethanolamines [GP02]	Monoacylglycerophosphoethanolamines [GP0205]	No results	Full match	Full match	476.27734	50580665.862711705	20998824.887183618	25110288.179518577	19464656.141640984	29373940.002281714	31146839.03728435	10136456.287259948	6576147.394429205	8109744.513528622	8024777.49013515	16724395.194682712	8448404.393641565	3.04507827745818	1.6064793148472758	0.000185167831315502	1	1.35242669435501	up
Com_74_neg	Guanosine monophosphate (GMP)	--	C10 H14 N5 O8 P	363.05738	1.84	--	--	--	--	--	--	--	--	--	--	Full match	Full match	Full match	362.05008	605984994.0646164	592435241.15345	722247080.6858824	792041813.1112378	567986956.8076127	882187965.7797929	271867799.18961227	179036503.33223927	327181571.14987546	313397468.30927485	355036877.2016641	391504310.89177877	2.26486860402999	1.1794273549898366	0.000200760260215798	1	1.40285020661758	up
Com_6_neg	Adenosine triphosphate (ATP)	--	C10 H16 N5 O13 P3	506.99475	1.789	--	--	--	--	--	--	--	--	--	--	Full match	Full match	Full match	505.98746	409126652.61534685	389570987.5707549	333983879.05676883	336687660.3210827	368666351.0331985	366341536.42100924	2133080836.122635	5116654217.951883	3324157167.424175	1474626321.772848	2266882990.549523	1339315556.2257118	0.140812322211795	-2.828154507957586	0.000232189374223975	1	1.46671926559777	down
Com_461_neg	N-(4-chlorophenethyl)-1-adamantanecarboxamide	--	C19 H24 Cl N O	317.15814	2.961	--	--	--	--	--	--	--	--	--	--	Invalid mass	No results	No results	316.15076	33054799.1164991	19271433.70874622	5766792.042735191	22936958.46087112	17629500.376383133	14875396.048865948	40930437.45979822	95105318.73539007	148839940.6891692	83099658.17476904	111336579.03945419	105501145.78470366	0.194138749045694	-2.3648399939572866	0.0002860283035641	1	1.35004247273148	down
Com_10399_neg	LPC 20:0	--	C28 H58 N O7 P	597.40031	10.361	--	--	--	LMGP01050045	--	--	--	Glycerophospholipids [GP]	Glycerophosphocholines [GP01]	Monoacylglycerophosphocholines [GP0105]	No results	Invalid mass	No results	596.39288	3584741.7404876524	1135231.230007346	1693923.5487643334	1849375.5601380288	2148462.9703047634	1943330.517134401	515541.45194280654	196716.0026499041	392121.84641296073	172397.91527089552	558324.0278992886	731766.3891903575	4.81328503512819	2.267021859951407	0.000337303695516149	1	1.35436469704151	up
Com_33_neg	Uridine 5'-diphosphate (UDP)	--	C9 H14 N2 O12 P2	404.00145	2.183	--	--	--	--	--	--	--	--	--	--	Full match	Full match	Full match	402.99417	528530555.92857933	527008603.72889715	571541464.9581383	547319227.2046158	519611108.8521655	625504151.6634337	1428465655.1231432	914251752.5559262	808524227.2314395	886053934.6436878	993627754.2588114	957107154.8763945	0.554358419542042	-0.851109044789902	0.000446412916851677	1	1.40481341928652	down
Com_568_neg	Leucylproline	--	C11 H20 N2 O3	228.14705	5.209	--	--	HMDB0011175	--	Organic acids and derivatives	Carboxylic acids and derivatives	Amino acids, peptides, and analogues	--	--	--	Full match	No results	Full match	227.13969	53196349.370133445	60147337.600024395	54395280.58641707	70145130.40270284	63095149.01077597	75095999.03751618	77640108.9521744	84751745.03600784	117568491.64079595	111271393.14936356	106441476.02873017	120470776.19077319	0.608394243872672	-0.7169215913575547	0.000456668692399921	1	1.33551794206985	down
Com_1336_neg	Lysope 16:0	--	C21 H44 N O7 P	453.28483	9.185	--	--	--	--	--	--	--	--	--	--	No results	No results	Full match	452.2774	51096828.006715365	14587783.254395122	18415795.017558515	13814149.632654434	23035639.928367753	24754240.33698657	6760546.561105672	5482467.9504055185	5381125.450990576	5051707.264288843	9274070.29733759	5893504.77749445	3.85019185144971	1.9449303357397592	0.00059379365112951	1	1.35981065152658	up
Com_15621_neg	LPE 19:1	--	C24 H48 N O7 P	493.31584	9.764	--	--	--	LMGP02050019	--	--	--	Glycerophospholipids [GP]	Glycerophosphoethanolamines [GP02]	Monoacylglycerophosphoethanolamines [GP0205]	No results	Full match	Full match	492.30853	1113286.2961769146	380552.7631243441	442024.91892790806	351566.90041514154	488661.32164391666	631105.9087728326	248380.60625631534	156262.70207752418	197741.28537238526	116174.49636206451	256302.85385568056	140657.80899434036	3.05435927974156	1.6108697741894427	0.000707476388673115	1	1.30682629743221	up
Com_1620_neg	Docosahexaenoic acid	(4Z,7Z,10Z,13Z,16Z,19Z)-Docosahexaenoic acid; 4,7,10,13,16,19-Docosahexaenoic acid; Docosahexaenoic acid; Docosahexaenoate	C22 H32 O2	328.23966	9.854	cpd:C06429	map01040 Biosynthesis of unsaturated fatty acids	HMDB0002183	LMFA01031176	Lipids and lipid-like molecules	Fatty Acyls	Fatty acids and conjugates	Fatty Acyls [FA]	Fatty Acids and Conjugates [FA01]	Unsaturated fatty acids [FA0103]	Full match	Full match	No results	327.23233	12272720.505923152	2320744.283649022	2586981.463817738	2952534.266069395	4266332.349192324	3843049.83553928	14959555.97265729	9190149.585070936	19251624.35381697	17187247.195414312	28775467.94658279	24517881.167574726	0.247996882748142	-2.011606108436749	0.000711955862250519	0.972222222222222	1.32724429832699	down
Com_960_neg	LPC 18:0	--	C26 H54 N O7 P	569.3686	10.184	--	--	--	LMGP01050076	--	--	--	Glycerophospholipids [GP]	Glycerophosphocholines [GP01]	Monoacylglycerophosphocholines [GP0105]	No results	Invalid mass	No results	568.36145	61828416.583387576	20942879.730506606	19957311.12747682	27857297.976924162	39443710.40757781	29786443.105160736	9151961.223673632	5337882.265360616	7041241.8867150545	8182639.4844630975	14747449.993132899	16835466.48242853	3.25982067820766	1.7047926044023374	0.000783335463316826	1	1.28537720041425	up
Com_13199_neg	LPE 19:2	--	C24 H46 N O7 P	491.30047	9.326	--	--	--	--	--	--	--	--	--	--	No results	Full match	Full match	490.29315	1874648.4524634117	534816.4743577051	832204.2980563471	703078.617426742	798987.4814794232	886619.220964265	238341.24915012842	258302.5693378852	235150.0191743672	254930.85301625886	611970.8874214994	156850.1855954552	3.20718186969701	1.6813061670225782	0.000850612235554812	0.972222222222222	1.28286288994591	up
Com_361_neg	Thymidine 5'-diphosphate	--	C10 H16 N2 O11 P2	402.02214	1.633	--	--	HMDB0001274	--	Nucleosides, nucleotides, and analogues	Pyrimidine nucleotides	Pyrimidine deoxyribonucleotides	--	--	--	Full match	Full match	Full match	401.01465	167786708.20717227	131389221.34428269	171953620.53127554	166003208.2196737	174322014.53980348	211728475.8183741	76393461.97163416	56142187.03576756	58071395.64369896	61323350.094928205	98984504.47249301	126352402.51501271	2.14383689170443	1.1001951462431636	0.000963301230070411	1	1.3516607157836	up
Com_3385_neg	Corticosterone	Corticosterone; 11beta,21-Dihydroxy-4-pregnene-3,20-dione; Kendall's compound B; Reichstein's substance H	C21 H30 O4	382.19591	1.919	cpd:C02140	map00140 Steroid hormone biosynthesis;map01100 Metabolic pathways;map04923 Regulation of lipolysis in adipocytes;map04925 Aldosterone synthesis and secretion;map05020 Prion diseases	HMDB0001547	LMST02030186	Lipids and lipid-like molecules	Steroids and steroid derivatives	Hydroxysteroids	Sterols [ST]	Steroids [ST02]	C21 steroids (gluco/mineralocorticoids, progestogins) and derivatives [ST0203]	Invalid mass	No results	No results	381.18869	15732537.367758898	14340317.659897791	15811949.941096727	19585729.63940635	15679944.498006176	19375630.41060602	8076209.607251628	11759536.805036169	13387339.915868197	11381700.735284962	11772232.338962942	9680202.60899496	1.521803467597	0.6057820548789362	0.00102894884938791	1	1.30615625497615	up
Com_400_neg	gamma-Glutamylleucine	--	C11 H20 N2 O5	260.13669	5.164	--	--	HMDB0011171	--	Organic acids and derivatives	Carboxylic acids and derivatives	Amino acids, peptides, and analogues	--	--	--	No results	Full match	Full match	259.12939	58768493.97479205	61795736.695504285	54305937.72063253	59928614.84032723	61191668.65348248	65230002.399549484	86208991.55012824	82109135.28633222	128293068.64147428	117313504.07871135	152137810.12718093	117491910.94632041	0.52844432481512	-0.920176612956278	0.00104299554918972	1	1.37282529008254	down
Com_14132_neg	LPE 21:2	--	C26 H50 N O7 P	519.33145	9.996	--	--	--	--	--	--	--	--	--	--	No results	Full match	Full match	518.32385	1643469.2719645747	519852.46110223857	646816.4637211693	567975.2239322098	743055.9504210328	850935.8595341978	334078.671284445	257825.9260818879	123178.74045978233	171746.99199982255	380431.9571442611	90355.89456816399	3.66237377952714	1.8727790391831762	0.00113904977282248	1	1.2866553699418	up
Com_2540_neg	Glycerol-3-phosphate	DL-Glycerol 1-phosphate; Glycerol 1-phosphate; Glycerol-3-phosphate; rac-Glycerol 1-phosphate; DL-Glyceryl 1-phosphate; DL-Glycerol 3-phosphate	C3 H9 O6 P	172.01325	1.586	cpd:C03189	--	HMDB0252849	--	Lipids and lipid-like molecules	Glycerophospholipids	Glycerophosphates	--	--	--	No results	No results	Full match	171.00592	6776237.955964314	6166669.421998385	7251376.741988997	8266078.607248036	8015174.727338978	7700865.770248821	11665509.99264186	14857912.223583767	26496973.55749835	26842235.525143903	16718992.090847015	13696205.602915911	0.400591883503071	-1.3197949042621886	0.00114626676392683	1	1.35479436509249	down
Com_19_neg	Uridine monophosphate (UMP)	--	C9 H13 N2 O9 P	324.03519	1.518	--	--	--	--	--	--	--	--	--	--	Full match	Full match	Full match	323.02789	2244748324.8347635	2302662771.999215	2636278079.4955387	2088726783.8702734	2106389589.692706	1939866478.698678	283321116.7105119	196342230.00921378	397961976.726439	386428941.41526407	1169188828.626899	621008584.2023921	4.36069893187756	2.124559388383086	0.00115896427613746	1	1.39443594249373	up
Com_9_neg	UDP-N-acetylglucosamine	UDP-N-acetyl-alpha-D-glucosamine; UDP-N-acetyl-D-glucosamine; UDP-N-acetylglucosamine	C17 H27 N3 O17 P2	607.08099	2.077	cpd:C00043	map00520 Amino sugar and nucleotide sugar metabolism;map00524 Neomycin, kanamycin and gentamicin biosynthesis;map01100 Metabolic pathways;map04931 Insulin resistance	HMDB0000290	--	Nucleosides, nucleotides, and analogues	Pyrimidine nucleotides	Pyrimidine nucleotide sugars	--	--	--	Full match	Full match	Full match	606.07343	3729345174.021791	3303213831.8259544	5154255331.820389	4612080999.026792	3855105612.725673	2825687465.796466	2850902826.978546	2040686683.9459736	2216262823.4159336	2501870985.4281697	1748790782.6167977	1340621504.5539858	1.84892020543403	0.8866829631365373	0.00143461558236406	0.972222222222222	1.25613004260471	up
Com_7379_neg	Homovanillic acid	Homovanillate; Homovanillic acid; 3-Methoxy-4-hydroxyphenylacetate	C9 H10 O4	182.05773	5.27	cpd:C05582	map00350 Tyrosine metabolism;map01100 Metabolic pathways;map04728 Dopaminergic synapse	HMDB0000118	--	Benzenoids	Phenols	Methoxyphenols	--	--	--	No results	No results	Full match	181.05045	2749035.8352861376	3784708.2631205097	4347435.749063497	3526891.060743729	5013771.438795582	3289522.307770116	6068766.385523122	5160351.61483197	6601049.855745824	5935375.352700046	5797976.715103158	6520986.165650218	0.629393806815996	-0.6679651121833563	0.00155730072477864	1	1.31218177100274	down
Com_790_neg	N-Propionylglycine	--	C5 H9 N O3	131.0579	2.744	--	--	HMDB0000783	--	Organic acids and derivatives	Carboxylic acids and derivatives	Amino acids, peptides, and analogues	--	--	--	No results	No results	Full match	130.05069	42084700.58714125	30473835.218214564	44659357.814330295	42343597.94348185	40124877.13991364	35837007.35150797	47895869.27246611	49266784.481237315	68896419.89927538	66072728.27730839	84536034.7783016	70854094.76630878	0.607767862732812	-0.7184077041696239	0.00166816911880697	1	1.26437745506021	down
Com_8728_neg	Oleic Acid	(9Z)-Octadecenoic acid; (Z)-Octadec-9-enoic acid; Oleate; Oleic acid	C18 H34 O2	282.25528	7.801	cpd:C00712	map00061 Fatty acid biosynthesis;map01040 Biosynthesis of unsaturated fatty acids;map04212 Longevity regulating pathway - worm	HMDB0000207	LMFA01030002	Lipids and lipid-like molecules	Fatty Acyls	Fatty acids and conjugates	Fatty Acyls [FA]	Fatty Acids and Conjugates [FA01]	Unsaturated fatty acids [FA0103]	Full match	No results	No results	281.24802	1018840.4447062424	944281.375298089	2341107.7277269727	1351464.4474465884	1121373.0620767972	1318554.481743987	2394573.762753556	1981900.2667439457	2712746.585478702	2379383.51580696	2917681.7177541726	3443336.2776992945	0.51142228629581	-0.9674130644840184	0.0017859810936991	0.972222222222222	1.26942466097234	down
Com_16820_neg	cis-7-Hexadecenoic Acid	--	C16 H30 O2	254.22407	7.35	--	--	--	--	--	--	--	--	--	--	No results	No results	Full match	253.2168	161418.79068240026	162882.64797812016	133168.08104646174	121850.65993042888	127156.0928806997	122649.4513222926	242302.92223031606	253847.6471788317	478580.79627880675	275261.7399706714	389613.14373318915	715099.9884620296	0.352114293711684	-1.505884301800481	0.0018147606015939	1	1.32607158625675	down
Com_11057_neg	5-S-cysteinyldopa	--	C12 H16 N2 O6 S	316.07237	4.666	--	--	--	--	--	--	--	--	--	--	No results	No results	Full match	315.06519	659580.9698264042	620622.8273110747	318223.8285838792	1141636.0689149261	898460.797248741	707332.716528012	1572684.108668642	2027186.38889501	1391051.8722333198	1089036.3432258042	3082003.4419165617	2472182.6127613205	0.373543332594438	-1.4206524834848409	0.00185554111277353	0.972222222222222	1.23321219053906	down
Com_9938_neg	D-Proline	D-Proline	C5 H9 N O2	115.06305	1.475	cpd:C00763	map00330 Arginine and proline metabolism;map01100 Metabolic pathways	HMDB0003411	--	Organic acids and derivatives	Carboxylic acids and derivatives	Amino acids, peptides, and analogues	--	--	--	No results	No results	Full match	114.05579	1364047.7186440546	2027811.4621611426	2118458.4452271895	1920822.535160816	2135875.418098685	2267708.5985406907	2658639.8278574417	2324722.7692302414	2919565.5006945077	3678188.3557492374	3293020.761872205	3928643.9814310833	0.629413492288303	-0.6679199898945082	0.00198444753061365	1	1.25212470894867	down
Com_987_neg	4-amino-2-(4-chlorophenyl)-6-(methylthio)pyrimidine-5-carbonitrile	--	C12 H9 Cl N4 S	276.02417	1.25	--	--	--	--	--	--	--	--	--	--	Full match	No match	No match	275.017	26291614.090541307	34690925.41096285	25910956.069354333	15493042.262624806	30649565.09294547	28408681.70188404	46532167.44932192	40062077.726536885	72764764.7940466	59636923.85001241	38886389.80184857	43238004.547165446	0.536147079840257	-0.8992992691137568	0.0021511859651972	1	1.22876923923701	down
Com_1608_neg	LPE 20:3	--	C25 H46 N O7 P	503.30063	9.206	--	--	--	LMGP02050066	--	--	--	Glycerophospholipids [GP]	Glycerophosphoethanolamines [GP02]	Monoacylglycerophosphoethanolamines [GP0205]	No results	Full match	No results	502.29312	38612859.565914996	12540040.202485401	14881864.491445877	9978843.776512824	18478831.60873538	19348152.353082612	8083849.107621102	5190440.453778558	6187922.77887187	5936076.556177209	10646714.879933879	3925456.781695177	2.84811809543112	1.5100089679898863	0.00217173069242493	0.972222222222222	1.24350805011616	up
Com_9425_neg	LPC 17:0	--	C25 H52 N O7 P	555.35277	9.679	--	--	--	LMGP01050024	--	--	--	Glycerophospholipids [GP]	Glycerophosphocholines [GP01]	Monoacylglycerophosphocholines [GP0105]	No results	Invalid mass	No results	554.34491	4290996.721223368	1202951.4676851407	1076008.503666033	1518608.6516176602	1346338.671196944	1426868.3105479253	476945.2650378114	206463.64668656804	357533.39963990694	439997.5692847209	607439.4295935357	1076457.9550045754	3.43201606136578	1.7790563044687349	0.00236302847863053	0.972222222222222	1.21619784291197	up
Com_1687_neg	3-benzyl-1-butyl-4-hydroxy-1,2-dihydroquinolin-2-one	--	C20 H21 N O2	307.15269	5.202	--	--	--	--	--	--	--	--	--	--	Invalid mass	No results	No results	306.14539	30098494.92825069	40091630.422540456	31674928.66599033	42267987.92688806	37296031.43480838	40250728.01673386	20690489.57555298	33096468.307311844	22826050.76330976	19837635.757854782	20977533.40042256	14394684.068945877	1.68164913312315	0.7498767265758971	0.00265153794075001	0.944444444444444	1.25481262093533	up
Com_1054_neg	(5-L-Glutamyl)-L-Amino Acid	--	C8 H14 N2 O5	218.08956	1.476	--	--	--	--	--	--	--	--	--	--	No results	No results	Full match	217.08229	38647634.89164626	35151312.794579946	30521731.45052028	40578829.69940966	35838738.41469057	37988985.88361293	42562973.28300641	42756269.0675761	66598067.40387797	65894505.33922994	63438924.92812904	58396086.76601483	0.643984326905227	-0.6349025179935229	0.0027215504202699	1	1.26167411332312	down
Com_611_neg	PE (18:1e/22:5)	--	C45 H80 N O7 P	777.56634	11.094	--	--	--	--	--	--	--	--	--	--	No results	Full match	No results	776.55933	109981394.05784133	79707049.45908862	113003937.888952	84712229.96678011	74882180.83727472	20787410.714605402	15407437.423032964	26796714.767436028	24324701.620121777	31592348.173106436	14215488.920111876	15346408.177604297	3.78338406883846	1.9196772384764564	0.00277872290748418	0.916666666666667	1.24618884611394	up
Com_267_neg	D-Phenylalanine	D-Phenylalanine; D-alpha-Amino-beta-phenylpropionic acid	C9 H11 N O2	165.07867	4.97	cpd:C02265	map00360 Phenylalanine metabolism;map04742 Taste transduction	HMDB0250791	--	Organic acids and derivatives	Carboxylic acids and derivatives	Amino acids, peptides, and analogues	--	--	--	No results	No results	Full match	164.07153	110713039.14541596	87709764.91593713	102116388.08568959	81772055.59879334	101223168.76183274	109782825.17246924	122553899.63327725	122109899.37542658	159642320.374924	192298961.6549981	194182640.5611326	230971939.11477846	0.580681802670914	-0.7841802711236416	0.00299482422476301	1	1.25481291680172	down
Com_753_neg	LPE 18:0	--	C23 H48 N O7 P	481.31607	10.157	--	--	--	LMGP02050038	--	--	--	Glycerophospholipids [GP]	Glycerophosphoethanolamines [GP02]	Monoacylglycerophosphoethanolamines [GP0205]	No results	Full match	Full match	480.30887	91842177.54581235	19126675.62589878	20387234.852581862	20868727.48808152	26970480.655997504	22845210.952923175	9039984.816419348	7872382.468914657	7222356.274066443	6455685.95588978	13111093.137107467	8173712.388123728	3.89474061868418	1.9615272511114676	0.00309122281611188	1	1.27433434766944	up
Com_3375_neg	LPG 20:0	--	C26 H53 O9 P	540.34242	9.389	--	--	--	LMGP04050015	--	--	--	Glycerophospholipids [GP]	Glycerophosphoglycerols [GP04]	Monoacylglycerophosphoglycerols [GP0405]	No results	Full match	No results	539.33514	9549704.083752131	18432052.88453472	3022767.5545303803	3058466.5807620552	3502755.6484802286	3064801.628859541	1133176.7779403767	532717.4113999594	1150194.8313156012	899883.1860411381	1490530.2748443475	2247259.1440668693	5.45101257884715	2.446524249484061	0.00334240615897155	1	1.21610411707157	up
Com_333_neg	N6-Acetyl-L-Lysine	--	C8 H16 N2 O3	188.11574	1.938	--	--	HMDB0000206	--	Organic acids and derivatives	Carboxylic acids and derivatives	Amino acids, peptides, and analogues	--	--	--	No results	No results	Full match	187.10847	109213434.3442371	143221110.4992682	141762687.33937556	202762827.60428146	167290267.2490945	168828296.97821125	121733813.50359443	83391722.09033743	86256025.48961285	76825096.28344195	127804321.80105369	71227741.04935569	1.64494875042533	0.7180426364474466	0.00339050429829614	0.944444444444444	1.20353669023949	up
Com_184_neg	11(Z),14(Z)-Eicosadienoic acid	--	C20 H36 O2	308.27087	10.896	--	--	--	--	--	--	--	--	--	--	Full match	Full match	No results	307.26352	251706002.111968	89810948.43842436	84343798.23352636	94036440.42211695	112931693.46955724	91915908.99859971	52085152.60170321	26867333.232606947	55382894.960044764	42808954.13184081	77532542.3692671	45157039.30860159	2.41715413613874	1.273309473249455	0.00348965831745053	1	1.19412162111661	up
Com_1090_neg	H-Gly-Pro-OH	--	C7 H12 N2 O3	172.084	1.477	--	--	--	--	--	--	--	--	--	--	No results	No results	Full match	217.08212	37547275.74471871	34017340.26663424	29558102.120748013	39780329.46930585	35040641.57766307	36029169.32544247	39998737.08082521	40935392.073777325	64746113.35613555	63598490.356927186	61222038.775192015	55198178.501104325	0.65082450652917	-0.6196595187656013	0.00402347095777139	1	1.23281051267651	down
Com_271_neg	LPE 18:1	--	C23 H46 N O7 P	479.30037	9.577	--	--	--	LMGP02050064	--	--	--	Glycerophospholipids [GP]	Glycerophosphoethanolamines [GP02]	Monoacylglycerophosphoethanolamines [GP0205]	No results	Full match	Full match	478.29294	227886919.93846783	27897104.350335155	28215955.868120927	33188715.18751827	42546230.4213877	40731365.833007194	8326593.543134846	7507076.897599825	10013484.336834624	8708235.10183684	11859317.42504512	20589430.3085378	5.97673973377437	2.579358719780678	0.00416814315783591	1	1.23061471464662	up
Com_5351_neg	13(S)-HOTrE	13(S)-HOT; (9Z,11E,15Z)-(13S)-Hydroxyoctadeca-9,11,15-trienoate; (9Z,11E,15Z)-(13S)-13-Hydroxyoctadeca-9,11,15-trienoic acid; (9Z,11E,13S,15Z)-13-Hydroxyoctadeca-9,11,15-trienoic acid; 13(S)-HOTrE	C18 H30 O3	294.21895	7.815	cpd:C16316	map00592 alpha-Linolenic acid metabolism	--	--	--	--	--	--	--	--	Full match	No results	Full match	293.2117	9477191.44979232	10152141.881268425	8174564.514199438	11159283.842806265	8952738.401072897	7769922.574914301	4359092.410157406	2661470.456265122	5190415.97024027	4806928.286109795	2474381.104817706	7391029.129029403	2.07139029478227	1.0505994141550672	0.00442512504431922	1	1.26932858565345	up
Com_344_neg	LPC 18:1	--	C26 H52 N O7 P	567.35287	9.593	--	--	HMDB0002815	LMGP01050138	Lipids and lipid-like molecules	Glycerophospholipids	Glycerophosphocholines	Glycerophospholipids [GP]	Glycerophosphocholines [GP01]	Monoacylglycerophosphocholines [GP0105]	No results	Invalid mass	No results	566.34546	185249714.6567215	58521054.98642338	56567231.37153609	65499595.7108485	76611712.21538788	71988466.58895496	22278017.350550782	14703487.41176403	24054056.074709862	20723980.625712987	34051637.396421656	72423790.62340598	2.73295539582256	1.4504619140320976	0.00480811078608009	0.888888888888889	1.16784140000749	up
Com_12_neg	Adenosine diphosphate (ADP)	--	C10 H15 N5 O10 P2	427.02879	1.558	--	--	--	--	--	--	--	--	--	--	Full match	Full match	Full match	426.02136	1139507433.5965626	1197863060.9855132	2015183742.3935177	1314530495.0833921	1821552280.1203907	1650244168.4723334	3066243008.2457547	2063372176.0342634	2201569649.1079373	2466618073.146567	2340418907.7352004	1868712438.9407592	0.652454064211589	-0.6160517620431384	0.00489121563882212	0.972222222222222	1.17397363874359	down
Com_41_neg	4-Oxoproline	4-Oxoproline; 4-Oxo-L-proline	C5 H7 N O3	129.04229	1.932	cpd:C01877	map00330 Arginine and proline metabolism	HMDB0304793	--	Organic acids and derivatives	Carboxylic acids and derivatives	Amino acids, peptides, and analogues	--	--	--	Full match	No results	Full match	128.03488	332931921.7470079	337698152.0194561	346465018.5409848	553887555.9885216	729704174.9999741	709847867.4471251	825961213.1886338	954733407.1267881	810343441.7034583	1045213242.8268421	877204856.3937795	1169414127.9482095	0.529756010175165	-0.916600044567937	0.00511262591808261	1	1.23812324452617	down
Com_689_neg	N-Acetyl-aspartic acid	--	C6 H9 N O5	175.04774	1.952	--	--	--	--	--	--	--	--	--	--	No results	No results	Full match	174.04047	92771030.03061377	80335322.36144108	78007895.53900076	73295342.1809684	112988674.18644066	91644075.86651425	66388833.09600125	29402402.79046797	63113046.75057849	61350944.30564817	45896703.559150554	36374163.73144423	1.7487494475667	0.806323601639974	0.00553589721681183	1	1.2016424380852	up
Com_15503_neg	Methyltestosterone	Methyltestosterone	C20 H30 O2	302.22393	9.816	cpd:C07198	--	HMDB0015655	--	Lipids and lipid-like molecules	Steroids and steroid derivatives	Androstane steroids	--	--	--	No results	No results	Full match	301.21652	1171542.1532052536	410151.9981309691	481214.64130014577	502373.7790512233	709092.4984355374	706021.4197117329	514433.8808252918	292243.8758449696	232597.05027070103	280164.20324921753	319036.7150275987	306459.0373038948	2.04654498779904	1.0331903809081433	0.00561175079405567	0.916666666666667	1.1752687927766	up
Com_6314_neg	S-(Methyl)Glutathione	--	C11 H19 N3 O6 S	321.09831	3.015	--	--	--	--	--	--	--	--	--	--	No results	No results	Full match	320.09106	1843575.4844721304	2285294.445684821	1471579.9147205253	2141963.832902497	2026086.8157656	2296179.8580106506	2110058.8164360006	3886360.720622809	4390064.06433916	4771407.362343174	6971735.264124511	8301636.273453484	0.396456780294056	-1.3347644956769145	0.00616418615942669	0.916666666666667	1.22804348801763	down
Com_40_neg	Asp-Phe methyl ester	--	C14 H18 N2 O5	294.12112	4.982	--	--	--	--	--	--	--	--	--	--	No results	No results	Full match	293.1138	458407727.1163931	427564116.1483129	422760047.13472843	456959936.401601	442291982.2317502	420177368.72196436	497028061.3587016	620415401.2054842	795534395.7613318	803841635.7698624	1128602267.8340771	1128564392.3451722	0.528381281378541	-0.9203487368202117	0.00620698738191425	1	1.26143731348726	down
Com_1051_neg	DL-Tryptophan	--	C11 H12 N2 O2	204.08953	5.239	--	--	HMDB0030396	--	Organoheterocyclic compounds	Indoles and derivatives	Indolyl carboxylic acids and derivatives	--	--	--	Full match	Full match	Full match	203.08218	35234268.991938576	24200287.825896613	27282806.69847184	26700605.25579543	31197097.55974309	33651774.98123381	35093847.96827212	32882105.0259527	49104793.78779299	55164272.99851123	57187581.96170081	66058546.398681685	0.60328995448645	-0.7290765349549668	0.00638283347858129	0.916666666666667	1.17874762060132	down
Com_10502_neg	2-(Dimethylamino)Guanosine	--	C12 H17 N5 O5	311.12387	2.811	--	--	--	--	--	--	--	--	--	--	No results	No results	Full match	310.11667	3510104.2997810263	2826503.306927612	2182649.0966769876	2665058.343857381	3869791.254138349	2185453.6824183846	1335259.6329640653	2615316.0857536085	1064606.2890538508	1235076.0786825938	689639.3414217503	522645.5723986803	2.31014548032293	1.2079837075424735	0.00711195383834833	0.944444444444444	1.19646621964684	up
Com_585_neg	Methionine	L-Methionine; Methionine; L-2-Amino-4methylthiobutyric acid	C5 H11 N O2 S	149.05071	1.969	cpd:C00073	map00270 Cysteine and methionine metabolism;map00970 Aminoacyl-tRNA biosynthesis;map01100 Metabolic pathways;map01210 2-Oxocarboxylic acid metabolism;map01230 Biosynthesis of amino acids;map01523 Antifolate resistance;map04974 Protein digestion and absorption;map04978 Mineral absorption;map05230 Central carbon metabolism in cancer	HMDB0033951	--	Organic acids and derivatives	Carboxylic acids and derivatives	Amino acids, peptides, and analogues	--	--	--	No results	No results	Full match	148.0433	43085180.92437496	72705215.86108272	74906234.9860047	42093916.88492257	62449591.53292552	39544616.71969799	73850377.62926088	61140233.61233113	102465145.30162115	115382253.23665763	113346278.30428563	99872289.26852429	0.591433383699419	-0.757712415618681	0.0072673401587004	0.888888888888889	1.12555746249297	down
Com_2124_neg	LPE 22:4	--	C27 H48 N O7 P	529.31622	9.443	--	--	--	LMGP02050057	--	--	--	Glycerophospholipids [GP]	Glycerophosphoethanolamines [GP02]	Monoacylglycerophosphoethanolamines [GP0205]	No results	Full match	No results	528.30896	26373366.82832953	6952952.789405743	8544782.62854715	6014159.775322198	12752288.726282844	9563729.282130137	6015223.00178801	3275177.431473824	4169388.6652510054	4134403.916734508	6345590.044718613	1847666.4784369557	2.72230411640644	1.4448282434486877	0.00807693863515031	0.944444444444444	1.14489691738908	up
Com_2974_neg	LysoPE 18:0	--	C23 H48 N O7 P	481.31759	9.393	--	--	--	--	--	--	--	--	--	--	No results	No results	Full match	480.31015	21453586.643747848	6713747.6856804285	5092161.443528767	7543069.406709989	8694038.654885747	5929669.69701701	707401.1860652303	1572144.8798753542	2634629.8281776113	2272017.4994989624	3030891.7268690635	7103878.339383846	3.19995326241428	1.6780508336827764	0.00846789340703961	0.916666666666667	1.13430519795404	up
Com_9137_neg	N-Acetyl-D-tryptophan	N-Acetyl-D-tryptophan	C13 H14 N2 O3	246.09997	5.729	cpd:C03137	--	HMDB0255052	--	Organic acids and derivatives	Carboxylic acids and derivatives	Amino acids, peptides, and analogues	--	--	--	No results	No results	Full match	245.0927	1548677.4263702848	2659226.7638257565	1941515.7425933622	1983599.4223834975	1920018.1503919489	1979275.2638176898	4267160.003153299	4313502.49528233	3101917.1626772415	3136787.690871943	2216210.6978548127	2388340.9411770743	0.619458553907032	-0.6909203356418481	0.00852988589556151	0.944444444444444	1.14532865418202	down
Com_5732_neg	3-[(methoxycarbonyl)amino]-2,2,3-trimethylbutanoic acid	--	C9 H17 N O4	203.11551	5.841	--	--	--	--	--	--	--	--	--	--	Full match	No results	Full match	202.10829	1565321.7621960535	1353588.7519688234	2713254.911771393	908441.399907982	1545958.900670833	1815340.0003544404	3659661.02518472	1972671.8381874748	3704483.712333707	2753587.823599543	7547385.726060148	9594368.950127568	0.338733300585067	-1.5617782709506445	0.00860574874797243	0.972222222222222	1.13568747391482	down
Com_4400_neg	Leucine-enkephalin	--	C28 H37 N5 O7	555.26796	4.954	--	--	HMDB0001045	--	Organic acids and derivatives	Carboxylic acids and derivatives	Amino acids, peptides, and analogues	--	--	--	No results	No results	Full match	554.26068	5062348.232700213	7607982.058608365	6302848.155250978	7130983.298776289	5653305.86364247	3886998.376714724	8098832.564596975	6121303.55468055	9564556.264487058	10707386.982517645	9445206.645203138	11991463.712386217	0.637319199189594	-0.6499119724106408	0.00865382473574493	0.916666666666667	1.10883854959112	down
Com_2693_neg	Valylproline	--	C10 H18 N2 O3	214.13135	4.911	--	--	HMDB0029135	--	Organic acids and derivatives	Carboxylic acids and derivatives	Amino acids, peptides, and analogues	--	--	--	Full match	Full match	No results	213.12399	8554093.642839178	7989572.480295497	11625973.97946175	10665389.734990526	9248995.991306823	12601346.903822452	11492118.572410597	13783640.938938003	12745426.275790377	14905260.496761661	23263149.06119873	17706018.351327017	0.64630679052717	-0.6297089452823291	0.0089971929697235	0.944444444444444	1.1287936667465	down
Com_744_neg	LPE 20:4	--	C25 H44 N O7 P	501.28493	8.843	--	--	--	LMGP02050067	--	--	--	Glycerophospholipids [GP]	Glycerophosphoethanolamines [GP02]	Monoacylglycerophosphoethanolamines [GP0205]	No results	Full match	No results	500.2775	89224013.32474585	34026492.07216192	38907476.65928979	21662671.26594377	39053104.967864946	44774984.395391084	23653000.38742273	15294054.774194783	17480211.271967504	4351698.568051232	25291846.90780288	11892375.892478548	2.7321359042193	1.4500292491721616	0.00998125604218771	0.944444444444444	1.11845818384592	up
Com_1314_neg	dTMP	dTMP; Thymidine 5'-phosphate; Deoxythymidine 5'-phosphate; Thymidylic acid; 5'-Thymidylic acid; Thymidine monophosphate; Deoxythymidylic acid; Thymidylate	C10 H15 N2 O8 P	322.05624	2.409	cpd:C00364	map00240 Pyrimidine metabolism;map01100 Metabolic pathways;map01523 Antifolate resistance	HMDB0001227	--	Nucleosides, nucleotides, and analogues	Pyrimidine nucleotides	Pyrimidine deoxyribonucleotides	--	--	--	No results	No results	Full match	321.04889	51864644.97662006	49517347.24567504	38859908.988384284	39683987.83907123	50751037.745639876	53872818.486166015	3030541.076396615	10934033.680817164	27503549.982829485	22582323.180273943	14314366.028668592	17969638.559060026	2.95376926814206	1.5625571352739693	0.0104010119522564	1	1.22340055666321	up
Com_395_neg	11(E)-Eicosenoic Acid	--	C20 H38 O2	310.28656	11.391	--	--	--	--	--	--	--	--	--	--	Full match	No results	Full match	309.27911	142391823.29057094	45038795.20962703	36054634.31690281	41076347.77603515	53973682.0635623	52267083.873074606	35752695.56102051	14137306.96801249	25520671.1686957	20808683.07530507	36420246.75376151	23596085.19904453	2.37335252626211	1.2469264073656878	0.0107200605063037	0.972222222222222	1.11078496119334	up
Com_77_neg	D-Ribose-1-phosphate	--	C5 H11 O8 P	230.01865	1.595	--	--	HMDB0001489	--	Organic oxygen compounds	Organooxygen compounds	Carbohydrates and carbohydrate conjugates	--	--	--	Full match	Full match	Full match	229.01135	282662454.7030181	395448119.7474091	295614487.1974531	224766234.75429314	327204634.06785804	276399388.53093404	443574776.30677134	353730089.26716	704532911.2528104	590124977.4304262	355742944.0292965	407187016.78483963	0.631230487046851	-0.6637612088497857	0.0114063196148332	0.944444444444444	1.09908552280887	down
Com_6484_neg	trans-Petroselinic Acid	--	C18 H34 O2	282.25526	9.395	--	--	--	--	--	--	--	--	--	--	Full match	No results	No results	281.24796	7932581.134337777	3257861.2702787453	3700123.8417465542	2885447.8589613214	4181642.926065326	4427017.152374202	2271821.258045285	1661348.9056943723	1825542.2883576772	1862677.8318208922	3308674.483461939	3368391.0484691854	1.84528137328769	0.8838408189394062	0.0114941784439863	0.888888888888889	1.08068319129984	up
Com_13439_neg	12-Hydroxydodecanoic acid	12-Hydroxydodecanoic acid; omega-Hydroxydodecanoic acid	C12 H24 O3	216.17206	7.358	cpd:C08317	--	HMDB0002059	--	Organic acids and derivatives	Hydroxy acids and derivatives	Medium-chain hydroxy acids and derivatives	--	--	--	No results	Full match	No results	215.16476	777524.0019694022	878508.073908313	895251.8704907087	900551.7185302967	726872.8165022886	1005975.5563696501	1254537.7095834727	953054.255289288	1981652.7461106787	1342115.261931114	1004533.2389725337	1410830.0787526781	0.652430422974154	-0.6161040380818938	0.0115169723743643	0.944444444444444	1.13472239941153	down
Com_1698_neg	LPE 22:5	--	C27 H46 N O7 P	527.3004	9.047	--	--	--	LMGP02050070	--	--	--	Glycerophospholipids [GP]	Glycerophosphoethanolamines [GP02]	Monoacylglycerophosphoethanolamines [GP0205]	No results	Full match	No results	526.29291	27685529.27340951	9818633.994365437	13159728.31293608	8563950.80221376	14814271.987961544	13903138.486352619	8763888.737354646	6159071.571726257	6708091.786306468	6677822.639086655	11297413.58686241	4226588.169082614	2.00637648949327	1.004592348004287	0.0117927631444479	0.916666666666667	1.10698797091131	up
Com_3046_neg	LPE 20:5	--	C25 H42 N O7 P	499.26939	8.429	--	--	--	LMGP02050053	--	--	--	Glycerophospholipids [GP]	Glycerophosphoethanolamines [GP02]	Monoacylglycerophosphoethanolamines [GP0205]	No results	Full match	No results	498.26199	16909861.805193197	6214589.586785449	7967971.757086653	5162148.357582265	8657808.622269284	7656994.682161161	4708653.469748729	3441528.6136645963	4316719.38931899	4381717.033167844	6242457.241513915	3739116.5931119886	1.95933648718849	0.9703651805107903	0.0118932451305439	0.944444444444444	1.13338848356236	up
Com_750_neg	Sedoheptulose 1,7-bisphosphate	Sedoheptulose 1,7-bisphosphate; D-Sedoheptulose 1,7-bisphosphate; D-altro-Heptulose 1,7-biphosphate	C7 H16 O13 P2	370.00592	1.783	cpd:C00447	map01100 Metabolic pathways;map01200 Carbon metabolism	HMDB0060274	--	Organic oxygen compounds	Organooxygen compounds	Carbohydrates and carbohydrate conjugates	--	--	--	No results	No results	Full match	368.99866	92485697.41940133	66783846.54886328	77341990.5089923	58506780.297826156	72420789.9041682	51689909.221608765	34958860.493995205	37506070.142754376	50369958.401335634	71596873.03072777	28156662.445048586	27575843.43462614	1.67581492488442	0.7448628282169364	0.012008714677185	0.916666666666667	1.10956048728016	up
Com_8066_neg	Lysopc 17:0	--	C25 H52 N O7 P	509.34798	10.184	--	--	--	--	--	--	--	--	--	--	No results	No results	Full match	508.34048	5054084.831075732	1346993.2903813736	1518644.4546990022	2152167.5488066147	3022474.623647453	1048065.1723365096	695954.9840798598	457272.04663010663	657842.6613767938	887740.0103340171	1170997.3402204316	1497300.4201513096	2.63501895927911	1.3978133422645957	0.0135407075533442	0.916666666666667	1.07058736904951	up
Com_3689_neg	1,3-Dimethyluracil	--	C6 H8 N2 O2	140.05821	3.157	--	--	HMDB0002144	--	Organoheterocyclic compounds	Diazines	Pyrimidines and pyrimidine derivatives	--	--	--	No results	No results	Full match	139.05089	3849290.2546236687	6394979.083071569	1861865.7266998847	5639661.414706995	6622389.710566294	3520351.6698019085	6331151.693313444	15835513.956551692	15226391.322841018	10499712.92448202	6521630.418559209	6625510.978257295	0.456890209508046	-1.1300805668639264	0.0137807313965691	0.916666666666667	1.06153517429733	down
Com_12417_neg	LPE 17:0	--	C22 H46 N O7 P	467.30013	9.767	--	--	--	LMGP02050030	--	--	--	Glycerophospholipids [GP]	Glycerophosphoethanolamines [GP02]	Monoacylglycerophosphoethanolamines [GP0205]	No results	Full match	Full match	466.29288	2397796.8108935277	362042.92154217226	501857.1824981983	775847.0638224182	725863.8308697398	818375.5291980194	350924.59036816686	284662.0849575433	200654.56511411932	150476.178291984	417398.2939219075	473227.58059117326	2.97323529420996	1.5720336389460603	0.0139037981227081	0.944444444444444	1.0767020826212	up
Com_989_neg	Glu-Gln	--	C10 H17 N3 O6	275.11127	1.478	--	--	HMDB0028817	--	Organic acids and derivatives	Carboxylic acids and derivatives	Amino acids, peptides, and analogues	--	--	--	No results	Full match	No results	274.10394	40646038.07156967	36402210.553375736	39850961.92631841	37118589.49496544	36855761.5362034	38006670.738446794	56406961.31679794	34629404.36236058	59557752.11197257	77114552.87655596	62353267.15056485	55146848.255462274	0.663019718947725	-0.5928763165479213	0.0154688277294232	0.833333333333333	1.1475928491363	down
Com_13137_neg	LPC 22:2	--	C30 H58 N O7 P	621.39984	10.401	--	--	--	LMGP01050135	--	--	--	Glycerophospholipids [GP]	Glycerophosphocholines [GP01]	Monoacylglycerophosphocholines [GP0105]	No results	Invalid mass	No results	620.39209	1776819.7300251178	709878.0039828374	896520.9964380857	793044.4277711686	1186727.06229125	1063576.2419990238	718675.4238988666	521605.53867550916	506673.099584418	371120.88165455195	887164.2723517902	711090.6845689918	1.72927771058161	0.7901695748831223	0.0158289978571986	0.888888888888889	1.04969219575816	up
Com_1316_neg	LPC 16:1	--	C24 H48 N O7 P	539.32162	8.808	--	--	--	LMGP01050022	--	--	--	Glycerophospholipids [GP]	Glycerophosphocholines [GP01]	Monoacylglycerophosphocholines [GP0105]	No results	Invalid mass	No results	538.31433	51810360.55250675	12290832.695897596	11186568.345128736	14473766.303822268	16259111.474518187	15922497.078577554	4807942.391975045	3344435.483389162	6352550.91217991	5755976.102002119	8645200.444640601	17933916.51912571	2.60339623308325	1.3803949045197368	0.0159661470235957	0.861111111111111	1.04227179242685	up
Com_8796_neg	Undecanedioic acid	--	C11 H20 O4	216.13574	6.916	--	--	HMDB0000888	LMFA01170007	Lipids and lipid-like molecules	Fatty Acyls	Fatty acids and conjugates	Fatty Acyls [FA]	Fatty Acids and Conjugates [FA01]	Dicarboxylic acids [FA0117]	No results	No results	Full match	215.12851	166904.33829166988	225775.03402636983	168967.14519148896	199765.59274240638	123965.25882860324	909608.0035719879	294806.76486775366	239952.0975400001	4212908.807600927	3459302.14863799	3798079.272994022	4880414.957303705	0.106303585584001	-3.2337378355816955	0.0175086789112463	0.944444444444444	1.09274132564893	down
Com_12752_neg	Bz-RS-ISer(3-Ph)-Ome	--	C17 H17 N O4	299.1162	6.697	--	--	--	--	--	--	--	--	--	--	No results	No results	Full match	298.10901	1167287.53079408	2231450.272518074	1642221.6975965232	1164656.2713296707	965761.6637828518	745786.1973969613	1367170.0284634903	548267.4090032603	617970.6229950419	560798.8988058713	502568.5824097875	691638.8833825437	1.84617503083494	0.8845393374620237	0.0182940458019404	0.888888888888889	1.02997173137638	up
Com_579_neg	13Z,16Z-Docosadienoic Acid	--	C22 H40 O2	336.30244	11.593	--	--	HMDB0061714	LMFA01030405	Lipids and lipid-like molecules	Fatty Acyls	Fatty acids and conjugates	Fatty Acyls [FA]	Fatty Acids and Conjugates [FA01]	Unsaturated fatty acids [FA0103]	Full match	No results	No results	335.29517	77812416.20863679	24648794.258590754	23878919.16869488	28040625.202307403	38208701.87264891	32295673.27637621	17137032.767459664	10055181.375613064	16451629.590297127	15811517.882790271	35134362.823042944	16466473.968619507	2.0249669375628	1.017898352736232	0.018391827571635	0.888888888888889	1.03102994407037	up
Com_1728_neg	all-cis-4,7,10,13,16-Docosapentaenoic acid	--	C22 H34 O2	330.25529	10.137	--	--	--	--	--	--	--	--	--	--	Full match	Not the top hit	Full match	329.24811	12000013.90267332	3320042.5170582957	2348561.705783642	3830560.486126896	5092643.997452302	4246447.049676911	8969484.465593688	4203002.002058494	11639535.971052624	11342592.641377633	20458381.027802926	15264512.657979786	0.42903921112826	-1.2208185890852088	0.018730158192162	0.833333333333333	1.03426515358964	down
Com_6688_neg	S-Lactoyglutathione	--	C13 H21 N3 O8 S	379.1042	4.089	--	--	--	--	--	--	--	--	--	--	No results	No results	Full match	378.09708	1542690.0484437216	1173598.4296301864	788744.8323944475	915943.8579319679	1006789.5268630512	978817.6967680717	1243418.551263324	1139069.0770325568	3416437.5370696895	3170604.0384718785	5159031.939919018	7619537.055760381	0.294581362161303	-1.7632619393542415	0.0199734266730091	0.916666666666667	1.09309709002537	down
Com_16734_neg	Allolithocholic acid	--	C24 H40 O3	376.29671	9.0	--	--	HMDB0000381	LMST04010005	Lipids and lipid-like molecules	Steroids and steroid derivatives	Bile acids, alcohols and derivatives	Sterols [ST]	Bile acids and derivatives [ST04]	C24 bile acids, alcohols, and derivatives [ST0401]	No results	No results	Full match	375.28943	191735.54925763118	118388.89828832693	138383.40792952542	113446.01524194315	125690.03178693473	143868.5039036658	238455.1975545327	134006.06671239086	254295.83109885707	276391.27462618373	302843.30911678035	744999.8045199799	0.426199915983982	-1.23039778616258	0.0221962063050619	0.916666666666667	1.06894291765489	down
Com_5905_neg	LPG 21:2	--	C27 H51 O9 P	550.32753	8.071	--	--	--	--	--	--	--	--	--	--	No results	Full match	No results	549.32025	5633063.771734538	6239778.557357952	11207180.693629349	3629972.6274169637	1332780.0879150422	1389645.763130561	1372787.9504949863	1245260.4633112687	1237709.4758011	1211055.6708881569	1069517.1440096735	1122474.4350218817	4.05471987957262	2.019602249261113	0.0233260760197441	0.972222222222222	1.10183404526067	up
Com_3147_neg	2,4-Dichlorophenol	2,4-Dichlorophenol	C6 H4 Cl2 O	161.96359	6.773	cpd:C02625	--	HMDB0004811	--	Benzenoids	Benzene and substituted derivatives	Halobenzenes	--	--	--	No results	No results	Full match	160.95627	205773.13457879963	187765.03831446398	229431.30723686196	211171.2776451983	213120.55297202634	1733956.888770275	425541.9545946714	224458.24508032756	14522026.38603327	11151441.131147848	9850470.100717532	20244185.63041299	0.0492965385862525	-4.342369840124182	0.0234753049619829	0.916666666666667	1.06590627276108	down
Com_1208_neg	Pantetheine	Pantetheine; (R)-Pantetheine	C11 H22 N2 O4 S	278.12951	5.393	cpd:C00831	map00770 Pantothenate and CoA biosynthesis	HMDB0003426	--	Organic acids and derivatives	Carboxylic acids and derivatives	Amino acids, peptides, and analogues	--	--	--	No results	No results	Full match	277.12231	14045991.538804559	12177074.705366574	14382488.012356231	18538610.808758494	16150894.956617031	18152881.263304364	12499024.54465009	21592777.267605044	37732320.493103094	37564641.83144182	54808128.45690175	52623848.25027705	0.430991707349857	-1.2142679839960353	0.0238757380481579	0.861111111111111	1.09080343320126	down
Com_9838_neg	Myristic Acid	Tetradecanoic acid; Tetradecanoate; Myristic acid	C14 H28 O2	228.20852	9.561	cpd:C06424	map00061 Fatty acid biosynthesis;map01100 Metabolic pathways	HMDB0000806	LMFA01010014	Lipids and lipid-like molecules	Fatty Acyls	Fatty acids and conjugates	Fatty Acyls [FA]	Fatty Acids and Conjugates [FA01]	Straight chain fatty acids [FA0101]	Full match	No results	Full match	227.20114	3103540.0790705294	786523.8419363257	1178582.5772165314	986012.7950522018	1566824.8517800684	1318226.4610009552	755711.1493121792	531958.5799591009	637594.8163840887	590096.5047047493	1414262.9092599961	569583.0117655175	1.98695251472359	0.990557394685524	0.0256713569420819	0.888888888888889	1.00703048339269	up
Com_22_neg	Uridine 5'-diphosphoglucuronic acid	--	C15 H22 N2 O18 P2	580.03389	3.295	--	--	HMDB0000935	--	Organoheterocyclic compounds	Lactones	Gamma butyrolactones	--	--	--	Full match	Full match	Full match	579.02661	1077362241.7368016	975039691.8825816	1187824083.9034355	855639359.065143	841101211.5375453	895144021.0368519	1966488379.819247	1632249029.3894255	1906338643.8187397	1574457598.2174418	1225142759.858624	801650970.9810525	0.64044596295058	-0.6428512452759275	0.0295009564811212	0.833333333333333	1.08531126673051	down
Com_1897_neg	gamma-Glutamylglutamic acid	--	C10 H16 N2 O7	276.09535	1.498	--	--	HMDB0011737	--	Organic acids and derivatives	Carboxylic acids and derivatives	Amino acids, peptides, and analogues	--	--	--	No results	No results	Full match	275.08807	15763518.312001973	16657283.819795817	16447338.396369737	15138509.177955909	15995752.301345829	17483115.196142036	18588542.161977075	14867814.178332856	24511415.76891872	26023268.056620542	34141313.286031365	33836980.45090929	0.641481506169986	-0.6405204216869	0.0301266897610127	0.833333333333333	1.06583735640308	down
Com_16443_neg	Capric acid	--	C10 H20 O2	172.14598	6.918	--	--	HMDB0000511	LMFA01010010	Lipids and lipid-like molecules	Fatty Acyls	Fatty acids and conjugates	Fatty Acyls [FA]	Fatty Acids and Conjugates [FA01]	Straight chain fatty acids [FA0101]	No results	No results	Full match	171.1387	122195.42546458065	114536.76578388647	174263.30124973482	117415.19910944771	128646.55050994662	157501.57615200244	145895.01645678925	115013.85261252217	564221.0478997505	501956.8303667679	738101.7864877617	846957.3343987411	0.279710857604407	-1.8379918385419414	0.0301910867825162	0.805555555555556	1.06214854292879	down
Com_16570_neg	Taurolithocholic acid sodium salt	--	C26 H44 N Na O5 S	505.2819	9.093	--	--	--	--	--	--	--	--	--	--	No results	No results	Full match	504.27463	696679.5979690693	408584.37927288195	507241.05760593904	382046.411672325	471615.8686503511	386480.20700784033	178343.34586223503	511246.9240948673	251296.11373208204	100634.16791463974	302909.48299176956	275260.850748917	1.76122959509749	0.8165829921433213	0.0306514745001838	0.861111111111111	1.01152389097438	up
