# Supplementary material for: Comparative multiomics analysis of cell physiological state after culture in a basket bioreactor
Source: Sci Rep. 2022 Nov 23;12:20161. doi: 10.1038/s41598-022-24687-4 (PMC9686226; doi:10.1038/s41598-022-24687-4)
Supplement: Supplementary file 1 — Supplementary Information 1. [file 41598_2022_24687_MOESM1_ESM.zip › raw data/Metabolomics raw data/3.MetDiffScreening/EG.vs.CG/EG.vs.CG_neg_Diff.xls]

ID	Name	Formula	Molecular Weight	RT [min]	m/z	mzCloud_Results	mzVault_Results	MassList_Results	neg_ME1_1	neg_ME1_2	neg_ME1_3	neg_ME1_4	neg_ME1_5	neg_ME1_6	neg_MC2_1	neg_MC2_2	neg_MC2_3	neg_MC2_4	neg_MC2_5	neg_MC2_6	FC	log2FC	Pvalue	ROC	VIP	Up.Down
Com_9827_neg	N3-(2-morpholinophenyl)-2-oxo-2H-chromene-3-carboxamide	C20 H18 N2 O4	350.12999	7.644	349.12265	Invalid mass	No results	No results	3999109.583	1654047.314	1089075.476	1567324.454	1988141.592	1590370.515	283824.2859	161318.5851	237624.7037	195877.5705	269255.7109	605062.434	6.781698739	2.761646697	2.11E-05	1	1.422591325	up	1.540436525
Com_10859_neg	(2E)-N-(4-acetamidobutyl)-3-(4-hydroxy-3-methoxyphenyl)prop-2-enamide	C16 H22 N2 O4	307.15985	8.408	306.15256	Invalid mass	No results	No results	3299409.475	1548412.596	1461431.289	1421056.326	1926221.88	1456174.844	275364.9691	215757.8261	221602.7453	253038.8101	254125.0585	441440.4289	6.689042811	2.741799779	9.95E-07	1	1.483409254	up
Com_14097_neg	Nonadecanoic acid	C19 H38 O2	298.2865	11.042	297.27917	No results	No results	Full match	1660202.814	467822.2662	552511.3319	548617.4737	729300.6308	544793.6743	94197.82276	87438.38401	118534.3326	107178.1078	203098.2994	65833.91353	6.658843177	2.735271564	2.38E-05	1	1.424012081	up
Com_15437_neg	LPE 24:2	C29 H56 N O7 P	561.37868	11.071	560.3714	No results	Full match	No results	1128729.356	560479.1804	464520.7801	298248.6225	502054.9152	450646.9896	90929.42314	77386.21002	124728.4438	76733.49433	78685.22479	68271.7886	6.588836792	2.720023791	3.01E-05	1	1.459205985	up
Com_5321_neg	Arachidic acid	C20 H40 O2	312.30218	11.411	311.29471	No results	No results	Full match	10577240.67	3383069.668	2283506.59	2973651.894	4199753.082	3217671.606	869803.7012	459349.0674	670551.9903	589532.5404	1200173.393	467147.4415	6.257378068	2.645558274	0.000100769	1	1.393291365	up
Com_271_neg	LPE 18:1	C23 H46 N O7 P	479.30037	9.577	478.29294	No results	Full match	Full match	227886919.9	27897104.35	28215955.87	33188715.19	42546230.42	40731365.83	8326593.543	7507076.898	10013484.34	8708235.102	11859317.43	20589430.31	5.976739734	2.57935872	0.004168143	1	1.230614715	up
Com_3375_neg	LPG 20:0	C26 H53 O9 P	540.34242	9.389	539.33514	No results	Full match	No results	9549704.084	18432052.88	3022767.555	3058466.581	3502755.648	3064801.629	1133176.778	532717.4114	1150194.831	899883.186	1490530.275	2247259.144	5.451012579	2.446524249	0.003342406	1	1.216104117	up
Com_2338_neg	LPE 16:1	C21 H42 N O7 P	451.26921	8.61	450.26193	No results	Full match	No results	28029425.66	8479036.698	11802981.46	9520444.059	14180416.4	14524326.83	3126150.078	2199244.207	2482788.349	2328582.207	3870513.584	2878153.89	5.12492837	2.357531841	6.29E-05	1	1.437666517	up
Com_10399_neg	LPC 20:0	C28 H58 N O7 P	597.40031	10.361	596.39288	No results	Invalid mass	No results	3584741.74	1135231.23	1693923.549	1849375.56	2148462.97	1943330.517	515541.4519	196716.0026	392121.8464	172397.9153	558324.0279	731766.3892	4.813285035	2.26702186	0.000337304	1	1.354364697	up
Com_16591_neg	Mag (18:1)	C21 H40 O4	356.29204	10.635	355.28476	No results	No results	Full match	790301.3812	294925.0794	252095.3229	367780.4734	474588.1752	334988.5736	106175.8981	91780.86554	84091.85135	96733.35095	72643.25085	78704.75416	4.743514126	2.245956243	0.000130417	1	1.445452054	up
Com_1822_neg	LPE 22:2	C27 H52 N O7 P	533.34737	10.37	532.34015	No results	Full match	No results	36823294.92	12643935.44	13601139.31	10151104.12	16829761.98	12000759.43	4905214.358	3799546.355	3497071.973	2991903.644	4896671.069	1817502.693	4.658134655	2.219752345	0.000128215	1	1.381685189	up
Com_1781_neg	LPE 20:1	C25 H50 N O7 P	507.33159	10.147	506.32434	No results	Full match	No results	37906510.1	13486118.71	15527899.2	11389408.47	16034846.6	16459195.7	5018679.54	3944058.302	3939443.517	3521723.682	5537773.07	2255961.682	4.575341764	2.193879512	5.93E-05	1	1.407367389	up
Com_19_neg	Uridine monophosphate (UMP)	C9 H13 N2 O9 P	324.03519	1.518	323.02789	Full match	Full match	Full match	2244748325	2302662772	2636278079	2088726784	2106389590	1939866479	283321116.7	196342230	397961976.7	386428941.4	1169188829	621008584.2	4.360698932	2.124559388	0.001158964	1	1.394435942	up
Com_5905_neg	LPG 21:2	C27 H51 O9 P	550.32753	8.071	549.32025	No results	Full match	No results	5633063.772	6239778.557	11207180.69	3629972.627	1332780.088	1389645.763	1372787.95	1245260.463	1237709.476	1211055.671	1069517.144	1122474.435	4.05471988	2.019602249	0.023326076	0.972222222	1.101834045	up
Com_753_neg	LPE 18:0	C23 H48 N O7 P	481.31607	10.157	480.30887	No results	Full match	Full match	91842177.55	19126675.63	20387234.85	20868727.49	26970480.66	22845210.95	9039984.816	7872382.469	7222356.274	6455685.956	13111093.14	8173712.388	3.894740619	1.961527251	0.003091223	1	1.274334348	up
Com_1336_neg	Lysope 16:0	C21 H44 N O7 P	453.28483	9.185	452.2774	No results	No results	Full match	51096828.01	14587783.25	18415795.02	13814149.63	23035639.93	24754240.34	6760546.561	5482467.95	5381125.451	5051707.264	9274070.297	5893504.777	3.850191851	1.944930336	0.000593794	1	1.359810652	up
Com_611_neg	PE (18:1e/22:5)	C45 H80 N O7 P	777.56634	11.094	776.55933	No results	Full match	No results	109981394.1	79707049.46	113003937.9	84712229.97	74882180.84	20787410.71	15407437.42	26796714.77	24324701.62	31592348.17	14215488.92	15346408.18	3.783384069	1.919677238	0.002778723	0.916666667	1.246188846	up
Com_14132_neg	LPE 21:2	C26 H50 N O7 P	519.33145	9.996	518.32385	No results	Full match	Full match	1643469.272	519852.4611	646816.4637	567975.2239	743055.9504	850935.8595	334078.6713	257825.9261	123178.7405	171746.992	380431.9571	90355.89457	3.66237378	1.872779039	0.00113905	1	1.28665537	up
Com_9425_neg	LPC 17:0	C25 H52 N O7 P	555.35277	9.679	554.34491	No results	Invalid mass	No results	4290996.721	1202951.468	1076008.504	1518608.652	1346338.671	1426868.311	476945.265	206463.6467	357533.3996	439997.5693	607439.4296	1076457.955	3.432016061	1.779056304	0.002363028	0.972222222	1.216197843	up
Com_960_neg	LPC 18:0	C26 H54 N O7 P	569.3686	10.184	568.36145	No results	Invalid mass	No results	61828416.58	20942879.73	19957311.13	27857297.98	39443710.41	29786443.11	9151961.224	5337882.265	7041241.887	8182639.484	14747449.99	16835466.48	3.259820678	1.704792604	0.000783335	1	1.2853772	up
Com_12075_neg	9-HpOTrE	C18 H30 O4	310.21391	7.247	309.20682	No results	No results	Full match	2561283.314	2475365.316	2536830.789	2173147.9	2553226.613	2191827.655	589406.0985	802515.8155	777170.5738	821844.1351	489860.2031	1033543.551	3.210143759	1.682637907	5.03E-05	1	1.484177935	up
Com_13199_neg	LPE 19:2	C24 H46 N O7 P	491.30047	9.326	490.29315	No results	Full match	Full match	1874648.452	534816.4744	832204.2981	703078.6174	798987.4815	886619.221	238341.2492	258302.5693	235150.0192	254930.853	611970.8874	156850.1856	3.20718187	1.681306167	0.000850612	0.972222222	1.28286289	up
Com_2974_neg	LysoPE 18:0	C23 H48 N O7 P	481.31759	9.393	480.31015	No results	No results	Full match	21453586.64	6713747.686	5092161.444	7543069.407	8694038.655	5929669.697	707401.1861	1572144.88	2634629.828	2272017.499	3030891.727	7103878.339	3.199953262	1.678050834	0.008467893	0.916666667	1.134305198	up
Com_6043_neg	(��)9-HpODE	C18 H32 O4	312.22948	7.456	311.22217	Full match	No results	Full match	8088222.161	8849570.869	8736068.587	8964722.652	8238350.185	8598771.725	2496973.731	2416712.883	3545260.977	2721222.788	1747438.155	3746979.779	3.087075088	1.626240574	0.000130556	1	1.482176221	up
Com_15621_neg	LPE 19:1	C24 H48 N O7 P	493.31584	9.764	492.30853	No results	Full match	Full match	1113286.296	380552.7631	442024.9189	351566.9004	488661.3216	631105.9088	248380.6063	156262.7021	197741.2854	116174.4964	256302.8539	140657.809	3.05435928	1.610869774	0.000707476	1	1.306826297	up
Com_1099_neg	LPE 18:2	C23 H44 N O7 P	477.28473	8.906	476.27734	No results	Full match	Full match	50580665.86	20998824.89	25110288.18	19464656.14	29373940	31146839.04	10136456.29	6576147.394	8109744.514	8024777.49	16724395.19	8448404.394	3.045078277	1.606479315	0.000185168	1	1.352426694	up
Com_12417_neg	LPE 17:0	C22 H46 N O7 P	467.30013	9.767	466.29288	No results	Full match	Full match	2397796.811	362042.9215	501857.1825	775847.0638	725863.8309	818375.5292	350924.5904	284662.085	200654.5651	150476.1783	417398.2939	473227.5806	2.973235294	1.572033639	0.013903798	0.944444444	1.076702083	up
Com_1314_neg	dTMP	C10 H15 N2 O8 P	322.05624	2.409	321.04889	No results	No results	Full match	51864644.98	49517347.25	38859908.99	39683987.84	50751037.75	53872818.49	3030541.076	10934033.68	27503549.98	22582323.18	14314366.03	17969638.56	2.953769268	1.562557135	0.010401012	1	1.223400557	up
Com_2705_neg	S-Lactoylglutathione	C13 H21 N3 O8 S	379.10442	4.889	378.09692	Full match	Full match	Full match	19346047.58	20123665.69	19204724.47	25458695.39	25232230.51	24209270.4	6384932.996	6633746.473	6722329.958	8282542.316	9244862.608	8415493.786	2.923888071	1.547888085	1.88E-07	1	1.513388775	up
Com_1608_neg	LPE 20:3	C25 H46 N O7 P	503.30063	9.206	502.29312	No results	Full match	No results	38612859.57	12540040.2	14881864.49	9978843.777	18478831.61	19348152.35	8083849.108	5190440.454	6187922.779	5936076.556	10646714.88	3925456.782	2.848118095	1.510008968	0.002171731	0.972222222	1.24350805	up
Com_344_neg	LPC 18:1	C26 H52 N O7 P	567.35287	9.593	566.34546	No results	Invalid mass	No results	185249714.7	58521054.99	56567231.37	65499595.71	76611712.22	71988466.59	22278017.35	14703487.41	24054056.07	20723980.63	34051637.4	72423790.62	2.732955396	1.450461914	0.004808111	0.888888889	1.1678414	up
Com_744_neg	LPE 20:4	C25 H44 N O7 P	501.28493	8.843	500.2775	No results	Full match	No results	89224013.32	34026492.07	38907476.66	21662671.27	39053104.97	44774984.4	23653000.39	15294054.77	17480211.27	4351698.568	25291846.91	11892375.89	2.732135904	1.450029249	0.009981256	0.944444444	1.118458184	up
Com_2124_neg	LPE 22:4	C27 H48 N O7 P	529.31622	9.443	528.30896	No results	Full match	No results	26373366.83	6952952.789	8544782.629	6014159.775	12752288.73	9563729.282	6015223.002	3275177.431	4169388.665	4134403.917	6345590.045	1847666.478	2.722304116	1.444828243	0.008076939	0.944444444	1.144896917	up
Com_8066_neg	Lysopc 17:0	C25 H52 N O7 P	509.34798	10.184	508.34048	No results	No results	Full match	5054084.831	1346993.29	1518644.455	2152167.549	3022474.624	1048065.172	695954.9841	457272.0466	657842.6614	887740.0103	1170997.34	1497300.42	2.635018959	1.397813342	0.013540708	0.916666667	1.070587369	up
Com_1316_neg	LPC 16:1	C24 H48 N O7 P	539.32162	8.808	538.31433	No results	Invalid mass	No results	51810360.55	12290832.7	11186568.35	14473766.3	16259111.47	15922497.08	4807942.392	3344435.483	6352550.912	5755976.102	8645200.445	17933916.52	2.603396233	1.380394905	0.015966147	0.861111111	1.042271792	up
Com_1399_neg	methadone-d9	C21 H18 [2]H9 N O	317.95465	1.221	316.94751	Invalid mass	No results	No results	44679135.86	36129916.81	59531388.64	45544583.9	41826994.99	46854413.92	19359956.04	16157821.51	19302268.69	19427091.22	16390112.32	15094620.96	2.596818086	1.376744953	1.08E-06	1	1.491582002	up
Com_184_neg	11(Z),14(Z)-Eicosadienoic acid	C20 H36 O2	308.27087	10.896	307.26352	Full match	Full match	No results	251706002.1	89810948.44	84343798.23	94036440.42	112931693.5	91915909	52085152.6	26867333.23	55382894.96	42808954.13	77532542.37	45157039.31	2.417154136	1.273309473	0.003489658	1	1.194121621	up
Com_395_neg	11(E)-Eicosenoic Acid	C20 H38 O2	310.28656	11.391	309.27911	Full match	No results	Full match	142391823.3	45038795.21	36054634.32	41076347.78	53973682.06	52267083.87	35752695.56	14137306.97	25520671.17	20808683.08	36420246.75	23596085.2	2.373352526	1.246926407	0.010720061	0.972222222	1.110784961	up
Com_10502_neg	2-(Dimethylamino)Guanosine	C12 H17 N5 O5	311.12387	2.811	310.11667	No results	No results	Full match	3510104.3	2826503.307	2182649.097	2665058.344	3869791.254	2185453.682	1335259.633	2615316.086	1064606.289	1235076.079	689639.3414	522645.5724	2.31014548	1.207983708	0.007111954	0.944444444	1.19646622	up
Com_74_neg	Guanosine monophosphate (GMP)	C10 H14 N5 O8 P	363.05738	1.84	362.05008	Full match	Full match	Full match	605984994.1	592435241.2	722247080.7	792041813.1	567986956.8	882187965.8	271867799.2	179036503.3	327181571.1	313397468.3	355036877.2	391504310.9	2.264868604	1.179427355	0.00020076	1	1.402850207	up
Com_361_neg	Thymidine 5'-diphosphate	C10 H16 N2 O11 P2	402.02214	1.633	401.01465	Full match	Full match	Full match	167786708.2	131389221.3	171953620.5	166003208.2	174322014.5	211728475.8	76393461.97	56142187.04	58071395.64	61323350.09	98984504.47	126352402.5	2.143836892	1.100195146	0.000963301	1	1.351660716	up
Com_31_neg	N-(4-chlorophenethyl)-N'-(4-chlorophenyl)urea	C15 H14 Cl2 N2 O	354.05573	6.139	353.04834	Invalid mass	No results	No results	1201574592	1316890674	1335113106	1312722208	1338659487	1362883736	674837896.7	585246794.3	632924238.2	621263079.7	621342836.5	608332283.7	2.101483683	1.071408255	8.14E-11	1	1.539017579	up
Com_5351_neg	13(S)-HOTrE	C18 H30 O3	294.21895	7.815	293.2117	Full match	No results	Full match	9477191.45	10152141.88	8174564.514	11159283.84	8952738.401	7769922.575	4359092.41	2661470.456	5190415.97	4806928.286	2474381.105	7391029.129	2.071390295	1.050599414	0.004425125	1	1.269328586	up
Com_15503_neg	Methyltestosterone	C20 H30 O2	302.22393	9.816	301.21652	No results	No results	Full match	1171542.153	410151.9981	481214.6413	502373.7791	709092.4984	706021.4197	514433.8808	292243.8758	232597.0503	280164.2032	319036.715	306459.0373	2.046544988	1.033190381	0.005611751	0.916666667	1.175268793	up
Com_579_neg	13Z,16Z-Docosadienoic Acid	C22 H40 O2	336.30244	11.593	335.29517	Full match	No results	No results	77812416.21	24648794.26	23878919.17	28040625.2	38208701.87	32295673.28	17137032.77	10055181.38	16451629.59	15811517.88	35134362.82	16466473.97	2.024966938	1.017898353	0.018391828	0.888888889	1.031029944	up
Com_1698_neg	LPE 22:5	C27 H46 N O7 P	527.3004	9.047	526.29291	No results	Full match	No results	27685529.27	9818633.994	13159728.31	8563950.802	14814271.99	13903138.49	8763888.737	6159071.572	6708091.786	6677822.639	11297413.59	4226588.169	2.006376489	1.004592348	0.011792763	0.916666667	1.106987971	up
Com_9838_neg	Myristic Acid	C14 H28 O2	228.20852	9.561	227.20114	Full match	No results	Full match	3103540.079	786523.8419	1178582.577	986012.7951	1566824.852	1318226.461	755711.1493	531958.58	637594.8164	590096.5047	1414262.909	569583.0118	1.986952515	0.990557395	0.025671357	0.888888889	1.007030483	up
Com_3046_neg	LPE 20:5	C25 H42 N O7 P	499.26939	8.429	498.26199	No results	Full match	No results	16909861.81	6214589.587	7967971.757	5162148.358	8657808.622	7656994.682	4708653.47	3441528.614	4316719.389	4381717.033	6242457.242	3739116.593	1.959336487	0.970365181	0.011893245	0.944444444	1.133388484	up
Com_9_neg	UDP-N-acetylglucosamine	C17 H27 N3 O17 P2	607.08099	2.077	606.07343	Full match	Full match	Full match	3729345174	3303213832	5154255332	4612080999	3855105613	2825687466	2850902827	2040686684	2216262823	2501870985	1748790783	1340621505	1.848920205	0.886682963	0.001434616	0.972222222	1.256130043	up
Com_12752_neg	Bz-RS-ISer(3-Ph)-Ome	C17 H17 N O4	299.1162	6.697	298.10901	No results	No results	Full match	1167287.531	2231450.273	1642221.698	1164656.271	965761.6638	745786.1974	1367170.028	548267.409	617970.623	560798.8988	502568.5824	691638.8834	1.846175031	0.884539337	0.018294046	0.888888889	1.029971731	up
Com_6484_neg	trans-Petroselinic Acid	C18 H34 O2	282.25526	9.395	281.24796	Full match	No results	No results	7932581.134	3257861.27	3700123.842	2885447.859	4181642.926	4427017.152	2271821.258	1661348.906	1825542.288	1862677.832	3308674.483	3368391.048	1.845281373	0.883840819	0.011494178	0.888888889	1.080683191	up
Com_2200_neg	N1-{3-[2-(2-pyridyl)ethyl]phenyl}-4-chlorobenzene-1-sulfonamide	C19 H17 Cl N2 O2 S	372.06628	5.795	371.05902	Invalid mass	No results	No results	30088172.12	20521066.63	20381114.19	20878663.19	17768302.19	21527044.77	11797358.56	9074276.371	11729709.2	12656159.76	14852482.94	13579587.86	1.779958205	0.831843366	0.000180864	1	1.353245474	up
Com_16570_neg	Taurolithocholic acid sodium salt	C26 H44 N Na O5 S	505.2819	9.093	504.27463	No results	No results	Full match	696679.598	408584.3793	507241.0576	382046.4117	471615.8687	386480.207	178343.3459	511246.9241	251296.1137	100634.1679	302909.483	275260.8507	1.761229595	0.816582992	0.030651475	0.861111111	1.011523891	up
Com_689_neg	N-Acetyl-aspartic acid	C6 H9 N O5	175.04774	1.952	174.04047	No results	No results	Full match	92771030.03	80335322.36	78007895.54	73295342.18	112988674.2	91644075.87	66388833.1	29402402.79	63113046.75	61350944.31	45896703.56	36374163.73	1.748749448	0.806323602	0.005535897	1	1.201642438	up
Com_13137_neg	LPC 22:2	C30 H58 N O7 P	621.39984	10.401	620.39209	No results	Invalid mass	No results	1776819.73	709878.004	896520.9964	793044.4278	1186727.062	1063576.242	718675.4239	521605.5387	506673.0996	371120.8817	887164.2724	711090.6846	1.729277711	0.790169575	0.015828998	0.888888889	1.049692196	up
Com_1687_neg	3-benzyl-1-butyl-4-hydroxy-1,2-dihydroquinolin-2-one	C20 H21 N O2	307.15269	5.202	306.14539	Invalid mass	No results	No results	30098494.93	40091630.42	31674928.67	42267987.93	37296031.43	40250728.02	20690489.58	33096468.31	22826050.76	19837635.76	20977533.4	14394684.07	1.681649133	0.749876727	0.002651538	0.944444444	1.254812621	up
Com_750_neg	Sedoheptulose 1,7-bisphosphate	C7 H16 O13 P2	370.00592	1.783	368.99866	No results	No results	Full match	92485697.42	66783846.55	77341990.51	58506780.3	72420789.9	51689909.22	34958860.49	37506070.14	50369958.4	71596873.03	28156662.45	27575843.43	1.675814925	0.744862828	0.012008715	0.916666667	1.109560487	up
Com_3926_neg	N-Acetylhistamine	C7 H11 N3 O	153.0898	1.483	152.08266	No results	No results	Full match	14296792.34	11897052.46	12721601.35	15333439.73	17725224.03	16777835.72	9061787.882	8012169.082	8807984.239	9834966.878	7773993.75	9589593.259	1.672025581	0.74159692	0.000113887	1	1.412844046	up
Com_333_neg	N6-Acetyl-L-Lysine	C8 H16 N2 O3	188.11574	1.938	187.10847	No results	No results	Full match	109213434.3	143221110.5	141762687.3	202762827.6	167290267.2	168828297	121733813.5	83391722.09	86256025.49	76825096.28	127804321.8	71227741.05	1.64494875	0.718042636	0.003390504	0.944444444	1.20353669	up
Com_3385_neg	Corticosterone	C21 H30 O4	382.19591	1.919	381.18869	Invalid mass	No results	No results	15732537.37	14340317.66	15811949.94	19585729.64	15679944.5	19375630.41	8076209.607	11759536.81	13387339.92	11381700.74	11772232.34	9680202.609	1.521803468	0.605782055	0.001028949	1	1.306156255	up
Com_989_neg	Glu-Gln	C10 H17 N3 O6	275.11127	1.478	274.10394	No results	Full match	No results	40646038.07	36402210.55	39850961.93	37118589.49	36855761.54	38006670.74	56406961.32	34629404.36	59557752.11	77114552.88	62353267.15	55146848.26	0.663019719	-0.592876317	0.015468828	0.833333333	1.147592849	down	-1.323011415
Com_12_neg	Adenosine diphosphate (ADP)	C10 H15 N5 O10 P2	427.02879	1.558	426.02136	Full match	Full match	Full match	1139507434	1197863061	2015183742	1314530495	1821552280	1650244168	3066243008	2063372176	2201569649	2466618073	2340418908	1868712439	0.652454064	-0.616051762	0.004891216	0.972222222	1.173973639	down
Com_13439_neg	12-Hydroxydodecanoic acid	C12 H24 O3	216.17206	7.358	215.16476	No results	Full match	No results	777524.002	878508.0739	895251.8705	900551.7185	726872.8165	1005975.556	1254537.71	953054.2553	1981652.746	1342115.262	1004533.239	1410830.079	0.652430423	-0.616104038	0.011516972	0.944444444	1.134722399	down
Com_1090_neg	H-Gly-Pro-OH	C7 H12 N2 O3	172.084	1.477	217.08212	No results	No results	Full match	37547275.74	34017340.27	29558102.12	39780329.47	35040641.58	36029169.33	39998737.08	40935392.07	64746113.36	63598490.36	61222038.78	55198178.5	0.650824507	-0.619659519	0.004023471	1	1.232810513	down
Com_2693_neg	Valylproline	C10 H18 N2 O3	214.13135	4.911	213.12399	Full match	Full match	No results	8554093.643	7989572.48	11625973.98	10665389.73	9248995.991	12601346.9	11492118.57	13783640.94	12745426.28	14905260.5	23263149.06	17706018.35	0.646306791	-0.629708945	0.008997193	0.944444444	1.128793667	down
Com_1054_neg	(5-L-Glutamyl)-L-Amino Acid	C8 H14 N2 O5	218.08956	1.476	217.08229	No results	No results	Full match	38647634.89	35151312.79	30521731.45	40578829.7	35838738.41	37988985.88	42562973.28	42756269.07	66598067.4	65894505.34	63438924.93	58396086.77	0.643984327	-0.634902518	0.00272155	1	1.261674113	down
Com_1897_neg	gamma-Glutamylglutamic acid	C10 H16 N2 O7	276.09535	1.498	275.08807	No results	No results	Full match	15763518.31	16657283.82	16447338.4	15138509.18	15995752.3	17483115.2	18588542.16	14867814.18	24511415.77	26023268.06	34141313.29	33836980.45	0.641481506	-0.640520422	0.03012669	0.833333333	1.065837356	down
Com_22_neg	Uridine 5'-diphosphoglucuronic acid	C15 H22 N2 O18 P2	580.03389	3.295	579.02661	Full match	Full match	Full match	1077362242	975039691.9	1187824084	855639359.1	841101211.5	895144021	1966488380	1632249029	1906338644	1574457598	1225142760	801650971	0.640445963	-0.642851245	0.029500956	0.833333333	1.085311267	down
Com_4400_neg	Leucine-enkephalin	C28 H37 N5 O7	555.26796	4.954	554.26068	No results	No results	Full match	5062348.233	7607982.059	6302848.155	7130983.299	5653305.864	3886998.377	8098832.565	6121303.555	9564556.264	10707386.98	9445206.645	11991463.71	0.637319199	-0.649911972	0.008653825	0.916666667	1.10883855	down
Com_8098_neg	4-(octyloxy)benzoic acid	C15 H22 O3	268.167	7.17	267.1601	Invalid mass	No results	No results	3447215.505	2584078.647	3074562.243	3298022.448	2828083.31	3642920.884	4209177.838	4464836.183	5793524.777	5363543.35	4522225.59	5516918.803	0.631896213	-0.662240475	0.00011891	1	1.368632869	down
Com_77_neg	D-Ribose-1-phosphate	C5 H11 O8 P	230.01865	1.595	229.01135	Full match	Full match	Full match	282662454.7	395448119.7	295614487.2	224766234.8	327204634.1	276399388.5	443574776.3	353730089.3	704532911.3	590124977.4	355742944	407187016.8	0.631230487	-0.663761209	0.01140632	0.944444444	1.099085523	down
Com_9938_neg	D-Proline	C5 H9 N O2	115.06305	1.475	114.05579	No results	No results	Full match	1364047.719	2027811.462	2118458.445	1920822.535	2135875.418	2267708.599	2658639.828	2324722.769	2919565.501	3678188.356	3293020.762	3928643.981	0.629413492	-0.66791999	0.001984448	1	1.252124709	down
Com_7379_neg	Homovanillic acid	C9 H10 O4	182.05773	5.27	181.05045	No results	No results	Full match	2749035.835	3784708.263	4347435.749	3526891.061	5013771.439	3289522.308	6068766.386	5160351.615	6601049.856	5935375.353	5797976.715	6520986.166	0.629393807	-0.667965112	0.001557301	1	1.312181771	down
Com_9137_neg	N-Acetyl-D-tryptophan	C13 H14 N2 O3	246.09997	5.729	245.0927	No results	No results	Full match	1548677.426	2659226.764	1941515.743	1983599.422	1920018.15	1979275.264	4267160.003	4313502.495	3101917.163	3136787.691	2216210.698	2388340.941	0.619458554	-0.690920336	0.008529886	0.944444444	1.145328654	down
Com_568_neg	Leucylproline	C11 H20 N2 O3	228.14705	5.209	227.13969	Full match	No results	Full match	53196349.37	60147337.6	54395280.59	70145130.4	63095149.01	75095999.04	77640108.95	84751745.04	117568491.6	111271393.1	106441476	120470776.2	0.608394244	-0.716921591	0.000456669	1	1.335517942	down
Com_790_neg	N-Propionylglycine	C5 H9 N O3	131.0579	2.744	130.05069	No results	No results	Full match	42084700.59	30473835.22	44659357.81	42343597.94	40124877.14	35837007.35	47895869.27	49266784.48	68896419.9	66072728.28	84536034.78	70854094.77	0.607767863	-0.718407704	0.001668169	1	1.264377455	down
Com_1051_neg	DL-Tryptophan	C11 H12 N2 O2	204.08953	5.239	203.08218	Full match	Full match	Full match	35234268.99	24200287.83	27282806.7	26700605.26	31197097.56	33651774.98	35093847.97	32882105.03	49104793.79	55164273	57187581.96	66058546.4	0.603289954	-0.729076535	0.006382833	0.916666667	1.178747621	down
Com_585_neg	Methionine	C5 H11 N O2 S	149.05071	1.969	148.0433	No results	No results	Full match	43085180.92	72705215.86	74906234.99	42093916.88	62449591.53	39544616.72	73850377.63	61140233.61	102465145.3	115382253.2	113346278.3	99872289.27	0.591433384	-0.757712416	0.00726734	0.888888889	1.125557462	down
Com_267_neg	D-Phenylalanine	C9 H11 N O2	165.07867	4.97	164.07153	No results	No results	Full match	110713039.1	87709764.92	102116388.1	81772055.6	101223168.8	109782825.2	122553899.6	122109899.4	159642320.4	192298961.7	194182640.6	230971939.1	0.580681803	-0.784180271	0.002994824	1	1.254812917	down
Com_33_neg	Uridine 5'-diphosphate (UDP)	C9 H14 N2 O12 P2	404.00145	2.183	402.99417	Full match	Full match	Full match	528530555.9	527008603.7	571541465	547319227.2	519611108.9	625504151.7	1428465655	914251752.6	808524227.2	886053934.6	993627754.3	957107154.9	0.55435842	-0.851109045	0.000446413	1	1.404813419	down
Com_464_neg	Maltitol	C12 H24 O11	344.13128	1.434	343.12384	No results	Full match	Full match	61009059.67	77916098.18	76970241.2	59848462.79	65014427.17	69605555	145869333.5	98756536.9	148600345.7	118313307.5	119254505.2	111065424.4	0.553155779	-0.854242267	4.08E-05	1	1.422086189	down
Com_987_neg	4-amino-2-(4-chlorophenyl)-6-(methylthio)pyrimidine-5-carbonitrile	C12 H9 Cl N4 S	276.02417	1.25	275.017	Full match	No match	No match	26291614.09	34690925.41	25910956.07	15493042.26	30649565.09	28408681.7	46532167.45	40062077.73	72764764.79	59636923.85	38886389.8	43238004.55	0.53614708	-0.899299269	0.002151186	1	1.228769239	down
Com_41_neg	4-Oxoproline	C5 H7 N O3	129.04229	1.932	128.03488	Full match	No results	Full match	332931921.7	337698152	346465018.5	553887556	729704175	709847867.4	825961213.2	954733407.1	810343441.7	1045213243	877204856.4	1169414128	0.52975601	-0.916600045	0.005112626	1	1.238123245	down
Com_400_neg	gamma-Glutamylleucine	C11 H20 N2 O5	260.13669	5.164	259.12939	No results	Full match	Full match	58768493.97	61795736.7	54305937.72	59928614.84	61191668.65	65230002.4	86208991.55	82109135.29	128293068.6	117313504.1	152137810.1	117491910.9	0.528444325	-0.920176613	0.001042996	1	1.37282529	down
Com_40_neg	Asp-Phe methyl ester	C14 H18 N2 O5	294.12112	4.982	293.1138	No results	No results	Full match	458407727.1	427564116.1	422760047.1	456959936.4	442291982.2	420177368.7	497028061.4	620415401.2	795534395.8	803841635.8	1128602268	1128564392	0.528381281	-0.920348737	0.006206987	1	1.261437313	down
Com_63_neg	DL-Malic acid	C4 H6 O5	134.02118	1.53	133.01382	Full match	Full match	Full match	437901539.5	443010791.5	418301802.4	401675839.4	472586702.9	504753151.9	862029063.4	855817895.7	807957331.4	978231158.3	791209362	871205101.5	0.518388811	-0.947893516	5.47E-08	1	1.509687716	down
Com_8728_neg	Oleic Acid	C18 H34 O2	282.25528	7.801	281.24802	Full match	No results	No results	1018840.445	944281.3753	2341107.728	1351464.447	1121373.062	1318554.482	2394573.763	1981900.267	2712746.585	2379383.516	2917681.718	3443336.278	0.511422286	-0.967413064	0.001785981	0.972222222	1.269424661	down
Com_1478_neg	Gamma-Glu-Leu	C11 H20 N2 O5	260.13681	5.622	259.12949	No results	No results	Full match	17265738.52	16926520.95	21046635.42	20364950.78	20143863.7	20417255.87	32912840.85	29472488.5	37391826.88	41249531.49	44477961.08	42479859.64	0.509530082	-0.972760772	2.05E-05	1	1.451382821	down
Com_3920_neg	Cystine	C6 H12 N2 O4 S2	240.02356	1.6	239.01628	No results	No results	Full match	6424649.488	6685028.724	6385389.909	7091600.962	7967397.102	6993147.03	17096856.05	12042214.61	13092531.68	14374889.11	11330740.43	15619343.95	0.497234512	-1.00800166	1.75E-05	1	1.466851239	down
Com_3689_neg	1,3-Dimethyluracil	C6 H8 N2 O2	140.05821	3.157	139.05089	No results	No results	Full match	3849290.255	6394979.083	1861865.727	5639661.415	6622389.711	3520351.67	6331151.693	15835513.96	15226391.32	10499712.92	6521630.419	6625510.978	0.45689021	-1.130080567	0.013780731	0.916666667	1.061535174	down
Com_132_neg	5-oxoproline	C5 H7 N O3	129.0423	2.294	128.03488	No results	No results	Full match	138281839.3	107323647.6	170640275.1	146418261.2	169187417.7	137415275.1	369867231.1	292198907.4	261771950.1	405168254.6	253508905.2	415467672.6	0.435072145	-1.200673441	4.01E-05	1	1.414857346	down
Com_1208_neg	Pantetheine	C11 H22 N2 O4 S	278.12951	5.393	277.12231	No results	No results	Full match	14045991.54	12177074.71	14382488.01	18538610.81	16150894.96	18152881.26	12499024.54	21592777.27	37732320.49	37564641.83	54808128.46	52623848.25	0.430991707	-1.214267984	0.023875738	0.861111111	1.090803433	down
Com_1728_neg	all-cis-4,7,10,13,16-Docosapentaenoic acid	C22 H34 O2	330.25529	10.137	329.24811	Full match	Not the top hit	Full match	12000013.9	3320042.517	2348561.706	3830560.486	5092643.997	4246447.05	8969484.466	4203002.002	11639535.97	11342592.64	20458381.03	15264512.66	0.429039211	-1.220818589	0.018730158	0.833333333	1.034265154	down
Com_4_neg	D-(-)-Mannitol	C6 H14 O6	182.07868	1.396	217.04807	Full match	Full match	Full match	2823950780	2912695455	3369203992	2813660278	3269449375	3186202819	8069397776	6806467211	7452600969	6540839510	7080790160	6903827013	0.428786015	-1.221670244	3.55E-09	1	1.526374475	down
Com_16734_neg	Allolithocholic acid	C24 H40 O3	376.29671	9	375.28943	No results	No results	Full match	191735.5493	118388.8983	138383.4079	113446.0152	125690.0318	143868.5039	238455.1976	134006.0667	254295.8311	276391.2746	302843.3091	744999.8045	0.426199916	-1.230397786	0.022196206	0.916666667	1.068942918	down
Com_2540_neg	Glycerol-3-phosphate	C3 H9 O6 P	172.01325	1.586	171.00592	No results	No results	Full match	6776237.956	6166669.422	7251376.742	8266078.607	8015174.727	7700865.77	11665509.99	14857912.22	26496973.56	26842235.53	16718992.09	13696205.6	0.400591884	-1.319794904	0.001146267	1	1.354794365	down
Com_6314_neg	S-(Methyl)Glutathione	C11 H19 N3 O6 S	321.09831	3.015	320.09106	No results	No results	Full match	1843575.484	2285294.446	1471579.915	2141963.833	2026086.816	2296179.858	2110058.816	3886360.721	4390064.064	4771407.362	6971735.264	8301636.273	0.39645678	-1.334764496	0.006164186	0.916666667	1.228043488	down
Com_9272_neg	D-3-Phenyllactic acid	C9 H10 O3	166.06265	5.803	165.05537	No results	No results	Full match	1390656.59	1561713.56	1045986.357	1570430.654	1876966.616	1305826.482	4275648.878	3468025.891	3586900.794	3445992.447	3070633.371	4437905.708	0.392709814	-1.348464443	5.52E-06	1	1.46624132	down
Com_11057_neg	5-S-cysteinyldopa	C12 H16 N2 O6 S	316.07237	4.666	315.06519	No results	No results	Full match	659580.9698	620622.8273	318223.8286	1141636.069	898460.7972	707332.7165	1572684.109	2027186.389	1391051.872	1089036.343	3082003.442	2472182.613	0.373543333	-1.420652483	0.001855541	0.972222222	1.233212191	down
Com_17_neg	L-Iditol	C6 H14 O6	182.07868	1.368	181.07137	Full match	Full match	Full match	604026576	568386148	758577773.2	749333573.7	910451862.1	757549600.5	1493903314	2188751657	2218513204	1310809011	2276340260	2158723441	0.373341656	-1.421431607	1.96E-05	1	1.436410388	down
Com_13522_neg	10-Hydroxydecanoic acid	C10 H20 O3	188.14088	6.929	187.13348	No results	No results	Full match	453667.869	438976.8509	624322.0191	571057.0846	430525.3856	557407.6454	1158603.432	1165682.278	1248373.34	1167990.413	1818881.733	1717310.456	0.371634131	-1.428045089	5.81E-06	1	1.457859102	down
Com_1170_neg	Gluconic acid	C6 H12 O7	150.05242	1.467	149.04517	Invalid mass	Invalid mass	No match	17182802.99	17776757.65	16192188.86	15796301.32	16289740.95	14173203.12	41010498.02	36838129.38	61055764.07	45780766.03	46857111.09	38642023.49	0.360535374	-1.471787277	6.33E-06	1	1.501014876	down
Com_16820_neg	cis-7-Hexadecenoic Acid	C16 H30 O2	254.22407	7.35	253.2168	No results	No results	Full match	161418.7907	162882.648	133168.081	121850.6599	127156.0929	122649.4513	242302.9222	253847.6472	478580.7963	275261.74	389613.1437	715099.9885	0.352114294	-1.505884302	0.001814761	1	1.326071586	down
Com_889_neg	5-Methyluridine	C10 H14 N2 O6	258.08479	2.383	257.07761	No results	No results	Full match	18838010.63	18410753.08	13398465.6	18583560.95	21843718.85	23627939.28	40613680.73	45591646.9	49634424.14	59668461.05	56952434.48	78198194.64	0.346890613	-1.527447293	8.13E-06	1	1.446152448	down
Com_345_neg	Reduced nicotinamide adenine dinucleotide	C21 H29 N7 O14 P2	665.12471	3.219	664.11743	No results	Full match	Full match	39169604.05	62602790.42	36546379.25	52018160.13	57555094.92	49956712.16	103524182.7	163045814.2	191250014.6	128172866.7	111066024.4	170423572.5	0.343348424	-1.542254752	1.47E-05	1	1.43284243	down
Com_5732_neg	3-[(methoxycarbonyl)amino]-2,2,3-trimethylbutanoic acid	C9 H17 N O4	203.11551	5.841	202.10829	Full match	No results	Full match	1565321.762	1353588.752	2713254.912	908441.3999	1545958.901	1815340	3659661.025	1972671.838	3704483.712	2753587.824	7547385.726	9594368.95	0.338733301	-1.561778271	0.008605749	0.972222222	1.135687474	down
Com_20_neg	D-Mannitol 1-phosphate	C6 H15 O9 P	262.04474	1.586	261.03741	Full match	Full match	No results	469484681	553087841.3	654111048.3	588930913.1	505547203.9	641695057.8	1782643725	1664753556	1885483852	1745288701	1915754398	1890552450	0.313552672	-1.673220282	3.07E-07	1	1.52430637	down
Com_6688_neg	S-Lactoyglutathione	C13 H21 N3 O8 S	379.1042	4.089	378.09708	No results	No results	Full match	1542690.048	1173598.43	788744.8324	915943.8579	1006789.527	978817.6968	1243418.551	1139069.077	3416437.537	3170604.038	5159031.94	7619537.056	0.294581362	-1.763261939	0.019973427	0.916666667	1.09309709	down
Com_11269_neg	(��)14(15)-DiHET	C20 H34 O4	338.2452	7.625	337.23801	Full match	No results	No results	712071.1351	443887.9143	378464.7765	599941.9329	559534.1487	535641.6663	1484872.946	1088162.722	1921755.931	2283167.23	1463072.514	3062603.789	0.285708229	-1.807385506	0.000104689	1	1.403557395	down
Com_16443_neg	Capric acid	C10 H20 O2	172.14598	6.918	171.1387	No results	No results	Full match	122195.4255	114536.7658	174263.3012	117415.1991	128646.5505	157501.5762	145895.0165	115013.8526	564221.0479	501956.8304	738101.7865	846957.3344	0.279710858	-1.837991839	0.030191087	0.805555556	1.062148543	down
Com_1620_neg	Docosahexaenoic acid	C22 H32 O2	328.23966	9.854	327.23233	Full match	Full match	No results	12272720.51	2320744.284	2586981.464	2952534.266	4266332.349	3843049.836	14959555.97	9190149.585	19251624.35	17187247.2	28775467.95	24517881.17	0.247996883	-2.011606108	0.000711956	0.972222222	1.327244298	down
Com_9422_neg	DL-Serine	C3 H7 N O3	105.04232	1.27	140.01169	No results	No results	Full match	985456.3411	896470.8979	1113091.133	921749.5686	834685.6814	1029301.347	4792077.413	3248943.283	4402937.848	4128660.836	3889863.778	4305746.77	0.233393948	-2.099160943	3.02E-09	1	1.530004599	down
Com_461_neg	N-(4-chlorophenethyl)-1-adamantanecarboxamide	C19 H24 Cl N O	317.15814	2.961	316.15076	Invalid mass	No results	No results	33054799.12	19271433.71	5766792.043	22936958.46	17629500.38	14875396.05	40930437.46	95105318.74	148839940.7	83099658.17	111336579	105501145.8	0.194138749	-2.364839994	0.000286028	1	1.350042473	down
Com_10641_neg	(��)19(20)-DiHDPA	C22 H34 O4	362.24525	7.717	361.2381	Full match	No results	No results	258137.0267	418637.6138	490845.677	236474.465	175815.0199	259187.9354	1978028.641	935726.2852	2381568.728	2344340.449	1003697.94	3443888.394	0.152151868	-2.716416045	5.73E-05	1	1.406362298	down
Com_6_neg	Adenosine triphosphate (ATP)	C10 H16 N5 O13 P3	506.99475	1.789	505.98746	Full match	Full match	Full match	409126652.6	389570987.6	333983879.1	336687660.3	368666351	366341536.4	2133080836	5116654218	3324157167	1474626322	2266882991	1339315556	0.140812322	-2.828154508	0.000232189	1	1.466719266	down
Com_100_neg	Guanosine triphosphate (GTP)	C10 H16 N5 O14 P3	522.98975	1.609	521.98254	Full match	Full match	Full match	59094354.41	32680724.63	41751482.08	23456152.69	24338987.16	37294667.86	283131306.8	503884858.7	276148856.8	232477107	238787540.8	113021114.1	0.132699787	-2.913762035	1.73E-05	1	1.465368882	down
Com_8796_neg	Undecanedioic acid	C11 H20 O4	216.13574	6.916	215.12851	No results	No results	Full match	166904.3383	225775.034	168967.1452	199765.5927	123965.2588	909608.0036	294806.7649	239952.0975	4212908.808	3459302.149	3798079.273	4880414.957	0.106303586	-3.233737836	0.017508679	0.944444444	1.092741326	down
Com_1828_neg	Taurine	C2 H7 N O3 S	125.01437	1.349	124.0071	No results	No results	Full match	2602022.763	2676907.638	3601726.956	2737481.199	3831025.507	2920184.377	40954788.86	29091608.44	32326682.54	33638625.64	28384119.08	30322422.72	0.094338095	-3.406015727	1.97E-10	1	1.536949266	down
Com_3147_neg	2,4-Dichlorophenol	C6 H4 Cl2 O	161.96359	6.773	160.95627	No results	No results	Full match	205773.1346	187765.0383	229431.3072	211171.2776	213120.553	1733956.889	425541.9546	224458.2451	14522026.39	11151441.13	9850470.101	20244185.63	0.049296539	-4.34236984	0.023475305	0.916666667	1.065906273	down
