# Supplementary material for: Comparative multiomics analysis of cell physiological state after culture in a basket bioreactor
Source: Sci Rep. 2022 Nov 23;12:20161. doi: 10.1038/s41598-022-24687-4 (PMC9686226; doi:10.1038/s41598-022-24687-4)
Supplement: Supplementary file 1 — Supplementary Information 1. [file 41598_2022_24687_MOESM1_ESM.zip › raw data/Metabolomics raw data/3.MetDiffScreening/EG.vs.CG/EG.vs.CG_pos.xls]

ID	Name	Formula	Molecular Weight	RT [min]	m/z	mzCloud_Results	mzVault_Results	MassList_Results	pos_ME1_1	pos_ME1_2	pos_ME1_3	pos_ME1_4	pos_ME1_5	pos_ME1_6	pos_MC2_1	pos_MC2_2	pos_MC2_3	pos_MC2_4	pos_MC2_5	pos_MC2_6	FC	log2FC	Pvalue	ROC	VIP
Com_101_pos	trans-3-Indoleacrylic acid	C11 H9 N O2	187.06322	5.185	188.07045	Full match	Not the top hit	Full match	862461141.0977209	635141146.765381	772769423.2144192	639036629.2114686	687168388.7861621	732863422.4811928	856612921.8738788	592868157.4478663	1204864316.1619444	1313632013.337613	1471381086.6830785	1438623528.4881358	0.62946372009318	-0.6678048660296285	0.0335534472769822	0.805555555555556	1.08865934977517
Com_10147_pos	Prolylleucine	C11 H20 N2 O3	228.14684	1.626	229.15422	Full match	No results	Full match	2906117.5341647156	3449735.4549603323	2059840.523044883	3454446.960731955	3731131.0091091734	4089309.0649291584	11642614.65277935	13894804.130009359	8879253.492245452	12321396.880413577	9637562.890103806	14801002.57610094	0.276643882527008	-1.8538980733134898	2.11348387104425e-06	1	1.58290520071488
Com_10153_pos	WPH	C22 H26 N6 O4	438.2111	5.307	439.21783	Invalid mass	No results	No results	10582740.484242396	7363773.166734954	12766456.222593026	11362773.269879451	10097998.224151772	11189207.926844504	15543127.696464013	12566185.409324562	10310897.73342225	9863265.707996238	9912292.218266588	10394996.821455063	0.92378250559316	-0.11437486990952313	0.477059033249257	0.527777777777778	0.606061593918353
Com_10179_pos	Gelsemine	C20 H22 N2 O2	644.33791	4.915	323.17606	No results	Invalid mass	No results	3194657.831816032	3558006.0955153517	13880811.964674555	3692469.592655777	5150113.676310009	4501775.909144692	1490303.9463956826	2675443.1052524014	2762990.4862387637	3971422.7169079734	1303669.690406551	2781688.0268465746	2.26737808686322	1.181024981533843	0.0257897208936489	0.916666666666667	1.07914101108758
Com_10245_pos	5,6-dihydroxyindole	C8 H7 N O2	149.04745	1.722	150.05478	No results	No results	Full match	8525457.178853966	12159853.52075145	8608703.468398148	7746327.566205787	10319705.274610996	9940062.780440541	5539969.992284748	7525937.755707449	4359376.402446309	6226698.491885751	4273588.011578585	4216044.9068802	1.78273894418595	0.8340954570276932	0.000783809005789303	1	1.40016057670324
Com_10303_pos	Citicoline	C14 H26 N4 O11 P2	488.10582	1.378	489.11301	No results	No results	Full match	9877867.934975816	11083107.067215167	13659767.009026889	8557939.507900063	7483898.211695146	7022695.817172463	13884436.34594976	8226711.75587808	11845527.45839107	2485320.2302521328	12369779.84785145	9943912.107973788	0.981781981636694	-0.026525405309011745	0.780849602946842	0.611111111111111	0.252449574918643
Com_10370_pos	DMK	C15 H28 N4 O6 S	392.17131	1.867	393.17859	Full match	No results	No results	5646359.261461829	5118509.477449771	3702644.202557769	5006297.724168408	6105260.343751564	5651642.014736072	6982351.462180269	6719278.130383595	12092427.491303174	9854759.93122292	13717457.18221825	14251584.551511083	0.490911100095852	-1.0264663067285444	0.00243098643765451	1	1.35363407377781
Com_10417_pos	Methyl N5-(N-nitrocarbamimidoyl)-L-ornithinate	C7 H15 N5 O4	233.10855	3.924	234.11604	No results	Invalid mass	No results	6115344.205161884	7759749.456757054	7296898.986775451	9600663.746019017	10791220.629961045	11421867.902153254	11918738.736514367	9439054.972249063	7856641.216024027	8638127.839987563	9948849.453353522	14306253.6336399	0.853127294355065	-0.22916707405516026	0.253318404296728	0.694444444444444	0.675415608896588
Com_10424_pos	Virginiamycin	C28 H35 N3 O7	525.2417	2.611	526.24976	Invalid mass	No results	No results	3603726.103661864	2602071.2869920405	1623658.33045571	3719243.5531376856	3412605.7374274326	8482749.942025596	2073084.6119133187	4051322.649351603	6455270.566838084	8629922.971978212	13621415.54459204	13035342.276422072	0.489781458817054	-1.0297899346624675	0.109833112450573	0.805555555555556	0.904696559242843
Com_10426_pos	AL 8810 Methyl ester	C25 H33 F O4	219.11103	2.549	220.11859	Invalid mass	No results	No match	4267446.806239613	10013037.5291236	5757020.694112737	9305405.831676958	9573597.266368318	8147135.156568642	11509908.236042384	11921705.396524854	6122676.247988179	10879036.433774363	8981296.026083661	14294725.843626559	0.738724294402369	-0.4368920705900212	0.119926148332391	0.805555555555556	0.817952983885709
Com_10612_pos	2-Arachidonyl glycerol ether	C23 H40 O3	364.29681	9.652	365.30405	Full match	No results	No results	10167422.450976478	1853074.704987249	1148470.6282221302	1103716.1487737831	1340266.8735677137	3212960.2556401035	996006.4022616936	986453.0117617206	629966.1077180292	569551.5997462106	905583.7381372598	595033.4191682227	4.0204019270744	2.007339737526422	0.0287102525238554	1	1.13225933327529
Com_10613_pos	ethyl 4-methyl-2-(1H-pyrrol-1-yl)-1,3-thiazole-5-carboxylate	C11 H12 N2 O2 S	236.06158	1.167	237.06914	Full match	No results	No results	10166717.040859219	10428096.290845882	8425080.734165592	8358667.453268098	8121259.855587137	9156091.812073903	8963327.49441713	7352466.0643895855	11653482.542051326	9975661.520972852	12406863.569039393	12146823.053324685	0.874513860869128	-0.19344684413245478	0.234773752759038	0.694444444444444	0.668498693717085
Com_1066_pos	6-Methylquinoline	C10 H9 N	143.07344	5.185	144.08058	Full match	Partial match	No results	66319498.910770796	47293319.39437268	58093600.535944805	48833516.22603271	55811918.03216425	53307556.30487218	70781327.46400765	48194122.637370944	96439736.87736699	109245622.6088706	126637100.97490132	145981204.63683903	0.551935269483055	-0.8574290160573178	0.0219237218481656	0.861111111111111	1.16135171870462
Com_10693_pos	PC (14:1e/5:0)	C27 H54 N O7 P	535.36283	9.932	536.37018	No results	Full match	No results	10089948.63326148	1857428.8730149686	767049.2878842426	902970.9486423564	3652566.8955164836	1895372.1140183257	1017247.660200688	1145535.8270699584	1217918.1568012417	1888402.8129690583	1107257.509891517	1811117.2552999298	2.34081042920952	1.227008102363874	0.290053287641998	0.638888888888889	0.586289586436437
Com_10739_pos	Tetranor-12(S)-HETE	C16 H26 O3	248.17709	7.646	249.18436	Invalid mass	No results	No results	881648.757713962	528783.4731646666	381492.3900164674	608238.2556529433	387535.9486523875	14035920.148387725	1297516.050924305	307076.794420179	2611633.959032149	2304859.7494396977	1653387.4021548664	543432.2511872737	1.92977746878876	0.9484344935116299	0.750838914752762	0.638888888888889	0.27820432154025
Com_10750_pos	1,4-dihydroxyheptadec-16-en-2-yl acetate	C19 H36 O4	310.24992	8.569	311.25723	Invalid mass	No results	No results	10004135.243921904	1274144.39006052	1387247.3222283954	1351804.225532944	1958641.15120611	1574376.3181662408	480492.7827589069	492944.21858339204	603826.9969664173	410650.23618152965	568543.6031881681	379480.7088648856	5.97776430701502	2.579606015148497	0.00582968117265192	1	1.34448506686432
Com_1078_pos	PC (14:1e/2:0)	C24 H48 N O7 P	493.31571	8.574	494.32297	No results	Full match	Full match	105063529.7061163	11779683.622147787	11299464.746249612	12153540.891869279	12883977.786685552	12713999.539723884	6789060.676588969	5436433.537234584	8867699.560811132	9144113.489682134	24765581.976325184	37603360.29663183	1.79139309843252	0.8410819531423347	0.440639548140984	0.722222222222222	0.407406630035942
Com_10938_pos	6-Hydroxymelatonin	C13 H16 N2 O3	248.11621	4.792	249.12349	No results	No results	Full match	6272284.2259329185	7937010.022917167	8956110.510087712	8460462.341681493	7527219.485198139	8836925.048157236	10272232.18635673	10551291.948892452	11528730.351641301	14327789.30947921	11996802.193954146	10068344.39372555	0.698085369549135	-0.518524619062667	0.000852425162320684	1	1.37295960361707
Com_10967_pos	Dihomo-��-linolenic acid methyl ester	C21 H36 O2	337.29503	7.504	338.30231	Invalid mass	No results	No results	9744105.230899233	959223.7780214864	883875.4689566453	657141.6001840617	1183856.5969413132	1152444.8584998979	197847.91585272888	172116.23021187366	174973.88827859022	181215.43200705905	161650.22226003595	148342.45436287706	14.0719990441351	3.814755384812319	0.00318140356579154	1	1.41841333499924
Com_11_pos	2-Amino-1,3-octadecanediol	C18 H39 N O2	301.29712	7.322	302.30435	Full match	Full match	Full match	6072807409.564105	614049391.5257192	616691278.7422888	589639568.1410426	916814201.9322855	813702974.221887	41464949.09674904	44911644.77228185	37563200.006949745	33467379.658744454	78721726.51095916	35605893.2984759	35.4157990064181	5.146321185801187	0.000165683924554598	1	1.54078256737787
Com_11004_pos	Cholest-4-en-3-one	C27 H44 O	384.33418	8.55	385.34143	Invalid mass	No results	No results	9696771.610647105	788067.3978930062	788999.6930825894	765524.683117069	986636.3974904063	947090.1899107222	907169.3750469465	596981.7678214557	968513.6825025383	838145.3172457861	1038888.7004159027	1670841.8809799314	2.32090282462671	1.214686118820247	0.526790901789608	0.555555555555556	0.448448517610204
Com_11026_pos	ACar 18:0	C25 H50 N O4	427.36526	8.029	428.37262	No results	Invalid mass	No results	9673500.19218319	1128099.5274285974	1293757.5183597542	1251971.349731195	1458862.8035819181	1343684.2759789636	1765496.825016937	1301421.4563269387	1693541.5732090059	1303397.8475001801	2470642.872627787	2127938.889386403	1.51465110040617	0.5989855074386339	0.90576225121445	0.722222222222222	0.4027730759787
Com_11035_pos	Cortisone	C21 H28 O5	720.38099	5.725	721.38934	Invalid mass	No results	No results	7401304.355445218	7860522.882091014	12384109.474909727	8714230.444348577	7924063.138707985	10199098.889361924	9900285.544486053	3163223.4383195606	8741494.930602264	7836842.964559692	12398453.2823593	6777509.331672592	1.11605436114034	0.15840730013980803	0.436296120573963	0.583333333333333	0.505965170498533
Com_11036_pos	3-Nitro-L-Tyrosine	C9 H10 N2 O5	226.05903	3.315	227.06543	No results	No results	Full match	1409931.4583286704	1359442.6818263703	635009.4386154918	2202913.878586302	1694175.2146843085	4413052.769664881	7186337.462103964	9568184.281184822	12247514.761143075	13230736.303479996	5361445.917181594	13240214.198464409	0.192564060824337	-2.376589623838096	0.000368705836878102	1	1.45593672122873
Com_11060_pos	1-Methylguanosine	C11 H15 N5 O5	297.10845	2.981	298.11569	No results	No results	Full match	5798097.789047551	8425473.788981397	7781942.173682125	9015791.396587377	9380618.29811742	9816561.530273259	9809662.522064628	9600700.257091451	6730128.631982953	9032852.371506274	6567882.17106833	8914969.492359875	0.991359191792239	-0.012520221807068303	0.926968255480002	0.527777777777778	0.213926072379533
Com_1108_pos	Dinophysistoxin-2	C44 H68 O13	786.46018	5.38	787.46808	Invalid mass	No results	No results	89682037.53240249	92472374.00643544	79318473.82784623	119343416.86042191	128174882.27570066	120415148.35521139	77637837.43712765	92084185.15551183	45246692.8700931	59954976.61733837	79736267.52022617	56362745.347463794	1.53131767486668	0.6147736038129084	0.00946563554337347	0.916666666666667	1.19562309506385
Com_1115_pos	Pyroglutamic acid	C5 H7 N O3	129.04236	2.695	130.04977	No results	Full match	Full match	53889217.22644385	73274545.80175714	50059251.764293306	109697410.36934735	95547105.74090494	82980978.7480829	93577322.71753553	126227391.92274909	77231622.63950026	82469232.59494068	133410033.44131978	70213608.3757057	0.798191036083561	-0.32519401783022167	0.19027259222718	0.666666666666667	0.67903376830338
Com_1117_pos	N-Acetylornithine	C7 H14 N2 O3	174.10008	2.384	175.10713	Full match	Full match	Full match	59692588.25565935	67758185.51445602	53669703.74304927	81725665.07432345	60145334.52252384	71360166.16581398	107875606.98105122	131930676.93840566	91373431.10003416	85372337.64008094	97051464.09584582	83294836.93766017	0.660668002911932	-0.5980026202465006	0.00137445035961564	1	1.36917765882596
Com_11184_pos	Hydrocortisone acetate	C23 H32 O6	404.22118	4.82	405.22916	No results	No results	Full match	5682845.828109765	4714133.2424830515	5250243.42151931	11003526.806798728	5586815.491566638	7565839.267527763	8338399.825644362	7683372.786649981	6234692.846797962	6967045.4467436215	4667612.3010239145	10273032.719081966	0.901260382395872	-0.14998412078936862	0.496256297005092	0.638888888888889	0.367460417893002
Com_1120_pos	LPE 16:0	C21 H44 N O7 P	453.28435	9.142	454.29147	No results	Full match	Full match	101244883.37289512	9820465.541315673	10445494.810492864	8265741.3698907215	11026105.85088534	11349105.186277835	4502106.755432737	3568310.414677015	2413204.657407692	3343123.1733871433	5568693.033475171	3107618.6647428405	6.76138349407838	2.757318476659584	0.0131677870316022	1	1.24054352129123
Com_11236_pos	Sebacic acid	C10 H18 O4	202.12068	1.853	203.12782	No results	No results	Full match	6441608.286589078	8021745.689972458	7073429.015430751	10925155.894441469	7702563.988363554	12306510.917697232	6876723.316896895	11654857.54456414	4404251.118345788	3194355.1349033313	5368256.485400319	6398944.003966186	1.38455490232393	0.46942226261782743	0.103836939299381	0.833333333333333	0.832736897631365
Com_1125_pos	EPK	C16 H28 N4 O6	186.09984	1.481	187.10706	Invalid mass	No match	No results	66144174.00737143	68272786.03738266	60859823.5657657	52385827.532392405	63281042.07812726	61313238.754528806	69503186.37186536	56843919.878431	118875521.62473795	121600883.41413	129493213.41076864	138678858.46089447	0.586235403595375	-0.7704479978098367	0.0231265163733095	0.861111111111111	1.17392315800033
Com_11308_pos	Palmitoylcarnitine	C23 H45 N O4	399.33403	7.556	400.3414	Full match	Full match	Full match	9286046.8942434	1431961.3911634076	1402293.9825993904	1528714.5987217615	1650764.838563088	1497067.183956539	4361039.321146788	2661848.0522313467	5201880.9662583135	4409366.0560777765	6748551.840140485	9254945.332905645	0.514646684881539	-0.9583457614220379	0.0319854739999676	0.833333333333333	1.09158624385744
Com_11363_pos	17��-Hydroxyprogesterone	C21 H30 O3	330.21612	8.754	331.22342	Invalid mass	No results	No results	9259404.943137683	672612.2491421067	1204159.4762793144	842666.1723669149	791604.5763660161	729026.7427146222	610585.2591983632	409766.4783574765	403618.2802729889	554289.7582228801	539967.316599881	538879.525970846	4.41576819001807	2.1426644384454874	0.0794662187890174	1	0.987960583483896
Com_11397_pos	Palmitoleic Acid	C16 H30 O2	276.20584	9.023	277.21323	Invalid mass	No results	No results	9221185.99610999	978697.9205970303	1059882.1281941424	658081.9471855792	1537106.469321083	2414748.620793365	493663.9634889774	399298.439398481	413962.04932585417	402739.46450163616	793521.3584264673	304409.02040433354	5.65242033273058	2.498868753251111	0.0161952220709923	0.972222222222222	1.19731777051619
Com_11476_pos	FRH	C21 H30 N8 O4	229.11897	2.386	230.12625	Invalid mass	No results	No results	5788370.691269197	8178672.711613384	6093024.8269639285	9525525.104571478	9360014.640058523	10694969.137520319	9479995.966740599	8656436.42171784	6535501.976481847	5760756.479657418	6186663.948738626	12520237.303964492	1.01019513987222	0.014634005979839548	0.887652697941349	0.527777777777778	0.323563954780629
Com_1159_pos	QLK	C17 H33 N5 O5	387.24729	2.021	388.25464	Full match	No results	No results	74048204.07202905	104316138.13724568	85104166.0893234	89370345.4926973	113243125.21653618	122889081.42549117	104164957.59109005	128174083.24997155	98118363.04838398	110459739.08929569	111543916.63585724	94301146.24515364	0.910645450672853	-0.13503862825597604	0.281718021607576	0.638888888888889	0.599274628170353
Com_11618_pos	YQH	C20 H26 N6 O6	223.09521	1.878	224.10278	Invalid mass	No results	No results	8983942.408092825	2119262.192485244	2677926.8503913227	3828405.6939553153	3799169.2545419317	3363937.1709183566	3866853.677097939	9683694.415005557	3604391.6445814483	11010926.698420525	4233137.702997327	6436851.49563657	0.637880720435661	-0.6486414203082658	0.130608928508763	0.833333333333333	0.83940701755593
Com_11684_pos	17-AAG	C31 H43 N3 O8	626.33836	4.293	627.34479	Invalid mass	No results	No results	8870413.986808794	8782455.964552233	7866778.011923109	3282127.1490949383	9826444.58603347	11004159.524993498	3481084.966247943	8069728.6966701355	8471731.704058016	4141931.2346477564	5638671.681132064	7128569.958616781	1.34389575104592	0.426421229424466	0.250972154820873	0.777777777777778	0.607205597057344
Com_1175_pos	GLK	C14 H28 N4 O4	316.21039	2.089	317.21771	Full match	No results	No results	58044565.13099636	77107705.8488437	63503515.30161054	88306810.33666737	79870874.8698587	72862963.71049933	77876181.70819679	117130866.2737654	93865429.64673574	121062926.62948598	127780236.75230736	106638242.78828268	0.682383463891388	-0.5513454084464936	0.00348895509657656	0.944444444444444	1.28877421888518
Com_11750_pos	LMK	C17 H34 N4 O4 S	390.22886	4.88	391.23547	Full match	No results	No results	6593496.031920337	5819974.707925825	4675505.470569501	6170003.372681941	4464717.179282209	5290112.845020076	5364929.6109478315	4928966.095665016	5581321.193081163	4864385.893224048	11553839.58381765	7867591.773591172	0.822035844092706	-0.28272679226100345	0.353123337165357	0.388888888888889	0.519354050027535
Com_11779_pos	RKK	C18 H38 N8 O4	430.30734	8.166	431.31464	Invalid mass	No results	No results	7820303.3083683085	1782882.792326306	1622798.0742502636	2286452.5817406797	1855308.9763832774	1576775.1837964708	4838979.624170212	3418767.0305347736	7943706.1132511655	8255477.040211377	4639322.781064482	12078452.661094606	0.411527436902075	-1.280939475265949	0.0106543087954637	0.916666666666667	1.19914981866595
Com_11885_pos	PLH	C17 H27 N5 O4	730.41232	4.12	366.21347	Invalid mass	No results	No results	4153444.9218757744	7880331.466630193	5510308.43916841	5655780.652543254	7281973.386271646	8271824.605373256	5449270.210364875	10821770.727171954	6658663.170960456	5458112.461002461	9047512.354099177	9958345.442646146	0.817696960408366	-0.29036181739066413	0.274187514929074	0.638888888888889	0.657486125234606
Com_1194_pos	Alanyltyrosine	C12 H16 N2 O4	252.11056	3.929	253.11786	Full match	No results	No results	44939057.474198245	69176961.08498476	53002411.01017528	70268919.29048824	76097682.06119055	72317742.62185317	111995047.90704666	96630798.16514383	102414361.62013535	79623767.87832664	125678269.75010309	67911267.19053055	0.660334538485873	-0.5987309874811281	0.00844199531443254	0.888888888888889	1.18997251856328
Com_1198_pos	O-Acetyl-L-carnitine	C9 H17 N O4	203.11535	1.699	204.12263	No results	No results	Full match	18410334.90545138	18965040.545520816	19519766.5243032	17182929.83348246	18621826.411855265	19306939.47411973	105813650.32327287	104845761.82362315	77865360.00961837	107828096.40072243	102549984.04014237	131439765.76204652	0.177691995483742	-2.492549401343	5.33843686420884e-07	1	1.65280700457796
Com_1209_pos	Cytidine 5'-monophosphate (hydrate)	C9 H14 N3 O8 P	323.05082	1.441	324.05823	Full match	Full match	Full match	95207433.75476412	106480272.45042609	111672207.33869421	107875233.35029879	108133596.33864437	116354051.32347004	66422898.77618351	33646596.32084992	77329448.023001	48233962.902819514	56092990.68024654	52897378.8903884	1.92970077592792	0.9483771570516192	0.00160255073715847	1	1.47820719139916
Com_12207_pos	EMH	C16 H25 N5 O6 S	397.1478	2.959	398.15521	Invalid mass	No results	No results	6147406.529701886	9523700.056350734	7031089.000303988	9051454.580344	8691072.448429404	9500004.44350721	8285097.807086198	8405770.036526034	8473668.972164838	6296582.646474613	7146112.366495551	7804368.51813472	1.07612594018195	0.10584692793510682	0.474342181073441	0.694444444444444	0.52147968795935
Com_12234_pos	Glyceraldehyde 3-phosphate diethyl acetal	C7 H15 Ba O7 P	379.96142	4.779	380.96866	No results	No results	Full match	2389352.222852419	1184584.815578593	3805911.6519555002	1324638.811366064	3353469.6477734386	2362420.9743844154	6562104.944591868	5006506.379900352	6389014.3377453415	9772741.649385327	10175560.94675906	11425380.024488173	0.292316961091376	-1.774394553897687	0.000447221666604058	1	1.43365718091899
Com_12278_pos	RMH	C17 H30 N8 O4 S	221.10845	1.723	222.11649	Invalid mass	No results	No results	4443272.037222787	7176351.857657787	4717628.048805633	7219833.23493952	8375209.218676531	6775950.790711442	5418407.365349984	7158437.914514258	6236886.487008841	7259175.360712761	6468009.135578996	11364835.77764523	0.881621277140059	-0.18176905240520977	0.421379190455205	0.444444444444444	0.692825186676008
Com_12307_pos	4-Methoxycinnamic Acid	C10 H10 O3	178.06281	4.931	179.06995	No results	No results	Full match	4062899.3307941295	4252736.333074	4707832.291534	6119036.138925407	5026631.499823765	4839287.79094528	6766148.426700489	7344951.50973247	7813917.324790477	7256346.665358515	10799762.502778992	6388603.698275422	0.625589653104484	-0.6767114433966597	0.000814324623500945	1	1.38400513413043
Com_1245_pos	Milbemycin A4 oxime	C32 H45 N O7	577.29684	4.947	578.3042	Invalid mass	No results	No results	88453371.59361783	94002924.73800908	107077227.82319021	107126469.92329404	105793687.69691122	107073100.57405706	110555633.41989358	78047111.27034807	70943784.05658443	96721640.22412218	81854771.47324553	74133478.7773684	1.18988607946647	0.25082345550284535	0.0486196755917504	0.777777777777778	0.992809178561555
Com_12509_pos	Bafilomycin B1	C44 H65 N O13	1674.8497	5.088	838.43213	Invalid mass	No results	No results	5101979.643079659	6811021.8953805985	3229149.057431743	5755914.020377658	2998253.834832694	4985234.466502852	6936428.09559348	10453293.367899755	9738679.461213589	8719969.115544122	9489301.207730442	9445739.790114677	0.527195228817007	-0.9235907810535199	0.00248109227139657	1	1.37092808011185
Com_12619_pos	IRH	C18 H32 N8 O4	446.24055	4.904	447.24796	Invalid mass	No results	No results	1964429.552620833	666905.5202292316	5269417.879603112	811227.7351590084	1044507.68387145	4571281.952245817	1675465.6866279778	1476323.6894459426	955248.8891825379	9873107.56374511	860110.1158367221	10950502.162516842	0.555538936237916	-0.8480400650933471	0.567032300375097	0.611111111111111	0.317779489854171
Com_12674_pos	LPE 20:2	C25 H48 N O7 P	505.31581	8.975	506.32309	No results	Full match	No results	3312106.2998724277	2847065.696669045	10218428.498755863	4382783.563406339	2761593.0584972557	3287864.490845116	4170819.711660393	6855745.017136512	3824668.263302116	2229641.3487137933	1581768.5511362194	1618365.4012436378	1.32191857625959	0.4026333166003671	0.357229335076125	0.638888888888889	0.621833630074852
Com_12703_pos	YLH	C21 H29 N5 O5	431.21831	5.073	432.22601	Full match	No results	No results	3022154.4661578382	5754061.135407989	5651207.884809669	9184190.57667829	7506277.104637977	8470414.530933822	4402549.226029309	5547954.944799622	7247502.582299523	4023339.406775039	7886719.589337591	4087186.487544886	1.19258939249014	0.25409740985230833	0.474017606327675	0.694444444444445	0.639246353817429
Com_12810_pos	ACar 16:1	C23 H44 N O4	397.31824	7.239	398.32553	No results	Invalid mass	No results	5895496.993425475	507399.9996918793	570454.3725194824	686843.1800743527	649107.1387918597	480164.3270529074	4891129.207598893	2551532.8091054033	6658170.660071178	5271303.808705108	5528394.817295909	10113754.592988906	0.251025139787842	-1.9940962397509845	0.00357354998039117	0.888888888888889	1.37414857511718
Com_13_pos	Adenosine 5'-monophosphate	C10 H14 N5 O7 P	347.06192	1.579	348.06937	Full match	Full match	Full match	5668934188.090752	6676685343.180931	6523744515.179365	6103700931.2058735	6764269910.333414	6920465234.870785	3393098356.7813287	2124543652.4570057	3289498836.7988048	2731484913.210531	4470559345.487437	5013449251.054127	1.83886564683629	0.8788160758761311	0.00333649605275211	1	1.46106768646894
Com_13007_pos	Isobutyryl carnitine	C11 H21 N O4	231.14691	4.896	232.15419	No results	No results	Full match	3896461.447857843	5922126.7930825325	5156980.165383703	6380547.867792887	4440222.207310102	4950844.582498026	8562753.703257822	8636639.88990587	8256469.459644654	11167764.397949561	9123817.05455075	6634058.502488808	0.586985506302636	-0.7686032137725819	0.00035546356961173	1	1.42291504673436
Com_13039_pos	GPH	C13 H19 N5 O4	291.13834	4.803	292.14468	Invalid mass	No results	No results	6177555.393896806	6989464.484810546	7483423.695084357	7731805.093534752	2918437.274340082	7327317.541758642	9077900.353270523	6686991.38685744	6547105.874176467	8334486.850938229	6818641.9546107	9872923.656764263	0.816003266313356	-0.29335316783195253	0.19901958856685	0.666666666666667	0.679615738416836
Com_13070_pos	5-Methyl-dl-tryptophan	C12 H14 N2 O2	218.10544	5.116	219.11295	No results	No results	Full match	5872821.960648771	6917571.305653314	5825515.37521516	7058960.695621459	5972684.0018815715	10611336.238866081	7612759.081979884	4196672.135087136	6979447.7194086285	7834107.669409186	6188669.934422452	5727963.501730323	1.09650509091143	0.13291251024736933	0.516199284553095	0.472222222222222	0.503332905977168
Com_13112_pos	AMK	C14 H28 N4 O4 S	330.17136	2.575	331.17899	Invalid mass	No results	No results	6789231.622364734	8015889.842327803	7227603.102733642	7634401.282528349	7323154.021284106	8344525.356842334	7172457.417248061	7860225.166791346	9502390.279342087	9181021.494867641	7601128.815623518	8850497.761384727	0.903664834338131	-0.14614031284317627	0.111886919837875	0.722222222222222	0.899133969209022
Com_13190_pos	Dihomo-��-linolenoyl ethanolamide	C22 H39 N O2	349.29495	7.44	350.30209	Invalid mass	No results	No results	7471427.081065981	791084.9760665055	604412.7371598426	519306.63565459603	961568.070435333	744544.3125879411	205879.71568171904	182972.45706086958	208344.82937751358	196326.2778797959	210936.66196141962	174454.7133141883	9.40894556135446	3.234033052534875	0.00864011883237249	1	1.32233995106334
Com_13339_pos	3-[5-(benzylthio)-4-methyl-4H-1,2,4-triazol-3-yl]-5-oct-1-ynylpyridine	C23 H26 N4 S	195.09644	1.754	196.10356	Invalid mass	No results	No results	4190486.1748249875	4948816.075800348	5701468.956006462	6796550.944209118	9441098.115914648	8120392.360657155	4437652.401551956	4333398.157292335	5460516.407429697	5019011.147895331	2732909.222532978	4263645.38732402	1.4934512291139	0.5786501250511915	0.0372847425734268	0.805555555555556	1.0643410755469
Com_1336_pos	WNK	C21 H30 N6 O5	446.23648	5.216	447.24368	Invalid mass	No results	No results	2789255.14328728	43837465.584933355	6954101.300825917	44229347.511207856	50931990.157347076	51358969.21459809	64048319.105180494	42118459.80437453	66568719.43415031	71724746.45276283	91164035.23665527	118818045.89896412	0.440322385248295	-1.1833679045626437	0.0662856166716359	0.888888888888889	1.0512701171416
Com_1343_pos	3'-Hydroxystanozolol	C21 H32 N2 O2	344.24074	1.783	345.24802	Invalid mass	No results	No results	63775278.27789665	94239503.81575571	72471599.24892606	92993869.81635554	83434517.98578769	91661952.79539707	80980461.69816001	108503132.59121603	101750572.64557572	110036107.76588908	112841235.60604002	115057693.8046486	0.792436627034495	-0.33563253063697096	0.0189907380019005	0.888888888888889	1.16420431678724
Com_1346_pos	SPK	C14 H26 N4 O5	330.18994	4.997	331.19705	Full match	No results	No results	40507093.58908446	60479157.28640824	90954271.81190775	50379389.96276671	84626256.73419046	120908872.0913023	112092595.10302338	56705189.01334016	75035599.378123	93467902.98786166	51426659.38748047	84158242.3056332	0.94706729161116	-0.07846115829117524	0.684642017634601	0.555555555555556	0.286085932349848
Com_1351_pos	PC (14:0e/22:3)	C44 H84 N O7 P	769.59722	11.745	770.60449	No results	Full match	No results	41539154.91704509	55748967.828276925	58569678.76002188	99830300.26113826	58436108.10771679	100638948.94974785	40196496.94925806	28701551.332241397	56305414.886777036	47623486.82707341	36233409.55913289	22579463.333782297	1.79055204607031	0.8404044541603923	0.0158172791153108	0.916666666666667	1.17554059890867
Com_13516_pos	Sphingosine (d18:1)	C18 H37 N O2	337.23561	6.699	338.24283	Invalid mass	No results	No results	7197919.124675077	777089.1759348828	1324860.4238224165	2066741.0856613277	1361615.3757971718	1153239.9263561298	318158.2742028618	120617.48510456248	444268.937297094	255265.06825200366	255822.94020070246	560666.174958689	7.10122419966499	2.828067756242887	0.00136694149703146	1	1.3633077000335
Com_13575_pos	Nobiletin	C21 H22 O8	402.13043	6.693	403.13773	Full match	Full match	No results	1170269.8012010376	485990.94252363394	341012.8125487285	454915.46462094266	683530.6839411446	431029.4864244132	565522.2369721314	326502.4503817318	585818.0181966887	616791.1827761482	504450.77598976286	9791902.781709483	0.287850278825344	-1.7966094851698378	0.456169120946421	0.611111111111111	0.433287406638117
Com_13591_pos	GNK	C12 H23 N5 O5	299.16374	4.781	300.17102	Invalid mass	No results	No results	4240007.198303201	3636014.681903573	3417938.5620543705	3455121.7965344484	3031491.1395624424	3560824.2948860386	3594586.8800267135	2827300.8072815435	3071738.904376021	4221116.700091768	9314986.930620026	3036661.498330555	0.818732331727928	-0.28853622642293086	0.591119619122491	0.527777777777778	0.298240761259043
Com_13649_pos	Bisphenol G	C21 H28 O2	329.23819	9.445	330.24545	Invalid mass	No results	No results	7084647.229590378	851670.9857521312	712302.9574149464	782465.8087562665	1044401.4752792116	1194517.5566708345	644526.3518423494	540454.5052094377	580727.8428576258	611271.4937221278	770388.1739254316	612001.8506930668	3.10424494954266	1.6342424020957749	0.099403841918647	0.972222222222222	0.918338908903237
Com_13686_pos	L-Tyrosinemethylester	C10 H13 N O3	195.08925	4.928	196.09653	No results	No results	Full match	3326946.047431955	3581449.2980139726	3940214.5678061033	5353617.325126576	4248980.49346267	4109487.2086110106	5752852.961639348	6573847.694542759	6920324.034320045	6196044.866264503	9213136.767659595	4757206.668837927	0.623155750166821	-0.6823353025683557	0.00231897718233424	0.972222222222222	1.31646928701621
Com_13777_pos	ACar 18:2	C25 H46 N O4	423.33395	7.422	424.34122	No results	Invalid mass	No results	1903373.808234171	282756.2435838121	344608.21013153845	287425.6665504584	370020.76686330355	360839.9505612801	4011586.799957141	2098353.842956304	6348565.497508694	4402402.510409809	4800491.2621377995	7610979.408909453	0.12124141351475	-3.0440455176357193	0.000130434599788408	1	1.52338671937363
Com_1378_pos	LSD-d3	C20 H22 [2]H3 N3 O	326.21892	10.538	327.22632	Full match	No results	No results	83908215.15380917	11194546.266795788	5586486.624635783	8627814.573656723	6065139.092804063	11369732.989112308	10797419.809611993	5354961.983068042	13207058.821291566	10506495.140293064	27981912.92165966	15690542.492853923	1.51728963088035	0.6014965036147785	0.966424164708533	0.583333333333333	0.194171020027105
Com_1379_pos	Sedanolide	C12 H18 O2	410.23767	1.394	411.245	Invalid mass	No results	No results	39041948.444423854	54957007.94441491	31826986.624170028	53386382.53112766	29816591.44096439	35156711.567314394	71669865.12928388	108579646.58506738	83734178.25439799	57247338.38071664	87447905.55428773	55126460.46696951	0.526482942018644	-0.9255413060177138	0.00166756088435515	1	1.35515234319352
Com_13864_pos	DPK	C15 H26 N4 O6	340.17267	2.19	341.18018	Invalid mass	No results	No results	4644329.844717904	3264048.158962415	3862937.7936165873	3020661.079728738	4737945.110005651	3515974.787013829	3139752.2134693046	4729830.107177604	9388019.845840918	5419418.489880616	3690433.2494424176	6425084.802483541	0.702778671058365	-0.5088576878684258	0.133437538279209	0.75	0.78120871337719
Com_13867_pos	NMK	C15 H29 N5 O5 S	373.178	4.696	374.18527	Invalid mass	No results	No results	4678137.150572945	791856.3420828109	1349879.803991368	7337667.035292628	1140917.930077726	1428961.8999693787	1923149.4385420782	4397870.181120533	9387451.485170756	1176736.6513987517	8353131.688551436	5161954.725517293	0.550238759805439	-0.8618703256266522	0.18353489229517	0.75	0.689379852687804
Com_1396_pos	5,6-Dihydroxyindole-2-Carboxylic Acid	C9 H7 N O4	193.03707	2.119	194.04457	No results	No results	Full match	72431031.2408927	81811499.94828928	67855943.66645646	76852561.57447198	69107133.17744015	61115555.41987478	117105100.94772853	100824210.2989356	94989657.48565626	93749082.96246369	89449246.54603569	71477643.89957803	0.756126760765367	-0.4032999797564743	0.00742658053079832	0.916666666666667	1.32169543346777
Com_1399_pos	5'-S-Methyl-5'-thioadenosine	C11 H15 N5 O3 S	297.08934	5.159	298.09631	Full match	Full match	Full match	56170543.11771301	63144009.945897825	76631019.26613551	51400307.94490683	82231792.98241399	81749741.36999962	115872860.65829214	74065110.17830358	102271150.41972171	115193061.71908584	95243677.232802	113257279.25365996	0.667844322057616	-0.5824162526231191	0.00384185067875154	0.916666666666667	1.26689599168278
Com_14132_pos	Eicosapentaenoic acid	C20 H30 O2	308.23186	9.404	309.23911	Invalid mass	No results	No results	6750261.830174408	796362.0450928357	555382.7449662526	807120.4206268938	941790.4916038772	782300.3618210042	269150.9046650257	212067.67376778804	227870.43412521345	239855.3855406905	249552.67374061997	301305.983528039	7.08974278738262	2.825733288099663	0.00967709906210059	1	1.29978502301247
Com_14167_pos	PC (18:4e/4:0)	C30 H54 N O7 P	571.36259	9.413	572.36945	No results	Full match	No results	6730238.972325937	1039785.3945547479	773441.6265281104	660605.6941081117	993804.6270116656	898386.6121633393	848946.8965152195	756753.556744153	1119372.4217840692	639991.3359512852	2067493.8694669332	1934759.3174351065	1.50614699047169	0.5908625748413479	0.825756152209795	0.5	0.25643035740301
Com_14178_pos	Thromboxane B1	C20 H36 O6	394.23155	1.413	395.23837	Invalid mass	No results	No results	3550949.7454009503	4334133.603351228	4552382.339165286	3153087.2755561993	4935534.279752853	6414604.252516555	8422391.69823855	8702946.47622552	3649067.046452516	4382911.647081851	1194147.6711778392	4845521.000524888	0.863567137326728	-0.21161975161708713	0.987533707078692	0.583333333333333	0.28384835833694
Com_14362_pos	LysoPE 18:2	C23 H44 N O7 P	477.28578	9.121	478.29306	No results	No results	Full match	6595945.689831626	159808.3648627185	371943.8145331482	152462.88127489958	204471.13810213035	311577.57998015825	139299.33039148347	126499.40942478862	188950.03956835097	188884.30982130065	212179.14722734026	419640.6548674784	6.11250287780829	2.6117632392957546	0.291283808471408	0.666666666666667	0.628272601912378
Com_14375_pos	5-Methoxyindole-3-Carbaldehyde	C10 H9 N O2	175.06251	2.459	176.07014	No results	No results	Full match	3900565.709479576	4736069.144558542	4426598.544570249	5616921.633841996	6202300.274705207	5469960.460910137	5390282.275688637	7138831.07646738	5796019.355556236	9634196.402057558	6465933.131618423	9030848.006876837	0.698461403808628	-0.5177476987548979	0.0166536937609452	0.888888888888889	1.15405779511066
Com_14406_pos	LQH	C17 H28 N6 O5	792.42258	1.896	397.21857	Invalid mass	No results	No results	3072950.4001636556	4150909.87137808	3413458.7952328357	5159282.206997479	2591156.328129489	3911951.175390574	5706115.435603685	4748820.0896043675	5565269.606469602	9615632.204000453	7019375.334992771	6710135.002595562	0.566480676415724	-0.819901350694501	0.00236194515900577	0.972222222222222	1.30579273985512
Com_1443_pos	PC (14:1e/6:0)	C28 H56 N O7 P	549.37842	10.323	550.38568	No results	Full match	No results	80590667.43539137	7180420.090908524	4389773.270427242	6316765.359310757	7969088.398629095	8661712.835819703	2614950.833299142	1833074.5581110958	2685472.6477310746	2954268.9413766386	6824850.113584923	8649887.031773936	4.50301843761711	2.1708923848092962	0.068910098373707	0.833333333333333	0.914294194687469
Com_14505_pos	Anserine	C10 H16 N4 O3	240.12151	1.419	258.15567	No results	No results	Full match	1254207.4404241696	1009913.4547505631	809676.0959235218	4266044.769024476	2509577.9003541498	1145030.165426932	1527064.700002466	1954934.8091374193	2406939.2232181043	2271133.505374291	8472247.153621443	4090107.6116042156	0.530558019306062	-0.9144175688402167	0.110043516006036	0.75	0.849353618626859
Com_14524_pos	YPH	C20 H25 N5 O5	207.59278	4.713	208.6002	Invalid mass	No results	No results	4688027.916769456	7372945.608207188	6116070.715582428	5957094.013423035	5429081.147545822	4438208.229433404	5167957.843312449	4310816.843991137	5602752.0989048565	3888983.717895797	8389069.144685753	6022831.262421332	1.01854319993234	0.02650717127723248	0.79778728584984	0.583333333333333	0.327006549372083
Com_1459_pos	L-Glutamic acid monosodium salt	C5 H8 N Na O4	169.03458	1.33	170.04189	No results	No results	Full match	58875423.46580031	69852938.44727294	70380047.57716759	76322914.65737087	56372527.99334352	77379325.29450046	78500692.94338538	80750110.43789017	82103096.43958363	86770937.69927107	104605934.74177921	89773341.72204965	0.783119532429208	-0.35269556300169563	0.00538579410273709	1	1.25280853926835
Com_146_pos	N3,N4-Dimethyl-L-arginine	C8 H18 N4 O2	202.14249	1.392	203.14946	Full match	Full match	Full match	634194361.1002241	603739098.2824156	626680985.2623738	568225322.19065	594574415.5118352	625777311.510197	709610923.3997642	569596289.1787882	808579535.2000272	885675671.413888	971298580.4312698	1138775471.905486	0.718631904052956	-0.47667510889705744	0.0264929558088605	0.861111111111111	1.16340219838959
Com_14605_pos	PC (18:5e/4:0)	C30 H52 N O7 P	569.34682	9.009	570.35394	No results	Full match	No results	6425840.715101944	934596.3481355275	1303522.1377403256	604968.3496345001	874424.0465513945	1005250.7734745641	1654122.668025111	1475560.5983061625	1401438.6380605947	1629816.3755056795	2947457.533017227	3178792.1141408663	0.907335546328685	-0.1402919151354655	0.2937693657836	0.833333333333333	0.686131083555376
Com_1480_pos	Cytidine	C9 H13 N3 O5	486.16988	1.519	487.17731	Invalid mass	Invalid mass	No results	78469428.38472459	89911657.73751378	68416021.81917433	62309360.70109893	84144500.72589804	74325876.46210736	1686033.1426348328	3615201.120980564	3412162.562789252	7212891.019537649	7736348.180035861	13159263.37322693	12.4267583502332	3.635378098279013	0.000208660094477711	1	1.60544005577316
Com_1489_pos	WLK	C23 H35 N5 O4	445.26542	4.721	446.27429	Invalid mass	No results	No results	57766208.88801719	87887888.16152225	83841834.14249696	81597505.98652613	91353216.89277416	109672691.67666209	69875388.89516203	72396471.12155636	53955771.46915023	76810117.8526805	42370510.06417692	48660369.11732206	1.40665606874666	0.49226962881019015	0.0246710530995196	0.916666666666667	1.07900043992649
Com_14893_pos	NNH	C14 H21 N7 O6	345.19477	2.709	346.202	Invalid mass	No results	No results	4706285.631799841	6395406.469184804	4286382.571068224	5175183.315636041	6058340.997927102	7923024.686892591	6058874.535642963	7211509.526753178	3546398.4152746582	6312605.936821821	3653579.1242204434	8542882.721865973	0.977885129945698	-0.032263090027682205	0.963977718800131	0.527777777777778	0.168418303755438
Com_14897_pos	L-Saccharopine	C11 H20 N2 O6	276.13227	2.685	277.13992	No results	No results	Full match	2421351.160676696	7091041.046517542	1885705.7578278787	1664146.5497530114	2836037.0684459056	1414337.5237315055	2775880.7229719735	1849111.5652034578	2346485.795651268	1962896.9546399508	2901928.0673662196	3754123.710611163	1.11046473010553	0.1511635716242863	0.913508652178686	0.611111111111111	0.105287630938521
Com_14909_pos	ethyl 2-cyano-3-[(2-oxoazepan-3-yl)amino]acrylate	C12 H17 N3 O3	251.12437	1.435	252.13156	Invalid mass	No results	No results	2535548.7309468617	4623849.019947466	3603667.0344667016	4265521.417625656	2877185.8438994763	2773410.3999291095	6481070.664413435	4406197.7305424	5435274.28353222	7153687.552788047	7905424.864081626	8523865.42319047	0.518203551240574	-0.9484091925696446	0.000941490895990658	0.972222222222222	1.36777954610104
Com_15_pos	Palmitic Acid	C16 H32 O2	273.26577	6.474	274.27307	Invalid mass	No results	No results	5691418223.193981	641388286.8894972	835017746.0958594	395505587.445625	934752509.3047451	634360281.7974138	319712466.51026106	304119443.7369911	370727492.63553435	381373802.62282556	411933789.82833964	772934669.1142797	3.56624363437176	1.834405266645834	0.077545703532109	0.888888888888889	0.931250405522993
Com_15016_pos	KMH	C17 H30 N6 O4 S	179.11626	4.726	397.19562	Invalid mass	No results	No results	1539156.2937261052	2246607.555242088	3341777.1501252507	7152751.885196049	7317987.07059786	6053035.190298405	8606509.671881782	7642669.888270327	3353420.6211445257	4570631.393254422	4314488.565137068	7693001.292034813	0.76425549438993	-0.38787307590647296	0.269332952285122	0.75	0.602756883450803
Com_15057_pos	Cys-Gly	C5 H10 N2 O3 S	178.04063	1.439	179.04794	No results	No results	Full match	1063064.7464743045	1403189.5129395267	1233269.121928683	5658002.948176977	2588106.01022788	2144692.3791955044	7271659.733932731	6254561.899392494	5087687.881318309	4033301.0980990985	8003835.041192704	5417598.301073733	0.390653020848766	-1.3560403245556552	0.00577878266318431	0.916666666666667	1.2989208066715
Com_1509_pos	2-Methylpentanedioic acid	C6 H10 O4	146.05752	1.406	147.06461	No results	No results	Full match	23712329.491752587	30595810.560782187	32642585.06183732	27255350.922349796	25982993.62874378	29347664.498177357	101497801.00361738	99853925.52472371	87309749.26724616	65001019.85767031	73436621.12346223	97542793.3236236	0.323147523862929	-1.6297351579654897	8.96611978630226e-07	1	1.62284386408165
Com_15097_pos	6-Phosphogluconic Acid Trisodium Salt	C6 H10 Na3 O10 P	341.96938	1.205	342.97623	No results	No results	Full match	4402933.309531352	5012285.5881666755	3088739.4980625655	3266553.349873061	4714017.811087238	4767249.633696367	3940801.369839902	5675010.936534424	6665025.299949174	8931549.693417495	3564279.643599261	5289317.5239925245	0.741260808553242	-0.4319468586924993	0.134998038654091	0.777777777777778	0.767301201776343
Com_15201_pos	N-[(4-hydroxy-3-methoxyphenyl)methyl]-8-methylnonanamide	C18 H29 N O3	285.2295	8.688	286.23703	Invalid mass	No results	No results	6032524.877703939	715595.8208286187	970551.3419257397	1017657.0259120672	956957.3527071578	664470.6153845954	589427.8774976977	478008.6867366976	620214.2749024862	698125.3908783573	825210.3876275598	1707973.4166273794	2.10568025808303	1.0742863836100511	0.262303663461781	0.777777777777778	0.61073693668584
Com_15350_pos	D-Galactosamine	C6 H14 Cl N O5	215.05525	1.337	216.06265	No results	No results	Full match	1581888.0966236321	2085794.5397378637	3378439.8705567494	1851744.1529643994	3109012.120160861	2682226.0258589075	4262975.547314701	5169353.82614091	8049092.1766590625	6524110.778677642	4595722.434032202	656208.5086739697	0.502063513490316	-0.9940582111866048	0.243803087476304	0.833333333333333	0.672010381532378
Com_15471_pos	LPE 22:1	C27 H54 N O7 P	535.36274	10.669	536.36993	No results	Full match	No results	3168103.0285700164	6663324.919759793	1166057.8446860823	778232.0535604303	716090.9974446051	669773.6325104537	1660565.0840992788	850880.9618859577	467108.458407525	541324.0785668229	399421.7561238468	355269.71138194005	3.07904241155165	1.62248173958599	0.0904090465670815	0.805555555555556	0.916540643637786
Com_155_pos	DL-Lysine	C6 H14 N2 O2	146.1052	1.157	147.11246	Full match	Full match	Full match	432925168.6122673	409982234.15543723	415723804.9255706	380519943.48567194	419538501.97712266	392058432.5120267	394263791.2760814	393665079.04461664	609623457.7853065	694676990.0524437	697752705.2061787	1047386489.9471798	0.638653305557303	-0.6468951216009031	0.051726941324962	0.777777777777778	1.06420515801859
Com_15558_pos	Oleoyl ethylamide	C20 H39 N O	309.30216	7.598	310.30939	Full match	No results	No results	5802763.715167372	609266.2929186841	691967.831583133	542382.641432699	762983.6478076474	877801.266854644	757665.9069601295	729315.8451540197	265444.07098048355	499964.90993077244	1185566.723939518	224532.94873818982	2.53575146061884	1.342413347959821	0.188917092762737	0.694444444444444	0.796752232117997
Com_15662_pos	KNH	C16 H27 N7 O5	397.20827	5.032	398.21481	Full match	No results	No results	5737422.411758749	5439115.662703141	4756233.58124371	3768320.019378408	5621667.558634173	5629240.837960382	4096330.3915276867	6074871.67972406	3293908.9725772487	2905458.0612918735	3992070.6116606737	2904110.3953001546	1.33031041819657	0.41176292733456776	0.0472011533035633	0.777777777777778	1.0099890528669
Com_15670_pos	WLH	C23 H30 N6 O4	437.20947	4.873	438.21637	Invalid mass	No results	No results	4066188.6227781293	5730952.000889974	3989304.2457878445	6665695.982055718	5095061.320830671	5993065.715587315	3996748.257833607	6655350.034621875	3934384.718962764	4773841.079516387	5869444.564158783	5562395.5782483695	1.02429526060327	0.034631642689063026	0.844015018581454	0.583333333333333	0.434376438904488
Com_15690_pos	PE (6:0/13:1)	C24 H46 N O8 P	507.29523	9.53	508.30167	No results	Full match	No results	5720825.635197388	1093764.028449159	1060826.4300554825	996056.3439172566	1223211.9381783681	1116473.95456002	769985.3195417857	1341380.0167133298	445117.14705876476	637462.1350175017	997353.6985603846	612192.2451219471	2.33396072827043	1.2227802861497352	0.0749885926453207	0.833333333333333	0.970239553965963
Com_15708_pos	N-��-L-Acetyl-arginine	C8 H16 N4 O3	216.12378	2.331	217.13145	Invalid mass	Invalid mass	No results	2291981.408404834	2375909.9478007024	2192930.9371330924	3144372.267144469	3364252.7788375053	3381465.648401934	3096612.558093368	6214520.393557461	3784799.9113923395	5897334.572502596	3692484.302850197	7828936.887057017	0.548945892692158	-0.8652641390842372	0.0113033703654297	0.916666666666667	1.20005670100925
Com_1574_pos	Palmitoylethanolamide	C18 H37 N O2	299.2815	6.908	300.28867	No results	No results	Full match	74078866.9600612	9600593.686050177	13578675.731742062	13352781.269379126	15172884.587759333	12116771.821682416	8522040.051429637	7680342.889229657	7615255.422198908	7664043.673488988	9799177.685781576	8272819.33971247	2.78285238689501	1.4765643846513516	0.0617382813976442	0.972222222222222	1.02872114645936
Com_15741_pos	7-(2-hydroxypropan-2-yl)-1,4a-dimethyl-decahydronaphthalen-1-ol	C15 H28 O2	257.23491	7.736	258.24219	Invalid mass	No results	No results	2058595.7204778166	297598.7014558672	244648.70053847032	490269.4850134688	284031.573960312	341472.9075428697	2996530.0663910843	1941546.0257052982	3610975.0610612244	3506659.3711224236	3977272.283736118	7810600.014473383	0.155874941977397	-2.6815390718584773	0.00048345014938556	0.972222222222222	1.46845082383396
Com_159_pos	Pipecolic acid	C6 H11 N O2	129.07861	1.156	130.08589	Full match	Full match	Full match	421755954.6111488	398355823.3371252	402731204.1486055	367202877.8964191	407405752.37515336	380038222.7541052	381701277.0397275	382686576.4526762	592474251.2585081	679224273.7285163	680961751.036831	1026608645.7888006	0.635071529742152	-0.6550089993923743	0.0516266140812431	0.777777777777778	1.0635470762985
Com_15900_pos	Adrenosterone	C19 H24 O3	300.17195	4.687	301.17957	No results	No results	Full match	2014054.2437091293	1815057.6091395705	2312997.5952985394	1759666.8001248157	3786965.7680629655	2432422.089364608	4862826.869966656	7249078.353631458	2055574.5749587116	1347071.6982123812	1232494.27416228	1145755.6243695514	0.789209235251899	-0.34152025644606343	0.99785139035584	0.583333333333333	0.4958974587984
Com_15945_pos	Bisphenol A	C15 H16 O2	228.11612	4.035	229.12314	No results	No results	Full match	5564133.266701178	3162327.450903362	2634970.7548626177	2744848.8632780206	3418557.34967613	4234033.663431971	3295132.8179302863	4060668.3552095704	4202782.019086513	5004535.795142297	5450804.042015819	5339811.414060871	0.795462549870124	-0.3301340843668279	0.110770496871334	0.722222222222222	0.810182832850634
Com_16004_pos	N,N-Dimethylsphingosine	C20 H41 N O2	327.31284	6.618	328.32013	Full match	Full match	No results	5535663.896095628	818390.2605126232	968843.712453731	735579.0729453524	850114.3051814953	840329.8051596547	845312.795192404	764664.6761431505	1056807.8492324455	881610.7266939365	807602.3025446794	1311852.2695720661	1.72003846026153	0.7824408241182071	0.538147133750533	0.527777777777778	0.502720954068775
Com_16145_pos	(��)13-HpODE	C18 H32 O4	294.21642	8.028	295.22363	Invalid mass	No results	No results	5452217.3033288	3328639.3635090506	3170149.751573023	3805159.1485844776	3431727.963716465	4235467.61890181	4635786.556707883	3088698.3604386556	6409498.196867705	6596493.834086892	3680527.9739757003	6512074.479386508	0.757471817263619	-0.40073588267193055	0.145024619316016	0.722222222222222	0.750021772099644
Com_16300_pos	DNK	C14 H25 N5 O7	750.36856	4.849	376.19156	Invalid mass	No results	No results	5067503.191227519	5040870.846495467	5029951.753133731	6233625.873624113	5133468.0317403935	5863218.267568673	5751451.502432071	3460136.2635593885	4920172.769499077	6245156.61996095	5809402.001038935	6968002.59293058	0.976302221123108	-0.03460028170659379	0.968509371974236	0.555555555555555	0.46839754461319
Com_16369_pos	3-Hydroxy-3-methylbutanoic acid	C5 H10 O3	118.06575	2.306	119.07285	Invalid mass	No results	No results	3650093.72678869	2055514.8189714325	2116305.733100597	1414099.5473593324	2513941.8271743716	2750640.769328027	7664376.863232526	6074704.449475787	3312677.265949193	3646712.4675475033	4250690.940732525	6029377.238651413	0.468085222389849	-1.0951568754931476	0.00244701460321587	0.944444444444444	1.3796530407638
Com_16397_pos	PC (18:5e/2:0)	C28 H48 N O7 P	541.31466	8.385	542.32056	No results	Full match	No results	5309277.601472893	2315104.2646793188	858613.6148395383	693833.9799376525	1502710.3612327354	984457.6020984297	2107304.9991193553	1127692.3511426793	1154745.86740963	1520751.5822215402	2615089.142399184	1969389.8099116946	1.11138890860122	0.15236374771716166	0.746271114080338	0.638888888888889	0.376179250179554
Com_1640_pos	Stearoyl Ethanolamide	C20 H41 N O2	327.31283	7.425	328.32016	Full match	Partial match	No results	71315410.05129474	6700504.066532967	6723142.74672496	5529043.493824305	9405063.854345236	8188889.186624755	2877874.9331943006	2269527.7208529334	9646572.143632421	2280603.9646403273	5737387.46402132	3246212.211880647	4.13927833271476	2.0493792613071604	0.0509796918163008	0.833333333333333	0.977321216671088
Com_1650_pos	N8-Acetylspermidine	C9 H21 N3 O	170.1414	1.327	171.14905	Invalid mass	Invalid mass	No results	46356200.27866769	51585420.2355941	52328394.502537295	48224563.77610192	62999802.97045518	59200706.7410668	70321341.36230905	62605366.59052864	75987096.88169335	72856909.6770753	62700331.21746031	73893198.53643715	0.766545164650597	-0.3835572972657605	0.0013981409006289	0.944444444444444	1.35756401051599
Com_1656_pos	PC (20:2/20:2)	C48 H88 N O8 P	837.62239	11.362	838.6297	No results	Full match	No results	40482077.016227834	80264282.65355279	18116339.88738151	42562272.61981778	57484090.23117098	24676545.025172923	31505349.618694734	7941928.236251523	12085348.664899537	31368326.257787224	15634569.72181654	19249763.46016736	2.23784834655574	1.162112271754335	0.0281167256828903	0.861111111111111	1.06440704121337
Com_1659_pos	R-1 Methanandamide phosphate	C23 H40 N O5 P	220.63475	3.963	221.64235	Invalid mass	No results	No results	41864257.52818622	30682149.68487259	35265240.47222751	48785719.20449505	25837919.231819835	26681262.84567638	59502230.97407229	91088950.41745554	41682756.78441177	39180150.632610835	48792971.56743612	60037505.464023545	0.614534333789317	-0.7024344792383969	0.0162988567679891	0.888888888888889	1.20725312923325
Com_16800_pos	3-benzyl-3-butylquinoline-2,4(1H,3H)-dione	C20 H21 N O2	307.15975	8.031	308.16702	Invalid mass	No results	No results	5104818.391050398	692206.9510469057	481846.44890763256	523201.3431212153	897823.0870496184	608853.9585806739	394587.933875358	342973.5951432636	395852.5035887998	378749.1968906492	300071.5501311871	335459.8147484964	3.86868328555984	1.951842625639507	0.0526780578062199	1	1.0596636090487
Com_16813_pos	D-Erythrose 4-phosphate	C4 H9 O7 P	200.00806	1.478	201.01518	No results	No results	Full match	2610276.037420783	1688369.8145825837	1616871.581058452	4462733.635689474	2374434.4852662957	3286935.048334368	3254893.5491586174	5745957.730288046	4330366.714296298	7453844.638191606	2840255.918776018	5560474.736567426	0.549569458142622	-0.8636262650590905	0.01944780778988	0.861111111111111	1.09252683848614
Com_1683_pos	S-Adenosylmethionine	C15 H22 N6 O5 S	398.13596	1.336	399.14355	Full match	Full match	Full match	31339787.100461584	46509281.101599075	47113461.629514605	32773754.512627117	32949644.17935184	39149536.02687769	79584944.02263792	79386453.08957033	89161258.81554474	69471476.36065957	90676750.7321446	91411886.58726132	0.459953552521517	-1.1204399140006838	1.62033019440632e-05	1	1.5678184050964
Com_16843_pos	PC (17:0/18:1)	C43 H84 N O8 P	773.58306	11.298	774.59033	No results	Invalid mass	No results	672609.9117987207	3181848.242948496	2733622.5154427565	1218814.91510738	602465.649344793	7111612.662122362	5111426.6506068995	709330.1429823922	554268.4238252642	1892440.0869601564	1679566.2121974507	655575.8898638489	1.463882732029	0.5497999875724983	0.544282283628365	0.611111111111111	0.335587023593861
Com_16878_pos	Deoxyinosine	C10 H12 N4 O4	252.08527	2.939	253.09279	No results	No results	Full match	3964208.1586128166	5757538.180687376	4210740.965066737	5633417.657655728	6024304.489137372	5935568.151320606	4560188.196610746	5530337.2096815165	4088292.1238444354	5999099.325111362	4724971.1922371965	4754095.342525961	1.06301363115369	0.08816009684243474	0.573894525217466	0.611111111111111	0.541397687478606
Com_16954_pos	11(Z),14(Z),17(Z)-Eicosatrienoic acid	C20 H34 O2	306.25525	10.318	307.26254	Full match	Full match	Full match	5011328.979848536	289201.07080856734	367951.7848637789	301894.6294487956	476290.06591755274	394031.1660861928	304936.0326254613	315500.78838501585	490193.31960242783	485943.9937607808	976953.5042956208	495278.79222954693	2.22910693489709	1.1564658273402575	0.737461937770229	0.666666666666667	0.34430054306508
Com_17_pos	Oleamide	C18 H35 N O	281.27102	9.836	282.27838	Full match	Full match	No results	4763853847.69457	341861830.09382313	523472754.0769299	379840384.3860235	467806932.433297	477016443.75069547	137153060.1648283	105249665.03738414	151548794.38332295	118533326.5664659	231342608.93521115	306609757.4781455	6.61995986933172	2.726822471338898	0.0172925603485957	1	1.1687395506784
Com_17103_pos	Linolelaidic Acid (C18:2N6T)	C18 H32 O2	280.23964	10.04	281.2468	No results	No results	Full match	4935042.744048667	1548419.2193099645	1188054.551419663	895258.9724111682	1032017.4415619808	1062107.6721208268	1005288.179617799	715133.1405965416	639576.7490148352	723200.1321832993	829949.5743808561	576918.9221099793	2.37433011982884	1.247520536971979	0.0475952274805089	0.972222222222222	1.07883590210786
Com_17114_pos	DKK	C16 H31 N5 O6	389.2269	1.094	195.62073	Full match	No results	No results	1641660.6633444284	1699307.9756843785	1901897.9396334253	1792908.6623442778	2273228.360139749	1752298.2792915134	1891861.887961721	2847131.518639833	2731927.4999908716	3829543.924615013	3468162.7799315746	6757056.079716988	0.513865298742477	-0.9605378644654232	0.017774976154603	0.944444444444444	1.20998782686716
Com_1719_pos	AKK	C15 H31 N5 O4	345.23663	1.087	346.24411	Full match	No results	No results	67486256.83105975	77024250.46706867	77532798.78472708	64090874.35808157	74046545.70761876	80107964.00046794	57014709.0691658	50943653.98918886	60149392.79995304	46244243.85128277	51428577.81510796	42801030.83831478	1.42681442515223	0.5127977066969991	0.000301676286255042	1	1.45179858795596
Com_17203_pos	PPH	C16 H23 N5 O4	349.17459	2.113	350.18198	Full match	No results	No results	2488457.0234016245	3737907.680350073	3101761.416700367	3230184.690126631	5221609.560773632	2605285.4204901983	4361455.4257669775	5483987.664840444	4283844.365754173	6555921.491114945	6361350.093463335	6045094.812018209	0.616022574224415	-0.6989448752579585	0.00473085671851995	0.944444444444444	1.26541181468663
Com_17239_pos	Octadeca-11E,13E,15Z-trienoic acid	C18 H30 O2	278.22372	9.524	279.23099	No results	No results	Full match	4853979.9789745165	463973.88718517695	499200.8034174127	523733.85646915535	586940.3452432201	638338.2181657908	449244.2519701602	293888.80655177456	616548.1464244555	498993.3165854061	728061.823424301	529061.8340758177	2.42832386910442	1.2799608487727252	0.30070066542589	0.638888888888889	0.60701245906617
Com_17328_pos	LPC 18:3	C26 H48 N O7 P	517.31565	8.411	518.32318	No results	Full match	Full match	4811383.253201384	982251.5033795437	5025836.328977771	723117.0024759684	744354.7438069186	887254.6119356512	778951.7062690692	1953060.4089429716	805924.9972546304	809027.1015214574	1804771.5616737402	2298271.7817275166	1.55907522618209	0.6406905404933805	0.706334921588976	0.5	0.387004791032259
Com_1736_pos	7-Ketodeoxycholic acid	C24 H38 O5	406.27088	8.679	407.27811	No results	No results	Full match	67173479.22465564	6216055.3955324795	5055339.238180697	6522707.907806462	7775814.970819151	6230356.308341047	2501629.053249067	1579247.6846461527	3493904.938912182	2910073.257831504	3546992.511778304	4794330.936889525	5.25724079684149	2.3943058160307853	0.0337318383281068	1	1.07271497880363
Com_175_pos	HexCer-NS (d18:1/16:0)	C40 H77 N O8	699.56344	8.578	700.57062	No results	Full match	No results	363694615.7048226	349903018.6013287	865573845.3668754	75232826.67643717	81806187.47794142	69066995.34531258	339130905.64781713	540406936.4086933	90170686.278445	87623077.11684811	88679430.3460138	72757609.34414561	1.48123066372653	0.5667963209118752	0.640975551013824	0.5	0.658222760507594
Com_176_pos	Spermidine	C7 H19 N3	145.15756	1.105	146.16483	Full match	Full match	Full match	411382278.9478864	140467459.19638968	509612263.35355115	274447042.5712785	428207337.1285957	612273176.663761	594219529.6038402	867378491.0369366	441897680.66159195	487070717.3537346	573598634.2885567	680896067.4058155	0.651947794398842	-0.6171716515619338	0.0726247622814553	0.833333333333333	0.953620847463495
Com_17689_pos	PC (17:0/17:1)	C42 H82 N O8 P	759.57823	10.131	760.58551	No results	Full match	No results	2015161.285951561	4666788.334005869	1812028.8447881725	5391329.264165488	4731491.5220936965	2525121.0911225346	2697151.995323896	565795.5589986043	1975303.235022958	4043196.6525107184	1322962.7585217431	1519755.441096806	1.74378352847674	0.8022209565272531	0.0936133080224416	0.805555555555556	0.924691030645269
Com_17750_pos	Diflorasone	C22 H28 F2 O5	410.19006	4.706	411.19785	No results	No results	Full match	2847568.794371265	3463502.1830240744	2900900.773918013	1644763.028195473	3884523.3038745606	2911812.0682624793	4888158.294814206	5964261.350448418	3181786.7627482633	4828035.970372151	3262129.6206564563	5895828.320698251	0.630012275080376	-0.6665481567112177	0.0188894598312166	0.888888888888889	1.12406664178803
Com_18008_pos	Nirvanol	C11 H12 N2 O2	204.08936	2.177	205.0966	No results	Full match	Full match	2274835.299102764	2194259.5137607534	3246866.1273572054	3192502.4586709314	4056411.386528365	3142797.5061981874	3270996.415355549	2881764.8960138597	3367445.5706241652	4865546.221122008	1671750.2700926263	6153360.332823918	0.815261960600858	-0.2946643931694124	0.500985271314528	0.666666666666667	0.417515068763709
Com_1802_pos	2-hydroxy-6-[(8Z,11Z)-pentadeca-8,11,14-trien-1-yl]benzoic acid	C22 H30 O3	324.20319	10.016	325.21054	Invalid mass	No results	No results	65049138.52225687	4982964.139948194	2910529.0153618	3376837.1861664867	6873274.950362513	8508224.733117614	6264931.29192651	4192103.167765998	7605129.649418608	6357900.716621903	14347324.876499902	8402735.42688425	1.94404759996298	0.9590635437326918	0.948894367678746	0.583333333333333	0.252707059725969
Com_1804_pos	Dulcitol	C6 H14 O6	182.07864	1.381	183.08588	No results	No results	Full match	20216812.533546302	18213421.95134286	21485831.43235211	20143994.66980396	23163947.321104504	17478668.19435167	93595822.35791679	55955139.471986674	82178856.5833057	55292885.27193495	51095962.08967152	57092368.09242231	0.305413224224526	-1.711165563498857	2.05545066186424e-05	1	1.61564864692898
Com_18053_pos	N-lactoyl-phenylalanine	C12 H15 N O4	237.09962	2.201	238.10681	No results	No results	Full match	3196572.4355102214	3814154.9132232633	2879563.066833872	3589889.242147019	3056921.1508123605	3753286.3089239243	5581030.215158201	5224980.076619824	5553900.007245534	6543057.522705314	5421383.23974577	5768043.690373354	0.595158752124645	-0.7486535519214228	9.50620078489489e-06	1	1.56491641066726
Com_1818_pos	PE (19:2/19:2)	C43 H78 N O8 P	767.54348	11.773	768.55096	No results	Full match	No results	44561892.56238139	34039568.28164638	83221024.19146834	24302167.95418169	80372616.74969006	19661619.430197608	23187821.757705126	29337381.12742934	13615992.228600956	37752156.43255688	7050497.966312507	11569669.118274713	2.33573316942869	1.2238754723645522	0.0372039848186994	0.833333333333333	1.01884318122188
Com_18246_pos	Lysopc 14:0	C22 H46 N O7 P	467.29967	9.728	468.30713	No results	No results	Full match	4384412.023309889	400017.079573863	458925.2097617138	470432.22181876487	436032.7489924754	410564.3048331416	393782.44876269734	338496.9127373475	370190.4080059471	393409.008433563	322943.398444642	385219.589909013	2.97652416965002	1.5736286092300107	0.210264022543633	1	0.785487852407234
Com_18271_pos	Adipamide	C6 H12 N2 O2	144.0894	2.249	145.09688	No results	No results	Full match	1421747.5581568468	1868234.2460171245	1312865.1661611833	2010864.1204490673	1687697.5538587773	2031926.3239099334	2012008.452892559	3167371.360852884	2304377.6689885412	4124972.635180159	3022208.584203201	5992862.489976755	0.501039302711767	-0.9970043186058235	0.00895409567427847	0.972222222222222	1.25706728804103
Com_183_pos	LNK	C16 H31 N5 O5	188.11586	1.938	189.12321	Invalid mass	No results	No match	325862116.20229566	585656138.516779	388083012.4923401	701218490.6309417	577099627.8537463	625001117.1872793	674087409.5119932	847822747.0691535	569789178.9916501	553116621.637502	828925400.9981996	478787278.94075555	0.810347197178937	-0.3033879247586246	0.181945251347291	0.638888888888889	0.699051661408717
Com_18362_pos	FMK	C20 H32 N4 O4 S	406.20162	5.072	407.20886	Invalid mass	No results	No results	4329969.2149491515	3673942.087326927	4309047.351511436	3893328.20418674	3890741.316906467	3978519.5363242766	4289105.654318508	3432777.844600889	5079316.002093374	4848978.406534071	3259798.867927421	3830012.473513485	0.973143014287691	-0.03927625407221455	0.852030687892128	0.472222222222222	0.185418464423254
Com_18460_pos	LPE 17:1	C22 H44 N O7 P	465.28423	8.965	466.29123	No results	Full match	No results	4271091.598903012	764263.057712638	703839.3654101307	802688.1881417389	597178.278810278	585527.9199870006	483342.0185089244	447922.0229892304	546103.8967395817	515108.72991973633	533651.2136689337	576843.2306397306	2.4894167973177	1.315807797648157	0.115406243153576	1	0.894670781267428
Com_18469_pos	2-Benzyl-5-[(3S)-1-isopropyl-3-pyrrolidinyl]-1,3,4-oxadiazole	C16 H21 N3 O	271.17143	1.89	272.17871	Invalid mass	No results	No results	1431006.5109748128	1890329.3671298006	1875155.4578592137	2117746.019157411	1783243.4900702166	2257653.753795443	1805912.606386323	2777724.9246253655	2036095.7553633598	3595102.2265456216	2195169.317980163	5847495.281684428	0.62194355902863	-0.6851444322229882	0.0788854338215682	0.805555555555556	0.965194753470582
Com_18493_pos	Veratramine	C27 H39 N O2	409.29329	6.624	410.30054	Invalid mass	No results	No results	4255543.469193235	1559405.2540203033	1690642.8267571575	2288086.164536158	1683715.8164505153	1449568.2145675116	409979.6977226809	353138.66991329857	505139.1131816093	390854.7721665731	341200.82107481174	567733.7256046087	5.03377187176586	2.331639835702361	4.77616644663857e-05	1	1.55218844930246
Com_1853_pos	LPH	C17 H27 N5 O4	365.20619	4.814	366.21362	Full match	No results	No results	33720927.29181797	29374562.919735596	32112347.788082182	50408491.928669915	44031294.75093506	37485978.80106835	29838641.67567403	33635354.028462656	48332712.931701034	93072916.65956599	65748334.50010178	83840277.61681649	0.640772795719083	-0.6421151960706588	0.119997601306295	0.722222222222222	0.907406610155704
Com_18558_pos	HNH	C16 H22 N8 O5	406.17462	7.856	407.18195	Invalid mass	No results	No results	4226951.789310621	575431.1878404673	612342.4108851091	446553.4819604887	830004.3970552895	410185.72106243216	462006.5057795526	209465.26479761154	484835.3954916638	374046.9034382938	394048.8344069154	1215853.4495088675	2.26142970155087	1.17723514927453	0.227816654083895	0.75	0.644002872261605
Com_1868_pos	NPK	C15 H27 N5 O5	178.60198	3.948	179.60977	Invalid mass	No results	No results	13439024.036593355	5364993.703008066	4773396.223150284	16984998.13740483	7063968.372071173	11228786.353419146	12628327.975371167	18946800.75292748	35876394.54222052	41498157.46053817	61129257.515588306	86616409.15848453	0.229280224283763	-2.1248161689180614	0.00393037459823524	0.944444444444444	1.28154335326308
Com_1870_pos	Dehydrocholic acid	C24 H34 O5	402.24078	1.623	403.24869	No results	No results	Full match	32077463.12909224	39280199.540241964	30373854.307261754	51634113.95803904	44115487.19268069	53304355.107952714	51539347.97457521	81710229.48045914	45089029.23582808	73006307.04062594	52909984.9707722	65044001.63099776	0.679085350671117	-0.5583351842589787	0.016059132464948	0.861111111111111	1.11974596523027
Com_18843_pos	PC (18:4e/20:5)	C46 H76 N O7 P	785.52349	11.211	786.53076	No results	Invalid mass	No results	634772.8448832416	249033.1465498766	5296159.766499947	220886.85628272538	240011.63967472728	216834.60726584648	805246.3480663277	1460541.638862502	1245788.2537723552	274264.0247844077	222369.17151551595	660683.3328935336	1.46880624574959	0.5546440985952968	0.630374117296778	0.722222222222222	0.535704954491938
Com_18932_pos	2-Amino-1,3,4-octadecanetriol	C18 H39 N O3	317.29249	6.022	318.29971	Full match	Full match	No results	4072029.108325078	1024093.6353045716	828966.2027312977	1828324.0571557614	681997.6399747486	912101.8924257115	638202.2390869103	687071.791608424	820675.6319130916	691725.5279075629	1263969.182779294	2296525.5710791787	1.46096659156981	0.5469231879103115	0.426660307446353	0.666666666666667	0.420576955089838
Com_18952_pos	Ip7G	C16 H23 N5 O5	365.16964	3.719	366.17691	No results	No results	Full match	4063459.500861068	4454711.734419361	4012601.619054258	4076758.1553265597	4510865.208895698	5109846.712654276	4072982.4848370096	3300242.1145133143	3892992.1464686864	5306488.885794808	3240530.5614195727	2706243.330222199	1.16469134662396	0.2199476787482411	0.139409529903346	0.777777777777778	0.783975467087547
Com_1897_pos	LPC 14:0	C22 H46 N O7 P	467.30012	8.35	468.30743	No results	Full match	Full match	62265357.11530494	6451329.869598641	7437272.569362415	6868270.811532417	8957087.753468022	8192846.562794174	4130734.163850528	3101749.133479216	5487678.849824858	5369902.869699142	10840735.257586658	20368590.536587305	2.03191485805648	1.0228399511095063	0.313905027683971	0.722222222222222	0.527273593946341
Com_19022_pos	EKK	C17 H33 N5 O6	201.62129	1.09	202.62857	Invalid mass	No results	No results	1810380.2531072667	1805355.1662095354	2327761.674748395	1510419.7127233313	2000073.4317352714	1965350.6771917932	2015575.1787693587	1885103.0194645538	3630830.570098123	3175122.257089036	2742352.009533366	5521774.997843626	0.6019443659538	-0.7322979412438321	0.0394522458257251	0.888888888888889	1.06991116067581
Com_19187_pos	APH	C14 H21 N5 O4	323.16374	4.14	324.17102	Invalid mass	No results	No results	1559347.4355717131	1766187.1808060596	1319633.899840366	2651340.1982707344	1485412.1786525405	1649204.853168725	2083949.5818640916	2953388.0623688456	2210363.1653114874	2946047.57540434	1390638.4810515018	5414324.041551746	0.613642163987618	-0.7045304795726661	0.0799928934284601	0.805555555555556	0.89491235560746
Com_192_pos	Ala-Leu	C9 H18 N2 O3	202.13148	3.666	203.13898	No results	Full match	Full match	392480458.5148995	520202393.23537654	411764533.570165	628290863.1463071	514338971.94064415	553850691.2779711	702131342.0823008	762606995.1818061	796801197.7436285	757503585.2247559	831171152.0918031	469893381.1225714	0.699271442755615	-0.5160755060959754	0.0105407903786169	0.888888888888889	1.16855829536823
Com_19256_pos	PC (14:1e/3:0)	C25 H50 N O7 P	507.33126	8.962	508.33847	No results	Full match	No results	3919296.43929474	462652.28315229237	572234.5154605772	904802.2985616428	497296.0644426132	1160200.446727718	457931.05203441106	453593.1702978665	665146.5980581761	612218.304910735	1311542.3026252822	1331015.6717448523	1.55574135296875	0.637602227543769	0.587380057695079	0.555555555555556	0.292101971063459
Com_1938_pos	C-8 Ceramide-1-phosphate	C26 H52 N O6 P	505.35239	9.886	506.35968	Full match	No results	No results	60886948.84151786	5253829.310510725	3725500.634493738	4543332.900281105	5186502.9882881725	5516044.079167104	3262150.6456755796	2704347.2578479797	4744670.187205719	2447206.710813473	7834209.231060437	11870862.07907577	2.58987321247517	1.3728814723479006	0.377987433465846	0.666666666666667	0.485029574995071
Com_19452_pos	SPH	C14 H21 N5 O5	339.15336	3.818	340.16068	Full match	No results	No results	2318820.6689275606	3767691.5815416966	3808634.727400439	3189489.1182025764	3627532.7519140244	2566968.9229433895	3413062.3811307233	1648858.5129663702	3064415.2039342094	1876250.186420657	1289947.51405688	1097481.6741876253	1.55602208999776	0.63786254162488	0.0412826107374887	0.861111111111111	1.0250630189623
Com_19459_pos	3-[(4-hydroxyphenyl)methyl]-octahydropyrrolo[1,2-a]pyrazine-1,4-dione	C14 H16 N2 O3	260.11938	5.795	261.12668	Invalid mass	No results	No results	1987284.9413280697	2878893.289481361	2475014.4767967593	1994660.8690082172	2608995.4121833183	3209001.9081354593	3122793.5165127553	4975688.642805252	2246360.0078774374	2856714.2670008177	2682012.1265593665	3565341.7540320484	0.779161950549548	-0.3600048680494861	0.123653316573123	0.75	0.788278902237339
Com_197_pos	Nicotinamide adenine dinucleotide (NAD+)	C21 H27 N7 O14 P2	663.1074	1.611	664.11462	Full match	Full match	Full match	320360884.2295975	446708390.2233683	380112349.0251866	403198584.76027244	508147950.23909813	454990495.93725646	899431553.0330657	801760016.8356642	747025938.8686728	745280258.7329786	662614359.3437918	669095729.3472924	0.555448221233065	-0.8482756647346992	4.35043071118826e-05	1	1.52804240942872
Com_1970_pos	SLH	C15 H25 N5 O5	355.18463	2.01	356.19156	Full match	No results	No results	46879927.787988	65225716.496658534	32658303.039772477	52045507.27988347	75042795.61275685	68609105.15850616	51413542.44004459	58094768.266037054	67753458.31481493	88103874.79825039	64180525.32261841	54772462.10245562	0.885883034796755	-0.1748118659243302	0.365674562756616	0.583333333333333	0.584084312126706
Com_19772_pos	Norephedrine	C9 H13 N O	151.09738	1.456	152.10458	No results	Invalid mass	No results	2439404.166929049	1930535.9261390155	2509199.5839475202	3563105.040644863	3577229.9034086326	933171.368441277	2995874.4854918974	3537292.037574501	2779078.513012569	2713833.5710214865	1306471.8031399988	4470831.999352881	0.839876695647066	-0.25175055703898164	0.467724472792862	0.638888888888889	0.442392618226073
Com_19794_pos	ACar 20:2	C27 H50 N O4	451.36517	7.87	452.37238	No results	Invalid mass	No results	1917975.7732644298	314100.7874096238	366266.0987034009	299216.66903671407	343343.60119777266	372349.96123273	1571434.3360194473	1470023.5206857636	2794351.191268267	2461336.6645217445	3092173.7407529354	4423862.323972433	0.228496259750184	-2.129757544851391	0.00101173772706165	0.944444444444444	1.42539553529714
Com_1983_pos	HNK	C16 H27 N7 O5	758.4011	1.861	380.20782	Invalid mass	No results	No results	36767545.961287215	50785555.398616314	40704527.13397222	57898049.682492815	50205782.12826673	57920506.838404365	49423076.077477306	77549714.97278637	58669767.371608615	77697578.37407145	66737423.280567296	82142671.72082663	0.713895011557122	-0.486216173914479	0.0127508667110278	0.888888888888889	1.18020297286064
Com_1988_pos	SKK	C15 H31 N5 O5	361.23146	1.089	362.23877	Full match	No results	No results	53723668.62460806	54346227.6392145	49085414.86487192	53068992.92582039	55420131.93124523	58574290.01651232	56379751.900636405	44551974.09360772	54201472.91396761	49365736.08319936	70403996.35140088	81998160.2901267	0.908427386755435	-0.138556894632222	0.463146450102256	0.583333333333333	0.557384882868825
Com_19980_pos	ARH	C15 H26 N8 O4	382.20391	5.157	383.21118	Invalid mass	No match	No results	2774344.788281241	3912628.6281168386	2069868.6726095797	4212457.016455772	3122579.2675331067	4595973.338992101	2125888.0330272466	933632.249879887	1667169.0623330637	2118927.3019708293	1996214.2762714473	1485824.3524224292	2.00315087590644	1.0022710880125818	0.0028786721201869	0.944444444444444	1.35286168769175
Com_2_pos	L-Isoleucine	C6 H13 N O2	131.0944	3.046	132.10178	Full match	Not the top hit	Full match	9227087409.154211	8446975169.883317	9067981901.328022	7477070014.872847	8345921374.748987	9608450127.091024	11798988780.610214	11637007453.216284	15407551076.72565	8962368288.152077	15424949427.411581	12719983108.302837	0.68693750338036	-0.5417492442640459	0.00548459322380023	0.916666666666667	1.30461156161383
Com_200_pos	PC (14:1e/4:0)	C26 H52 N O7 P	521.34701	9.356	522.35431	No results	Full match	Full match	619221947.5074353	62757620.66739329	59450749.64505462	68481849.24886519	68208174.59255312	73877521.70220737	41216155.97593711	35481391.38625951	50765301.00760926	46080945.909400225	151264446.93775308	206358705.39924642	1.79227617499207	0.8417929619446383	0.503317838474348	0.722222222222222	0.357359570156481
Com_20001_pos	Homosildenafil	C23 H32 N6 O4 S	233.12029	2.723	489.2298	No results	Invalid mass	No results	1698995.1374192953	1574697.3698984908	1474008.2042028536	1376530.0099101583	1407279.7991493347	1526651.2809219903	1758635.3740206636	2413258.3794892915	3114835.633282171	4573194.704010405	2087624.6846033842	4955248.528038788	0.479196896421856	-1.0613095305238043	0.011332905018376	1	1.27056851518943
Com_2006_pos	4-[2-(1H-indol-3-yl)ethyl]morpholine-3,5-dione	C14 H14 N2 O3	258.10037	5.107	259.10782	Full match	No results	No results	57724642.14032023	62370922.519310474	64943727.432782955	61134624.44108663	66719052.9761332	72783769.50957933	76056297.89241076	60095120.03839519	79933834.53916697	81325824.94162658	58324734.37156302	70161774.42012477	0.905562162155865	-0.1431144167645336	0.202459568731435	0.694444444444444	0.674993694936312
Com_20255_pos	Methylhippuric acid	C10 H11 N O3	193.07115	1.231	194.07843	Invalid mass	No results	No results	2810404.7115889755	3268821.205921221	3152525.8105294793	3045790.309727014	1763981.205991508	3181894.2394834533	3556925.8121785824	3113674.495300906	2853065.280938422	4459333.151032629	2345168.909937054	4022923.35921144	0.846314208705773	-0.2407347067405611	0.252571160541782	0.666666666666667	0.596740846698231
Com_20283_pos	EPH	C16 H23 N5 O6	363.16078	4.745	364.16806	Invalid mass	No results	No results	1241804.5119313619	3669635.6640040083	3712923.9759018477	3403215.191619432	4496523.656005271	4714437.627302429	1553949.4883706858	1595107.8539073612	938517.6270617087	1125665.628268395	894273.0157801477	1744180.271444495	2.70496289568688	1.4356088045601598	0.00341922006930003	0.916666666666667	1.36537367092119
Com_2046_pos	Threonine	C4 H9 N O3	119.05822	1.358	120.06552	Full match	Full match	Full match	33397916.818347927	36169665.69597579	40394605.80471175	28365809.121372413	23818474.772517715	33668860.54635089	37372711.44874164	22917554.02540919	65046409.29543324	47946329.704773135	76406489.74211535	63031875.82695858	0.626165499121731	-0.6753840747806402	0.0788392613369529	0.805555555555556	0.926221113256008
Com_20512_pos	SNK	C13 H25 N5 O6	329.16891	2.629	330.1756	Invalid mass	No results	No results	2922048.1121685524	3016726.751820095	1934128.349227412	2073970.6897819533	2950547.5904687247	3557761.1231816406	3065197.7895654575	2340200.803068961	3146384.6503938236	3268323.4066470135	3429053.5374616445	4678422.004248642	0.825749077766281	-0.276224641642388	0.177170036829525	0.777777777777778	0.73988864163861
Com_2052_pos	Vincristine	C46 H56 N4 O10	824.40259	5.075	825.41162	Full match	No results	No results	14693264.862149613	18798505.97708141	14112964.705169855	17501016.205226026	16525829.83204111	19614369.86116986	12749474.198744321	12871002.784329237	35544995.887621105	37255525.15615625	76244452.24739589	76491430.41980469	0.403118366349562	-1.3107245800243152	0.0948899486587465	0.666666666666667	0.988875471363157
Com_20621_pos	HKK	C18 H33 N7 O4	205.62946	1.106	206.63673	Invalid mass	No results	No results	2387659.9348258898	2316346.4885805207	1525941.52862943	3423443.0419784742	3482077.8682123157	3469032.575799257	2051700.3024899021	4315752.496377921	1806360.3279583252	2788309.6441156142	2518706.417565835	4614603.484101832	0.917607317738231	-0.12405119827800079	0.756493377125175	0.444444444444444	0.323642088006279
Com_20659_pos	farensyl diphosphate	C15 H37 N3 O7 P2	433.21021	1.867	434.2186	No results	No results	Full match	1846142.1182626802	3816104.103221603	1608864.912811182	3699992.7932302356	3776316.4163944144	4043133.463844098	1564339.668040289	2398770.6051293993	1915026.004050906	3138491.6253842385	2598715.064979484	3972550.3619711217	1.20545819826316	0.26958162339662767	0.457846810258724	0.638888888888889	0.810707327917623
Com_2073_pos	Propionylcarnitine	C10 H19 N O4	217.131	2.825	218.13803	Full match	Full match	Full match	32970364.95306355	41083310.83174456	35648868.25333748	38687980.32466445	46788032.290049665	48705510.63982997	66941421.36162223	74918101.95523882	56345610.015676335	66678480.583230585	53316957.23765831	41831686.60327446	0.677395044578199	-0.561930661920966	0.00547559070796595	0.944444444444444	1.26608642738369
Com_20756_pos	Cortisol	C21 H30 O5	724.40825	5.681	725.41638	Invalid mass	No results	No results	2305383.616285935	2185644.5643596267	1949140.368980699	3078750.665031199	3157205.6769715752	1950167.1666278085	2260585.455857248	3345997.4119080785	2785243.956719738	3027111.0751407654	2890298.5813339762	4549707.512437582	0.775562622349247	-0.36668481935754477	0.0815941271867067	0.75	0.881561761392516
Com_20977_pos	PC (15:0/15:1)	C38 H74 N O8 P	703.51427	11.844	704.52155	No results	Full match	No results	1164858.007278275	3697771.9221287547	2680228.227943278	440121.87565438804	505241.39161273604	972191.4862451509	2128634.935135429	571828.111540425	385180.90670633176	285743.86398128164	273819.224654191	691280.441251284	2.1815842769898	1.1253762076803606	0.135281200623473	0.777777777777778	0.786859662584516
Com_20989_pos	FPK	C20 H30 N4 O4	195.10977	3.893	196.11705	Invalid mass	No results	No results	136078.51713655228	56532.602558860555	78718.97008230639	3771320.176425625	43209.009292737705	216267.34462173606	110757.0816249921	77682.43045299784	79115.50489941677	89103.65315600362	93860.07412446234	133715.5724137143	7.36370065460595	2.880430980178674	0.445887263064447	0.527777777777778	0.465911896621682
Com_2109_pos	Indole	C8 H7 N	117.05802	4.913	118.06517	Full match	Full match	No results	38004202.5186092	27902035.35882711	30302974.80567754	28446765.489004195	30521305.90189139	31824315.362523127	40756588.65447812	34282173.176036954	56324887.71755354	62041326.76828509	63418960.046509355	78164345.63023883	0.558233256172176	-0.841060020849714	0.00547775687091874	0.972222222222222	1.31587093928667
Com_21204_pos	Pantethine	C22 H42 N4 O8 S2	554.24446	4.731	555.25189	No results	No results	Full match	1993472.9334512216	1569533.971714673	1952423.637911769	1898652.2870198782	1833311.267254469	2444940.3390235477	1733122.48489576	1699685.1359456049	2131527.5733061065	2684626.773900619	2593323.0553248757	4325604.683856084	0.770860987392529	-0.37545737856235495	0.20597690897524	0.694444444444444	0.76783602277828
Com_21248_pos	TMK	C15 H30 N4 O5 S	343.15667	2.964	344.1647	Invalid mass	No results	No results	1741284.2998454235	2119968.5355340345	1669588.6468721807	1565697.7964630458	2757570.750004386	1900268.6913917935	1996702.9396752117	4064894.3472377867	2452079.3501749523	4517368.270306391	3505038.0777585716	4234402.49024251	0.565917379930046	-0.8213366500733958	0.00841546989751489	0.916666666666667	1.2180166887991
Com_2132_pos	Porphobilinogen	C10 H14 N2 O4	226.09496	2.121	227.10229	No results	No results	Full match	49354365.52009442	40696297.810749345	30948031.558561113	40534790.07339471	40983034.82826668	42306005.502240494	48636973.76040011	50759734.33083041	52971439.471376725	62484497.43440419	71227541.70977104	69701567.66812843	0.688125577781375	-0.5392562248578043	0.00233917133187191	0.972222222222222	1.30470937905023
Com_21400_pos	3-(3,4,5-trimethoxyphenyl)propanoic acid	C12 H16 O5	262.07943	1.737	263.08676	Invalid mass	No results	No match	2904239.843928171	3173772.23153306	2414491.182098368	3154355.2389570437	2865156.9625983755	3810626.9751977003	2623727.1827804376	3519384.6000024783	3267765.563457324	3421519.0448312704	3355789.019451283	4227396.526914147	0.897483230723573	-0.15604311213881453	0.245829832587849	0.75	0.731540692493262
Com_215_pos	PE (17:0/19:1)	C41 H80 N O8 P	745.56123	11.803	746.56824	No results	Full match	No results	303309595.1950621	275764477.7299446	695050184.4122988	211434460.92527658	742664192.228634	232614068.63563323	169486090.8724058	208444264.81288144	108559260.6829323	208100247.36844957	36593592.03654694	62600283.03420996	3.10013528725594	1.6323311748525682	0.0102726360961052	1	1.18119260850196
Com_2150_pos	L-Alanyl-L-Lysine	C9 H19 N3 O3	217.14245	2.535	218.1496	No results	No results	Full match	36866592.10647175	31249992.006299254	44929251.76977929	33275034.888294313	50782910.94590882	44805279.47540898	55340886.116014235	43762170.51791149	60393628.152144454	61797693.61368788	73136551.88299577	41975931.11778213	0.719096691978997	-0.4757423219146261	0.0196775147442996	0.833333333333333	1.09361336171798
Com_2172_pos	Enrofloxacin	C19 H22 F N3 O3	341.1587	4.761	342.16583	Invalid mass	No results	No results	37433375.67635976	40732618.00260689	39156248.30945223	36343971.82820761	42984129.176407814	44439193.0236108	36735897.73245689	35733350.75871691	63139439.7894967	71822184.17413817	68292338.13674657	76000558.5831067	0.685451360260281	-0.5448737991249374	0.0623241321024727	0.694444444444444	1.05104219362745
Com_2173_pos	Gly-Tyr	C11 H14 N2 O4	238.09485	3.941	239.10214	No results	Full match	Full match	45657156.89522061	54822448.39977934	59888610.46880291	41896484.975038104	50506502.06027139	55583683.737148106	66175345.21672213	54080399.51885301	39175384.14005772	58809617.55722918	66122632.746616706	59133232.84679472	0.897694113246959	-0.1557041604768848	0.324438278473845	0.694444444444444	0.520382362167864
Com_21749_pos	4-(3-methoxy-5,6-dihydrobenzo[c]acridin-7-yl)morpholine	C22 H22 N2 O2	324.18765	1.223	325.19464	Invalid mass	No results	No results	2561411.768005987	2882548.9337157994	3817396.6647519865	2987746.9085820084	2065879.2516547146	1805856.402218081	1217095.6398978634	625199.0662906556	1542134.175199648	815409.8322744616	801737.4675203214	1015083.6954382973	2.67936700087848	1.4218922049519098	0.000195575533590951	1	1.45978475393129
Com_218_pos	Guanosine monophosphate	C10 H14 N5 O8 P	363.05681	1.764	364.06372	No results	No results	Full match	567217230.3086394	471221333.8465341	641307774.3448851	651727626.5884018	664683089.3622373	685475176.9504842	330765980.68448037	209295028.8762479	290871605.0902877	321440630.48828375	368971484.92294556	455961585.06865656	1.86194329286681	0.896809135009683	0.000800465270120848	1	1.48075062670827
Com_2183_pos	Boc-beta-cyano-L-alanine	C9 H14 N2 O4	214.09469	2.53	215.10194	No results	No results	Full match	35787909.919235446	50577133.55336849	28860371.048079733	47031174.59973518	43782825.86081194	45341106.741193324	49727331.75711099	63290287.07122401	73220204.44710715	67481723.75890298	72126638.87887071	69898465.36333823	0.635208892682555	-0.6546969850840447	0.00162982244953087	0.972222222222222	1.35935175465502
Com_2189_pos	TLH	C16 H27 N5 O5	369.20015	2.763	370.20734	Full match	No results	No results	38378513.21932698	41347674.035759725	14489645.10633959	44237688.21010964	36133080.3601847	39345789.08029159	40564758.730988495	55785176.06360556	57184902.90176145	59152721.78128121	71799405.82358325	59040896.73056139	0.622751204943663	-0.6832721869887891	0.0278506934062949	0.944444444444444	1.0963472060842
Com_220_pos	3-Methyladipic acid	C7 H12 O4	160.07368	1.658	161.08121	No results	No results	Full match	410953401.4908227	641446273.647179	487282264.4101462	605397934.2279001	656459625.3483436	664194394.4829084	592156191.8179511	663625648.2905228	604067566.4877466	635513356.5186048	468506247.7026044	404921814.9155334	1.02877681426042	0.04093003385116248	0.80741514723335	0.638888888888889	0.183643902340826
Com_22092_pos	TKK	C16 H33 N5 O5	357.23164	4.981	396.19525	Invalid mass	No results	No results	2637009.807139766	3088263.0484568533	2868720.2630623407	2719751.410429062	3664030.7094597085	3614321.902578852	3344986.876334572	2650592.974980971	1892371.0350163658	2357955.106113748	2149712.975969277	2874385.6991683054	1.21755674250682	0.2839890086325724	0.0744664108896482	0.777777777777778	0.897989282350478
Com_22317_pos	D-Erythro-sphingosine 1-phosphate	C18 H38 N O5 P	379.24785	8.687	380.25528	Full match	Full match	No results	2771053.118785739	195529.76464780964	238341.58739030256	206696.41228516772	345903.16869993217	469076.4692752619	785777.8466834555	416931.836473775	382468.9616459108	470648.5364228385	490977.5578410256	1226956.0658207806	1.11999693133966	0.16349477947295127	0.459366717454302	0.777777777777778	0.560557128287364
Com_22479_pos	Lysopc 18:2	C26 H50 N O7 P	519.33135	7.861	520.33893	No results	No results	Full match	1045290.7315687488	1372142.9168680238	3511244.7901825537	774257.0205408218	875603.0772050848	949575.7914671962	763477.6932595415	1243683.6074003258	856480.7264692163	771186.2611464363	729832.5560993927	640409.5093271665	1.7038949955068	0.7688364305582517	0.147703989921564	0.861111111111111	0.78022662312946
Com_22483_pos	Cortodoxone	C21 H30 O4	346.21366	6.782	347.22031	No results	No results	Full match	2721868.451200732	259225.56961798968	558921.945925401	164726.0884409186	319842.7467532071	485006.81311278406	485021.8288404894	290521.2137154647	346344.95280232537	263413.5424838858	468753.5988513134	332764.67686267314	2.0621688111183	1.0441624379410435	0.536714729224239	0.527777777777778	0.576048198313611
Com_22786_pos	2-Methoxyestradiol (2-MeOE2)	C19 H26 O3	302.18822	4.708	303.1955	No results	No results	Full match	792690.0369140208	2578881.5419669175	3388873.1890223552	1778313.4627677582	1660313.4050544456	2324448.957919564	2508876.169044149	2728923.805835924	1691097.5211774034	1153415.3371809414	2384381.718879594	1710839.0234756048	1.0284119124701	0.040418226643601396	0.928062678801649	0.5	0.108059856305796
Com_22801_pos	QMK	C16 H31 N5 O5 S	388.17734	2.491	389.18384	Invalid mass	No results	No results	1392750.7176435573	1358707.497232575	1529377.2874694683	1074053.3944674921	1346737.983641251	1207499.5159988685	3052995.881848127	1211692.2477075285	1694919.591254708	789227.0003268208	1586962.034812193	3597462.676138874	0.66278005950208	-0.5933978968093159	0.275863432313983	0.722222222222222	0.606404121021509
Com_2312_pos	2-Linoleoyl glycerol	C21 H38 O4	336.26311	9.813	337.27039	Invalid mass	No results	No results	52094266.42983943	4280238.4556615	4333238.953516937	4414247.217735661	5855829.215746436	6053809.731267598	722125.422476486	458098.22494541254	671983.2193337559	456678.61026777036	768335.094654848	785657.1627670609	19.9415138918003	4.317703033273748	0.00122472747137073	1	1.46148181128891
Com_2315_pos	Cuminaldehyde	C10 H12 O	148.0885	7.117	149.09578	Full match	Partial match	No results	52070699.93027636	11823134.676147224	17170871.488259878	13475847.417607136	14870038.502114559	12723549.000153111	10414914.236777186	4826861.987588743	17404644.096089803	20716857.31649079	8878612.85234388	17292049.105078515	1.53562292572774	0.6188240038406275	0.262583749855428	0.583333333333333	0.583614745780292
Com_23169_pos	1-(6-methyl-3-pyridyl)ethan-1-one O1-ethyloxime hydrochloride	C10 H14 N2 O	178.10829	4.192	179.11559	Invalid mass	No results	No results	1026270.6276597735	1974377.2678953875	1027991.1692900419	1097608.5860474778	1523269.7679686244	1963619.7173989343	2503508.2266422343	2732607.350729399	3051500.5137053714	2863832.9242181564	3268827.348780465	3395249.338148483	0.483462418130326	-1.0485243484826827	0.00115648948131198	1	1.44316194226885
Com_23173_pos	2,3-dihydroxypropyl 12-methyltridecanoate	C17 H34 O4	284.23436	8.353	285.24164	Invalid mass	No results	No results	2501685.733542095	401610.56128211203	496028.13453492004	391292.58850813506	437390.9933515053	394818.3476874836	297251.6695637649	238956.9064471536	265068.21544033784	211641.84104426514	284439.36217786896	248895.7095577775	2.98969460590868	1.5799981222015669	0.0440075757517839	1	1.09806794435424
Com_2321_pos	D-Ala-D-Ala	C6 H12 N2 O3	160.08432	1.659	161.09174	No results	No results	Full match	16540556.515706135	28896607.44864747	22378807.320364565	34065965.184517026	23781034.31975259	25260753.055901773	45069432.0386262	64169195.77121911	51886537.6673886	51218256.01934849	67815546.90910652	55047566.52513319	0.450240995080947	-1.1512306726857955	0.000101147014205704	1	1.50379570223073
Com_2324_pos	Nicotinamide N-oxide	C6 H6 N2 O2	138.04255	1.463	139.0499	No results	No results	Full match	51258571.74341768	58860708.98617506	59836894.76580538	52762350.59875038	57553221.37430664	63008260.552168794	64705487.76888674	52506597.72028754	61028729.11394375	43316594.935143374	58796665.33273325	59074687.97206722	1.0113462546465	0.016277017357535978	0.806279780082218	0.527777777777778	0.161777845561617
Com_23373_pos	PC (18:0/18:1)	C44 H86 N O8 P	787.60796	0.543	788.61523	No results	Full match	No results	178149.56627649607	276074.2635616242	769507.3923066586	1295288.667472244	765242.5470574803	3431951.8977323533	593697.2007907417	567427.7566879367	103141.14413266986	604454.3662152151	207354.06589954335	542495.162643744	2.56484077690107	1.3588692673507758	0.240327387179638	0.75	0.691743169864766
Com_23391_pos	dihydrotachysterol	C28 H46 O	398.35369	10.126	399.36096	No results	No results	Full match	614015.6227241419	2781353.901047592	704569.7924596698	521207.66104955005	505120.02183920494	896202.8790562501	878729.0783677648	402571.8208942032	340263.5096372699	321334.86762760073	260011.95231781472	300629.66794996103	2.4055807859529	1.2663852498614467	0.0406257362206705	0.888888888888889	0.999341855983916
Com_23444_pos	Azetidine-2-carboxylic acid	C4 H7 N O2	101.04743	2.291	102.05505	No results	No results	Full match	1078884.1504005028	885778.5494864866	881324.6423450492	1340064.5013241144	1155137.0121857924	885258.1953482104	2018464.6407837153	1489139.9988980978	1278424.4721667417	2163323.4855276654	1400654.1834341125	3329744.2252898174	0.533097584686366	-0.907528449225981	0.00813540017773769	0.972222222222222	1.24414259547807
Com_23472_pos	Thymopentin	C30 H49 N9 O9	679.36486	5.237	680.37152	No results	No results	Full match	620238.2672975374	401986.1793210545	3123720.211691219	452434.7314172117	425442.50311535835	638688.6976897027	2334474.989750212	565640.2809749161	783858.8496885888	547346.001730198	495903.0163634555	768639.1846830554	1.03032249673331	0.043095979753210785	0.737940405612829	0.666666666666667	0.416051972614777
Com_236_pos	Gly-Phe	C11 H14 N2 O3	222.10043	5.011	223.10776	No results	No results	Full match	486373132.72910374	507145252.84182817	573794538.3573209	490567288.5815843	503821979.94902515	553810053.273924	604850218.3281081	533871416.9534411	644512380.5246495	675956874.7037066	637423670.1623042	640784104.7163385	0.833604473235635	-0.26256507555122893	0.00209387423039974	0.944444444444444	1.31899274556507
Com_23673_pos	Monolaurin	C15 H30 O4	296.19557	6.997	297.20285	Invalid mass	No results	No results	643326.5209904172	539453.9607126064	698788.5207942285	531079.1083681361	645583.2346584141	3307136.067036801	709527.8925270571	374663.4528085992	1818170.4509256931	1547810.3265856728	1884893.460202038	1727714.1734087826	0.789475541293596	-0.3410335241799806	0.377405190863699	0.694444444444445	0.632254593255303
Com_23778_pos	PC (18:0e/15:1)	C41 H82 N O7 P	731.57903	10.643	732.5863	No results	Invalid mass	No results	110031.14235466777	101450.1208470423	204024.2667203708	2708987.2684616046	1681626.0248833653	115666.5642337938	89536.81822457693	94301.02914028043	92131.10615728259	806191.7735903369	179115.68439356328	461092.7071544211	2.85756713481293	1.5147873930763012	0.485378125791	0.694444444444444	0.575262400324109
Com_238_pos	Cinnamoylglycine	C11 H11 N O3	205.07383	5.011	223.10745	No results	No results	Full match	484544133.9079753	505768600.456642	572049225.5815885	489184258.2272241	502334807.11256176	552179859.1304276	602500042.4444859	531920177.2736701	642348209.7860996	673367512.7478504	635844347.5831138	638073902.3249328	0.834053621173202	-0.26178795760361884	0.00214431035754796	0.944444444444444	1.31728342285453
Com_2390_pos	1-morpholino-3-(4-nitrophenoxy)propan-2-ol	C13 H18 N2 O5	282.12111	4.171	283.12857	Full match	No results	No results	15308345.768541574	13986115.9174041	2622092.794135561	21121660.973121397	14622018.35236516	9314088.688925173	29179848.507117804	49062034.06596915	28171708.395422604	27328366.99300488	65852809.59676548	41567843.54080239	0.319180167040354	-1.6475570855622916	0.00697251545651698	1	1.26452457053833
Com_2396_pos	Octadecanamine	C18 H39 N	269.30744	7.312	270.3147	Full match	Full match	No results	50314883.481410496	4251712.676965832	5349498.6623730855	5269730.553272445	7235565.355700648	5796847.359419862	2374963.0080932016	2509718.3286490873	1768965.1755743532	1496189.4010630487	3066274.505792967	2201947.3612814136	5.82932637263509	2.5433291775923843	0.0168899970970037	1	1.21388925357417
Com_23994_pos	PNH	C15 H22 N6 O5	366.15894	7.855	367.16614	Invalid mass	No results	No results	790552.6362559849	280445.25521594315	327021.11438475165	267155.9527274666	306554.7356909302	332453.0981559715	760306.6137498954	277817.0077943251	902745.0987743813	1269073.5016828713	1052077.216256601	3106105.691587888	0.312723081085788	-1.6770423910093482	0.0255444839441041	0.833333333333333	1.09227910881972
Com_24_pos	L-Phenylalanine	C9 H11 N O2	165.0788	4.911	166.08607	Full match	Full match	Full match	2945238751.623388	2695318207.726353	2907629020.2830334	2465143263.073725	2647349514.622042	2748476240.6587653	3329075669.9344187	2584406359.025455	4283913137.319639	4491592961.716499	4933176644.516213	4745369920.730551	0.673402344740998	-0.5704593503474036	0.0137474552265457	0.861111111111111	1.23468160656954
Com_2400_pos	MLK	C17 H34 N4 O4 S	390.23009	4.761	391.23611	Full match	No results	No results	47261913.678278215	47461091.689624056	38212544.38539953	58472597.60228084	49283899.33713055	50230178.72555837	40972641.35836835	34755178.722392395	32588304.270839375	34032144.30619576	30724009.05785836	33466639.435958695	1.40855887805742	0.4942198699294663	0.000800548505230494	0.972222222222222	1.40246180980451
Com_2422_pos	Oleoyl ethanolamide	C20 H39 N O2	325.29713	9.737	326.30438	Full match	Full match	No results	49933559.483729	3560162.1851291135	3203733.1356416894	3715609.663976278	3583221.7580878637	3635953.3017490413	2091628.6235951302	1313712.6936334542	2491611.5508415326	2242016.535905627	5146668.174561989	6812281.502249513	3.36513642315172	1.7506649931015357	0.232843769886896	0.722222222222222	0.63404542638443
Com_24418_pos	(S)-10-Hydroxycamptothecin	C20 H16 N2 O5	386.09059	6.917	387.09787	Invalid mass	No results	No results	2128589.31153816	234291.78528701284	298976.3873631188	347796.7357167965	290058.73430829187	313713.04454347485	250090.7897994289	164115.53512766134	212875.8727780108	285666.83832467266	233442.30009037408	210300.442059536	2.66380235905729	1.413487045552761	0.130249617568808	0.944444444444444	0.861312310818351
Com_24535_pos	PC (22:2/22:3)	C52 H94 N O8 P	891.66753	9.844	892.6748	No results	Full match	No results	926873.4690060153	333347.88950181013	376758.01671150245	324900.6217555215	395488.9742927506	646888.2470963008	1181380.3485738016	928699.1022148787	378002.25024562475	747920.7016562464	2734415.5002053143	653618.305569836	0.453538767575633	-1.1407022202114867	0.0668190264879678	0.861111111111111	0.966932932345745
Com_24542_pos	QNK	C15 H28 N6 O6	388.21439	4.669	389.22174	Invalid mass	No results	No results	1492061.185169415	1290452.208868051	1187771.2017882816	1738963.27793284	1921953.941240199	1568006.7784285115	1483841.5668357671	1529611.2905005715	2836195.102480015	1967109.669558206	1782514.817055611	2267507.5241173296	0.775206805574813	-0.36734685859523636	0.0835892866309294	0.777777777777778	0.90159912206381
Com_24788_pos	MKK	C17 H35 N5 O4 S	387.22862	4.502	388.2359	Invalid mass	No results	No results	866732.0438113047	1251668.141562404	509057.45200374234	1084360.829938858	1342306.9134197084	1185899.5356138325	1409555.0699240032	1958857.2829009828	1559572.5097557711	2974805.3938699607	1130734.5344683111	2394968.195921039	0.546005927775014	-0.8730114808755802	0.0160208945895744	0.916666666666667	1.1209266845227
Com_24839_pos	SM (d14:2/19:0)	C38 H75 N2 O6 P	686.53533	11.148	687.5426	No results	Full match	No results	1054788.933421613	2299434.7012369707	2074178.9575560233	406427.5944332404	344339.92861601355	488261.09286772605	353829.9542070319	1156469.3774916818	243340.57458672317	464332.35478968004	209372.35042040516	232815.38710890026	2.50640232603658	1.3256180136980333	0.0822512420679665	0.805555555555556	0.902113082202135
Com_24858_pos	PC (16:0e/15:0)	C39 H80 N O7 P	705.56413	11.335	706.57141	No results	Full match	No results	271368.76095832454	616201.1964892261	285742.8226743006	200007.67941073183	191128.90381487433	2824662.73241181	441501.08618959883	181000.72428899026	156953.95371334357	153255.32969343814	484696.33480662876	264496.27611158544	2.60960962463177	1.3838340080479805	0.314412076615384	0.722222222222222	0.593554495254277
Com_24888_pos	PC (18:2e/19:2)	C45 H84 N O7 P	781.59368	10.168	782.60095	No results	Invalid mass	No results	179063.40770148582	678195.6299743827	297916.12285979674	722015.7839727054	1154768.0504719594	2810218.2291135597	2194384.572960187	171561.91888696497	444355.7161778841	668259.6524002807	1020864.2801878406	402059.0342413775	1.19191979893467	0.25328716401156803	0.851905369794089	0.583333333333333	0.375195448903143
Com_2496_pos	Glu-Thr	C9 H16 N2 O6	248.10023	1.453	249.10764	No results	Full match	No results	22593733.819230914	28315654.24338073	24316652.934555665	29347191.704789575	21337988.806176547	26835283.284957603	49785773.259537235	36881108.80597917	60255604.93359466	59561228.41686599	63383703.38536618	59324657.923243634	0.464004195705123	-1.1077902440698455	4.3264064347832e-05	1	1.53065475918083
Com_24967_pos	2-(2,6-dimethoxyphenyl)-5,6-dimethoxy-4H-chromen-4-one	C19 H18 O6	342.10942	6.714	343.1167	Full match	No results	No results	504413.14781141403	220172.22472367066	166563.29923769843	238350.52355670327	231602.93511898196	187951.42676571987	317553.08213015774	166636.63427909528	306936.2160780307	401011.14993960975	283392.91649461794	2718841.2827878487	0.369317223768252	-1.437067548115287	0.244294133265041	0.75	0.628334952011826
Com_25_pos	Palmitoyl sphingomyelin	C39 H79 N2 O6 P	702.56621	10.295	703.57355	Full match	Full match	No results	1479760409.4823709	1197046231.3822126	4871115481.919826	474871715.2055497	530885440.06762284	641844378.2574458	951395658.755813	1732728022.5709002	340598792.85346353	510758571.4397513	514086198.1791278	452465570.02331054	2.04252701759136	1.0303551617919031	0.271188647730488	0.722222222222222	0.722387973510523
Com_25075_pos	PC (19:2/22:6)	C49 H82 N O8 P	843.56976	10.582	844.57739	No results	Invalid mass	No results	1363734.3706248621	2037978.04122439	549345.0167977639	1818068.0566393605	1327330.6499885935	1745252.8573732784	1634547.6180955428	1762508.0912756864	2640182.5830779015	1662600.564166705	1931687.3678472107	1729838.613624583	0.778225954245169	-0.3617389991353204	0.178512410508723	0.666666666666667	0.72899366900998
Com_25131_pos	Lysopc 16:2 (2N Isomer)	C24 H46 N O7 P	491.2999	9.32	514.28912	No results	No results	Full match	1937867.3883385726	35181.67001907128	38441.830903687944	35458.85803999977	38574.98279376369	34840.33691012554	35734.338030324805	30375.881109370937	31978.16156995921	31536.993709006852	26183.23407143457	28085.978870009083	11.5303288554822	3.5273617554405834	0.260712856637868	0.916666666666667	0.750975343187175
Com_252_pos	4-Hydroxybenzaldehyde	C7 H6 O2	122.0367	2.364	123.04379	Full match	Full match	Full match	356344495.47207063	320327041.14261883	293779830.31465167	281350473.0534809	308362288.36785704	318336824.7055946	430035015.7087953	399644465.0278075	544873601.2228167	606974943.3896171	643555950.8198858	687008997.4874806	0.567164318150916	-0.8181613233219232	0.00103336001953872	1	1.44722224091305
Com_25202_pos	Indole-3-acrylic acid	C11 H9 N O2	187.06332	6.098	188.07051	Full match	Partial match	Full match	1917731.67012504	889373.8182002342	605313.7341131532	293126.25526258803	627043.3198431015	1456822.0070436166	399579.41023216705	1263240.4558903368	387391.3237295913	347757.39158497466	285487.89953563886	1367007.1384590133	1.42932052933733	0.515329481326202	0.345305139928746	0.694444444444444	0.510277739920174
Com_2550_pos	Ala-Gln	C8 H15 N3 O4	217.10572	1.363	218.11296	No results	No results	Full match	28784993.907517917	41006422.68047471	27260036.19270616	40546967.51616589	33281935.910183933	36881378.07934236	52799150.61388976	53366894.0254976	63340918.98575815	55583885.60886257	61936586.81940191	54639866.43473531	0.608081993135997	-0.7176622266211197	0.000327552388008776	1	1.48962528981625
Com_25519_pos	N1-(3,4-dimethoxyphenethyl)-4-methylbenzene-1-sulfonamide	C17 H21 N O4 S	352.14296	7.051	353.15024	Invalid mass	No results	No results	229961.56753232822	160618.31108757257	215118.88044058127	178100.67378008613	208617.97282087328	231839.86419333212	772132.4320250537	411052.3071207628	1076920.8620579	1081618.7946410421	823404.1862547268	2504856.6811448056	0.183547222600503	-2.4457768108546794	0.000986128343985701	1	1.47653472762246
Com_2573_pos	FLK	C21 H34 N4 O4	203.12889	4.973	204.13641	Invalid mass	No results	No results	28532088.14190334	42415968.19492755	50823233.07152663	54717534.33633938	48835801.736673504	48124433.319794394	40497383.37336047	40959719.89793655	34337596.72425444	33510318.968364134	36900180.88402217	23897323.558529355	1.30150297277556	0.38017860701952044	0.0672013971162566	0.861111111111111	0.918775559670175
Com_25971_pos	ACar 20:1	C27 H52 N O4	453.38091	8.15	454.38828	No results	Invalid mass	No results	1706818.1878136215	244553.35241280674	291066.12929967017	235088.4257788796	373701.56628682284	282395.98204766726	756789.6784983408	574976.5555633805	731666.567428687	920870.8199256656	1507592.1672588848	1093027.9102651696	0.56108620503341	-0.8337056520037012	0.0408139573455879	0.833333333333333	1.09103565943709
Com_260_pos	PE (19:1/19:1)	C43 H82 N O8 P	771.57638	10.431	772.58374	No results	Full match	No results	136610121.30585536	93369593.7651686	79762782.63223372	160239837.60181844	50257602.75324762	676646895.3681208	40529070.28282258	28558582.49709588	71971035.91019538	37430269.78789258	126023549.63311848	19831380.55565029	3.69017846565965	1.8836905900786478	0.0390260075474287	0.888888888888889	1.03828303444743
Com_2602_pos	o-Toluic Acid	C8 H8 O2	136.05224	2.363	137.05949	No results	No results	Full match	30980427.852092467	33150913.104717385	31328805.23943752	29043476.16516242	33853132.055428974	39070407.649192914	42092569.484704286	40289022.64370798	47578493.29608814	52613918.792312704	60575601.26590289	63761963.91712643	0.643270510955633	-0.6365025412458791	0.00127806269773994	1	1.40041424266323
Com_26089_pos	Kinetin	C10 H9 N5 O	215.08046	1.154	216.08774	No results	No results	Full match	1672919.9272942536	1179590.258536363	1098377.8495605446	793079.1515764489	1604528.6466368379	1073458.6359261437	1919763.6891334963	661253.0937178335	1528694.1311341317	1127744.1669526133	1975719.0874634872	1529208.91917863	0.848962393340384	-0.23622744704896104	0.524898325662515	0.638888888888889	0.348203962105754
Com_26259_pos	Meperidine-d4	C15 H17 [2]H4 N O2	251.18568	7.535	252.19287	Invalid mass	No results	No results	1628629.2394939645	433951.0969107722	430198.23994320136	409564.411246178	459345.48145011754	450989.09587146644	438136.7520800515	274157.42870652163	445878.3652548	528470.1828797028	440558.92177209345	866825.739771005	1.27342775054727	0.34871710889830854	0.600931209351129	0.527777777777778	0.310532949422335
Com_26437_pos	16,16-Dimethyl prostaglandin A1	C22 H36 O4	386.24214	7.874	387.24936	Invalid mass	No results	No results	446106.0774493682	214887.8928342274	250576.09952548513	430215.1791368461	234893.97650979648	254738.29348240705	742125.0743102874	490687.9776344804	851726.6645291146	994878.199664241	586960.446204615	2166922.3060305566	0.313959047039632	-1.6713517092929053	0.00237393081142306	1	1.33551606258408
Com_2644_pos	Wampetin	C21 H18 O6	366.11272	1.357	367.11978	Invalid mass	No results	No results	23509277.009501792	30174600.270942334	29839882.137339942	26214348.867569763	28228836.958138432	30567034.49487046	65811686.80906987	55371047.60316948	56322335.62185932	52100503.37498212	49031143.75534407	62911334.53324572	0.493441490591621	-1.0190490664115888	4.89557163587703e-07	1	1.60425887501623
Com_2648_pos	VNK	C15 H29 N5 O5	359.21559	1.457	360.22321	Full match	No results	No results	38782210.52738403	41056549.81945754	29224957.64168474	46394591.04915844	41087528.657446	34012620.844797984	51556466.90417704	42366111.0391167	46419866.15010819	45497050.38502259	59844528.17511567	59141424.71769153	0.756362241171889	-0.4028507514751108	0.0102036638169953	0.944444444444444	1.17240513359873
Com_26513_pos	SM (d25:1/16:0)	C46 H93 N2 O6 P	800.68187	10.492	801.68915	No results	Invalid mass	No results	813582.8705285777	275495.42876121355	313603.8366166125	265997.5837527838	454786.2257904468	426184.4871380687	258807.11233878933	2021708.4433578462	253962.84383034927	558189.457660187	333761.18132490537	712091.5759570322	0.616077741324667	-0.6988156823651354	0.49335980549791	0.527777777777778	0.477122434659056
Com_26576_pos	3-{[(4-fluorophenyl)sulfonyl]amino}-5-phenylthiophene-2-carboxamide	C17 H13 F N2 O3 S2	376.03737	6.35	377.04465	Invalid mass	No results	No results	1542438.9722714475	1225399.3586673033	1051503.2350724149	847334.3091172457	1010680.2653154506	1069311.3014353495	122322.54221733038	91624.20866924006	198879.76872632132	243844.72479935165	33546.453576502216	362765.45127336937	6.40719411949468	2.6796927006613487	0.00139224978736036	1	1.47297184140658
Com_2661_pos	PC (16:0/17:0)	C41 H82 N O8 P	747.56841	11.796	748.57568	No results	Invalid mass	No results	25922223.825474598	21826250.66506425	58818127.369831204	19694540.955072876	47573233.36228289	10177587.130750256	12053855.175485007	16464533.984825816	524065.4972951931	20529642.53427078	445382.83266394935	5998738.982084264	3.28497650451404	1.715883051843709	0.049885556872121	0.888888888888889	1.01167816772929
Com_26673_pos	N-gamma-Acetyl-N-2-Formyl-5-Methoxykynurenamine	C13 H16 N2 O4	264.11046	2.933	265.11768	No results	No results	Full match	1277946.465480468	1673001.1893011683	1453680.4521613498	1678371.223971632	1679376.8994543224	1982761.0532378133	1568904.039516971	1889854.5183497868	979260.5025161322	2083004.632641824	1812586.20876299	2024821.8887604289	0.940792726221261	-0.08805118892767047	0.762043791493001	0.666666666666667	0.362293620015283
Com_2668_pos	KLK	C18 H37 N5 O4	185.12835	1.454	186.13551	Invalid mass	No results	No results	42353968.52302006	45693248.42661001	44361980.277779035	52934271.70383003	48269109.46649561	54838946.79341356	50747049.85768143	57145709.3654863	46008493.51276483	49388098.11450106	49443599.8876106	41419111.14698512	0.980620442850715	-0.028233257298100133	0.756915845879274	0.583333333333333	0.165766380449128
Com_2706_pos	Creatinine	C4 H7 N3 O	113.05877	1.371	136.04782	Full match	Full match	Full match	10172263.849209644	11767226.89599773	10126847.366980111	9401957.918595072	11472832.22495399	22382928.401575398	33236282.239996597	38833180.35420162	46880685.894399196	38659026.00186971	52722990.779568896	61230529.45621336	0.277372621940001	-1.8501027013882827	1.76338917573979e-05	1	1.54355968453361
Com_2727_pos	SM (d15:1/21:1)	C41 H81 N2 O6 P	728.58284	10.796	729.5899	No results	Full match	No results	13485437.821484827	12294544.011682391	57150155.9602085	1967063.448075517	4135297.2269543814	4752570.292851144	10417048.012804233	21615306.72502417	2069883.3055290636	4490064.944735506	3723267.0377491936	4850964.424181508	1.98838158993065	0.9915946507997615	0.536548772396022	0.583333333333333	0.570081065405911
Com_27330_pos	Uridine 5'-Diphospho-N-Acetylgalactosamine	C17 H27 N3 O17 P2	607.07855	3.097	608.08618	No results	No results	Full match	981098.1596043501	1082357.1248565433	1132442.0835846548	923952.8347365183	1056962.4881391113	1380601.1758212915	693419.1830542005	778062.1544155913	720422.5634330445	1405545.6703319282	538854.9339602543	1845612.5551275897	1.09620608253449	0.13251904492417163	0.400522079327169	0.666666666666667	0.599511791558455
Com_2749_pos	N6,N6,N6-Trimethyl-L-lysine	C9 H20 N2 O2	188.15198	1.276	189.15938	Full match	Full match	Full match	43973293.35513793	32438861.54952238	43964840.30528286	32818823.66449247	34680128.44011402	38453943.95528492	21132575.604635667	15865191.16694982	56833018.51907254	29176925.10058934	51093628.34667558	47542406.33637108	1.02114269542761	0.030184483846613964	0.613035288340052	0.5	0.479876738976061
Com_27527_pos	16,16-Dimethyl prostaglandin A2	C22 H34 O4	384.22657	7.659	385.2337	Invalid mass	No results	No results	213360.3146551349	198220.88308505577	208786.1004414635	196857.472955749	218602.74786014986	241937.61930974797	828676.4907900753	629296.593417544	1034475.7096833391	1169920.1386122352	655266.3849279315	1782719.711021657	0.209457504087492	-2.2552705233309136	0.000176838087314435	1	1.56602860633864
Com_27613_pos	3,4-dihydroxy-4-(4-methoxyphenyl)-1,2,3,4-tetrahydroquinolin-2-one	C16 H15 N O4	267.09197	6.605	268.09924	Invalid mass	Invalid mass	No results	316189.5682524451	281438.54041997495	365663.5699277281	273840.4900019204	292348.21183057263	1789538.530134233	290697.00698571524	272664.1800901023	367487.5789054438	303179.6052703736	305360.8448341633	501157.03339763486	1.62653451810126	0.7018014393880151	0.533288559172874	0.5	0.503708777853083
Com_2772_pos	PC (19:1/20:5)	C47 H82 N O8 P	819.57343	11.191	820.58081	No results	Invalid mass	No results	43577858.32409931	10255469.24341495	7725152.4063560115	19787822.546214588	9702846.601170111	22203664.16590552	3651142.7544867666	5237414.3998446865	7958265.079287126	5150850.685833994	3894090.673137514	1558353.860701157	4.12576789443141	2.044662661027664	0.00340214076456333	0.972222222222222	1.27859737976171
Com_2774_pos	Skatole	C9 H9 N	114.04701	5.187	115.05432	Invalid mass	Invalid mass	No results	23942039.681683585	20032910.089523867	21430919.597967625	19972613.627412368	26471222.259142764	23536190.767072283	27758842.68758677	18356421.693689883	44099838.29318002	47572712.16157145	47923315.20929178	59672256.780049145	0.551732119172159	-0.8579601252527284	0.0305023799685092	0.833333333333333	1.13341384232949
Com_27829_pos	Glycoursodeoxycholic acid	C26 H43 N O5	449.3131	8.792	450.32037	No results	No results	Full match	1226941.5407191243	267660.90543128503	290727.85512468155	291255.0525613897	292527.75205828896	295121.508911214	250483.57961924523	230400.58488876963	222266.6603328751	241763.84302173366	213193.027813528	202409.9138487552	1.95825073939053	0.969565503100546	0.104294291324924	1	0.948807647663932
Com_28294_pos	Deoxycytidine	C9 H13 N3 O4	227.09006	1.456	228.09734	No results	No results	Full match	228259.9429562509	462543.8900920663	746362.3071036603	367372.39389910735	411674.4807567545	343638.9162977342	489380.8767911669	797322.4815251329	365841.3923223693	919379.8815697108	432268.3244885266	1524984.4419349777	0.565191359446159	-0.8231886847347302	0.0941339913421984	0.805555555555556	0.849487913127075
Com_2832_pos	ACar 18:1	C25 H48 N O4	425.34948	7.683	426.35666	No results	Invalid mass	No results	19828801.330741625	2625487.412940769	3004595.854449193	3512093.8220230537	3294437.3074431084	2757625.332383464	25928442.412487026	15420730.535056792	36630423.744820334	27299541.80809235	35136034.05556766	46746797.04158221	0.187126910105081	-2.4179110521637854	0.000733741143408241	0.972222222222222	1.47295334021273
Com_2843_pos	PC (16:2e/16:0)	C40 H78 N O7 P	715.55055	10.531	716.55762	No results	Full match	No results	26985702.61715663	11028373.693771154	54921539.30628248	7927454.3275802415	3008524.5538741373	3773203.9287380506	11323116.405145029	10289201.090367697	2427427.4114206703	2496836.3467686474	2078106.903753653	1623456.6480723394	3.55990088412182	1.8318370737825307	0.0948457659964663	0.805555555555556	0.970255680981049
Com_28548_pos	Glycocholic acid hydrate	C26 H45 N O7	483.31896	6.773	484.3262	No results	No results	Full match	850701.859455945	846601.2427572145	913260.637354744	1219849.102642672	730142.6031165572	786262.8992183809	1155462.3868953402	963354.2968602582	1138318.6789718173	1129033.8615473504	1109981.7084355499	1353143.0972584742	0.780637876130115	-0.3572746316244333	0.0159809287203367	0.861111111111111	1.14223076852039
Com_286_pos	4-(cyclohexylmethyl)-6-(2-thienyl)-2,3-dihydropyridazin-3-one hydrate	C15 H18 N2 O S	296.10004	2.167	297.10678	Invalid mass	No results	No results	305195555.9637508	304007867.53625476	272799382.4179138	263982361.7356766	304153798.50064754	323824465.7157389	361929250.423714	358619303.9344097	535895423.2554062	553862032.8530543	526127038.1933908	601760941.1313553	0.603759805524608	-0.7279533802692199	0.0023341537370772	1	1.40030177243977
Com_2862_pos	IMK	C17 H34 N4 O4 S	195.11503	4.765	196.12238	Invalid mass	No results	No results	41137314.22224427	48115045.62030308	31322636.883971974	429814.60081636923	29167636.070553582	32408049.092336774	14785596.67099537	26135614.063184977	19982312.17170295	20564597.938486584	22946222.594346557	19434421.066655695	1.47422137975633	0.5599531862341647	0.826100552610115	0.833333333333333	0.222521314170307
Com_28668_pos	HMK	C17 H30 N6 O4 S	396.20076	5.024	397.20804	Invalid mass	No results	No results	203813.56699037825	220838.96294025882	202904.02074389902	513450.181275192	238612.61747119098	1428630.9282389008	302709.29781345493	250607.9423577235	268490.254466107	291090.9853949857	259780.43273066185	458808.5633733233	1.53331666978371	0.6166556818282534	0.697129845415418	0.666666666666667	0.504343842411336
Com_28748_pos	ACar 20:3	C27 H48 N O4	449.34957	7.586	450.35709	No results	Invalid mass	No results	195391.00634011294	251797.4533970061	259001.6403785101	234938.88376209582	259370.48760133216	303626.69522451604	648561.9574467607	308231.79252771713	618663.5272390303	708304.6207356252	722054.865809064	1121595.2461310066	0.364423557207207	-1.4563118734874445	0.00172676721792057	1	1.42157488860092
Com_28804_pos	NLK	C16 H31 N5 O5	373.23168	4.336	374.23895	Full match	No results	No results	197364.2342329771	218713.31405535495	229912.4660296322	183696.25796860034	199447.08636165582	235564.06638877577	204482.51991459262	180179.72718298263	83681.57677820229	101942.37540114539	63901.769346298744	1352160.8396816028	0.636694532072797	-0.6513267204650991	0.688641990570515	0.75	0.267607732704425
Com_2888_pos	PKK	C17 H33 N5 O4	185.6262	2.213	186.63364	Invalid mass	No results	No results	19367551.981003325	19037097.910472613	16521849.219434552	48692656.130007856	21652384.719307404	21673108.96383599	21600512.482989237	43882155.94275979	19407445.099896125	22786142.70279204	54677270.68468146	24375019.32521428	0.786942606710532	-0.3456696739366131	0.347341165617524	0.75	0.499362878170934
Com_289_pos	Tyrosylalanine	C12 H16 N2 O4	252.11052	2.744	253.11757	Full match	Full match	No results	368214807.53961045	462692415.9538494	349784167.4027026	419402754.0137918	480279374.71772766	474575950.64046377	490138872.76248986	552532495.8803595	528719323.4851822	562381708.0232836	371863244.114873	399768015.3392797	0.879378485609496	-0.18544385808864738	0.203434518752831	0.777777777777778	0.658998675844302
Com_2894_pos	Atropine	C17 H23 N O3	289.16304	2.266	290.17007	Invalid mass	No results	No results	19447685.631146282	37152617.021318294	22621204.926598124	28199235.961715147	28551663.524949536	34420553.376237504	60167248.69686509	51205106.79559401	36652812.241986945	34183264.45032805	25551115.078538295	23534717.078831952	0.736693410563391	-0.4408637565521878	0.169177217260076	0.694444444444444	0.759755084700535
Com_291_pos	Hexadecanamide	C16 H33 N O	255.25557	9.631	256.26288	Full match	Full match	No results	432509450.3488637	35721228.35358272	45520736.591428876	40134331.91371274	40912611.322016224	44892911.43982055	16606792.285602253	10546455.932582436	15841434.570503922	13085358.3101463	19487154.683578126	32161616.449156336	5.93797756346159	2.5699716421383356	0.0203249674432303	1	1.15165250722903
Com_2955_pos	L-Histidine	C6 H9 N3 O2	155.06897	1.34	156.07625	Full match	Full match	Full match	27481053.00398255	39357632.667575404	39596637.448453344	24368782.040643845	25124918.67163879	38429636.55015715	35876746.257214814	26234438.47957473	49342927.20032013	45319857.0719117	53431888.52720802	50561486.67131017	0.745333588349026	-0.4240418189222372	0.0785726549086175	0.805555555555556	0.907966972905326
Com_2974_pos	ANK	C13 H25 N5 O5	331.18443	2.265	332.19193	Full match	No results	No results	38590533.302846625	42181186.201461725	49826372.018779814	39015345.66447945	52046070.69838565	49214139.573834	55833666.20731874	50136091.62085368	42599156.57863121	52555828.46441342	53143473.29870014	49326002.05687615	0.892222681452507	-0.16452427113910534	0.108955549083592	0.833333333333333	0.811522303336146
Com_29805_pos	PC (14:0e/18:0)	C40 H82 N O7 P	719.57811	11.356	720.58539	No results	Invalid mass	No results	66685.30675837341	847130.3890370897	39669.81302447522	33717.41396399277	59120.67126583177	42717.025878101646	78339.6101862184	28725.91391927897	30112.800270763957	28743.073533621704	24533.725246176138	34852.158300094074	4.83357933613788	2.2730919215777114	0.179622648973038	0.833333333333333	0.714199088552165
Com_2992_pos	6 ��-Hydroxycortisol	C21 H30 O6	720.38317	4.719	361.19958	Invalid mass	No results	No results	27066920.693374768	34027519.46507504	26557434.351591624	35815474.94738734	33465884.577037867	32418764.797728952	41774707.39377982	43324370.63681229	40291772.92790732	59165385.87810992	23577239.37175825	25378400.069416508	0.810888087794489	-0.3024252757897728	0.312983943289211	0.666666666666667	0.569537410727355
Com_29988_pos	Cholesterol	C27 H46 O	386.35393	11.328	387.36145	No results	No results	Full match	702314.2711534634	713845.829517121	197680.13505097388	146966.21216299487	135448.54961805555	176897.70886473433	273165.987461839	132999.84743527893	115330.21196594283	111338.23945352045	101597.89209927856	148833.65972738338	2.34714467246398	1.2309067689227597	0.103154705809227	0.833333333333333	0.890136319614157
Com_3_pos	2-Hydroxycinnamic acid	C9 H8 O3	164.04695	2.364	165.05432	Full match	Not the top hit	Full match	5631242053.371746	5813592441.643044	4632846416.937435	4836112566.136214	5783205186.162493	5701617691.66191	7099198467.972562	7301327833.278315	9662990268.366774	10656813531.89393	11652801221.89598	12444965757.640856	0.550827346747875	-0.8603279086204186	0.00104528149524288	1	1.43589921768174
Com_30_pos	Arachidonoyl amide	C20 H33 N O	303.25301	9.835	304.26028	Invalid mass	No results	No results	2519856106.997427	190928164.1029362	279583680.0930825	208324182.50151452	263779865.96900302	275260436.13617474	79394958.85679848	60395174.366106085	87306853.23898146	68544956.30521274	139965083.89067754	191921780.01644993	5.95627227952985	2.574409705456093	0.0196428260683329	0.972222222222222	1.14169662129347
Com_3001_pos	DL-Glutamine	C5 H10 N2 O3	146.06875	2.692	147.076	Full match	Full match	Full match	18444285.746467292	26489841.485083405	16043690.067807784	45612643.7812043	29163309.829764266	28121010.856118042	33635222.89460207	48675913.90072529	24564239.22978499	28315796.164943684	52607509.43576263	20286841.083277002	0.787535719126134	-0.34458273565729525	0.298655015676192	0.694444444444444	0.542709907762291
Com_3009_pos	Sunitinib	C22 H27 F N4 O2	398.20928	8.785	399.21658	Invalid mass	No results	No results	40162959.367376745	3253648.811623043	1954219.8706612326	1758961.3349767013	3342379.823572191	3262079.883095363	385360.11757676577	870054.0806006045	622462.9034423247	490005.8318694412	2165615.3598653623	1165598.5814178376	9.42855513286072	3.237036703841313	0.0160401446881506	0.944444444444444	1.15201216691315
Com_303_pos	SLK	C15 H30 N4 O5	346.22077	2.129	347.22809	Full match	No results	No results	301016578.33024114	389477756.0459357	292203460.7499702	406100866.34321374	411928375.04312384	495271945.42115635	374214394.37061614	530649459.3265391	195219066.3784953	321582851.7182763	320465096.2784434	249264194.3049317	1.15296006569018	0.20534254418788145	0.313143183423849	0.666666666666667	0.532557119115557
Com_30586_pos	Lithocholic Acid	C24 H40 O3	796.55313	6.436	399.28384	Invalid mass	No results	No results	536154.6913174181	49051.04435503173	10713.941425476422	24022.132484118374	22493.669407304926	15993.034184870283	24834.180724758342	45485.07387107076	16492.309234978668	34638.43608331917	9525.02456206365	31101.2383662073	4.06246110088602	2.0223539989170667	0.516873644966006	0.5	0.556650256225001
Com_3064_pos	(11E,15Z)-9,10,13-trihydroxyoctadeca-11,15-dienoic acid	C18 H32 O5	700.41006	2.614	701.41736	Invalid mass	No results	No results	38136079.282308176	40292906.91406061	31424373.307119552	41909433.23103165	45713863.713374496	47033474.838605955	43343792.233123474	45898489.32479807	47753228.813820094	51192186.29489359	47073091.90989275	43088544.38129407	0.878429018270903	-0.18700238136388045	0.07492654620246	0.861111111111111	0.934564767324547
Com_30706_pos	PC (22:6e/17:2)	C47 H80 N O7 P	801.57134	9.855	802.57861	No results	Invalid mass	No results	128958.33965575461	46548.92055693946	102399.87365659233	189392.74647277207	52839.93783886854	51077.306970909915	42505.86920017673	37710.96086804594	680539.2786027683	39432.50413263021	34156.72126945469	39563.51499732129	0.653634673409541	-0.6134435786173815	0.614618760413446	0.833333333333333	0.274358722728941
Com_3077_pos	L-Fucose	C6 H12 O5	164.0681	1.386	165.07535	No results	No results	Full match	9065700.224162087	11657214.702889409	12682632.611493807	10166724.678288888	12708931.313585386	11073840.290140027	56356971.54748449	30453050.2697259	51698875.67401605	28949150.42379183	25096262.412227344	30557229.684129667	0.301889556305001	-1.727907246375006	0.000149398959321976	1	1.55871636026481
Com_30801_pos	N-acetyl-L-ornithine	C7 H14 N2 O3	174.10047	5.068	175.10774	No results	No results	Full match	380943.11459497554	420618.1491437256	602894.2846603262	550452.5252749657	351541.49539937126	396298.6271620092	377708.1370416635	426825.59176486474	563321.2270260778	501987.3182267564	375034.98868257395	620996.4360972934	0.943080009886714	-0.08454792210981815	0.637127009179901	0.583333333333333	0.335856569086615
Com_3124_pos	Ingenol-3-angelate	C25 H34 O6	430.22769	1.35	431.23483	Invalid mass	No results	No results	15351993.588171668	33366054.27250042	37005733.716389045	20632617.320875373	26504534.68754664	35112732.18898142	46632179.234206565	25427627.989493776	52310715.69022807	37254294.903578885	44616055.96103499	31358333.101359233	0.7069622326617	-0.5002949494524658	0.0723433152588356	0.805555555555556	0.901003408850846
Com_3162_pos	RQH	C17 H29 N9 O5	439.22492	4.977	440.23233	Invalid mass	No results	No results	38216349.835936874	33609480.306523	26339729.95725566	35969332.60475271	28712823.629950013	29790737.321862437	35450018.82237075	16365805.385042792	19203357.853891533	18762670.95258942	9108641.765374355	22895249.059297573	1.58178164031771	0.6615504543151652	0.0319907037496607	0.888888888888889	1.09459425668314
Com_3170_pos	VPH	C16 H25 N5 O4	351.18981	2.376	352.19714	Full match	No results	No results	8154368.870346945	9567447.46456896	3048731.3378758174	7906660.281394643	12643497.07603117	9310943.349952992	8600519.518830724	13624488.087948754	22267166.65253166	20838469.15139722	37535635.294646494	52303965.19784738	0.326297407973112	-1.6157405678289918	0.0126248183742891	0.916666666666667	1.18283529402697
Com_3172_pos	GKK	C14 H29 N5 O4	331.22109	1.09	166.61792	Full match	No results	No results	30711454.669098765	28619001.028438795	24402152.237387087	29408107.85499485	29368808.877345614	31761685.67936596	28257014.703614097	24037489.07961033	35769690.80039072	36033043.460943334	49815654.46448126	48276285.97480691	0.784337074990809	-0.3504542978072979	0.135230137256629	0.694444444444444	0.875659933424989
Com_3175_pos	N-Acetyl-L-carnosine	C11 H16 N4 O4	268.11611	1.733	286.14987	Full match	Full match	No results	15861114.640082024	19776455.65736642	16204877.838305095	17592663.717327803	18850844.690992367	26038786.448195767	25528661.616172627	31472475.718903862	39270196.93678757	43949408.69944684	37131034.18085657	37448907.91281049	0.53223639839736	-0.9098609186276656	0.000162289650604521	0.972222222222222	1.45971636414977
Com_3207_pos	NG,NG-Dimethyl-L-arginine	C8 H20 Cl2 N4 O2	274.09504	4.953	275.10229	No results	No results	Full match	35275770.86466752	35311757.904847376	37964390.89304783	37795119.49075505	37906971.41211183	38366197.73270861	49448175.174204834	37504546.456312954	51270427.545395024	54606765.55966766	43663088.61804775	39229163.95668487	0.80740772666127	-0.308630701823511	0.0202013817697127	0.888888888888889	1.18110250546258
Com_3210_pos	1-(3,4-dimethylphenyl)-3-piperidinopyrrolidine-2,5-dione	C17 H22 N2 O2	572.33866	2.317	287.17661	Invalid mass	No results	No results	32123313.628711067	34914379.28304561	27833053.609151345	27874129.9018822	39500516.04006436	35201472.540158406	31321148.787880387	48361078.62315509	37314629.895280585	35170635.6062598	41025878.21261115	44348802.837188356	0.831207619722664	-0.2667192153255628	0.0608564379569864	0.805555555555556	0.92149902288989
Com_3276_pos	EMK	C16 H30 N4 O6 S	388.17219	4.689	389.17899	Invalid mass	No results	No results	7162954.103051828	8369387.969301138	8100891.95917953	6589650.57633916	47590175.03705058	7889596.909707656	11370346.932063872	8868084.381693585	11695661.63969574	16108107.771013388	17528380.32605803	22318149.13236237	0.975126803815369	-0.03633825823995405	0.39842448838248	0.833333333333333	0.519960182069139
Com_3295_pos	Prostaglandin F2��-1-glyceryl ester	C23 H40 O7	450.25881	5.049	451.26608	Invalid mass	No results	No results	20148465.77164308	26013843.023767844	20384758.546301365	20481649.633559328	24211534.954801857	26146232.31055911	22480656.657119647	31152993.135736972	21936605.558241647	15410401.142885976	48125133.760460705	20286690.788439278	0.861938300613246	-0.21434349307311037	0.632665627700717	0.472222222222222	0.263893727992551
Com_3323_pos	Nicotinamide adenine dinucleotide phosphate (NADP+)	C21 H28 N7 O17 P3	371.53673	1.474	372.54398	Invalid mass	Invalid mass	No results	24077582.830993008	29164698.890491873	28329829.97986326	3012429.4506326416	23531612.15787958	40785265.027831696	50004718.297487125	32840787.769481737	32818660.571440812	53576069.38047797	27246861.519008175	35947400.69519268	0.640616687581255	-0.6424667151682262	0.156182957760801	0.833333333333333	0.789630696347654
Com_3336_pos	QLH	C17 H28 N6 O5	396.21112	2.077	397.21863	Full match	No results	No results	33533044.623953868	38063453.36048691	38960267.14815183	42438452.71961197	45394570.6069515	46466199.84733088	43767196.26662372	44963673.005136624	41213903.90861052	49465742.87357405	42728072.60628923	37165296.37806396	0.944281988950235	-0.08271034196387513	0.368547694865624	0.611111111111111	0.509427118225306
Com_3418_pos	FQH	C20 H26 N6 O5	430.19587	3.768	431.20319	Full match	No results	No results	19866914.57307448	15341005.657707857	11742830.22239954	21851539.83567273	15583677.614986137	16908683.76734915	25280670.82033218	32519851.60907143	25564450.26221922	25150061.035469424	46634717.547670074	22635568.667327162	0.569758243842545	-0.8115782008646011	0.0031241365028543	1	1.29845312173208
Com_342_pos	L-Glutamic acid	C5 H9 N O4	147.05275	1.357	148.06012	Full match	Full match	Full match	162346186.87027788	189936091.0763189	212064292.75662136	172379878.86435822	172316098.52652776	181355840.37244192	362139227.270977	248728365.96307322	477633600.6411524	338136280.59104025	446495517.7458514	415795652.457051	0.47637937119886	-1.0698171537958965	0.000299676410769666	1	1.50656268120146
Com_343_pos	Nicotinamide	C6 H6 N2 O	122.04794	1.972	123.05522	Full match	Full match	Full match	227821121.75318918	180105407.78386915	257889029.62484697	158994410.44282836	243229391.87470773	241489329.9698752	507227938.75451463	274169541.9150277	316651989.17385405	350129631.0459535	421366871.44655764	327032428.0031073	0.596167517283793	-0.7462103239364085	0.0017019022004777	1	1.36163284801336
Com_345_pos	VLK	C17 H34 N4 O4	358.25717	2.684	359.26437	Full match	No results	No results	298351014.38005346	399323291.82005805	236730215.0954973	377166055.6865039	389880676.3759259	357551883.86905885	242614409.80807173	300274714.94581634	387301660.17460936	330012047.3926397	393985426.63383746	299807658.37673116	1.0537397335194	0.07551857520265853	0.664033227403162	0.555555555555556	0.591441744106742
Com_3479_pos	PC (16:2e/4:0)	C28 H54 N O7 P	547.36266	9.846	548.36993	No results	Full match	Full match	35047477.686168686	2232436.986330387	1883441.4128973125	2098234.9790463	2611507.9789908635	2286482.1024575923	938756.263936135	893654.0138223682	1105692.8290607317	1019815.4602375481	1755102.0600025088	3514582.4297301597	5.00233710334213	2.322602282815296	0.101891649936873	0.861111111111111	0.852036387887774
Com_35_pos	N-Benzylformamide	C8 H9 N O	135.06821	2.355	136.07524	Full match	Full match	No results	1686825329.6391025	1477046855.6264718	1228831345.1831822	1239260279.8776894	1459702139.3068721	1504651881.600835	1877730654.2287655	1938575998.601328	2555180063.1016746	2964350339.5850134	3196635338.0903115	2794085247.014647	0.560877271517927	-0.8342429731490805	0.000689998770249538	1	1.42961926587646
Com_3504_pos	RNK	C16 H32 N8 O5	416.24593	5.363	417.2532	Invalid mass	No results	No results	34818209.900847144	33339720.61596376	34739923.320355386	36569856.138429895	38452172.370621115	40720854.48472782	35607848.657725334	33455238.117701992	27013892.729092598	29264549.355389796	27152999.894049626	29502709.187018447	1.20134096156916	0.2646456712375019	0.00834976081318291	0.888888888888889	1.21075142152206
Com_351_pos	Thiazolidine-4-carboxylic acid	C4 H7 N O2 S	133.01945	1.451	134.02672	No results	Full match	No results	191110540.74780935	220699540.24741587	244792807.62744987	96827725.56496908	179212126.7091882	188837642.5595757	498714975.27198416	303591896.0818359	327499245.261583	343177380.7279048	133371817.19902383	271935108.24378604	0.597075068823961	-0.7440157653880207	0.0560009150643289	0.861111111111111	1.04031209961636
Com_354_pos	L-Threonic acid-1,4-lactone	C4 H6 O4	118.02763	1.582	119.03526	Invalid mass	No results	No results	314001656.7678726	393362772.356573	379615235.3077654	330596447.8207741	386799297.2944883	394500520.735662	289742536.16999507	156214255.84125865	243760881.46437278	216759080.19895548	292050269.6012726	379031849.36066294	1.39384714473966	0.47907235775052376	0.0308027080465831	0.944444444444444	1.19118359196555
Com_3575_pos	O-7460	C25 H48 F O5 P	500.30711	4.917	501.31592	Invalid mass	No results	No results	21692725.295743667	27311749.23325296	30448864.809375726	39768243.18087957	29199847.876760114	28527398.520368304	25634582.067409366	21341353.449655656	18877473.54460406	23785805.182235863	11891973.578737404	16817786.82991536	1.49514458774025	0.5802850067841718	0.0150487744847529	0.944444444444444	1.14205583967076
Com_360_pos	octadec-9-ynoic acid	C18 H32 O2	262.2289	9.306	263.23624	Invalid mass	No results	No results	337671752.9360497	28435782.770967513	37632620.34447582	27959209.236296326	32499576.518935017	31137274.57750144	10030737.28939574	7347105.149270658	11618857.656298	9801007.713590452	13865942.826411355	20064696.56687214	6.81077235276021	2.767818411499401	0.0154217497456351	1	1.19849566084463
Com_3634_pos	N,N-Diethyldodecanamide	C16 H33 N O	255.25551	10.398	256.26279	Full match	No results	No results	33674813.13814197	3543359.4268996334	2897500.727365204	2378656.7213624283	3375759.728036474	3500306.76631361	1853291.9260116583	1093205.2865824674	1401884.9975724905	1542129.6018779557	2580624.9524485418	900936.9329756015	5.26781991924089	2.3972060278156224	0.0352899939835801	0.972222222222222	1.08971929368335
Com_3638_pos	N-Methyldioctylamine	C17 H37 N	255.2919	7.345	256.29916	Full match	No results	No results	33648503.95131909	3325076.019894502	3876251.259394781	3533404.115363965	5133920.570996536	4730339.397213503	1511674.1935178735	1319166.4483144414	385979.9215530925	871850.2289184947	2015466.351756137	844144.6533767931	7.80732516263141	2.9648283568710294	0.00323219441371514	1	1.30813268436865
Com_3645_pos	5-OxoETE	C20 H30 O3	318.21629	8.083	319.22366	Invalid mass	Invalid mass	No results	33620134.62560893	16636257.207025973	15753932.711647611	18351531.573544662	11754117.964557126	11354460.141868504	8255106.466063987	5052389.032930792	15094946.687307239	18666365.885285124	9621437.278477985	28639627.225987807	1.25947022982446	0.3328170214034671	0.322445982235449	0.666666666666667	0.558695047016047
Com_3666_pos	Propionyl-L-carnitine	C10 H19 N O4	217.13212	5.007	218.1394	No results	No results	Full match	19606150.688223008	31759564.76034066	25395701.93491073	38843512.64911225	23928610.063111022	26881266.863464445	28142240.990876712	32106267.07494738	32940632.44881911	29097937.154085208	21893795.915848985	35090327.30008868	0.928285224497518	-0.10735993959462724	0.481577571940915	0.666666666666667	0.463287242378202
Com_3667_pos	NAD+	C21 H27 N7 O14 P2	663.10703	1.828	332.56079	No results	No results	Full match	18810995.35843652	23232142.349579904	23763679.180589844	17657601.158302564	24151615.480767664	23191030.903216645	39221237.04122972	32225804.761385415	40040011.99255442	48864954.69407219	33112425.437584948	27187156.509177394	0.592821761095945	-0.7543296883215752	0.000713814936332771	1	1.41936911824825
Com_3700_pos	Anandamide (AEA)	C22 H37 N O2	347.27906	9.74	348.28638	Invalid mass	No results	No results	32997015.338311188	2335999.1872894806	2155491.3817781983	2436925.074593373	2360197.130532346	2482553.0337678986	1316039.5696133922	873416.5758097707	1634187.7670546798	1381444.9564473138	3375824.162699092	4836350.661569426	3.33661036780417	1.7383832258501144	0.226521455439895	0.722222222222222	0.638633619323908
Com_3725_pos	1-Methyladenosine	C11 H15 N5 O4	281.11168	1.77	282.11905	Full match	Full match	Full match	13364695.980224254	18455433.257175162	16971990.70636488	16988083.65100709	16039186.60505856	19309095.312675077	27139372.50424438	29224271.280761037	29727153.87506056	29401935.512439877	37860029.2913574	44975895.233647816	0.5099035443821	-0.9717037285923814	8.09353759835853e-05	1	1.50753910413538
Com_373_pos	tert-Butyl N-[1-(aminocarbonyl)-3-methylbutyl]carbamate	C11 H22 N2 O3	230.16297	5.235	231.17018	Full match	Full match	No results	104494553.2524139	131063084.1967464	124717298.63069162	250087847.18754578	153200221.01055974	242529656.51434484	182423149.4063634	210681966.07870108	147483020.54399052	153153122.15492854	419787191.5669552	143743448.05840498	0.800218840924789	-0.32153349795995406	0.392281372639075	0.638888888888889	0.511611985290327
Com_3764_pos	QKK	C17 H34 N6 O5	402.25763	1.085	202.13609	Full match	No results	No results	32524039.304270323	32840130.71576219	36561107.449802056	28901296.654904835	36417337.34847226	36640089.313343145	24011308.75732061	26615736.321739696	30061112.153440956	31206475.292470455	24741160.03159613	32087252.822201274	1.20839450431239	0.2730915279245272	0.0140437230043054	0.916666666666667	1.20534636263166
Com_377_pos	Adenine	C5 H5 N5	135.05412	1.582	136.06143	Full match	Full match	Full match	290945580.94287425	358342293.1321655	356191635.1797319	305651967.46993	359313910.8567152	368157981.90199864	274107176.2799637	144326653.47667685	220564532.95774844	202747292.1507687	273194694.34461814	353832919.680135	1.3879632838254	0.47296940441211915	0.0339268294925718	0.944444444444444	1.17340513488941
Com_3787_pos	L-(-)-alpha-Amino-epsilon-Caprolactam	C6 H12 N2 O	128.09485	2.269	129.10213	No results	No results	Full match	16638089.545314955	20815163.53696491	15368493.046903083	18097806.802946318	20207701.317505974	21261742.076085728	21679437.662486404	33532358.21579229	26928273.47017243	25342324.913296085	42229730.36048174	25829261.172729142	0.640242161794242	-0.6433104092431373	0.00502992953957599	1	1.2801007607601
Com_382_pos	PC (14:0e/2:0)	C24 H50 N O7 P	495.33128	9.149	496.33838	No results	Full match	Full match	311431720.2853703	30255420.141306594	29614695.729700573	29911523.90387482	35337681.58620861	35160129.254147984	17283861.957801476	14453062.026717283	19744561.59951086	18815660.062670927	49247203.719907515	73176558.64325003	2.44763879421157	1.2913906706740585	0.250782531002502	0.722222222222222	0.600857822347801
Com_3833_pos	Fexofenadine	C32 H39 N O4	501.28994	1.917	502.29727	Full match	No results	No results	22611359.45833897	28551553.81557123	22933868.438784495	31544715.78610043	12706870.329658018	32599843.75691387	24667670.18697371	23189954.423777983	31476978.064062897	38958340.48367295	37377360.8867796	43780569.36501555	0.756819005123418	-0.40197977701735077	0.127326124708943	0.777777777777778	0.826244140298283
Com_3867_pos	LPK	C17 H32 N4 O4	356.24147	2.434	357.24881	Full match	No results	No results	17228456.430410083	18040085.179876655	12544750.161434941	16724151.38620377	22204753.248744406	18752712.67371555	17765881.975997686	21177328.79978843	33735811.33541049	28264205.491877872	41382030.5720586	41442945.67328279	0.5740650823763	-0.8007137888245471	0.0133777952759468	0.888888888888889	1.20569326367211
Com_389_pos	Choline	C5 H13 N O	103.09982	1.321	104.10721	Full match	Full match	No results	175060643.21685287	160767285.35973957	171999241.70892113	166547145.35254532	172942552.6691187	202588741.57076496	337319153.19507486	332418480.86167234	276856952.9008852	319778915.2334364	301508713.2431948	308817945.64996415	0.5594423827786	-0.8379385398428507	1.24253347878418e-07	1	1.62857682459861
Com_4005_pos	6-Keto-prostaglandin f1alpha	C20 H34 O6	370.23438	4.877	371.24139	No results	No results	Full match	20388996.979142614	29871160.291139636	23830782.155087996	35498393.80694889	26415464.889261022	30077443.666757554	11811779.145755311	19656187.425565824	23892055.555917185	19375489.64488667	33807868.263005085	25109479.600652047	1.24263889482746	0.31340711672080723	0.166686801896728	0.75	0.992197789239277
Com_407_pos	2-[(3S)-1-Benzyl-3-pyrrolidinyl]-1,3-benzothiazole	C18 H18 N2 S	294.1212	4.936	295.12848	Invalid mass	No match	No match	210695781.04326496	221996813.07420462	202550913.95908466	231415858.7176918	224624864.2332565	232574819.3387739	268943725.7279892	238866359.74090916	343096960.5796505	356296675.77198905	362187912.2214751	306511494.8552265	0.705718237777297	-0.5028358010492299	0.00335656085683193	1	1.37702621345101
Com_4084_pos	Oxolamine	C14 H19 N3 O	245.14831	2.217	246.15558	Invalid mass	No results	No results	18692782.46631231	24350562.295462936	16992474.75729619	25215884.458730485	21080388.717691865	21585289.70768927	16464824.283692941	18711645.699853104	20569360.915662955	21087743.175764725	31930450.288231216	22905205.87011842	0.971505507980173	-0.0417059196499233	0.88776894336591	0.527777777777778	0.576457611249811
Com_4127_pos	MMK	C16 H32 N4 O4 S2	368.19158	3.95	391.18176	Invalid mass	No results	No results	21325046.649601433	19831063.615455627	15884051.263839008	26625889.36769462	22469160.75504517	26544484.186047647	27346810.77796292	18462759.204432618	40281574.481689975	36777780.07733175	36123550.108603984	36237074.56942261	0.67960867792891	-0.5572238204625334	0.0307397309597933	0.861111111111111	1.08115206624191
Com_414_pos	Mupirocin	C26 H44 O9	482.28418	2.292	483.29144	Invalid mass	No results	No results	270401931.8582209	290428546.7065707	247776061.96873194	270425082.1471911	326003018.5235259	322162103.7756584	255618755.73375687	226245919.52182427	280592087.3404381	295602301.7533724	288188067.77169085	285411255.8530065	1.05855291629054	0.0820933904241705	0.374799350590089	0.388888888888889	0.77589128578016
Com_4148_pos	Triacanthine	C10 H13 N5	203.11664	4.864	407.23965	No results	No results	Full match	7209268.678293524	14222791.956487775	9304568.2930164	20188238.490460895	38007858.04789397	16918035.874302752	9482304.162279662	16056048.683774693	9078999.331119811	8899799.394403959	6274882.307351616	22461979.64316813	1.46498106029892	0.5508820131871471	0.310439916207388	0.666666666666667	0.674855218654194
Com_4150_pos	3-Succinoylpyridine	C9 H9 N O3	179.05794	2.857	180.06522	Full match	Full match	Full match	24472126.551404607	29278300.320270535	26332809.450531524	27964397.50281407	29856821.211242657	30874981.19476005	33940140.60220126	29494531.613609437	38335201.427269846	34910290.48860062	32358088.05367431	40492173.10331443	0.805512784114747	-0.31202060908079454	0.00503632002629179	0.944444444444444	1.27353081787977
Com_4184_pos	HLK	C18 H32 N6 O4	396.2472	1.452	397.25418	Full match	No results	No results	26545310.235623226	18139808.175975576	15500012.416882714	25071229.576502364	21937269.755378522	20282544.2764686	18240995.60568274	24905849.621264335	20988732.02281051	21541738.287140418	19561755.702917743	31826625.90135893	0.93003703403291	-0.10463992947116342	0.551343831700682	0.555555555555556	0.31946942196088
Com_4204_pos	DL-Carnitine	C7 H15 N O3	161.10477	1.344	162.11189	Full match	Full match	Full match	17724921.32303707	19991921.23508479	20711388.326088548	20707966.672087	21839521.2968867	23327538.070806995	41994587.038125314	32572785.912358582	31522391.38733925	28881259.247785553	22402937.2809942	23091465.50424309	0.688792637037053	-0.5378583739977061	0.0122610895655465	0.944444444444444	1.27146091719655
Com_4224_pos	PC (18:4e/2:0)	C28 H50 N O7 P	543.33123	8.799	544.33838	No results	Full match	Full match	29044036.93755471	3080518.5466523534	2885603.9544439907	1864744.8662791061	1987222.3907621077	3029473.0086546424	4124125.909267115	3496694.6030587726	3531909.1715981103	3267448.239165808	8562032.297553493	5292520.001207028	1.48159149090567	0.5671477180308165	0.731234018897011	0.833333333333333	0.461327467909765
Com_4225_pos	Glycylproline	C7 H12 N2 O3	172.08443	1.702	173.09183	Full match	Full match	Full match	25483918.49843851	33055248.69879914	29926209.04661704	31506813.503797013	31957486.22570471	36413008.37426231	28770615.14201228	26737603.76300997	25589955.839359052	35237992.60306797	25223134.890474927	36707168.81141836	1.05652332286023	0.07932461526471477	0.481306227769213	0.611111111111111	0.676480440889878
Com_4232_pos	Linoleoyl ethanolamide	C20 H37 N O2	323.28145	9.223	324.28876	Full match	No results	No results	29001972.2059779	2024655.194060598	1551740.5117206143	1753051.7840935658	2119734.402685564	2250777.3674923982	1198008.4671543092	855162.9682090105	1348050.7532655415	1316690.706222504	2517261.634079243	4430768.713733404	3.31751412303226	1.7301026073242505	0.277269778401606	0.722222222222222	0.585407068411083
Com_4242_pos	LysoPC 10:0	C18 H38 N O7 P	411.2367	5.021	412.24396	No results	No results	Full match	9455601.222464846	9249036.914673222	11792854.100691022	8624500.253119806	28309762.46075565	5977286.799262445	15107263.702784797	12196732.582392419	14903055.87335335	35841069.40860659	16473885.730001433	39655004.463721566	0.547105951962932	-0.8701078440093168	0.0609288890863017	0.888888888888889	0.923622528384262
Com_4286_pos	PC (18:1e/6:0)	C32 H64 N O7 P	605.44099	7.623	606.44824	No results	Full match	No results	19803042.502158996	32509229.679566357	9131120.565047717	7548893.563120291	10010113.750624852	10378558.287052453	15014443.604528433	5105455.780327293	5050389.80327515	5333994.84240653	4894580.415121233	5101461.822425044	2.20691946420214	1.1420339831670687	0.0286212641312642	0.888888888888889	1.0573479439639
Com_432_pos	Inosine	C10 H12 N4 O5	268.08024	3.413	269.0874	Full match	Full match	Full match	195989264.37754625	289512015.6743357	259816510.39826146	279099368.7734584	272481459.3378696	250391516.85549623	26797667.929348603	98781429.63136497	138179132.0897733	118318708.4142033	251893017.8781148	225655667.53678498	1.79995813660585	0.8479633527696859	0.0615170811049436	0.916666666666667	1.15924498715705
Com_434_pos	Methionine sulfoxide	C5 H11 N O3 S	165.04565	1.927	166.05289	Full match	Full match	No results	228488504.02832347	199716811.23826024	268740402.96079195	238154975.66168693	283646722.39345413	289335381.7856913	358559188.40550643	195969876.61600196	328435508.9095107	335733703.8595726	290533579.6490213	189687223.52157548	0.887671940923159	-0.1719015001248479	0.479228846431937	0.666666666666667	0.386369230596044
Com_437_pos	Monoolein	C21 H40 O4	356.29166	9.947	357.29895	Full match	Full match	Full match	248992945.37380934	29308277.644132514	70085813.16630585	35255048.32192813	39014066.63514725	51082363.570381716	20987900.42347516	17468845.130521066	16764509.545454204	22435446.888619263	31858781.04836599	24955292.40169735	3.52298492492639	1.8167983014634554	0.0278087321026385	0.972222222222222	1.12875624976019
Com_4376_pos	N-acetyl-D-glucosamine	C8 H15 N O6	221.08937	1.418	222.0965	No results	No results	Full match	27959644.394609563	30477647.31288339	30757458.65598659	29422272.24694108	24218793.855244167	27738875.411598198	28403271.833304506	32769806.19913626	31300257.531956803	32246930.856421344	27402576.69423468	29552883.616985932	0.938896433472647	-0.09096206709973031	0.198939278743792	0.722222222222222	0.689431315950701
Com_4382_pos	MGMG (18:2)	C27 H48 O9	516.32726	5.123	517.33441	No results	No results	Full match	25887641.550841786	31793573.739532784	28568597.962043885	30162430.218115266	34744151.331675254	32095517.1240409	31821474.958181486	27463026.825386222	20283695.079493243	23856329.735608857	20218061.576173633	21265110.280344468	1.26461129311856	0.33869400810817396	0.0220778875429545	0.861111111111111	1.10672581596731
Com_4423_pos	PLK	C17 H32 N4 O4	178.12059	1.375	179.12793	Invalid mass	No results	No results	27625615.64943217	24992611.461333252	24554028.18227131	30745611.57652734	25581143.933550317	27574467.899381217	32574028.626582447	28210366.573231585	35189409.959334195	31610388.52198374	35969957.34630105	32122932.031128846	0.823159647439603	-0.28075583406665505	0.00274858787170039	0.972222222222222	1.29096380150215
Com_4459_pos	N-Tetradecanamide	C14 H29 N O	227.22435	8.791	228.23164	No results	No results	Full match	27389028.114283394	2811103.8742559995	3195730.2574929055	2968753.9540911866	2945556.119168971	2887233.6935572843	1292132.5986521097	902400.8919708891	1203788.9387297523	1299596.0243057003	1507659.946627265	1413391.5055808055	5.53846603073707	2.469486453478346	0.0204089579037396	1	1.19504927283107
Com_45_pos	Creatine	C4 H9 N3 O2	131.06918	1.386	132.07637	Full match	Full match	Full match	509334561.96254534	691436996.315751	664394099.7760761	554015365.6389349	585772678.1876427	730711591.7003623	2782081944.1335855	2609840461.673724	2600673351.556525	2380469968.3329287	2571650180.113297	2582948887.3316464	0.24058126855181	-2.0554037749810563	2.45077533051349e-07	1	1.6504846194895
Com_458_pos	2-Aminobenzenesulfonic acid	C6 H7 N O3 S	173.01403	1.613	174.02145	No results	No results	Full match	21592070.103564102	82286163.81226894	35419170.16449167	38914558.418526486	53894007.1039267	54520659.926028706	207507786.05291745	301109335.5922551	54756681.287081026	48056568.29605069	22194070.137075804	35679945.74131688	0.428245556207768	-1.2234898189698653	0.328827634470012	0.638888888888889	0.637078470162345
Com_4594_pos	FKK	C21 H35 N5 O4	421.26788	1.854	422.27481	Full match	No results	No results	23995080.11737666	26355698.038712017	23372238.356935326	30827031.85335916	28672138.93000224	35375021.58670044	23606770.98284039	34107541.67371928	19272970.852742445	25067235.105490096	21101494.79156098	19245031.25126211	1.1839604778775	0.24362092275588393	0.135030622239376	0.777777777777778	0.763978110246328
Com_4621_pos	2,4-dihydroxyheptadec-16-en-1-yl acetate	C19 H36 O4	350.24223	9.229	351.24942	Invalid mass	No results	No results	26360831.914664634	3158309.395937892	2579879.903654623	3349577.111148036	4081869.146187464	5458091.828091671	1365599.1044243649	1141876.9924512648	1496537.7076518747	1066791.788160416	1656059.4465014897	2917406.42340614	4.66479603712613	2.2218140022646926	0.0163477015666536	0.972222222222222	1.1725599363314
Com_4626_pos	RMK	C17 H35 N7 O4 S	216.62633	1.849	217.63379	Invalid mass	No results	No results	14435801.408327648	21367530.26233699	20409374.95518008	21222599.62320573	22489336.968998667	26855530.17704441	22473494.4087616	34077019.05896775	26989983.313694425	23499445.23596716	19784924.49438648	25332586.64356551	0.833216978636328	-0.26323585711122693	0.132460978640673	0.75	0.772518018707856
Com_4656_pos	MPH	C16 H25 N5 O4 S	383.16407	3.954	384.17218	Full match	No results	No results	11410506.018996106	10415784.485156128	7400026.812341317	6606052.268382633	9558372.089707665	8306356.296495146	8834070.756167041	4951155.760864722	14483141.242595619	16926374.20074326	34106262.15671523	32714597.303710833	0.479371599045038	-1.0607836575954166	0.140324276450565	0.75	0.835567860598722
Com_4662_pos	L-cysteine	C3 H7 N O2 S	121.01965	1.361	122.0269	No results	No results	Full match	4400174.58386352	7062464.288757285	5459450.73761009	7361644.43442203	5367832.958758805	7212701.480738684	12547453.614190001	12617013.981197853	26801024.112853244	13218021.868749661	34046910.49923217	25953019.13097673	0.294481982119104	-1.7637487294313912	0.000742860418109676	1	1.44816135770192
Com_4683_pos	3-Indoleacrylic acid	C11 H9 N O2	187.06309	3.724	188.07051	No results	No results	Full match	18624327.569315925	22013972.248029068	19511241.30495912	21585880.312028904	23551421.19911998	25929680.04825794	30347259.128641028	25708787.69893703	35190833.223802194	36914579.07241907	33239796.859038483	20196709.04428398	0.722566041211495	-0.4687986415659504	0.019333472863794	0.861111111111111	1.12914649378186
Com_470_pos	DLK	C16 H30 N4 O6	374.21549	2.731	375.22281	Full match	No results	No results	132911287.24224047	150546399.92513272	114140725.44721746	132299145.65436538	182263146.38344574	145504203.24333477	187239652.1950981	232092246.86916	281505897.02361274	293648348.772735	296040854.63998014	292024668.82772285	0.541950651634464	-0.8837666047169229	0.000122628895900005	1	1.47213826670249
Com_4716_pos	Carnosine	C9 H14 N4 O3	226.10597	1.337	227.11328	Full match	Full match	Full match	13976977.66164864	16175905.44599197	16358096.86773605	11876816.220855435	13091774.206983931	15776728.595415048	21002895.958279137	17849659.14463557	28713089.081284028	21931617.7579965	33609205.1326424	23767546.68165048	0.594089429211752	-0.751247976371261	0.00151939564745402	1	1.37428690797205
Com_4741_pos	PPK	C16 H28 N4 O4	340.2106	3.977	341.21814	Full match	No results	No results	12855123.300401395	12849080.629359992	9880728.210583018	9695708.300508332	7734009.7693570675	14588597.966849115	19977684.104719352	19080491.387911987	23023989.120796792	23807191.86779246	18848499.023255106	35072848.25225495	0.483534138378188	-1.0483103447296909	0.000328106060446764	1	1.42529605858571
Com_4813_pos	Proline-hydroxyproline	C10 H16 N2 O4	246.12089	5.541	493.24814	No results	Invalid mass	No results	19362105.795816258	14244954.197608465	17217345.251379568	9427827.747651512	21296830.471149776	30772056.754839186	21671647.036798786	20980892.704029072	25063918.309188534	25724737.310541432	20084698.927960467	30574974.430999745	0.77946178407203	-0.3594498035631646	0.130443733781627	0.777777777777778	0.793569188885078
Com_4815_pos	LNH	C16 H26 N6 O5	382.19548	1.726	383.20276	Full match	No results	No results	13471897.120844888	12450445.229688829	9487767.092504485	19832807.891071633	14353551.277660498	12824614.221256971	12265636.249569379	26428490.305240367	21344580.967408884	22690797.49995489	30370464.4302222	34512531.74365403	0.558361129072399	-0.8407295846550489	0.0125596648076651	0.861111111111111	1.17742064070152
Com_4833_pos	GRH	C14 H24 N8 O4	368.19403	5.128	391.18338	Invalid mass	No results	No results	20303322.416374397	28586051.29609849	27160771.691410024	25158831.42872084	25594465.895841256	26035389.86854588	25228065.34895505	23432734.045099527	21959382.71462993	27932547.748951197	32749603.33716516	21795862.45333921	0.998305903932759	-0.0024461365756970914	0.966471998934542	0.555555555555556	0.326916380370644
Com_486_pos	Phosphocholine	C5 H14 N O4 P	183.06571	1.55	184.07298	No results	Full match	No results	144661165.84774256	206230427.71299618	187209725.30603504	159479370.49237847	190549843.36536494	216909622.6393192	315438603.4897166	273063002.64274573	267105214.58338034	278506324.6746092	282882808.24548	264226679.28966928	0.657283654004161	-0.6054119877939006	0.000509725541438578	1	1.47899268266006
Com_487_pos	ELK	C17 H32 N4 O6	388.23097	2.334	389.23767	Full match	No results	No results	154785986.69667533	173311713.80907324	144213679.63204086	156792239.31404465	181535682.11722156	181909400.28885368	188246312.88033706	194613171.315065	240249625.027031	242551099.4814892	265782432.618812	299942820.79754376	0.693418179885431	-0.5282024335892872	0.00293338941592787	1	1.35165952767382
Com_4977_pos	RLH	C18 H32 N8 O4	212.12653	2.179	213.13393	Invalid mass	No results	No results	15145148.123689951	19217739.274752576	23089914.612717018	14544322.180242294	19021546.96603135	19243917.02033018	18718633.146580458	17136205.079642337	24670328.05904837	18143484.208264787	21284781.66884161	33266615.92683754	0.827672634556644	-0.27286783669222475	0.192671607938413	0.638888888888889	0.731620494870185
Com_5070_pos	PC (14:0e/3:0)	C25 H52 N O7 P	509.34715	9.644	510.35437	No results	Full match	Full match	23729051.33459719	4855334.025217659	882506.5784568824	2028942.8425501578	2339009.449044192	2143937.5119823385	1002698.1113150753	481729.1829980384	796124.0233884918	698149.0686509823	1158880.4212168898	2447707.9176766453	5.46350862399032	2.449827736627612	0.0495498320819957	0.833333333333333	0.987226646109491
Com_508_pos	N-(5-acetamidopentyl)acetamide	C9 H18 N2 O2	208.11828	2.926	209.12566	Invalid mass	No results	No results	143714304.68254408	176837431.82386357	158683232.5552783	183084352.75615174	217273064.02456248	199133494.92294347	179820902.47150564	187922926.53030562	208264729.14781895	277356901.40705574	213717622.57044098	236324581.87446976	0.827619716039985	-0.27296008055664384	0.0608132040252754	0.805555555555556	1.01686760842181
Com_5126_pos	Psychosine	C24 H47 N O7	461.3343	7.065	462.34164	Full match	Full match	No results	23458715.030120227	1534138.2272707757	1478551.054093762	1806578.4023364447	2045917.9211187975	1774054.5124172934	787253.1233214263	782121.1828459498	585594.06325459	976450.73499285	976170.5561852062	836445.2112778515	6.49225905139412	2.6987205668460326	0.0423793340326845	1	1.08542963259193
Com_513_pos	PC (17:1/17:2)	C42 H78 N O8 P	755.54503	7.257	756.55231	No results	Full match	No results	7428453.973003248	5870986.132110456	270018776.54541135	3025279.647433744	6672845.333786402	6691570.630586706	3369355.1576851765	2209655.0196952485	4056904.0583793945	4332452.588646147	2389966.902753706	4195263.474605631	14.5817741449458	3.866094356006279	0.133021411205065	0.888888888888889	0.808352857045247
Com_518_pos	Ureidoisobutyric Acid	C5 H10 N2 O3	146.06894	1.356	147.07605	No results	No results	Full match	85287574.09300256	111325888.60635653	129282963.03184591	56271642.5606738	88292660.15522102	106403889.79666878	167971739.13424203	95326265.31916401	257235735.6029615	173924288.87939948	189703754.15462372	282291673.12889814	0.494545766200997	-1.0158240579959834	0.00687336814188782	0.916666666666667	1.22095491637032
Com_5198_pos	��-Ergocryptine	C32 H41 N5 O5	557.30438	5.449	558.31232	Invalid mass	No results	No results	22023736.72615552	21370286.82152806	9012684.55826453	26911962.52751753	25877087.675465953	18729934.883392558	20972277.652957037	14682454.014201254	28449861.622061823	24868651.55122185	28138662.01940155	28077073.517714903	0.853547513523823	-0.22845663042488443	0.358923752965557	0.694444444444444	0.566222123184532
Com_5203_pos	2-(1-adamantyl)-1-morpholinoethan-1-one	C16 H25 N O2	263.18673	6.561	264.19373	Invalid mass	No results	No results	3873560.5761787193	3802074.7566585513	2691591.0582446954	1710679.776918781	1513962.038552609	1324580.896268649	8071729.606376567	5936917.618112342	12517482.54066859	10728305.55349065	11616559.454410361	31633576.552147083	0.185286982556129	-2.43216656733443	0.000330661698794741	1	1.43464812409222
Com_5214_pos	ENK	C15 H27 N5 O7	389.19015	3.922	390.1973	Full match	No results	No results	14930785.066867942	19903292.813929226	16490041.514238605	18520034.27379517	13242899.010010203	18453773.28424205	20232633.562905848	19714574.885024045	19415965.719218183	24382192.751832545	30077022.241154224	28476475.960130032	0.71357439061278	-0.48686425541238376	0.00892800490862323	0.944444444444444	1.2071455119989
Com_5216_pos	IPH	C17 H27 N5 O4	182.60281	2.25	183.61014	Invalid mass	No results	No results	16531555.174671	21911883.226063367	17974844.626445312	19760086.16074286	22767366.575310346	22672799.342904996	33122448.413897756	23474872.14809314	27551192.57649656	21259272.14248572	20334230.660286922	20997872.5318372	0.828803513288992	-0.2708979762814969	0.0929433701253876	0.75	0.860990275349876
Com_525_pos	Val-Ser	C8 H16 N2 O4	204.11054	1.492	205.11783	No results	No results	Full match	103691761.41907617	127520963.61766699	93958643.17036787	118950062.04128979	131858155.20194377	120274697.29508944	145851437.90244195	151908049.68512887	275408306.9228741	191910343.84988427	218286421.34286028	200705157.67438838	0.58801797945434	-0.7660678267763146	0.00172371770895664	1	1.37621135191625
Com_5281_pos	RPH	C17 H28 N8 O4	408.22126	2.146	205.1179	Invalid mass	No results	No results	8550340.424300734	13488534.570941178	12105368.404331382	17253776.798507664	14308408.31267953	12978514.40338286	24588382.06061659	29477386.852427498	19074365.843025684	17443855.737296987	27871339.871365648	22966223.843217757	0.556385788254334	-0.8458425252531646	0.000949028406993054	1	1.36818522813834
Com_5288_pos	NNK	C14 H26 N6 O6	374.19049	1.456	375.19812	Full match	No results	No results	13965522.48008451	18830987.06120222	14643996.407325815	18392368.96440983	12436441.919431226	17159197.75088472	25032421.058225863	19709230.874056004	25164625.050010316	26426362.24710328	24762988.62365813	31170972.690596823	0.626719938861324	-0.6741072022258996	0.0004359723356763	1	1.41309360171219
Com_5348_pos	7-(1-pyrrolidinyl)pyrimido[4,5-d]pyrimidin-4-amine	C10 H12 N6	432.22123	1.47	217.11789	Invalid mass	No results	No results	15310190.54561874	15095898.033875285	16205894.036846964	11272509.164076563	11449066.464464398	13510370.53284215	12688887.882613475	11059154.487877863	26637523.547777683	26374430.077002894	29359220.53884962	26318386.177922703	0.625531775577738	-0.6768449230397394	0.0697979074722244	0.722222222222222	0.961630917087028
Com_5351_pos	Menaquinone	C31 H40 O2	444.3044	1.835	223.15929	No results	No results	Full match	11539215.67765098	20025730.014351945	18649599.018732287	20716774.919295594	28911431.61433381	25991847.592384446	13680722.433524022	21011547.20618063	22027322.185987726	18515027.54709916	21533891.870510545	11768645.021732995	1.15936885732915	0.21333963793893987	0.442733607268671	0.583333333333333	0.583562320795937
Com_5429_pos	Histamine	C5 H9 N3	129.09002	1.321	130.0972	No results	Invalid mass	No results	18052178.648153953	18994144.215528063	18873156.946546502	15207866.22867359	13812131.435225897	18823386.426497154	17214683.240517884	19659910.420773003	25512279.46874479	29257494.86417306	24613105.789441604	30389516.52362932	0.707568997380742	-0.49905725814350627	0.013643408002653	0.888888888888889	1.16903989032684
Com_545_pos	Kanosamine	C6 H13 N O5	161.06841	1.638	162.07574	Invalid mass	Invalid mass	No match	43656395.27113023	43766587.73713938	51548236.52672125	58067397.32734204	57944160.30166251	81424201.8447604	115160776.95962535	213012812.0999884	120530167.99639149	101815153.02204005	255124728.51780674	121316645.34203433	0.362914123547604	-1.4622998915405025	0.000576324399728202	1	1.430211735632
Com_551_pos	3-methyl-5-oxo-5-(4-toluidino)pentanoic acid	C13 H17 N O3	257.10165	1.28	296.06476	Invalid mass	No match	No match	134341733.1647284	202083159.53724954	249865377.86285353	71055108.88615313	75335465.26954298	190653759.5474662	190876578.9175551	148424752.67963845	194167808.73365083	157991161.44937903	177022464.96126938	118249990.23566663	0.935749419221285	-0.0958058471795253	0.508915016622009	0.527777777777778	0.420568532932568
Com_5540_pos	KNK	C16 H32 N6 O5	388.24244	1.079	195.12836	Full match	No results	No results	17511805.942428812	17599557.505716555	13056802.96355241	18624090.29404848	13364409.1830616	19739409.101524502	16685690.59383442	17965594.51424289	17623371.0267978	28386455.290660933	22396254.467090346	29688101.431737926	0.752538500966182	-0.41016270074649036	0.0604933986544076	0.777777777777778	0.964564006374664
Com_5547_pos	2-{[2-oxo-2-(3-pyridylamino)ethyl]thio}acetic acid	C9 H10 N2 O3 S	226.04228	1.31	227.04951	Full match	No results	No results	8214938.877339417	10349803.393824534	8784856.32583896	9265854.287859857	8396620.560313031	10659494.346518843	27744278.504797492	27980133.63578679	21950662.698159732	26584976.475249704	22996975.819317333	24220218.15253816	0.367524295062523	-1.444088472944623	1.48067394593e-08	1	1.63856889930612
Com_5553_pos	WKK	C23 H36 N6 O4	460.27286	4.0	461.27966	Invalid mass	No results	No results	14408345.169017239	12198167.97292474	8766074.457640048	15697680.030659504	14363714.812036263	16139788.451303951	18096806.96202607	23634593.21284262	19378499.83726199	23455712.34352812	27747038.39415052	29590440.36864573	0.574855489409228	-0.7987287665095328	0.00107123092905789	1	1.36263256755595
Com_5596_pos	Prostaglandin E2-1-glyceryl ester	C23 H38 O7	443.28548	4.2	444.29218	Invalid mass	No results	No results	11976953.496334262	11041919.511096817	8881251.464265464	12941393.714479474	14408542.922824541	13012601.508192545	16009841.12687928	24752312.86479542	16871635.025502592	16832850.32983917	15738602.192948194	22615501.477506164	0.640508657224521	-0.6427100244758235	0.00195500587488351	1	1.32384096605096
Com_561_pos	TLK	C16 H32 N4 O5	360.23642	2.066	361.24368	Full match	No results	No results	164763411.94886217	217524307.24676734	161272544.7217597	183032477.25584984	239925374.69215864	221589838.1586649	161117255.5935525	172295794.32066736	192478743.68477055	210787178.27833918	153588066.8949076	187930764.07844114	1.10193876381754	0.14004405368090345	0.303091365964351	0.694444444444444	0.751639435773339
Com_5620_pos	PC (18:3e/2:0)	C28 H52 N O7 P	545.34692	9.162	546.35419	No results	Full match	No results	21297775.11660124	1805696.1144566177	1720409.4681631092	1743023.7953281687	2463036.976346049	2277682.1264546476	2066802.358917502	1803429.194128772	2239659.3318416686	2392127.85784093	6049778.086134415	5686682.11602553	1.54693560136625	0.6294131389179203	0.983058381987742	0.611111111111111	0.21228265999043
Com_5647_pos	Oxohongdenafil	C25 H32 N6 O4	960.49726	3.969	481.25586	Invalid mass	No results	No results	15095065.3597416	19411670.339663956	11597376.566183746	24389403.77708579	27215966.425194435	27487858.22671622	22398322.02345826	16860307.760895144	8089120.992175295	10730771.932228703	7426813.866344747	13121627.130677177	1.59229524826969	0.6711078696260944	0.0539872920600094	0.833333333333333	0.94642316482789
Com_5660_pos	Lysopc 20:0	C28 H58 N O7 P	551.39429	10.325	552.40186	No results	No results	Full match	21110166.130270064	2070758.2825320582	1387630.6769770826	1586365.1522615917	1994721.064662053	2021044.575450349	529873.2243336533	549003.2932883126	604960.0483271782	498577.79983070935	1056754.1441864516	1169416.60003677	6.84362105513082	2.7747598771535626	0.0203958932857128	1	1.15481241024494
Com_5682_pos	PMK	C16 H30 N4 O4 S	187.09926	2.463	188.1064	Invalid mass	No results	No results	15489442.44433142	23947190.661635306	16147549.91490238	18146854.181793023	23004899.877304826	21144986.06190122	16493656.4732377	18502739.482061412	14172878.063079836	11260207.157255337	10526093.157309907	5921570.198582328	1.53336760698138	0.6167036077546612	0.0356242260529612	0.861111111111111	1.05409724099122
Com_5712_pos	Estriol	C18 H24 O3	288.17342	4.733	289.18069	No results	No results	Full match	12956917.757257769	14498235.63373306	16340099.242396357	19192288.864434622	23009914.758603815	24807825.480449844	19969529.66070874	27072138.373948973	9962491.841471301	13688044.164543001	7593869.20284679	9758380.50457537	1.25851518204546	0.3317226204953818	0.213746516554738	0.694444444444444	0.665042106894262
Com_572_pos	Uridine 5'-monophosphate	C9 H13 N2 O9 P	324.03484	1.469	325.04248	No results	Full match	Full match	161389073.45969027	211364222.97215772	211964145.1669948	193523397.01322562	226276340.61775422	246484339.6077072	56766888.22198852	35581853.604465455	62865608.82498751	56402666.40533129	71469186.25561215	73438576.41588025	3.50887677370144	1.8110092834221982	7.76130186226432e-06	1	1.63029131604628
Com_5741_pos	DL-Norvaline	C5 H11 N O2	117.07897	1.352	118.08624	No results	No results	Full match	9461516.458622277	7324192.931372993	10809553.3792227	10220514.605757924	11517993.23388854	11896297.419222977	29947982.147921015	16317442.590819508	24075588.847815353	20765547.715936825	20496090.50280246	22788902.012916207	0.455609495451716	-1.1341302800223112	3.38009801407461e-05	1	1.52473510560172
Com_5748_pos	UMP	C9 H13 N2 O9 P	324.03489	1.85	325.04221	No results	No results	Full match	14250959.64863466	12605653.704134636	15891064.33068011	12743512.84242218	16581320.840461943	16226689.339516077	14090317.092295656	12915581.810276235	20241780.485300325	18574730.82950304	26064573.657183897	28468580.93706615	0.733652829796872	-0.44683056481246847	0.0926651861639345	0.777777777777778	0.935316539030956
Com_5749_pos	TNK	C14 H27 N5 O6	686.37069	4.707	344.19232	Invalid mass	No results	No results	13605856.620783884	23055068.032879014	17491247.378496356	20279829.92014138	18434077.458505288	17471787.57025573	17671204.011148162	19002627.517456632	14483551.2639045	24323550.18209639	15729555.475199258	16875149.93510401	1.02083744547201	0.02975315487172785	0.834931831794339	0.555555555555556	0.295716758211159
Com_5808_pos	N-Acetyl-L-methionine	C7 H13 N O3 S	191.06132	2.224	192.06874	No results	No results	Full match	4684992.640057946	6267828.5666612815	20669666.222299736	17180153.866739355	23138620.64924195	25705276.445608035	23948588.24036462	17285929.441499762	24523189.176359843	15696191.012430955	10234229.42944304	28130508.379808526	0.81495284799828	-0.29521150539266994	0.349776247094368	0.638888888888889	0.548245519936454
Com_584_pos	Octanedioic acid	C8 H14 O4	174.08944	2.245	175.09671	No results	No results	Full match	157973498.6350964	173324207.9311114	170801334.5545953	176923061.15590927	184098045.45096594	194405275.64856413	203268882.35151944	221327502.34864235	227105997.965994	267971530.92573407	171306998.64226535	156277381.90348133	0.847880048861429	-0.23806791636450575	0.12531625912623	0.722222222222222	0.818522002434294
Com_5843_pos	16(R)-HETE	C20 H32 O3	360.22659	8.274	343.22324	Invalid mass	Invalid mass	No results	20393859.136666793	2719998.8271913277	1966777.5650141204	2917707.2205494638	2698166.22765594	2883355.9354984914	2762181.3866160316	1459638.2951875825	3591868.5249400437	2820297.081949238	3035577.860944006	7561844.866209021	1.58161271675972	0.6613963760358714	0.70251318793014	0.583333333333333	0.246415220405393
Com_587_pos	D-(+)-Maltose	C12 H22 O11	364.09708	1.337	365.10416	Invalid mass	No results	No results	175194687.4844949	203185574.15800413	234268629.3192028	210920879.4668565	212944287.27968046	228690195.4656954	5284402.96090684	390029.46027847857	12346506.36000596	9559970.332977306	7001056.289680427	9728667.082547376	28.5530623730627	4.835573580703117	0.000834533457399987	1	1.55430927429648
Com_5881_pos	(3beta,9xi)-3-(beta-D-Glucopyranosyloxy)-14-hydroxycard-20(22)-enolide	C29 H44 O9	553.32152	3.982	554.32928	Invalid mass	No results	No results	18862803.564684503	22068655.896808986	20229946.387422543	22820075.748936348	21156829.705665335	20506897.070258565	22804311.047292054	24299689.826515343	17206159.347042467	17925045.872484934	21917509.095168144	20929933.919001788	1.00449750041501	0.0064739740827967065	0.873546788915972	0.5	0.104283072331022
Com_5928_pos	Arachidonoyl ethanolamide phosphate	C22 H38 N O5 P	427.24292	5.206	428.25003	Invalid mass	No results	No results	4613618.387156046	4062536.2503455076	5252891.768051587	5063450.604084343	11769760.757675398	15277618.58693452	7087522.658248379	25998325.78563255	6965639.681326416	7632497.166536162	5580026.234319129	19008381.79051326	0.637032679305058	-0.6505607113193788	0.260646815961348	0.777777777777778	0.586926258990839
Com_5932_pos	KPH	C17 H28 N6 O4	380.21982	4.975	381.22644	Invalid mass	No results	No results	3879462.149915936	4959357.701813515	2039538.417384435	4728612.592287665	7918356.8571467195	6198576.914095873	28900862.45590208	3770253.0840471988	6725292.203406719	8904033.82498745	9292015.634131506	7584623.747371523	0.456048417625769	-1.1327410947068848	0.0809167826301921	0.805555555555556	0.876690266691999
Com_6_pos	PC (17:1/17:1)	C42 H80 N O8 P	757.56089	11.24	758.56805	No results	Full match	No results	2526722545.974433	2465085871.8451805	9350407824.613073	638784139.2733641	814931233.0542063	1310820160.2279065	1174683015.1386263	2067758752.9848092	294065602.1471662	443854006.3776083	418931572.70977277	496425217.0668181	3.49422723969438	1.80497343393293	0.0599131224629534	0.861111111111111	0.979790862120901
Com_60_pos	DL-Arginine	C6 H14 N4 O2	174.11127	1.324	175.11862	Full match	Full match	Full match	1261742668.4547367	1351480710.2617126	1387026978.6072922	1137464311.0106578	1132520289.5709777	1402740841.4485102	1193177868.505007	383546839.2511426	1653562338.3110871	1731935564.8240442	2126036331.6286638	620850593.1441953	0.995312852133818	-0.006778022216872313	0.608422974426022	0.555555555555556	0.356380647241954
Com_6017_pos	N epsilon,N epsilon,N epsilon-trimethyllysine	C9 H20 N2 O2	188.15212	2.429	189.15935	No results	No results	Full match	13733939.654055227	21440565.248419236	19062554.622816235	21503469.12479416	25334003.404884245	25642281.018753674	23394126.462932535	25556094.58854115	18789253.15721314	15013039.230988001	14719477.953610394	15902780.19668868	1.11768086759196	0.1605083129870471	0.415102233281795	0.638888888888889	0.433985222783305
Com_6038_pos	N-Acetyl-D-lactosamine	C14 H25 N O11	383.14121	1.423	384.1485	Full match	No results	No results	14407891.801910298	15334469.308970941	18092179.130764935	13860704.658965005	13752458.165469531	17174608.724759668	13733258.300073968	11921304.744944453	13782252.417515093	16024892.329502903	15484960.935891949	26962583.17844609	0.946001628930943	-0.08008542712758605	0.854769917975763	0.583333333333333	0.425480401584113
Com_6041_pos	Homoarginine	C7 H16 N4 O2	188.12746	4.861	189.13475	No results	No results	Full match	14889557.461851409	2698691.235629621	17786759.8092313	22854140.77535334	17945689.43848853	12882181.680750187	17114007.29999503	22951829.03406294	12854593.86161655	20641311.598796003	22047447.480632156	17493050.79442766	0.787402798976889	-0.34482625404026823	0.27676327255014	0.638888888888889	0.610302000804607
Com_605_pos	ALK	C15 H30 N4 O4	330.22588	2.012	331.23325	Full match	No results	No results	159447423.68471548	188493072.0762619	146876764.3830934	204143117.05139914	194563281.72980705	199850031.29528105	157527058.1728487	199600412.53984174	164856289.6926602	162904705.21662518	171590353.94908625	144446502.11819857	1.09236290313374	0.1274522258308668	0.251441736450412	0.694444444444444	0.645167383037915
Com_6063_pos	Cholecalciferol	C27 H44 O	384.3383	7.397	385.34555	Full match	Full match	No results	19589654.65834953	2172249.53941516	2595181.573210267	1922888.776519523	2539626.0212419443	2287106.4083021823	623649.1604799166	745164.0815640213	457237.90364152007	487705.625415409	709202.5056670947	484632.64395648777	8.86839395234263	3.148672859116718	0.00403284892992512	1	1.38009149518426
Com_61_pos	Methyl palmitate	C17 H34 O2	287.28156	6.669	288.28879	Invalid mass	Invalid mass	No results	1608713078.8574178	120350685.90574239	123374118.65949984	161883900.3549094	124952626.97658342	116765655.4387108	61920928.26382268	61506307.66342611	110583056.93614563	52027942.04514225	160399714.90722418	132432049.08406544	3.89731730868864	1.9624813964891046	0.129675158109602	0.777777777777778	0.80655478434999
Com_6150_pos	SMK	C14 H28 N4 O5 S	364.17401	4.968	365.18103	Invalid mass	No results	No results	16038455.959342167	15722010.453973275	14427910.920217447	22497492.62999167	11467650.221631834	14407666.957775123	9386393.410516614	11564777.699144501	16172718.1228439	15603210.662877727	22608707.50330727	19350741.11002842	0.998676038278284	-0.0019113385591710027	0.90272944578739	0.555555555555556	0.471588759151097
Com_625_pos	2-(2-amino-3-methylbutanamido)-3-phenylpropanoic acid	C14 H20 N2 O3	264.14722	5.262	265.15454	Full match	Partial match	Full match	97348942.1934952	118296503.07449637	121696452.35354033	159815933.03127956	139708183.29405198	141260522.5681679	142879393.3832536	139094868.52560958	112113219.22597733	131715272.7861002	221932190.26146978	77151209.68080598	0.943313853518822	-0.08419023959540975	0.8956685794076	0.5	0.103452235783426
Com_6264_pos	3-(3,4-Dihydroxyphenyl)-2-Methylalanine	C10 H13 N O4	211.08452	5.03	212.09167	No results	No results	Full match	13584539.976626823	13477339.14279507	15544235.207399802	16425268.833684847	13400874.309740989	16930433.93137989	18283709.395484112	13933777.866683394	21687781.329095744	22541143.452848952	24781090.334776107	21156679.656836074	0.730181710701323	-0.45367256170885595	0.0132571885311915	0.916666666666667	1.19842490166127
Com_629_pos	L-Cystathionine	C7 H14 N2 O4 S	222.06701	2.287	223.07426	No results	No results	Full match	36068076.674403176	56896758.39234353	44666263.5531766	52949855.98028354	56515841.55307663	56423613.309617266	186961529.61211413	156986574.8309896	229475339.86561748	173203367.11014917	187693068.15253496	129612310.68287316	0.28528172400758	-1.8095407683258706	4.31609298943176e-07	1	1.60098422194471
Com_6340_pos	KKK	C18 H38 N6 O4	201.14712	1.041	202.15422	Invalid mass	No results	No results	9131664.177207604	9418962.724123815	6552041.1131938035	7726582.764453547	11601974.244687881	16079423.377575934	10297256.490053974	24281301.861511137	13177414.208461903	13500661.29471389	17086148.046064667	22783863.6684318	0.598365030903881	-0.7409022298484689	0.0219687964437392	0.888888888888889	1.0800129213822
Com_6345_pos	Deoxyadenosine	C10 H13 N5 O3	251.10211	3.93	252.10838	No results	No results	Full match	15462248.639920121	21330430.825185474	17062309.762506455	17210335.60014721	14821668.86381077	9875593.217465064	16606808.668587586	10004417.139044499	20079317.340686075	22612519.86103726	20961830.459243897	17745032.63712068	0.886609132713439	-0.17362987150833506	0.491288167505944	0.694444444444445	0.392191347792799
Com_6346_pos	GPK	C13 H24 N4 O4	600.36012	4.794	301.18777	Invalid mass	No results	No results	17449070.377702855	19586026.90256668	10108541.593476245	20006782.84382283	20318579.71766315	23726577.092404377	21738588.34172055	24257637.091336858	11579322.696524357	14633484.073549323	7119263.635503498	8768243.691306343	1.26220143402846	0.3359421675975752	0.237057151896781	0.638888888888889	0.648899967524676
Com_6380_pos	YLK	C21 H34 N4 O5	211.12656	4.73	212.13383	Invalid mass	No results	No results	16125660.511419449	20291232.965425797	17894038.090749264	21644149.194773234	19581952.154064823	20356390.750956494	16326317.50557969	18823041.36070098	12330997.765899362	20766253.09364343	18041236.012016483	13916317.879008682	1.1565729355372	0.20985624774665493	0.125441417159699	0.722222222222222	0.824513483520847
Com_6386_pos	4-Hydroxypropranolol	C16 H21 N O3	550.29707	4.882	276.15579	No results	Invalid mass	No results	14681839.12499837	21166649.598196898	14056996.0265771	19993968.93764421	22233045.944460504	19317860.532796413	19823308.51180065	20687006.563382804	23963731.229705352	15536374.433879623	18415241.896085713	12967884.236781668	1.00051002319823	0.0007356203630416061	0.969100101840747	0.527777777777778	0.0515284510856166
Com_6390_pos	Vitamin B2	C17 H20 N4 O6	376.13781	5.036	377.14557	No results	No results	Full match	13298267.147614628	17284658.713281486	3812819.438720697	14359657.148510072	17679666.245858833	14495898.95292537	11666684.385893743	15112878.963376788	10663100.790321639	11304193.220892897	14517896.245876815	12412389.940821014	1.06942418613425	0.0968342102588982	0.91038489375142	0.666666666666667	0.174047507521401
Com_646_pos	5-[(10Z)-14-(3,5-dihydroxyphenyl)tetradec-10-en-1-yl]benzene-1,3-diol	C26 H36 O4	412.25791	10.519	413.26526	Invalid mass	No results	No results	164509930.58101723	6568123.359406158	5114279.093944863	4612275.255521652	7293849.47467445	9834389.834867792	7755377.98606461	3223328.951876934	3429831.6144470135	3532091.8337692455	7280520.698372533	2298278.7257791325	7.19247633267755	2.8464885686882457	0.142611661946256	0.805555555555556	0.856500669262282
Com_6587_pos	Pro-Leu	C11 H20 N2 O3	228.1468	1.88	229.15408	No results	No results	Full match	7756933.951744501	11972240.144535959	11735234.106794994	11424689.893552206	11074709.580594616	11308000.567504238	16855112.18138098	21274070.361557283	16796364.5152975	24747735.07733243	21155821.00104457	24661288.849363767	0.520133909949222	-0.9430449978860934	5.3625311015373e-05	1	1.49721687845783
Com_6685_pos	O-Aceyl-L-Serine	C5 H9 N O4	147.05274	3.899	148.06012	No results	No results	Full match	7962288.505829367	10889184.852046752	8706096.0067059	16789181.670820016	13299014.703559631	13097066.189430336	16949780.134025063	20998270.88557117	11135676.474729687	12586751.063420374	23129946.537919004	12477990.59953604	0.727220230950797	-0.45953575964797505	0.0942233947643988	0.75	0.835918134148052
Com_672_pos	Inosine 5'-Monophosphate	C10 H13 N4 O8 P	348.0462	1.793	349.05365	No results	No results	Full match	103309663.27780029	107421401.14871497	136016057.56654412	94745503.1443768	185742214.1010579	150177814.97653335	25669460.350105036	77427615.61392106	127936568.41042177	137165182.3245598	101208905.46672587	128900449.1920774	1.29935153560955	0.3777918003541434	0.241294130206967	0.694444444444444	0.840311162626854
Com_6744_pos	Benzoylecgonine	C16 H19 N O4	289.12676	2.262	290.13416	Invalid mass	No results	No results	9357513.831209458	11271861.929741517	8167201.00734025	9711200.82904444	8819648.640806017	11281124.48643795	11944855.027254147	10719678.05587795	16534391.322003735	17880568.516780432	22887693.818028424	20136319.335156202	0.585479500394419	-0.7723094368800185	0.00667727640756059	0.944444444444444	1.29500566386621
Com_6769_pos	PMH	C16 H25 N5 O4 S	191.58176	3.97	192.58859	Invalid mass	No results	No results	12837693.428537155	11464530.091073718	8841175.73828917	8123097.92383737	10699025.380048258	9553106.348107394	7134932.886717678	6232968.648240538	11320799.976830816	15951639.962478807	22802014.72991008	23306224.95564878	0.709160058728228	-0.4958168117491866	0.381678002242446	0.611111111111111	0.597913174040923
Com_6785_pos	Palmitoyl ethanolamide	C18 H37 N O2	299.28151	9.537	300.28882	Full match	Full match	Full match	17432489.341553137	1163112.4492347538	1158976.6094435076	1350419.3343300398	1551611.2528838327	2036929.4295705669	1524311.55524055	1005325.5946712086	1537926.9243007319	1696215.685554376	3032506.798409033	4236043.933811057	1.89479068476654	0.9220384844236725	0.821571354168294	0.555555555555556	0.223015955468619
Com_6787_pos	Thromboxane B2	C20 H34 O6	784.43498	4.875	393.22464	Invalid mass	No results	No results	10819573.91163924	17484716.117992613	14651863.273860862	19315891.069382075	22420869.598558664	17238914.15598033	10346314.911652332	14343289.255151339	13851319.377578057	16020285.771107547	22408734.068720426	15680641.098365376	1.10017469071212	0.13773261958096894	0.518871212799466	0.694444444444445	0.771580971697298
Com_68_pos	Proline	C5 H9 N O2	115.06326	1.414	116.0704	Full match	Full match	Full match	813660231.8487341	809792837.3311257	714579838.7493248	692972917.2009612	731526033.8377614	771238347.0183469	1318686627.9543633	1267218488.054733	1560892259.2152722	1517122131.673423	1779993211.2367957	2144411865.530595	0.472842796092871	-1.0805674779065864	0.000109030850738652	1	1.5560888917121
Com_6873_pos	AL 8810	C24 H31 F O4	848.41733	2.559	425.21594	Invalid mass	No results	No results	17184387.944515184	14658091.114925973	5637662.455588101	13433529.11965039	12842699.36357444	11577112.778890269	4476327.118973141	3420826.807939835	11803147.519185131	10708754.821680166	7990392.142133369	22992604.73105923	1.22708850613223	0.29523930992428743	0.317293092472355	0.722222222222222	0.722378649885141
Com_6924_pos	FNK	C19 H29 N5 O5	203.60804	3.953	204.61513	Invalid mass	No results	No results	10978697.22521539	9823175.22577192	7211337.664021281	7875855.41254352	9766584.526330201	8391875.85966627	8756585.233801385	16699731.11338567	16427346.816500874	15230554.177855695	11250666.223429978	23379988.78178762	0.58910677546391	-0.7633989489960245	0.0149322404170661	0.916666666666667	1.17668732207626
Com_6948_pos	Estradiol	C18 H24 O2	272.17897	5.048	273.18649	No results	No results	Full match	11198868.2539722	17054443.07595416	17319128.498240594	15912613.206655543	12611386.897771826	17400835.421421584	21917339.435379118	18517189.984467715	17595986.08930146	23304787.40316856	13709371.918998664	23283109.07224092	0.773252674355763	-0.3709881768888591	0.0505462500012631	0.888888888888889	0.953190525712758
Com_6953_pos	UDP	C9 H14 N2 O12 P2	404.00136	4.39	405.00864	No results	No results	Full match	12023589.346305016	17568972.723471493	18186626.532605074	14919626.552053044	19551831.2004887	20315173.376245268	24114385.384515695	18255171.978097487	18285404.087402757	17695917.480901945	18162496.99568316	23252498.459780578	0.856386013600809	-0.2236668609032266	0.134468253513733	0.722222222222222	0.782412309204361
Com_696_pos	L-Pyroglutamic acid	C5 H7 N O3	129.04232	2.059	130.04973	Full match	Full match	Full match	106567690.09656185	124998316.80547129	130646857.14071442	119757881.45384586	132056336.14190081	152385695.7714418	103552307.67192183	196431140.29771194	173039001.85524392	194560014.64430445	168580926.65436593	131428564.33784898	0.792082626446053	-0.3362771613674495	0.0999287463587913	0.777777777777778	0.861752372430609
Com_7_pos	L-(-)-Methionine	C5 H11 N O2 S	149.0507	1.926	150.05785	Full match	Full match	Full match	5350836917.854694	5444989852.25497	4836087439.901483	4910375143.728754	5378298344.38488	5656677839.785377	6560212370.751963	7205343985.757114	8388642089.863663	8869783433.409998	9215003916.967014	9404643567.381609	0.636078907653868	-0.652722347271536	0.00027044045719156	1	1.50462335846723
Com_706_pos	Guanine	C5 H5 N5 O	134.02257	3.396	152.05617	Invalid mass	Invalid mass	No results	115332526.73766668	146151066.96651334	102415370.57633905	142308624.38004264	118789421.4481547	115471639.1312061	54564831.48108209	138883966.93074155	145121988.31136954	108245782.47221477	191159881.1043258	211651302.54990304	0.871521259464987	-0.19839223770723402	0.783542564895523	0.611111111111111	0.501789505612611
Com_73_pos	2-oxopiperidine-3-carbohydrazide	C6 H11 N3 O2	157.08461	1.326	158.09184	Full match	No results	No results	1147907359.847266	1237330384.9911795	1258787186.1206157	1036278652.7078657	1038047446.5781962	1292728571.6039872	1298513102.1215441	773997304.391646	1504584838.4624486	1184275557.969065	1967811771.6108768	1622840300.4946618	0.839446886908456	-0.252489048364542	0.350434389265917	0.75	0.583654407820595
Com_7343_pos	7-methyl-3-nitroimidazo[1,2-a]pyridine	C8 H7 N3 O2	199.03288	1.294	200.04001	Invalid mass	No results	No results	13600956.426265739	10302790.474722134	10916810.959067486	9435790.648875287	10150006.022482205	10544432.160588618	10753611.42275255	10048136.25526493	10824972.324519169	15584903.556760399	14767686.39992782	21773875.245820075	0.775502287262133	-0.3667970585429914	0.138026858758742	0.75	0.786490941893531
Com_7388_pos	RLK	C18 H37 N7 O4	415.2897	2.227	208.65219	Full match	No results	No results	11865321.601018675	11800197.795731338	9677886.580751413	13186124.049220903	15188061.65797893	14032890.220538437	13976670.569274234	20450986.448088773	9849447.651475979	10326090.985573957	17177155.641111486	14754415.684784682	0.875376274168237	-0.1920248125824235	0.432454289350505	0.638888888888889	0.422142630823484
Com_741_pos	INK	C16 H31 N5 O5	373.23152	1.981	374.23886	Full match	No results	No results	121954444.51586841	139518571.58946577	126806070.09576876	164752455.29484928	174894334.07318252	125138918.28299658	166430164.6601292	190665439.61061886	131898395.56309529	157322292.22973493	131836564.07294706	129416121.84969032	0.939944857684513	-0.08935197201046399	0.511545851589972	0.666666666666667	0.398847306680924
Com_7438_pos	PQH	C16 H24 N6 O5	358.18959	2.244	359.19672	Invalid mass	No results	No results	15702626.812989531	17832580.212427914	13824533.832187017	12391188.359651437	9955009.29197638	6145540.619498624	8892309.268672442	12701816.711701972	9812956.046473393	12759209.343829898	7927717.289672406	11991359.220742805	1.18360058835067	0.24318231878741123	0.483555270953853	0.694444444444444	0.436414312643539
Com_744_pos	7-Ketocholesterol	C27 H44 O2	400.33306	9.984	401.34042	No results	No results	Full match	146289812.78455305	11610056.615447348	11035970.449589923	11381214.812475711	15638894.653406428	15886971.33609761	8020319.352080807	4821743.7203480955	6749856.377754793	5071916.97975999	10705719.904653715	11234012.517700411	4.54563729492414	2.1844825733572213	0.0659488339970074	0.972222222222222	0.96567812126257
Com_7487_pos	3-[4-methyl-1-(2-methylpropanoyl)-3-oxocyclohexyl]butanoic acid	C15 H24 O4	290.1476	1.724	291.1546	Invalid mass	No results	No results	5934323.410632635	9907073.93839613	4248843.320951402	6965696.458509889	6368707.064906432	5282507.527252758	9871480.11897939	20171417.785371233	16052681.103282124	11239553.874411194	11530088.703840267	13319540.352531295	0.470977232368868	-1.0862707750544858	0.000747046881564553	0.972222222222222	1.3887774193851
Com_758_pos	LLK	C18 H36 N4 O4	372.27337	5.213	373.28058	Full match	No results	No results	143393022.55356047	123185179.12960035	123565548.78992483	150623252.50547728	141145081.7262463	143911500.22686008	135913539.0717834	170047415.56581903	134827710.1911612	138065681.71368706	161601276.41356862	153657595.64434385	0.923623057742514	-0.11462390523619312	0.173726370905932	0.666666666666667	0.697509188097831
Com_760_pos	L-lysine	C6 H14 N2 O2	146.10502	2.321	147.11227	No results	No results	Full match	71254574.36110763	95978932.68301544	78310164.95197138	102823292.89013584	115852036.58413918	111878603.44226976	206382618.45940492	129177245.5631018	162743672.02294287	108196964.4856674	119601956.31728402	102991633.47829644	0.694851901170389	-0.5252225763534206	0.0289779606710486	0.888888888888889	1.05946805605031
Com_7652_pos	Asparagine	C4 H8 N2 O3	115.02679	1.84	116.03429	Invalid mass	Invalid mass	No results	8042441.829125173	11806021.499894563	10944439.790093802	10573703.44869878	12363343.326146858	12651568.790725695	12605364.648337224	19682199.741912805	13980094.784915935	19145936.79308384	14086169.747880032	18558457.93739177	0.676960240675348	-0.5628569911682224	0.00429376043106274	0.972222222222222	1.26347717853623
Com_77_pos	L-Valine	C5 H11 N O2	117.07893	1.665	118.08627	Full match	Full match	Full match	1291737583.6905184	673353634.5913488	928287998.0576379	852985926.3512075	920799417.8648552	1004746394.6442081	1426856379.9740033	1131536586.9716465	1563626042.2223144	1182473945.6810071	1703620114.8560517	1365708779.106801	0.677338383548795	-0.5620513418783409	0.00482579475571397	0.944444444444444	1.28971846838791
Com_799_pos	YKK	C21 H35 N5 O5	437.26259	5.123	438.27039	Full match	No results	No results	54141216.62235224	65422063.92279798	55970668.358180426	52083689.17052092	50497982.29640415	54158701.807823725	44524343.0501535	47651717.088913105	109400129.21448705	116721896.11777264	131508420.25272287	187851146.718179	0.521085759585051	-0.9404072660567783	0.0764250104321157	0.666666666666667	1.00838553118125
Com_8015_pos	trans-3-Hydroxycotinine	C10 H12 N2 O2	384.1794	3.965	193.09695	Invalid mass	No results	No results	12736578.427955544	16432479.804438313	9695642.77594187	13404850.115559844	14341882.214861551	16407165.852281554	9611600.436242128	13158976.795527041	15008817.641676752	14904679.831867136	14775244.205140887	14012817.023578335	1.01898149888029	0.027127857474319	0.892345814646159	0.472222222222222	0.556983771748909
Com_802_pos	Stearamide	C18 H37 N O	283.28674	10.445	284.29404	Full match	Full match	No results	136924359.0368223	9292747.361629223	11661956.736852078	9652146.54758693	8499660.367913995	12956241.704384817	4622456.571236031	3402079.669326696	4152907.6305639814	3982942.402705999	7125410.124970471	11482612.82000294	5.43559846427966	2.4424388860191035	0.0544231401543248	0.916666666666667	0.986638097950134
Com_803_pos	NKK	C16 H32 N6 O5	388.24258	2.732	389.24976	Full match	No results	No results	110512220.6274761	151387099.62861523	113877070.61245476	159187496.0097618	155134603.98278794	152749844.39106235	112805394.77936663	166957200.29039842	80727982.33691458	93168946.97184017	78942068.94984722	72283227.76643014	1.39340301799385	0.4786125931641252	0.0363769101672784	0.805555555555556	1.03379298850034
Com_8038_pos	YNK	C19 H29 N5 O6	405.20198	1.858	406.20926	Invalid mass	No results	No results	5259105.086490231	6239282.18221739	14095739.537657512	16728031.089551244	6224250.687066198	6216973.538606111	7195851.562912873	9449618.685290135	3799460.5171485846	6265413.33826541	12489162.628679851	8654426.709590595	1.14438622246365	0.1945740339315299	0.739727273042604	0.555555555555556	0.220574218339932
Com_8057_pos	2-Arachidonoyl glycerol	C23 H38 O4	360.26534	8.805	361.27264	Invalid mass	Invalid mass	No results	14345487.01053665	1514352.8995780747	1182403.8423239905	1949588.727347017	1317184.6210259607	1520250.330587323	1059667.117533368	928891.7032952909	987094.0592113016	949833.7993381876	1230091.116993862	546852.5495200226	3.82806384423873	1.9366148912133105	0.0804168213308867	0.972222222222222	0.971938415209269
Com_8062_pos	VQH	C16 H26 N6 O5	382.19451	1.443	383.20178	Invalid mass	No results	No results	11027833.638423927	11974829.043055983	11060115.981790015	12137205.237243043	11326901.510549122	11980256.098267375	20625126.435193364	11839306.706863731	13317878.680384772	17660152.77122739	16532634.70313909	13411616.139395494	0.744293673727206	-0.4260561213585078	0.0216362486958432	0.916666666666667	1.18594284063607
Com_808_pos	PC (16:2e/2:0)	C26 H50 N O7 P	519.3313	8.856	520.33862	No results	Full match	Full match	136042005.05459982	13239457.624838388	11508868.620995993	14442523.59810002	16109657.690462051	15816929.307004293	13370451.173708726	11359284.35208855	13050892.858765282	16080643.000412373	48889589.9431112	62130134.86879692	1.25641794187508	0.3293164501953062	0.936692466904726	0.527777777777778	0.108028043275656
Com_8101_pos	PC (16:2e/6:0)	C30 H58 N O7 P	575.39413	10.35	576.40137	No results	Full match	No results	14239992.13577849	1022836.7250833138	872344.0888896454	727707.784461216	1297041.4405440104	1366851.883342432	955246.3436618053	624207.9622062221	1097932.447861286	875866.9089194499	3159815.905657933	1646726.8210338468	2.33579541279228	1.2239139172505906	0.590544777959558	0.527777777777778	0.356197037286183
Com_8189_pos	gamma-Glutamylcysteine	C8 H14 N2 O5 S	250.06146	1.767	251.06874	No results	No results	Full match	1863891.5119408695	2347769.572374272	1961037.0480895878	1279024.8673797206	3010689.2117001396	2717022.8963938933	14207869.553450389	5429627.36483936	19046746.143422097	14000222.345895283	4934745.1376998685	12769219.023667222	0.187238658236633	-2.417049763126329	0.000322392842368882	1	1.47601976031559
Com_823_pos	Hydrocortisone	C21 H30 O5	362.21041	2.248	363.21747	No results	No results	Full match	96012893.68306835	118300912.08572346	122528253.28000557	113418627.71624616	2562169.207061714	132409692.89791831	193515429.1781648	152194718.90600893	144391557.57461187	160088569.30353215	108280436.11233592	104223832.68539825	0.678377477988082	-0.5598398214105866	0.252763624619914	0.777777777777778	0.663596674393744
Com_827_pos	3'-Adenosine monophosphate (3'-AMP)	C10 H14 N5 O7 P	347.06186	3.105	348.06888	Full match	Full match	Full match	18252484.59836667	16173424.486162644	7612243.984035533	22424842.525280546	10393414.040556626	10295077.902968438	48581686.01857411	36440811.86775972	96749051.60803293	72648504.32004525	97055675.41250929	183641510.7636041	0.159126787877135	-2.6517513711960095	0.000161378370240638	1	1.47124342033376
Com_8397_pos	Cer-NDS (d18:0/18:1)	C36 H71 N O3	565.54213	9.482	566.54926	No results	Full match	No results	13601845.839980999	1429640.3142245705	1125179.8548429778	936450.6968537848	975883.7147128489	1543550.3902209094	368580.1730044744	523808.0903069986	343921.60348728293	360746.7939903258	769864.045341783	278305.255426869	7.41431964446869	2.890314313639561	0.0157480275431519	1	1.20517550903582
Com_843_pos	VLH	C17 H29 N5 O4	367.22133	3.178	368.22852	Full match	No results	No results	65053007.260305844	124784079.85353747	125590810.56681529	153030490.82809302	158939303.44968688	139402388.22842202	112415337.0762392	160428151.34942946	68207082.64238586	113898407.74137986	34204685.79751454	50410477.70411219	1.42114721875791	0.5070560132510611	0.1422088159614	0.75	0.758028601219103
Com_8443_pos	2-((Dimethylamino)methyl)phenol	C9 H13 N O	302.20585	1.101	152.1102	Invalid mass	No results	No results	11170233.447254507	12908240.126791816	13596288.013657095	12072541.454883805	17385491.693598278	14044793.432963712	10207906.124559635	9055622.646354532	12543434.542913178	19141819.399273228	12605737.09830994	13110916.514454998	1.05885509897974	0.08250517451771039	0.550669117197128	0.638888888888889	0.622729670743248
Com_8470_pos	QPK	C16 H29 N5 O5	185.60797	2.183	186.61536	Invalid mass	No results	No results	13459069.15090383	14681594.517061003	13595521.74525391	6681093.031010099	14941774.296454942	14668374.771271493	11701367.530135965	14116657.919499684	11071178.67589752	17548255.427269284	13507261.078728214	16638588.057741385	0.922492022611686	-0.11639165958242882	0.513932138195517	0.472222222222222	0.349442162747839
Com_8472_pos	PE (18:5e/6:0)	C29 H50 N O7 P	555.33125	9.667	556.33832	No results	Full match	No results	13457776.415117191	1304281.383604371	9917225.691237446	1123299.7750097923	1886178.777794413	2028323.0316738419	1294074.1572119244	3866307.1593695465	3256985.7609743653	1377294.2256001164	1490452.2038830365	587882.5983070072	2.50291373893877	1.3236085704710134	0.273791071034559	0.638888888888889	0.756698784295532
Com_8478_pos	beta-Estradiol 17-Acetate	C20 H26 O3	314.18788	2.269	315.19516	No results	No results	Full match	9496266.470568873	9647614.581046017	8721230.168686897	9385730.017552057	11033760.012904689	9456479.91810494	11569390.742659403	11891722.985043835	14690357.030464498	8369909.822268396	17560459.630052466	13982920.5931989	0.739656159506685	-0.43507332719515474	0.0429773103689314	0.833333333333333	1.04326888800867
Com_8500_pos	GMK	C13 H26 N4 O4 S	312.19098	2.125	313.19775	Invalid mass	No results	No results	13404044.210627275	12587786.775574554	9358383.41018863	11049315.588340206	12596173.108028468	10785167.814866846	15330754.828194605	14403354.65393013	15797252.649536172	9128972.865725957	13716341.15177423	13448259.019912262	0.852806919595342	-0.22970895085056342	0.157038451427909	0.833333333333333	0.805656750633546
Com_852_pos	Targinine	C7 H16 N4 O2	188.12684	1.325	189.13425	No results	Full match	Full match	114132717.23467922	148518766.5466513	126542699.73449136	126929416.16798809	137729680.1354613	137832695.8586379	104892813.60679775	92913830.20709015	94059248.97501175	80914518.89700584	90312632.05470574	92066860.3316752	1.4260503503056	0.5120249206694655	3.8254362388483e-05	1	1.52784899798723
Com_8619_pos	N-Desmethyltramadol	C15 H23 N O2	227.18795	10.091	228.1953	Invalid mass	No results	No results	13193112.552103631	2126408.5060032634	828246.0232773044	692951.5164077117	875398.575471766	775322.3056334466	606004.3954674219	923438.0193472338	816621.783419711	549794.335133401	516392.51702855725	2336920.2165496605	3.21636608483224	1.6854316225349049	0.286568346630242	0.694444444444444	0.619240661164174
Com_8620_pos	ERH	C17 H28 N8 O6	440.21947	2.747	441.22675	Invalid mass	No results	No results	13192134.065231763	13222785.536851922	9978043.350878948	11728095.056247327	16481422.811869398	16016235.329947833	14620202.340448344	13639816.339852145	10901517.724327067	11157515.695341451	6809003.2263199305	7422636.596625552	1.24892102236953	0.3206822485724847	0.135920576546065	0.722222222222222	0.791134836831101
Com_8659_pos	Docosapentaenoic acid	C22 H34 O2	330.25492	10.094	331.2623	Full match	Full match	Full match	13126573.135182751	1012619.8408476223	778767.6786879317	658559.8442592544	1215190.280688507	1097442.480204411	3584602.0065752384	1927902.1582165665	4418631.896417993	3328626.9958872134	9198165.018204752	4952430.502602304	0.652642073580579	-0.6156360988926555	0.0747668067440298	0.833333333333333	0.979022942444
Com_869_pos	N-[2-chloro-6-(trifluoromethoxy)phenyl]-2,2-dimethylpropanamide	C12 H13 Cl F3 N O2	295.05779	1.291	296.06512	Full match	No results	No results	50779016.27745	64921338.92782851	77035240.1678208	50593163.05039526	54018187.7554226	58103024.33853201	174926291.6638061	135792350.7960229	172676337.557971	137694732.70028985	156707059.39158952	91617602.79780394	0.408838386822478	-1.290397434134236	4.2141715370549e-05	1	1.5527510428909
Com_87_pos	D-Sphingosine	C18 H37 N O2	264.24453	7.189	265.25201	Invalid mass	No results	No results	1276575153.8205988	108924912.8679012	117562679.67212749	106873053.38143161	158695576.02130336	143607569.8738097	132712805.92497867	132416754.31361146	114689027.82806334	100512444.55415362	228319593.7635815	85364713.39519346	2.40831486475816	1.2680240233804738	0.388356354435125	0.638888888888889	0.629523278365736
Com_8767_pos	Lysops 22:5	C28 H46 N O9 P	571.28976	5.289	572.29755	No results	No results	Full match	10542462.602212569	11946323.289719354	11594686.273070857	12845947.411209151	11408155.837790705	17159040.430600572	18312385.79440472	10189615.41208218	17543544.064879794	17162571.127338618	15850690.005338773	15341191.845162746	0.799752301322079	-0.3223748561226259	0.0804009241101252	0.777777777777778	0.895679402372411
Com_8787_pos	5-Hydroxytryptophan	C11 H12 N2 O3	220.08444	3.946	221.09172	No results	No results	Full match	9056336.705098812	14692707.641178561	15865376.650376923	14305314.325465672	13741982.911570968	13508192.047002843	6567516.830763884	8343185.73190881	8449722.164715154	11635104.531985806	7252734.906293629	8410046.66796601	1.6023019509526	0.6801460466811586	0.00187467604103174	0.972222222222222	1.3974814545671
Com_880_pos	APK	C14 H26 N4 O4	314.19456	2.078	315.20142	Full match	No results	No results	105418225.75762637	129179071.91307619	119147034.73836498	126910596.51328503	119573487.78681491	134649624.80854985	137929767.5206777	162905260.3440181	124980005.64846362	149385898.15819216	119595686.49502403	132734810.82212564	0.888036412606061	-0.17130926154489615	0.0767271110508662	0.805555555555556	0.882666955978516
Com_8851_pos	PC (22:6e/15:1)	C45 H78 N O7 P	775.54479	9.78	776.55206	No results	Invalid mass	No results	4564969.447165204	3562402.162273884	13122656.352761082	5685933.646863341	6382768.2763144905	17938061.96956172	3796802.7789029963	6198962.344963857	4297318.454888936	4328363.7779974	6707447.520526481	2098814.6680447096	1.86879592589522	0.9021090341587095	0.12632341066579	0.722222222222222	0.790334625700156
Com_8859_pos	2,6-Dihydroxypurine	C5 H4 N4 O2	152.03326	3.337	153.04039	No results	No results	Full match	7605861.15634986	14557813.099045832	11737639.090903172	13329534.785989823	13606271.817133106	12069975.435545659	5693724.842306217	13005139.866598114	13471231.621300098	10534377.367148053	14832884.494764747	14824598.143002499	1.00753350347969	0.010827813443412541	0.849592839027598	0.555555555555556	0.645225163735912
Com_8903_pos	MNK	C15 H29 N5 O5 S	373.18536	5.164	374.19263	Invalid mass	No results	No results	12712401.706001498	8722898.880530154	15641251.189843776	14686964.617428226	12686883.43761471	10292565.172448492	6370998.059291646	7932249.889209296	9234030.370183317	7233308.216029794	3325876.3370327023	9731002.91316451	1.70539098406185	0.77010253461702	0.0147143283197759	0.944444444444444	1.16268435850389
Com_8915_pos	PC (18:1e/13:0)	C39 H78 N O7 P	703.5491	10.527	704.55682	No results	Full match	No results	12691475.107716583	284198.2138146868	764827.1008001025	2534352.9396754727	12598052.586944401	6065960.047809541	238064.89753952975	218079.05744023627	2488577.6911301077	4708965.583367514	252383.05771419665	203042.04067031518	4.30859317076115	2.1072168816382923	0.0879434089675527	0.861111111111111	0.857079069843433
Com_8960_pos	HRH	C18 H28 N10 O4	448.23221	5.159	449.23935	Invalid mass	No results	No results	9788584.5711209	10305088.705988776	4986990.194706765	7503257.979063047	9364366.62717472	6984072.67917619	7782449.58577964	8788709.784555096	17080994.529499855	9107274.152976599	7796374.105853971	11900211.786489068	0.783469159594468	-0.3520516091822619	0.198352574461594	0.666666666666667	0.661691827899014
Com_898_pos	(2E)-4-Hydroxy-3,7-dimethyl-2,6-octadien-1-yl beta-D-glucopyranoside	C16 H28 O7	349.21158	4.741	350.21896	Invalid mass	No results	No results	64092356.122068755	106668878.70178656	109372011.1832173	118168315.37529273	130275537.72006579	154210419.13997757	135050604.22215012	128207947.15272607	152834763.71976936	180669676.3150056	103709986.20546113	114326861.9306681	0.837981900712006	-0.25500901090906014	0.218741502008896	0.666666666666667	0.700796000002681
Com_899_pos	SM (d14:0/20:0)	C39 H81 N2 O6 P	704.58212	11.294	705.58929	No results	Full match	No results	35560910.56197542	48310876.77664129	159158783.15288582	11356373.195475718	15075438.395164112	16963036.344519068	18190908.0340811	36947981.364275865	2427525.7435452444	5019379.242460261	4094188.9266872485	5010124.538475245	3.99532692889594	1.998313560574771	0.035279164410717	0.805555555555556	1.05088190900578
Com_8998_pos	4-Pyridoxic acid	C8 H9 N O4	183.05289	2.473	184.06032	No results	No results	Full match	7295557.901122139	8155443.721996251	11914612.656079149	9644116.414076976	11208169.477081632	11877744.250066351	14711722.372622062	12005357.889962738	11949885.36892465	11897386.140150366	9287784.499173304	17180981.324027818	0.780127382828806	-0.3582183817191273	0.0675597799448088	0.861111111111111	0.901942694970715
Com_902_pos	trans-4-Phenyl-4-piperidinocyclohexanol	C17 H25 N O	259.18913	4.859	260.19632	Invalid mass	No results	No results	109194455.36366858	135239404.34442675	118042414.97963506	142778393.6346336	119613442.26493436	131376334.02346204	128138212.8227713	114491461.10488889	104298060.2295245	125399550.30406472	114732725.7019645	129274727.12756054	1.05571376793889	0.07821873474342259	0.343743553201045	0.694444444444444	0.655292247156255
Com_9028_pos	TPH	C15 H23 N5 O5	353.16926	1.887	354.17749	Full match	No results	No results	9483709.091322377	11437654.92311705	9373680.610024588	11907384.149189508	10720059.411672004	12861457.43850598	10891744.28351498	8763011.160203505	12557754.501383953	14608530.77599229	14870011.573959267	15987761.271037217	0.846871142899997	-0.23978562431633202	0.190586676801535	0.722222222222222	0.884224551297692
Com_9051_pos	IQH	C17 H28 N6 O5	198.10583	3.617	199.11313	Invalid mass	No results	No results	8353182.208894104	11711075.098122181	11327378.351870826	14470684.938885005	14403193.638504587	13488256.659132162	12872722.179869013	9280266.777247405	14521333.61205632	14289387.07337901	6033099.142759118	4897966.996641066	1.19159929030577	0.25289916945817803	0.285119332900616	0.611111111111111	0.569502970434109
Com_9063_pos	Phenylacetylglycine	C10 H11 N O3	193.07433	3.612	194.08122	No results	No results	Full match	11576171.819083553	10931144.863702288	11551997.989985095	10935409.890797107	12855962.984728917	14526602.677303195	14019229.262280688	16076839.467486313	12381517.050859492	14971324.591738854	9126746.101825852	9896670.130859625	0.946450741578716	-0.07940067266612294	0.717811498292488	0.583333333333333	0.372808743905302
Com_9089_pos	Cer-NS (d18:1/18:1)	C36 H69 N O3	563.52673	9.323	564.53394	No results	Full match	No results	12376060.830455728	663908.6405075395	1052184.4935914744	508783.1668204023	1062372.121815689	1050915.178530727	445755.9387886404	509287.9348067479	411837.68337363703	411362.26985776663	403348.0709453726	411853.7720862478	6.44479451641415	2.688134360933521	0.0637619986883791	0.972222222222222	1.03838351781902
Com_9099_pos	Solanine	C45 H73 N O15	867.48481	5.319	868.49231	No results	Invalid mass	No results	4720668.009382507	2547493.588064339	2835819.272546803	2801200.6392184026	2543473.939426051	3575557.8231158843	6692469.632466826	7743997.052648678	7510022.99949573	6883094.699077614	16142716.244117068	8191057.227618431	0.357844463539898	-1.4825954359965041	0.0001807559329373	1	1.47927830838214
Com_91_pos	N1-[4-hydroxy-6-(methoxymethyl)pyrimidin-2-yl]acetamide	C8 H11 N3 O3	197.07955	1.456	198.08698	Full match	Full match	Full match	1139775042.0738833	1416847791.9107068	1456883295.8421752	1282482724.991795	1386838322.6911345	1511209910.442758	1231825636.9784017	1147993758.469532	1064658582.3282297	1040642688.7729664	987299246.2203971	1004419053.5474824	1.26512904374584	0.33928454798449137	0.00166843526359213	0.944444444444444	1.34313037729856
Com_9114_pos	PC (16:0e/17:0)	C41 H84 N O7 P	733.5985	11.767	734.60577	No results	Full match	No results	2108058.816355611	3172651.764780716	2844825.698451963	2806991.668132215	15873536.117129665	1577637.7929705349	1693165.2978009172	2166002.7990595168	1844385.673131098	8114517.233085633	581057.3224262887	1222873.6651771273	1.81690553328269	0.8614834112024524	0.25048239967425	0.75	0.601649387701761
Com_9133_pos	SM (d20:1/15:0)	C40 H81 N2 O6 P	1433.16733	11.526	717.59094	No results	Invalid mass	No results	3452679.2469087834	3829807.301652272	15856672.59275255	793340.0024187333	1924039.560744984	1924772.5784200546	2160694.498941259	5239870.716472375	1014903.3868986148	2689204.7008411665	2154076.5984447915	1606980.7829399158	1.86881572607747	0.9021243196551177	0.548821797491414	0.555555555555556	0.463355101140124
Com_951_pos	6��-Naltrexol	C20 H25 N O4	343.1737	3.75	344.18121	Invalid mass	No results	No results	93053301.866811	122370154.87945536	95872227.54091236	95421352.99669959	112707888.32846518	105346262.7570451	104190635.32998964	99095133.45192799	159984841.8653831	159674397.86562383	106769751.26334147	92628076.4952334	0.864923353561939	-0.2093558029882171	0.292789614542038	0.611111111111111	0.575437308152715
Com_953_pos	VMK	C16 H32 N4 O4 S	358.20423	5.047	359.21152	Invalid mass	No results	No results	79173136.39308618	83683074.08498839	82213531.01647551	89583859.51068702	82442571.74106483	86202112.87371011	84106808.8119647	87490652.59418562	109342561.80310366	122674997.11105563	116878909.87589823	3325336.9566904074	0.960824309414154	-0.05765544235798697	0.551882052810581	0.75	0.391746820411099
Com_956_pos	(6E)-7-(2H-1,3-benzodioxol-5-yl)-1-(piperidin-1-yl)hept-6-en-1-one	C19 H25 N O3	630.35798	3.957	316.18634	Invalid mass	No results	No results	88438051.27907215	105387024.30971776	64623506.42466933	77594296.59878424	112665595.63840456	92805700.07051077	73174627.29297738	93578792.39411747	158916121.69833308	142670446.35357183	123672613.60504061	140227758.65913436	0.739530629421754	-0.43531819367557845	0.0850356193073036	0.805555555555556	0.921688092289078
Com_9589_pos	KQH	C17 H29 N7 O5	786.42093	2.244	394.2175	Invalid mass	No results	No results	6457390.462075115	7756382.912423136	5381249.578515983	7349899.429606477	6516104.611353532	7840992.088745733	9453901.810150761	9739321.846149845	14338347.629342798	14070423.989548832	15124315.243206106	15832912.516277906	0.525743731763859	-0.9275683505144342	0.000368786117731866	1	1.45379018322165
Com_9615_pos	6-phospho-D-glucono-1,5-lactone	C6 H11 O9 P	258.01338	1.489	259.02066	No results	No results	Full match	6051254.12637064	8459223.737287955	6328133.293529262	5296848.038601221	7463354.334121788	7523519.0070306705	10578230.059820542	8925694.77322558	15651807.57422375	13627116.958110334	10186044.215745186	10326807.732050914	0.593432662598977	-0.7528437597902169	0.00100064229684845	1	1.36833967233388
Com_9616_pos	IDP	C10 H13 N4 O15 P3	521.95691	5.47	522.96509	No results	No results	Full match	9575466.384612592	11933615.46983847	5436326.493037293	13433583.15667474	8287600.6623369595	10968664.235086573	9984113.772410179	8385465.976980467	12524620.0062602	7111858.530927053	12506896.852763308	6424583.178977222	1.04738030766603	0.06678538530601562	0.827239915745905	0.527777777777778	0.162775355387341
Com_978_pos	Spermine	C10 H26 N4	202.21538	1.27	203.22289	Full match	Full match	Full match	81339365.59997256	80826420.52350068	95899995.48758209	51671630.424951695	148231143.70443875	148005318.3886232	90850513.08821578	118097482.0822698	45654727.25013208	90458239.18733042	35547268.071431994	58925734.94251818	1.37867360182358	0.4632809421546036	0.205056890243736	0.694444444444444	0.660847395108057
Com_9997_pos	IKK	C18 H37 N5 O4	193.64211	1.748	194.64938	Invalid mass	No results	No results	6802785.130620626	9642152.00975849	8989058.46066749	12777390.684794664	12659905.996458955	13300736.861240994	13620060.462729808	13409942.84231694	8760105.953461321	13589579.382097123	9150010.003328064	11972435.997800464	0.910213988124478	-0.1357223371433915	0.459744137750091	0.666666666666667	0.44318994786361
