# Supplementary material for: Comparative multiomics analysis of cell physiological state after culture in a basket bioreactor
Source: Sci Rep. 2022 Nov 23;12:20161. doi: 10.1038/s41598-022-24687-4 (PMC9686226; doi:10.1038/s41598-022-24687-4)
Supplement: Supplementary file 1 — Supplementary Information 1. [file 41598_2022_24687_MOESM1_ESM.zip › raw data/Metabolomics raw data/3.MetDiffScreening/EG.vs.CG/EG.vs.CG_pos_diff.anno.xls]

ID	Name	Other_name(Kegg_name)	Formula	Molecular Weight	RT [min]	Kegg_ID	KEGG_pathway	HMDB_ID	Lipidmaps_ID	SuperClass(HMDB)	Class(HMDB)	SubClass(HMDB)	CATEGORY(Lipidmaps)	MAIN_CLASS(Lipidmaps)	SUB_CLASS(Lipidmaps)	mzCloud_Results	mzVault_Results	MassList_Results	m/z	pos_ME1_1	pos_ME1_2	pos_ME1_3	pos_ME1_4	pos_ME1_5	pos_ME1_6	pos_MC2_1	pos_MC2_2	pos_MC2_3	pos_MC2_4	pos_MC2_5	pos_MC2_6	FC	log2FC	Pvalue	ROC	VIP	Up.Down
Com_5547_pos	2-{[2-oxo-2-(3-pyridylamino)ethyl]thio}acetic acid	--	C9 H10 N2 O3 S	226.04228	1.31	--	--	--	--	--	--	--	--	--	--	Full match	No results	No results	227.04951	8214938.877339417	10349803.393824534	8784856.32583896	9265854.287859857	8396620.560313031	10659494.346518843	27744278.504797492	27980133.63578679	21950662.698159732	26584976.475249704	22996975.819317333	24220218.15253816	0.367524295062523	-1.444088472944623	1.48067394593e-08	1	1.63856889930612	down
Com_389_pos	Choline	Choline; Bilineurine	C5 H13 N O	103.09982	1.321	cpd:C00114	map00260 Glycine, serine and threonine metabolism;map00564 Glycerophospholipid metabolism;map01100 Metabolic pathways;map02010 ABC transporters;map04725 Cholinergic synapse;map04976 Bile secretion;map05231 Choline metabolism in cancer	HMDB0000097	--	Organic nitrogen compounds	Organonitrogen compounds	Quaternary ammonium salts	--	--	--	Full match	Full match	No results	104.10721	175060643.21685287	160767285.35973957	171999241.70892113	166547145.35254532	172942552.6691187	202588741.57076496	337319153.19507486	332418480.86167234	276856952.9008852	319778915.2334364	301508713.2431948	308817945.64996415	0.5594423827786	-0.8379385398428507	1.24253347878418e-07	1	1.62857682459861	down
Com_45_pos	Creatine	Creatine; alpha-Methylguanidino acetic acid; Methylglycocyamine	C4 H9 N3 O2	131.06918	1.386	cpd:C00300	map00260 Glycine, serine and threonine metabolism;map00330 Arginine and proline metabolism;map01100 Metabolic pathways	HMDB0000064	--	Organic acids and derivatives	Carboxylic acids and derivatives	Amino acids, peptides, and analogues	--	--	--	Full match	Full match	Full match	132.07637	509334561.96254534	691436996.315751	664394099.7760761	554015365.6389349	585772678.1876427	730711591.7003623	2782081944.1335855	2609840461.673724	2600673351.556525	2380469968.3329287	2571650180.113297	2582948887.3316464	0.24058126855181	-2.0554037749810563	2.45077533051349e-07	1	1.6504846194895	down
Com_629_pos	L-Cystathionine	L-Cystathionine	C7 H14 N2 O4 S	222.06701	2.287	cpd:C02291	map00260 Glycine, serine and threonine metabolism;map00270 Cysteine and methionine metabolism;map01100 Metabolic pathways;map01230 Biosynthesis of amino acids	HMDB0000099	--	Organic acids and derivatives	Carboxylic acids and derivatives	Amino acids, peptides, and analogues	--	--	--	No results	No results	Full match	223.07426	36068076.674403176	56896758.39234353	44666263.5531766	52949855.98028354	56515841.55307663	56423613.309617266	186961529.61211413	156986574.8309896	229475339.86561748	173203367.11014917	187693068.15253496	129612310.68287316	0.28528172400758	-1.8095407683258706	4.31609298943176e-07	1	1.60098422194471	down
Com_2644_pos	Wampetin	--	C21 H18 O6	366.11272	1.357	--	--	HMDB0030080	--	Phenylpropanoids and polyketides	Coumarins and derivatives	Furanocoumarins	--	--	--	Invalid mass	No results	No results	367.11978	23509277.009501792	30174600.270942334	29839882.137339942	26214348.867569763	28228836.958138432	30567034.49487046	65811686.80906987	55371047.60316948	56322335.62185932	52100503.37498212	49031143.75534407	62911334.53324572	0.493441490591621	-1.0190490664115888	4.89557163587703e-07	1	1.60425887501623	down
Com_1198_pos	O-Acetyl-L-carnitine	O-Acetylcarnitine; O-Acetyl-L-carnitine	C9 H17 N O4	203.11535	1.699	cpd:C02571	map04931 Insulin resistance	HMDB0240773	--	Lipids and lipid-like molecules	Fatty Acyls	Fatty acid esters	--	--	--	No results	No results	Full match	204.12263	18410334.90545138	18965040.545520816	19519766.5243032	17182929.83348246	18621826.411855265	19306939.47411973	105813650.32327287	104845761.82362315	77865360.00961837	107828096.40072243	102549984.04014237	131439765.76204652	0.177691995483742	-2.492549401343	5.33843686420884e-07	1	1.65280700457796	down
Com_1509_pos	2-Methylpentanedioic acid	--	C6 H10 O4	146.05752	1.406	--	--	HMDB0000422	--	Lipids and lipid-like molecules	Fatty Acyls	Fatty acids and conjugates	--	--	--	No results	No results	Full match	147.06461	23712329.491752587	30595810.560782187	32642585.06183732	27255350.922349796	25982993.62874378	29347664.498177357	101497801.00361738	99853925.52472371	87309749.26724616	65001019.85767031	73436621.12346223	97542793.3236236	0.323147523862929	-1.6297351579654897	8.96611978630226e-07	1	1.62284386408165	down
Com_10147_pos	Prolylleucine	--	C11 H20 N2 O3	228.14684	1.626	--	--	HMDB0253028	--	Organic acids and derivatives	Carboxylic acids and derivatives	Amino acids, peptides, and analogues	--	--	--	Full match	No results	Full match	229.15422	2906117.5341647156	3449735.4549603323	2059840.523044883	3454446.960731955	3731131.0091091734	4089309.0649291584	11642614.65277935	13894804.130009359	8879253.492245452	12321396.880413577	9637562.890103806	14801002.57610094	0.276643882527008	-1.8538980733134898	2.11348387104425e-06	1	1.58290520071488	down
Com_572_pos	Uridine 5'-monophosphate	UMP; Uridylic acid; Uridine monophosphate; Uridine 5'-monophosphate; 5'Uridylic acid	C9 H13 N2 O9 P	324.03484	1.469	cpd:C00105	map00240 Pyrimidine metabolism;map01100 Metabolic pathways	HMDB0000288	--	Nucleosides, nucleotides, and analogues	Pyrimidine nucleotides	Pyrimidine ribonucleotides	--	--	--	No results	Full match	Full match	325.04248	161389073.45969027	211364222.97215772	211964145.1669948	193523397.01322562	226276340.61775422	246484339.6077072	56766888.22198852	35581853.604465455	62865608.82498751	56402666.40533129	71469186.25561215	73438576.41588025	3.50887677370144	1.8110092834221982	7.76130186226432e-06	1	1.63029131604628	up
Com_18053_pos	N-lactoyl-phenylalanine	--	C12 H15 N O4	237.09962	2.201	--	--	HMDB0062175	--	Organic acids and derivatives	Carboxylic acids and derivatives	Amino acids, peptides, and analogues	--	--	--	No results	No results	Full match	238.10681	3196572.4355102214	3814154.9132232633	2879563.066833872	3589889.242147019	3056921.1508123605	3753286.3089239243	5581030.215158201	5224980.076619824	5553900.007245534	6543057.522705314	5421383.23974577	5768043.690373354	0.595158752124645	-0.7486535519214228	9.50620078489489e-06	1	1.56491641066726	down
Com_1683_pos	S-Adenosylmethionine	S-Adenosyl-L-methionine; S-Adenosylmethionine; AdoMet; SAM	C15 H22 N6 O5 S	398.13596	1.336	cpd:C00019	map00261 Monobactam biosynthesis;map00270 Cysteine and methionine metabolism;map00330 Arginine and proline metabolism;map01100 Metabolic pathways;map01230 Biosynthesis of amino acids;map04122 Sulfur relay system	HMDB0001185	--	Nucleosides, nucleotides, and analogues	5'-deoxyribonucleosides	5'-deoxy-5'-thionucleosides	--	--	--	Full match	Full match	Full match	399.14355	31339787.100461584	46509281.101599075	47113461.629514605	32773754.512627117	32949644.17935184	39149536.02687769	79584944.02263792	79386453.08957033	89161258.81554474	69471476.36065957	90676750.7321446	91411886.58726132	0.459953552521517	-1.1204399140006838	1.62033019440632e-05	1	1.5678184050964	down
Com_2706_pos	Creatinine	Creatinine; 1-Methylglycocyamidine	C4 H7 N3 O	113.05877	1.371	cpd:C00791	map00330 Arginine and proline metabolism;map01100 Metabolic pathways	HMDB0000562	--	Organic acids and derivatives	Carboxylic acids and derivatives	Amino acids, peptides, and analogues	--	--	--	Full match	Full match	Full match	136.04782	10172263.849209644	11767226.89599773	10126847.366980111	9401957.918595072	11472832.22495399	22382928.401575398	33236282.239996597	38833180.35420162	46880685.894399196	38659026.00186971	52722990.779568896	61230529.45621336	0.277372621940001	-1.8501027013882827	1.76338917573979e-05	1	1.54355968453361	down
Com_1804_pos	Dulcitol	Galactitol; Dulcitol; Dulcose	C6 H14 O6	182.07864	1.381	cpd:C01697	map00052 Galactose metabolism;map01100 Metabolic pathways	HMDB0011632	--	Organic oxygen compounds	Organooxygen compounds	Carbohydrates and carbohydrate conjugates	--	--	--	No results	No results	Full match	183.08588	20216812.533546302	18213421.95134286	21485831.43235211	20143994.66980396	23163947.321104504	17478668.19435167	93595822.35791679	55955139.471986674	82178856.5833057	55292885.27193495	51095962.08967152	57092368.09242231	0.305413224224526	-1.711165563498857	2.05545066186424e-05	1	1.61564864692898	down
Com_5741_pos	DL-Norvaline	--	C5 H11 N O2	117.07897	1.352	--	--	HMDB0251527	--	Organic acids and derivatives	Carboxylic acids and derivatives	Amino acids, peptides, and analogues	--	--	--	No results	No results	Full match	118.08624	9461516.458622277	7324192.931372993	10809553.3792227	10220514.605757924	11517993.23388854	11896297.419222977	29947982.147921015	16317442.590819508	24075588.847815353	20765547.715936825	20496090.50280246	22788902.012916207	0.455609495451716	-1.1341302800223112	3.38009801407461e-05	1	1.52473510560172	down
Com_869_pos	N-[2-chloro-6-(trifluoromethoxy)phenyl]-2,2-dimethylpropanamide	--	C12 H13 Cl F3 N O2	295.05779	1.291	--	--	--	--	--	--	--	--	--	--	Full match	No results	No results	296.06512	50779016.27745	64921338.92782851	77035240.1678208	50593163.05039526	54018187.7554226	58103024.33853201	174926291.6638061	135792350.7960229	172676337.557971	137694732.70028985	156707059.39158952	91617602.79780394	0.408838386822478	-1.290397434134236	4.2141715370549e-05	1	1.5527510428909	down
Com_2496_pos	Glu-Thr	--	C9 H16 N2 O6	248.10023	1.453	--	--	HMDB0028829	--	Organic acids and derivatives	Carboxylic acids and derivatives	Amino acids, peptides, and analogues	--	--	--	No results	Full match	No results	249.10764	22593733.819230914	28315654.24338073	24316652.934555665	29347191.704789575	21337988.806176547	26835283.284957603	49785773.259537235	36881108.80597917	60255604.93359466	59561228.41686599	63383703.38536618	59324657.923243634	0.464004195705123	-1.1077902440698455	4.3264064347832e-05	1	1.53065475918083	down
Com_197_pos	Nicotinamide adenine dinucleotide (NAD+)	--	C21 H27 N7 O14 P2	663.1074	1.611	--	--	--	--	--	--	--	--	--	--	Full match	Full match	Full match	664.11462	320360884.2295975	446708390.2233683	380112349.0251866	403198584.76027244	508147950.23909813	454990495.93725646	899431553.0330657	801760016.8356642	747025938.8686728	745280258.7329786	662614359.3437918	669095729.3472924	0.555448221233065	-0.8482756647346992	4.35043071118826e-05	1	1.52804240942872	down
Com_18493_pos	Veratramine	Veratramine	C27 H39 N O2	409.29329	6.624	cpd:C10829	--	HMDB0259781	--	Benzenoids	Fluorenes	-	--	--	--	Invalid mass	No results	No results	410.30054	4255543.469193235	1559405.2540203033	1690642.8267571575	2288086.164536158	1683715.8164505153	1449568.2145675116	409979.6977226809	353138.66991329857	505139.1131816093	390854.7721665731	341200.82107481174	567733.7256046087	5.03377187176586	2.331639835702361	4.77616644663857e-05	1	1.55218844930246	up
Com_6587_pos	Pro-Leu	--	C11 H20 N2 O3	228.1468	1.88	--	--	HMDB0253028	--	Organic acids and derivatives	Carboxylic acids and derivatives	Amino acids, peptides, and analogues	--	--	--	No results	No results	Full match	229.15408	7756933.951744501	11972240.144535959	11735234.106794994	11424689.893552206	11074709.580594616	11308000.567504238	16855112.18138098	21274070.361557283	16796364.5152975	24747735.07733243	21155821.00104457	24661288.849363767	0.520133909949222	-0.9430449978860934	5.3625311015373e-05	1	1.49721687845783	down
Com_3725_pos	1-Methyladenosine	1-Methyladenosine	C11 H15 N5 O4	281.11168	1.77	cpd:C02494	--	HMDB0003331	--	Nucleosides, nucleotides, and analogues	Purine nucleosides	-	--	--	--	Full match	Full match	Full match	282.11905	13364695.980224254	18455433.257175162	16971990.70636488	16988083.65100709	16039186.60505856	19309095.312675077	27139372.50424438	29224271.280761037	29727153.87506056	29401935.512439877	37860029.2913574	44975895.233647816	0.5099035443821	-0.9717037285923814	8.09353759835853e-05	1	1.50753910413538	down
Com_2321_pos	D-Ala-D-Ala	D-Alanyl-D-alanine; D-Ala-D-Ala	C6 H12 N2 O3	160.08432	1.659	cpd:C00993	map01100 Metabolic pathways	HMDB0244385	--	Organic acids and derivatives	Carboxylic acids and derivatives	Amino acids, peptides, and analogues	--	--	--	No results	No results	Full match	161.09174	16540556.515706135	28896607.44864747	22378807.320364565	34065965.184517026	23781034.31975259	25260753.055901773	45069432.0386262	64169195.77121911	51886537.6673886	51218256.01934849	67815546.90910652	55047566.52513319	0.450240995080947	-1.1512306726857955	0.000101147014205704	1	1.50379570223073	down
Com_68_pos	Proline	Proline	C5 H9 N O2	115.06326	1.414	cpd:C16435	--	HMDB0003411	--	Organic acids and derivatives	Carboxylic acids and derivatives	Amino acids, peptides, and analogues	--	--	--	Full match	Full match	Full match	116.0704	813660231.8487341	809792837.3311257	714579838.7493248	692972917.2009612	731526033.8377614	771238347.0183469	1318686627.9543633	1267218488.054733	1560892259.2152722	1517122131.673423	1779993211.2367957	2144411865.530595	0.472842796092871	-1.0805674779065864	0.000109030850738652	1	1.5560888917121	down
Com_470_pos	DLK	--	C16 H30 N4 O6	374.21549	2.731	--	--	--	--	--	--	--	--	--	--	Full match	No results	No results	375.22281	132911287.24224047	150546399.92513272	114140725.44721746	132299145.65436538	182263146.38344574	145504203.24333477	187239652.1950981	232092246.86916	281505897.02361274	293648348.772735	296040854.63998014	292024668.82772285	0.541950651634464	-0.8837666047169229	0.000122628895900005	1	1.47213826670249	down
Com_13777_pos	ACar 18:2	--	C25 H46 N O4	423.33395	7.422	--	--	--	--	--	--	--	--	--	--	No results	Invalid mass	No results	424.34122	1903373.808234171	282756.2435838121	344608.21013153845	287425.6665504584	370020.76686330355	360839.9505612801	4011586.799957141	2098353.842956304	6348565.497508694	4402402.510409809	4800491.2621377995	7610979.408909453	0.12124141351475	-3.0440455176357193	0.000130434599788408	1	1.52338671937363	down
Com_3077_pos	L-Fucose	6-Deoxy-L-galactose; L-Fucose	C6 H12 O5	164.0681	1.386	cpd:C01019	map00051 Fructose and mannose metabolism;map00520 Amino sugar and nucleotide sugar metabolism;map01100 Metabolic pathways	HMDB0000174	--	Organic oxygen compounds	Organooxygen compounds	Carbohydrates and carbohydrate conjugates	--	--	--	No results	No results	Full match	165.07535	9065700.224162087	11657214.702889409	12682632.611493807	10166724.678288888	12708931.313585386	11073840.290140027	56356971.54748449	30453050.2697259	51698875.67401605	28949150.42379183	25096262.412227344	30557229.684129667	0.301889556305001	-1.727907246375006	0.000149398959321976	1	1.55871636026481	down
Com_827_pos	3'-Adenosine monophosphate (3'-AMP)	--	C10 H14 N5 O7 P	347.06186	3.105	--	--	--	--	--	--	--	--	--	--	Full match	Full match	Full match	348.06888	18252484.59836667	16173424.486162644	7612243.984035533	22424842.525280546	10393414.040556626	10295077.902968438	48581686.01857411	36440811.86775972	96749051.60803293	72648504.32004525	97055675.41250929	183641510.7636041	0.159126787877135	-2.6517513711960095	0.000161378370240638	1	1.47124342033376	down
Com_3175_pos	N-Acetyl-L-carnosine	--	C11 H16 N4 O4	268.11611	1.733	--	--	--	--	--	--	--	--	--	--	Full match	Full match	No results	286.14987	15861114.640082024	19776455.65736642	16204877.838305095	17592663.717327803	18850844.690992367	26038786.448195767	25528661.616172627	31472475.718903862	39270196.93678757	43949408.69944684	37131034.18085657	37448907.91281049	0.53223639839736	-0.9098609186276656	0.000162289650604521	0.972222222222222	1.45971636414977	down
Com_11_pos	2-Amino-1,3-octadecanediol	--	C18 H39 N O2	301.29712	7.322	--	--	HMDB0242634	--	Organic nitrogen compounds	Organonitrogen compounds	Amines	--	--	--	Full match	Full match	Full match	302.30435	6072807409.564105	614049391.5257192	616691278.7422888	589639568.1410426	916814201.9322855	813702974.221887	41464949.09674904	44911644.77228185	37563200.006949745	33467379.658744454	78721726.51095916	35605893.2984759	35.4157990064181	5.146321185801187	0.000165683924554598	1	1.54078256737787	up
Com_27527_pos	16,16-Dimethyl prostaglandin A2	--	C22 H34 O4	384.22657	7.659	--	--	--	--	--	--	--	--	--	--	Invalid mass	No results	No results	385.2337	213360.3146551349	198220.88308505577	208786.1004414635	196857.472955749	218602.74786014986	241937.61930974797	828676.4907900753	629296.593417544	1034475.7096833391	1169920.1386122352	655266.3849279315	1782719.711021657	0.209457504087492	-2.2552705233309136	0.000176838087314435	1	1.56602860633864	down
Com_9099_pos	Solanine	Solanine; alpha-Solanin	C45 H73 N O15	867.48481	5.319	cpd:C10820	--	HMDB0034202	--	Phenylpropanoids and polyketides	Depsides and depsidones	-	--	--	--	No results	Invalid mass	No results	868.49231	4720668.009382507	2547493.588064339	2835819.272546803	2801200.6392184026	2543473.939426051	3575557.8231158843	6692469.632466826	7743997.052648678	7510022.99949573	6883094.699077614	16142716.244117068	8191057.227618431	0.357844463539898	-1.4825954359965041	0.0001807559329373	1	1.47927830838214	down
Com_21749_pos	4-(3-methoxy-5,6-dihydrobenzo[c]acridin-7-yl)morpholine	--	C22 H22 N2 O2	324.18765	1.223	--	--	--	--	--	--	--	--	--	--	Invalid mass	No results	No results	325.19464	2561411.768005987	2882548.9337157994	3817396.6647519865	2987746.9085820084	2065879.2516547146	1805856.402218081	1217095.6398978634	625199.0662906556	1542134.175199648	815409.8322744616	801737.4675203214	1015083.6954382973	2.67936700087848	1.4218922049519098	0.000195575533590951	1	1.45978475393129	up
Com_1480_pos	Cytidine	Cytidine	C9 H13 N3 O5	486.16988	1.519	cpd:C00475	map00240 Pyrimidine metabolism;map01100 Metabolic pathways	HMDB0000089	--	Nucleosides, nucleotides, and analogues	Pyrimidine nucleosides	-	--	--	--	Invalid mass	Invalid mass	No results	487.17731	78469428.38472459	89911657.73751378	68416021.81917433	62309360.70109893	84144500.72589804	74325876.46210736	1686033.1426348328	3615201.120980564	3412162.562789252	7212891.019537649	7736348.180035861	13159263.37322693	12.4267583502332	3.635378098279013	0.000208660094477711	1	1.60544005577316	up
Com_7_pos	L-(-)-Methionine	--	C5 H11 N O2 S	149.0507	1.926	--	--	HMDB0000696	--	Organic acids and derivatives	Carboxylic acids and derivatives	Amino acids, peptides, and analogues	--	--	--	Full match	Full match	Full match	150.05785	5350836917.854694	5444989852.25497	4836087439.901483	4910375143.728754	5378298344.38488	5656677839.785377	6560212370.751963	7205343985.757114	8388642089.863663	8869783433.409998	9215003916.967014	9404643567.381609	0.636078907653868	-0.652722347271536	0.00027044045719156	1	1.50462335846723	down
Com_342_pos	L-Glutamic acid	L-Glutamate; L-Glutamic acid; L-Glutaminic acid; Glutamate	C5 H9 N O4	147.05275	1.357	cpd:C00025	map00220 Arginine biosynthesis;map00250 Alanine, aspartate and glutamate metabolism;map00330 Arginine and proline metabolism;map00340 Histidine metabolism;map00430 Taurine and hypotaurine metabolism;map00471 D-Glutamine and D-glutamate metabolism;map00480 Glutathione metabolism;map00524 Neomycin, kanamycin and gentamicin biosynthesis;map00630 Glyoxylate and dicarboxylate metabolism;map00650 Butan…	HMDB0000148	--	Organic acids and derivatives	Carboxylic acids and derivatives	Amino acids, peptides, and analogues	--	--	--	Full match	Full match	Full match	148.06012	162346186.87027788	189936091.0763189	212064292.75662136	172379878.86435822	172316098.52652776	181355840.37244192	362139227.270977	248728365.96307322	477633600.6411524	338136280.59104025	446495517.7458514	415795652.457051	0.47637937119886	-1.0698171537958965	0.000299676410769666	1	1.50656268120146	down
Com_8189_pos	gamma-Glutamylcysteine	gamma-L-Glutamyl-L-cysteine; L-gamma-Glutamylcysteine; 5-L-Glutamyl-L-cysteine; gamma-Glutamylcysteine	C8 H14 N2 O5 S	250.06146	1.767	cpd:C00669	map00480 Glutathione metabolism;map01100 Metabolic pathways;map04216 Ferroptosis	HMDB0001049	--	Organic acids and derivatives	Carboxylic acids and derivatives	Amino acids, peptides, and analogues	--	--	--	No results	No results	Full match	251.06874	1863891.5119408695	2347769.572374272	1961037.0480895878	1279024.8673797206	3010689.2117001396	2717022.8963938933	14207869.553450389	5429627.36483936	19046746.143422097	14000222.345895283	4934745.1376998685	12769219.023667222	0.187238658236633	-2.417049763126329	0.000322392842368882	1	1.47601976031559	down
Com_2550_pos	Ala-Gln	--	C8 H15 N3 O4	217.10572	1.363	--	--	HMDB0248109	--	Organic acids and derivatives	Carboxylic acids and derivatives	Amino acids, peptides, and analogues	--	--	--	No results	No results	Full match	218.11296	28784993.907517917	41006422.68047471	27260036.19270616	40546967.51616589	33281935.910183933	36881378.07934236	52799150.61388976	53366894.0254976	63340918.98575815	55583885.60886257	61936586.81940191	54639866.43473531	0.608081993135997	-0.7176622266211197	0.000327552388008776	1	1.48962528981625	down
Com_4741_pos	PPK	--	C16 H28 N4 O4	340.2106	3.977	--	--	--	--	--	--	--	--	--	--	Full match	No results	No results	341.21814	12855123.300401395	12849080.629359992	9880728.210583018	9695708.300508332	7734009.7693570675	14588597.966849115	19977684.104719352	19080491.387911987	23023989.120796792	23807191.86779246	18848499.023255106	35072848.25225495	0.483534138378188	-1.0483103447296909	0.000328106060446764	1	1.42529605858571	down
Com_5203_pos	2-(1-adamantyl)-1-morpholinoethan-1-one	--	C16 H25 N O2	263.18673	6.561	--	--	--	--	--	--	--	--	--	--	Invalid mass	No results	No results	264.19373	3873560.5761787193	3802074.7566585513	2691591.0582446954	1710679.776918781	1513962.038552609	1324580.896268649	8071729.606376567	5936917.618112342	12517482.54066859	10728305.55349065	11616559.454410361	31633576.552147083	0.185286982556129	-2.43216656733443	0.000330661698794741	1	1.43464812409222	down
Com_13007_pos	Isobutyryl carnitine	--	C11 H21 N O4	231.14691	4.896	--	--	--	--	--	--	--	--	--	--	No results	No results	Full match	232.15419	3896461.447857843	5922126.7930825325	5156980.165383703	6380547.867792887	4440222.207310102	4950844.582498026	8562753.703257822	8636639.88990587	8256469.459644654	11167764.397949561	9123817.05455075	6634058.502488808	0.586985506302636	-0.7686032137725819	0.00035546356961173	1	1.42291504673436	down
Com_11036_pos	3-Nitro-L-Tyrosine	--	C9 H10 N2 O5	226.05903	3.315	--	--	--	--	--	--	--	--	--	--	No results	No results	Full match	227.06543	1409931.4583286704	1359442.6818263703	635009.4386154918	2202913.878586302	1694175.2146843085	4413052.769664881	7186337.462103964	9568184.281184822	12247514.761143075	13230736.303479996	5361445.917181594	13240214.198464409	0.192564060824337	-2.376589623838096	0.000368705836878102	1	1.45593672122873	down
Com_9589_pos	KQH	--	C17 H29 N7 O5	786.42093	2.244	--	--	--	--	--	--	--	--	--	--	Invalid mass	No results	No results	394.2175	6457390.462075115	7756382.912423136	5381249.578515983	7349899.429606477	6516104.611353532	7840992.088745733	9453901.810150761	9739321.846149845	14338347.629342798	14070423.989548832	15124315.243206106	15832912.516277906	0.525743731763859	-0.9275683505144342	0.000368786117731866	1	1.45379018322165	down
Com_5288_pos	NNK	4-(N-Nitrosomethylamino)-1-(3-pyridyl)-1-butanone; NNK	C14 H26 N6 O6	374.19049	1.456	cpd:C16453	map00980 Metabolism of xenobiotics by cytochrome P450;map05204 Chemical carcinogenesis	HMDB0011603	--	Organic oxygen compounds	Organooxygen compounds	Carbonyl compounds	--	--	--	Full match	No results	No results	375.19812	13965522.48008451	18830987.06120222	14643996.407325815	18392368.96440983	12436441.919431226	17159197.75088472	25032421.058225863	19709230.874056004	25164625.050010316	26426362.24710328	24762988.62365813	31170972.690596823	0.626719938861324	-0.6741072022258996	0.0004359723356763	1	1.41309360171219	down
Com_12234_pos	Glyceraldehyde 3-phosphate diethyl acetal	--	C7 H15 Ba O7 P	379.96142	4.779	--	--	--	--	--	--	--	--	--	--	No results	No results	Full match	380.96866	2389352.222852419	1184584.815578593	3805911.6519555002	1324638.811366064	3353469.6477734386	2362420.9743844154	6562104.944591868	5006506.379900352	6389014.3377453415	9772741.649385327	10175560.94675906	11425380.024488173	0.292316961091376	-1.774394553897687	0.000447221666604058	1	1.43365718091899	down
Com_15741_pos	7-(2-hydroxypropan-2-yl)-1,4a-dimethyl-decahydronaphthalen-1-ol	--	C15 H28 O2	257.23491	7.736	--	--	--	--	--	--	--	--	--	--	Invalid mass	No results	No results	258.24219	2058595.7204778166	297598.7014558672	244648.70053847032	490269.4850134688	284031.573960312	341472.9075428697	2996530.0663910843	1941546.0257052982	3610975.0610612244	3506659.3711224236	3977272.283736118	7810600.014473383	0.155874941977397	-2.6815390718584773	0.00048345014938556	0.972222222222222	1.46845082383396	down
Com_486_pos	Phosphocholine	Choline phosphate; Phosphorylcholine; Phosphocholine; O-Phosphocholine	C5 H14 N O4 P	183.06571	1.55	cpd:C00588	map00564 Glycerophospholipid metabolism;map01100 Metabolic pathways;map05231 Choline metabolism in cancer	HMDB0001565	--	Organic nitrogen compounds	Organonitrogen compounds	Quaternary ammonium salts	--	--	--	No results	Full match	No results	184.07298	144661165.84774256	206230427.71299618	187209725.30603504	159479370.49237847	190549843.36536494	216909622.6393192	315438603.4897166	273063002.64274573	267105214.58338034	278506324.6746092	282882808.24548	264226679.28966928	0.657283654004161	-0.6054119877939006	0.000509725541438578	1	1.47899268266006	down
Com_545_pos	Kanosamine	Kanosamine; D-Kanosamine; 3-Amino-3-deoxy-D-glucose	C6 H13 N O5	161.06841	1.638	cpd:C12212	--	--	--	--	--	--	--	--	--	Invalid mass	Invalid mass	No match	162.07574	43656395.27113023	43766587.73713938	51548236.52672125	58067397.32734204	57944160.30166251	81424201.8447604	115160776.95962535	213012812.0999884	120530167.99639149	101815153.02204005	255124728.51780674	121316645.34203433	0.362914123547604	-1.4622998915405025	0.000576324399728202	1	1.430211735632	down
Com_35_pos	N-Benzylformamide	N-Benzylformamide	C8 H9 N O	135.06821	2.355	cpd:C15561	--	HMDB0304423	--	Benzenoids	Benzene and substituted derivatives	-	--	--	--	Full match	Full match	No results	136.07524	1686825329.6391025	1477046855.6264718	1228831345.1831822	1239260279.8776894	1459702139.3068721	1504651881.600835	1877730654.2287655	1938575998.601328	2555180063.1016746	2964350339.5850134	3196635338.0903115	2794085247.014647	0.560877271517927	-0.8342429731490805	0.000689998770249538	1	1.42961926587646	down
Com_3667_pos	NAD+	NAD+; NAD; Nicotinamide adenine dinucleotide; DPN; Diphosphopyridine nucleotide; Nadide; beta-NAD+	C21 H27 N7 O14 P2	663.10703	1.828	cpd:C00003	map00190 Oxidative phosphorylation;map00730 Thiamine metabolism;map00760 Nicotinate and nicotinamide metabolism;map01100 Metabolic pathways;map04152 AMPK signaling pathway;map04211 Longevity regulating pathway;map04212 Longevity regulating pathway - worm;map04925 Aldosterone synthesis and secretion;map04977 Vitamin digestion and absorption	HMDB0000902	--	Nucleosides, nucleotides, and analogues	(5'->5')-dinucleotides	-	--	--	--	No results	No results	Full match	332.56079	18810995.35843652	23232142.349579904	23763679.180589844	17657601.158302564	24151615.480767664	23191030.903216645	39221237.04122972	32225804.761385415	40040011.99255442	48864954.69407219	33112425.437584948	27187156.509177394	0.592821761095945	-0.7543296883215752	0.000713814936332771	1	1.41936911824825	down
Com_2832_pos	ACar 18:1	--	C25 H48 N O4	425.34948	7.683	--	--	--	--	--	--	--	--	--	--	No results	Invalid mass	No results	426.35666	19828801.330741625	2625487.412940769	3004595.854449193	3512093.8220230537	3294437.3074431084	2757625.332383464	25928442.412487026	15420730.535056792	36630423.744820334	27299541.80809235	35136034.05556766	46746797.04158221	0.187126910105081	-2.4179110521637854	0.000733741143408241	0.972222222222222	1.47295334021273	down
Com_4662_pos	L-cysteine	--	C3 H7 N O2 S	121.01965	1.361	--	--	HMDB0000574	--	Organic acids and derivatives	Carboxylic acids and derivatives	Amino acids, peptides, and analogues	--	--	--	No results	No results	Full match	122.0269	4400174.58386352	7062464.288757285	5459450.73761009	7361644.43442203	5367832.958758805	7212701.480738684	12547453.614190001	12617013.981197853	26801024.112853244	13218021.868749661	34046910.49923217	25953019.13097673	0.294481982119104	-1.7637487294313912	0.000742860418109676	1	1.44816135770192	down
Com_7487_pos	3-[4-methyl-1-(2-methylpropanoyl)-3-oxocyclohexyl]butanoic acid	--	C15 H24 O4	290.1476	1.724	--	--	--	--	--	--	--	--	--	--	Invalid mass	No results	No results	291.1546	5934323.410632635	9907073.93839613	4248843.320951402	6965696.458509889	6368707.064906432	5282507.527252758	9871480.11897939	20171417.785371233	16052681.103282124	11239553.874411194	11530088.703840267	13319540.352531295	0.470977232368868	-1.0862707750544858	0.000747046881564553	0.972222222222222	1.3887774193851	down
Com_10245_pos	5,6-dihydroxyindole	--	C8 H7 N O2	149.04745	1.722	--	--	HMDB0004058	--	Organoheterocyclic compounds	Indoles and derivatives	Hydroxyindoles	--	--	--	No results	No results	Full match	150.05478	8525457.178853966	12159853.52075145	8608703.468398148	7746327.566205787	10319705.274610996	9940062.780440541	5539969.992284748	7525937.755707449	4359376.402446309	6226698.491885751	4273588.011578585	4216044.9068802	1.78273894418595	0.8340954570276932	0.000783809005789303	1	1.40016057670324	up
Com_218_pos	Guanosine monophosphate	GMP; Guanosine 5'-phosphate; Guanosine monophosphate; Guanosine 5'-monophosphate; Guanylic acid	C10 H14 N5 O8 P	363.05681	1.764	cpd:C00144	map00230 Purine metabolism;map01100 Metabolic pathways;map01523 Antifolate resistance;map04022 cGMP-PKG signaling pathway;map04740 Olfactory transduction;map04742 Taste transduction;map04744 Phototransduction	HMDB0001397	--	Nucleosides, nucleotides, and analogues	Purine nucleotides	Purine ribonucleotides	--	--	--	No results	No results	Full match	364.06372	567217230.3086394	471221333.8465341	641307774.3448851	651727626.5884018	664683089.3622373	685475176.9504842	330765980.68448037	209295028.8762479	290871605.0902877	321440630.48828375	368971484.92294556	455961585.06865656	1.86194329286681	0.896809135009683	0.000800465270120848	1	1.48075062670827	up
Com_12307_pos	4-Methoxycinnamic Acid	--	C10 H10 O3	178.06281	4.931	--	--	HMDB0002040	--	Phenylpropanoids and polyketides	Cinnamic acids and derivatives	Cinnamic acids	--	--	--	No results	No results	Full match	179.06995	4062899.3307941295	4252736.333074	4707832.291534	6119036.138925407	5026631.499823765	4839287.79094528	6766148.426700489	7344951.50973247	7813917.324790477	7256346.665358515	10799762.502778992	6388603.698275422	0.625589653104484	-0.6767114433966597	0.000814324623500945	1	1.38400513413043	down
Com_587_pos	D-(+)-Maltose	--	C12 H22 O11	364.09708	1.337	--	--	HMDB0000163	--	Organic oxygen compounds	Organooxygen compounds	Carbohydrates and carbohydrate conjugates	--	--	--	Invalid mass	No results	No results	365.10416	175194687.4844949	203185574.15800413	234268629.3192028	210920879.4668565	212944287.27968046	228690195.4656954	5284402.96090684	390029.46027847857	12346506.36000596	9559970.332977306	7001056.289680427	9728667.082547376	28.5530623730627	4.835573580703117	0.000834533457399987	1	1.55430927429648	up
Com_14909_pos	ethyl 2-cyano-3-[(2-oxoazepan-3-yl)amino]acrylate	--	C12 H17 N3 O3	251.12437	1.435	--	--	--	--	--	--	--	--	--	--	Invalid mass	No results	No results	252.13156	2535548.7309468617	4623849.019947466	3603667.0344667016	4265521.417625656	2877185.8438994763	2773410.3999291095	6481070.664413435	4406197.7305424	5435274.28353222	7153687.552788047	7905424.864081626	8523865.42319047	0.518203551240574	-0.9484091925696446	0.000941490895990658	0.972222222222222	1.36777954610104	down
Com_5281_pos	RPH	--	C17 H28 N8 O4	408.22126	2.146	--	--	HMDB0014868	--	Organoheterocyclic compounds	Benzimidazoles	-	--	--	--	Invalid mass	No results	No results	205.1179	8550340.424300734	13488534.570941178	12105368.404331382	17253776.798507664	14308408.31267953	12978514.40338286	24588382.06061659	29477386.852427498	19074365.843025684	17443855.737296987	27871339.871365648	22966223.843217757	0.556385788254334	-0.8458425252531646	0.000949028406993054	1	1.36818522813834	down
Com_25519_pos	N1-(3,4-dimethoxyphenethyl)-4-methylbenzene-1-sulfonamide	--	C17 H21 N O4 S	352.14296	7.051	--	--	--	--	--	--	--	--	--	--	Invalid mass	No results	No results	353.15024	229961.56753232822	160618.31108757257	215118.88044058127	178100.67378008613	208617.97282087328	231839.86419333212	772132.4320250537	411052.3071207628	1076920.8620579	1081618.7946410421	823404.1862547268	2504856.6811448056	0.183547222600503	-2.4457768108546794	0.000986128343985701	1	1.47653472762246	down
Com_9615_pos	6-phospho-D-glucono-1,5-lactone	--	C6 H11 O9 P	258.01338	1.489	--	--	HMDB0062628	--	Organic oxygen compounds	Organooxygen compounds	Carbohydrates and carbohydrate conjugates	--	--	--	No results	No results	Full match	259.02066	6051254.12637064	8459223.737287955	6328133.293529262	5296848.038601221	7463354.334121788	7523519.0070306705	10578230.059820542	8925694.77322558	15651807.57422375	13627116.958110334	10186044.215745186	10326807.732050914	0.593432662598977	-0.7528437597902169	0.00100064229684845	1	1.36833967233388	down
Com_19794_pos	ACar 20:2	--	C27 H50 N O4	451.36517	7.87	--	--	--	--	--	--	--	--	--	--	No results	Invalid mass	No results	452.37238	1917975.7732644298	314100.7874096238	366266.0987034009	299216.66903671407	343343.60119777266	372349.96123273	1571434.3360194473	1470023.5206857636	2794351.191268267	2461336.6645217445	3092173.7407529354	4423862.323972433	0.228496259750184	-2.129757544851391	0.00101173772706165	0.944444444444444	1.42539553529714	down
Com_252_pos	4-Hydroxybenzaldehyde	4-Hydroxybenzaldehyde; p-Hydroxybenzaldehyde	C7 H6 O2	122.0367	2.364	cpd:C00633	map01100 Metabolic pathways	HMDB0011718	--	Organic oxygen compounds	Organooxygen compounds	Carbonyl compounds	--	--	--	Full match	Full match	Full match	123.04379	356344495.47207063	320327041.14261883	293779830.31465167	281350473.0534809	308362288.36785704	318336824.7055946	430035015.7087953	399644465.0278075	544873601.2228167	606974943.3896171	643555950.8198858	687008997.4874806	0.567164318150916	-0.8181613233219232	0.00103336001953872	1	1.44722224091305	down
Com_3_pos	2-Hydroxycinnamic acid	--	C9 H8 O3	164.04695	2.364	--	--	HMDB0002641	--	Phenylpropanoids and polyketides	Cinnamic acids and derivatives	Hydroxycinnamic acids and derivatives	--	--	--	Full match	Not the top hit	Full match	165.05432	5631242053.371746	5813592441.643044	4632846416.937435	4836112566.136214	5783205186.162493	5701617691.66191	7099198467.972562	7301327833.278315	9662990268.366774	10656813531.89393	11652801221.89598	12444965757.640856	0.550827346747875	-0.8603279086204186	0.00104528149524288	1	1.43589921768174	down
Com_5553_pos	WKK	--	C23 H36 N6 O4	460.27286	4.0	--	--	--	--	--	--	--	--	--	--	Invalid mass	No results	No results	461.27966	14408345.169017239	12198167.97292474	8766074.457640048	15697680.030659504	14363714.812036263	16139788.451303951	18096806.96202607	23634593.21284262	19378499.83726199	23455712.34352812	27747038.39415052	29590440.36864573	0.574855489409228	-0.7987287665095328	0.00107123092905789	1	1.36263256755595	down
Com_23169_pos	1-(6-methyl-3-pyridyl)ethan-1-one O1-ethyloxime hydrochloride	--	C10 H14 N2 O	178.10829	4.192	--	--	--	--	--	--	--	--	--	--	Invalid mass	No results	No results	179.11559	1026270.6276597735	1974377.2678953875	1027991.1692900419	1097608.5860474778	1523269.7679686244	1963619.7173989343	2503508.2266422343	2732607.350729399	3051500.5137053714	2863832.9242181564	3268827.348780465	3395249.338148483	0.483462418130326	-1.0485243484826827	0.00115648948131198	1	1.44316194226885	down
Com_2312_pos	2-Linoleoyl glycerol	--	C21 H38 O4	336.26311	9.813	--	--	HMDB0245187	--	Lipids and lipid-like molecules	Fatty Acyls	Lineolic acids and derivatives	--	--	--	Invalid mass	No results	No results	337.27039	52094266.42983943	4280238.4556615	4333238.953516937	4414247.217735661	5855829.215746436	6053809.731267598	722125.422476486	458098.22494541254	671983.2193337559	456678.61026777036	768335.094654848	785657.1627670609	19.9415138918003	4.317703033273748	0.00122472747137073	1	1.46148181128891	up
Com_2602_pos	o-Toluic Acid	o-Toluate; o-Methylbenzoate; o-Toluic Acid; 2-Methylbenzoic acid	C8 H8 O2	136.05224	2.363	cpd:C07215	map01100 Metabolic pathways	HMDB0002340	--	Benzenoids	Benzene and substituted derivatives	Benzoic acids and derivatives	--	--	--	No results	No results	Full match	137.05949	30980427.852092467	33150913.104717385	31328805.23943752	29043476.16516242	33853132.055428974	39070407.649192914	42092569.484704286	40289022.64370798	47578493.29608814	52613918.792312704	60575601.26590289	63761963.91712643	0.643270510955633	-0.6365025412458791	0.00127806269773994	1	1.40041424266323	down
Com_13516_pos	Sphingosine (d18:1)	--	C18 H37 N O2	337.23561	6.699	--	--	--	--	--	--	--	--	--	--	Invalid mass	No results	No results	338.24283	7197919.124675077	777089.1759348828	1324860.4238224165	2066741.0856613277	1361615.3757971718	1153239.9263561298	318158.2742028618	120617.48510456248	444268.937297094	255265.06825200366	255822.94020070246	560666.174958689	7.10122419966499	2.828067756242887	0.00136694149703146	1	1.3633077000335	up
Com_1117_pos	N-Acetylornithine	N-Acetylornithine; N2-Acetyl-L-ornithine	C7 H14 N2 O3	174.10008	2.384	cpd:C00437	map00220 Arginine biosynthesis;map01100 Metabolic pathways;map01210 2-Oxocarboxylic acid metabolism;map01230 Biosynthesis of amino acids	HMDB0240589	--	Organic acids and derivatives	Carboxylic acids and derivatives	Amino acids, peptides, and analogues	--	--	--	Full match	Full match	Full match	175.10713	59692588.25565935	67758185.51445602	53669703.74304927	81725665.07432345	60145334.52252384	71360166.16581398	107875606.98105122	131930676.93840566	91373431.10003416	85372337.64008094	97051464.09584582	83294836.93766017	0.660668002911932	-0.5980026202465006	0.00137445035961564	1	1.36917765882596	down
Com_26576_pos	3-{[(4-fluorophenyl)sulfonyl]amino}-5-phenylthiophene-2-carboxamide	--	C17 H13 F N2 O3 S2	376.03737	6.35	--	--	--	--	--	--	--	--	--	--	Invalid mass	No results	No results	377.04465	1542438.9722714475	1225399.3586673033	1051503.2350724149	847334.3091172457	1010680.2653154506	1069311.3014353495	122322.54221733038	91624.20866924006	198879.76872632132	243844.72479935165	33546.453576502216	362765.45127336937	6.40719411949468	2.6796927006613487	0.00139224978736036	1	1.47297184140658	up
Com_4716_pos	Carnosine	Carnosine; Nalpha-(beta-alanyl)-L-histidine	C9 H14 N4 O3	226.10597	1.337	cpd:C00386	map00340 Histidine metabolism;map00410 beta-Alanine metabolism;map01100 Metabolic pathways	HMDB0000033	--	Organic acids and derivatives	Peptidomimetics	Hybrid peptides	--	--	--	Full match	Full match	Full match	227.11328	13976977.66164864	16175905.44599197	16358096.86773605	11876816.220855435	13091774.206983931	15776728.595415048	21002895.958279137	17849659.14463557	28713089.081284028	21931617.7579965	33609205.1326424	23767546.68165048	0.594089429211752	-0.751247976371261	0.00151939564745402	1	1.37428690797205	down
Com_1209_pos	Cytidine 5'-monophosphate (hydrate)	--	C9 H14 N3 O8 P	323.05082	1.441	--	--	--	--	--	--	--	--	--	--	Full match	Full match	Full match	324.05823	95207433.75476412	106480272.45042609	111672207.33869421	107875233.35029879	108133596.33864437	116354051.32347004	66422898.77618351	33646596.32084992	77329448.023001	48233962.902819514	56092990.68024654	52897378.8903884	1.92970077592792	0.9483771570516192	0.00160255073715847	1	1.47820719139916	up
Com_2183_pos	Boc-beta-cyano-L-alanine	--	C9 H14 N2 O4	214.09469	2.53	--	--	--	--	--	--	--	--	--	--	No results	No results	Full match	215.10194	35787909.919235446	50577133.55336849	28860371.048079733	47031174.59973518	43782825.86081194	45341106.741193324	49727331.75711099	63290287.07122401	73220204.44710715	67481723.75890298	72126638.87887071	69898465.36333823	0.635208892682555	-0.6546969850840447	0.00162982244953087	0.972222222222222	1.35935175465502	down
Com_1379_pos	Sedanolide	--	C12 H18 O2	410.23767	1.394	--	--	HMDB0302242	--	Organoheterocyclic compounds	Isobenzofurans	-	--	--	--	Invalid mass	No results	No results	411.245	39041948.444423854	54957007.94441491	31826986.624170028	53386382.53112766	29816591.44096439	35156711.567314394	71669865.12928388	108579646.58506738	83734178.25439799	57247338.38071664	87447905.55428773	55126460.46696951	0.526482942018644	-0.9255413060177138	0.00166756088435515	1	1.35515234319352	down
Com_343_pos	Nicotinamide	Nicotinamide; Nicotinic acid amide; Niacinamide; Vitamin PP	C6 H6 N2 O	122.04794	1.972	cpd:C00153	map00760 Nicotinate and nicotinamide metabolism;map01100 Metabolic pathways;map04212 Longevity regulating pathway - worm;map04977 Vitamin digestion and absorption	HMDB0001406	--	Organoheterocyclic compounds	Pyridines and derivatives	Pyridinecarboxylic acids and derivatives	--	--	--	Full match	Full match	Full match	123.05522	227821121.75318918	180105407.78386915	257889029.62484697	158994410.44282836	243229391.87470773	241489329.9698752	507227938.75451463	274169541.9150277	316651989.17385405	350129631.0459535	421366871.44655764	327032428.0031073	0.596167517283793	-0.7462103239364085	0.0017019022004777	1	1.36163284801336	down
Com_525_pos	Val-Ser	--	C8 H16 N2 O4	204.11054	1.492	--	--	HMDB0029136	--	Organic acids and derivatives	Carboxylic acids and derivatives	Amino acids, peptides, and analogues	--	--	--	No results	No results	Full match	205.11783	103691761.41907617	127520963.61766699	93958643.17036787	118950062.04128979	131858155.20194377	120274697.29508944	145851437.90244195	151908049.68512887	275408306.9228741	191910343.84988427	218286421.34286028	200705157.67438838	0.58801797945434	-0.7660678267763146	0.00172371770895664	1	1.37621135191625	down
Com_28748_pos	ACar 20:3	--	C27 H48 N O4	449.34957	7.586	--	--	--	--	--	--	--	--	--	--	No results	Invalid mass	No results	450.35709	195391.00634011294	251797.4533970061	259001.6403785101	234938.88376209582	259370.48760133216	303626.69522451604	648561.9574467607	308231.79252771713	618663.5272390303	708304.6207356252	722054.865809064	1121595.2461310066	0.364423557207207	-1.4563118734874445	0.00172676721792057	1	1.42157488860092	down
Com_8787_pos	5-Hydroxytryptophan	5-Hydroxytryptophan; 5-HTP	C11 H12 N2 O3	220.08444	3.946	cpd:C01017	--	HMDB0000472	--	Organoheterocyclic compounds	Indoles and derivatives	Tryptamines and derivatives	--	--	--	No results	No results	Full match	221.09172	9056336.705098812	14692707.641178561	15865376.650376923	14305314.325465672	13741982.911570968	13508192.047002843	6567516.830763884	8343185.73190881	8449722.164715154	11635104.531985806	7252734.906293629	8410046.66796601	1.6023019509526	0.6801460466811586	0.00187467604103174	0.972222222222222	1.3974814545671	up
Com_5596_pos	Prostaglandin E2-1-glyceryl ester	--	C23 H38 O7	443.28548	4.2	--	--	--	--	--	--	--	--	--	--	Invalid mass	No results	No results	444.29218	11976953.496334262	11041919.511096817	8881251.464265464	12941393.714479474	14408542.922824541	13012601.508192545	16009841.12687928	24752312.86479542	16871635.025502592	16832850.32983917	15738602.192948194	22615501.477506164	0.640508657224521	-0.6427100244758235	0.00195500587488351	1	1.32384096605096	down
Com_13686_pos	L-Tyrosinemethylester	L-Tyrosine methyl ester	C10 H13 N O3	195.08925	4.928	cpd:C03404	--	--	--	--	--	--	--	--	--	No results	No results	Full match	196.09653	3326946.047431955	3581449.2980139726	3940214.5678061033	5353617.325126576	4248980.49346267	4109487.2086110106	5752852.961639348	6573847.694542759	6920324.034320045	6196044.866264503	9213136.767659595	4757206.668837927	0.623155750166821	-0.6823353025683557	0.00231897718233424	0.972222222222222	1.31646928701621	down
Com_286_pos	4-(cyclohexylmethyl)-6-(2-thienyl)-2,3-dihydropyridazin-3-one hydrate	--	C15 H18 N2 O S	296.10004	2.167	--	--	--	--	--	--	--	--	--	--	Invalid mass	No results	No results	297.10678	305195555.9637508	304007867.53625476	272799382.4179138	263982361.7356766	304153798.50064754	323824465.7157389	361929250.423714	358619303.9344097	535895423.2554062	553862032.8530543	526127038.1933908	601760941.1313553	0.603759805524608	-0.7279533802692199	0.0023341537370772	1	1.40030177243977	down
Com_14406_pos	LQH	--	C17 H28 N6 O5	792.42258	1.896	--	--	--	--	--	--	--	--	--	--	Invalid mass	No results	No results	397.21857	3072950.4001636556	4150909.87137808	3413458.7952328357	5159282.206997479	2591156.328129489	3911951.175390574	5706115.435603685	4748820.0896043675	5565269.606469602	9615632.204000453	7019375.334992771	6710135.002595562	0.566480676415724	-0.819901350694501	0.00236194515900577	0.972222222222222	1.30579273985512	down
Com_26437_pos	16,16-Dimethyl prostaglandin A1	--	C22 H36 O4	386.24214	7.874	--	--	--	--	--	--	--	--	--	--	Invalid mass	No results	No results	387.24936	446106.0774493682	214887.8928342274	250576.09952548513	430215.1791368461	234893.97650979648	254738.29348240705	742125.0743102874	490687.9776344804	851726.6645291146	994878.199664241	586960.446204615	2166922.3060305566	0.313959047039632	-1.6713517092929053	0.00237393081142306	1	1.33551606258408	down
Com_10370_pos	DMK	--	C15 H28 N4 O6 S	392.17131	1.867	--	--	--	--	--	--	--	--	--	--	Full match	No results	No results	393.17859	5646359.261461829	5118509.477449771	3702644.202557769	5006297.724168408	6105260.343751564	5651642.014736072	6982351.462180269	6719278.130383595	12092427.491303174	9854759.93122292	13717457.18221825	14251584.551511083	0.490911100095852	-1.0264663067285444	0.00243098643765451	1	1.35363407377781	down
Com_16369_pos	3-Hydroxy-3-methylbutanoic acid	--	C5 H10 O3	118.06575	2.306	--	--	HMDB0000754	--	Lipids and lipid-like molecules	Fatty Acyls	Fatty acids and conjugates	--	--	--	Invalid mass	No results	No results	119.07285	3650093.72678869	2055514.8189714325	2116305.733100597	1414099.5473593324	2513941.8271743716	2750640.769328027	7664376.863232526	6074704.449475787	3312677.265949193	3646712.4675475033	4250690.940732525	6029377.238651413	0.468085222389849	-1.0951568754931476	0.00244701460321587	0.944444444444444	1.3796530407638	down
Com_12509_pos	Bafilomycin B1	--	C44 H65 N O13	1674.8497	5.088	--	--	--	--	--	--	--	--	--	--	Invalid mass	No results	No results	838.43213	5101979.643079659	6811021.8953805985	3229149.057431743	5755914.020377658	2998253.834832694	4985234.466502852	6936428.09559348	10453293.367899755	9738679.461213589	8719969.115544122	9489301.207730442	9445739.790114677	0.527195228817007	-0.9235907810535199	0.00248109227139657	1	1.37092808011185	down
Com_19980_pos	ARH	--	C15 H26 N8 O4	382.20391	5.157	--	--	--	--	--	--	--	--	--	--	Invalid mass	No match	No results	383.21118	2774344.788281241	3912628.6281168386	2069868.6726095797	4212457.016455772	3122579.2675331067	4595973.338992101	2125888.0330272466	933632.249879887	1667169.0623330637	2118927.3019708293	1996214.2762714473	1485824.3524224292	2.00315087590644	1.0022710880125818	0.0028786721201869	0.944444444444444	1.35286168769175	up
Com_3418_pos	FQH	--	C20 H26 N6 O5	430.19587	3.768	--	--	--	--	--	--	--	--	--	--	Full match	No results	No results	431.20319	19866914.57307448	15341005.657707857	11742830.22239954	21851539.83567273	15583677.614986137	16908683.76734915	25280670.82033218	32519851.60907143	25564450.26221922	25150061.035469424	46634717.547670074	22635568.667327162	0.569758243842545	-0.8115782008646011	0.0031241365028543	1	1.29845312173208	down
Com_10967_pos	Dihomo-��-linolenic acid methyl ester	--	C21 H36 O2	337.29503	7.504	--	--	--	--	--	--	--	--	--	--	Invalid mass	No results	No results	338.30231	9744105.230899233	959223.7780214864	883875.4689566453	657141.6001840617	1183856.5969413132	1152444.8584998979	197847.91585272888	172116.23021187366	174973.88827859022	181215.43200705905	161650.22226003595	148342.45436287706	14.0719990441351	3.814755384812319	0.00318140356579154	1	1.41841333499924	up
Com_3638_pos	N-Methyldioctylamine	--	C17 H37 N	255.2919	7.345	--	--	--	--	--	--	--	--	--	--	Full match	No results	No results	256.29916	33648503.95131909	3325076.019894502	3876251.259394781	3533404.115363965	5133920.570996536	4730339.397213503	1511674.1935178735	1319166.4483144414	385979.9215530925	871850.2289184947	2015466.351756137	844144.6533767931	7.80732516263141	2.9648283568710294	0.00323219441371514	1	1.30813268436865	up
Com_13_pos	Adenosine 5'-monophosphate	AMP; Adenosine 5'-monophosphate; Adenylic acid; Adenylate; 5'-AMP; 5'-Adenylic acid; 5'-Adenosine monophosphate; Adenosine 5'-phosphate	C10 H14 N5 O7 P	347.06192	1.579	cpd:C00020	map00230 Purine metabolism;map01100 Metabolic pathways;map01523 Antifolate resistance;map04022 cGMP-PKG signaling pathway;map04024 cAMP signaling pathway;map04068 FoxO signaling pathway;map04150 mTOR signaling pathway;map04151 PI3K-Akt signaling pathway;map04152 AMPK signaling pathway;map04211 Longevity regulating pathway;map04740 Olfactory transduction;map04742 Taste transduction;map04923 Regula…	HMDB0000045	--	Nucleosides, nucleotides, and analogues	Purine nucleotides	Purine ribonucleotides	--	--	--	Full match	Full match	Full match	348.06937	5668934188.090752	6676685343.180931	6523744515.179365	6103700931.2058735	6764269910.333414	6920465234.870785	3393098356.7813287	2124543652.4570057	3289498836.7988048	2731484913.210531	4470559345.487437	5013449251.054127	1.83886564683629	0.8788160758761311	0.00333649605275211	1	1.46106768646894	up
Com_2772_pos	PC (19:1/20:5)	--	C47 H82 N O8 P	819.57343	11.191	--	--	--	--	--	--	--	--	--	--	No results	Invalid mass	No results	820.58081	43577858.32409931	10255469.24341495	7725152.4063560115	19787822.546214588	9702846.601170111	22203664.16590552	3651142.7544867666	5237414.3998446865	7958265.079287126	5150850.685833994	3894090.673137514	1558353.860701157	4.12576789443141	2.044662661027664	0.00340214076456333	0.972222222222222	1.27859737976171	up
Com_20283_pos	EPH	--	C16 H23 N5 O6	363.16078	4.745	--	--	--	--	--	--	--	--	--	--	Invalid mass	No results	No results	364.16806	1241804.5119313619	3669635.6640040083	3712923.9759018477	3403215.191619432	4496523.656005271	4714437.627302429	1553949.4883706858	1595107.8539073612	938517.6270617087	1125665.628268395	894273.0157801477	1744180.271444495	2.70496289568688	1.4356088045601598	0.00341922006930003	0.916666666666667	1.36537367092119	up
Com_12810_pos	ACar 16:1	--	C23 H44 N O4	397.31824	7.239	--	--	--	--	--	--	--	--	--	--	No results	Invalid mass	No results	398.32553	5895496.993425475	507399.9996918793	570454.3725194824	686843.1800743527	649107.1387918597	480164.3270529074	4891129.207598893	2551532.8091054033	6658170.660071178	5271303.808705108	5528394.817295909	10113754.592988906	0.251025139787842	-1.9940962397509845	0.00357354998039117	0.888888888888889	1.37414857511718	down
Com_1868_pos	NPK	--	C15 H27 N5 O5	178.60198	3.948	--	--	--	--	--	--	--	--	--	--	Invalid mass	No results	No results	179.60977	13439024.036593355	5364993.703008066	4773396.223150284	16984998.13740483	7063968.372071173	11228786.353419146	12628327.975371167	18946800.75292748	35876394.54222052	41498157.46053817	61129257.515588306	86616409.15848453	0.229280224283763	-2.1248161689180614	0.00393037459823524	0.944444444444444	1.28154335326308	down
Com_6063_pos	Cholecalciferol	Vitamin D3; Cholecalciferol; Calciol	C27 H44 O	384.3383	7.397	cpd:C05443	map00100 Steroid biosynthesis;map01100 Metabolic pathways;map04977 Vitamin digestion and absorption;map05323 Rheumatoid arthritis	HMDB0000876	--	Lipids and lipid-like molecules	Steroids and steroid derivatives	Vitamin D and derivatives	--	--	--	Full match	Full match	No results	385.34555	19589654.65834953	2172249.53941516	2595181.573210267	1922888.776519523	2539626.0212419443	2287106.4083021823	623649.1604799166	745164.0815640213	457237.90364152007	487705.625415409	709202.5056670947	484632.64395648777	8.86839395234263	3.148672859116718	0.00403284892992512	1	1.38009149518426	up
Com_17203_pos	PPH	--	C16 H23 N5 O4	349.17459	2.113	--	--	--	--	--	--	--	--	--	--	Full match	No results	No results	350.18198	2488457.0234016245	3737907.680350073	3101761.416700367	3230184.690126631	5221609.560773632	2605285.4204901983	4361455.4257669775	5483987.664840444	4283844.365754173	6555921.491114945	6361350.093463335	6045094.812018209	0.616022574224415	-0.6989448752579585	0.00473085671851995	0.944444444444444	1.26541181468663	down
Com_3787_pos	L-(-)-alpha-Amino-epsilon-Caprolactam	--	C6 H12 N2 O	128.09485	2.269	--	--	--	--	--	--	--	--	--	--	No results	No results	Full match	129.10213	16638089.545314955	20815163.53696491	15368493.046903083	18097806.802946318	20207701.317505974	21261742.076085728	21679437.662486404	33532358.21579229	26928273.47017243	25342324.913296085	42229730.36048174	25829261.172729142	0.640242161794242	-0.6433104092431373	0.00502992953957599	1	1.2801007607601	down
Com_2109_pos	Indole	Indole; 2,3-Benzopyrrole	C8 H7 N	117.05802	4.913	cpd:C00463	map00380 Tryptophan metabolism;map00400 Phenylalanine, tyrosine and tryptophan biosynthesis;map01100 Metabolic pathways;map04974 Protein digestion and absorption	HMDB0000738	--	Organoheterocyclic compounds	Indoles and derivatives	Indoles	--	--	--	Full match	Full match	No results	118.06517	38004202.5186092	27902035.35882711	30302974.80567754	28446765.489004195	30521305.90189139	31824315.362523127	40756588.65447812	34282173.176036954	56324887.71755354	62041326.76828509	63418960.046509355	78164345.63023883	0.558233256172176	-0.841060020849714	0.00547775687091874	0.972222222222222	1.31587093928667	down
Com_15057_pos	Cys-Gly	Cys-Gly; L-Cysteinylglycine	C5 H10 N2 O3 S	178.04063	1.439	cpd:C01419	map00480 Glutathione metabolism;map01100 Metabolic pathways	HMDB0257594	--	Organic acids and derivatives	Carboxylic acids and derivatives	Amino acids, peptides, and analogues	--	--	--	No results	No results	Full match	179.04794	1063064.7464743045	1403189.5129395267	1233269.121928683	5658002.948176977	2588106.01022788	2144692.3791955044	7271659.733932731	6254561.899392494	5087687.881318309	4033301.0980990985	8003835.041192704	5417598.301073733	0.390653020848766	-1.3560403245556552	0.00577878266318431	0.916666666666667	1.2989208066715	down
Com_10750_pos	1,4-dihydroxyheptadec-16-en-2-yl acetate	--	C19 H36 O4	310.24992	8.569	--	--	--	LMFA05000641	--	--	--	Fatty Acyls [FA]	Fatty alcohols [FA05]	_	Invalid mass	No results	No results	311.25723	10004135.243921904	1274144.39006052	1387247.3222283954	1351804.225532944	1958641.15120611	1574376.3181662408	480492.7827589069	492944.21858339204	603826.9969664173	410650.23618152965	568543.6031881681	379480.7088648856	5.97776430701502	2.579606015148497	0.00582968117265192	1	1.34448506686432	up
Com_6744_pos	Benzoylecgonine	Benzoylecgonine	C16 H19 N O4	289.12676	2.262	cpd:C10847	--	HMDB0242697	--	Benzenoids	Benzene and substituted derivatives	Benzoic acids and derivatives	--	--	--	Invalid mass	No results	No results	290.13416	9357513.831209458	11271861.929741517	8167201.00734025	9711200.82904444	8819648.640806017	11281124.48643795	11944855.027254147	10719678.05587795	16534391.322003735	17880568.516780432	22887693.818028424	20136319.335156202	0.585479500394419	-0.7723094368800185	0.00667727640756059	0.944444444444444	1.29500566386621	down
Com_518_pos	Ureidoisobutyric Acid	--	C5 H10 N2 O3	146.06894	1.356	--	--	HMDB0002031	--	Organic acids and derivatives	Organic carbonic acids and derivatives	Ureas	--	--	--	No results	No results	Full match	147.07605	85287574.09300256	111325888.60635653	129282963.03184591	56271642.5606738	88292660.15522102	106403889.79666878	167971739.13424203	95326265.31916401	257235735.6029615	173924288.87939948	189703754.15462372	282291673.12889814	0.494545766200997	-1.0158240579959834	0.00687336814188782	0.916666666666667	1.22095491637032	down
Com_2390_pos	1-morpholino-3-(4-nitrophenoxy)propan-2-ol	--	C13 H18 N2 O5	282.12111	4.171	--	--	--	--	--	--	--	--	--	--	Full match	No results	No results	283.12857	15308345.768541574	13986115.9174041	2622092.794135561	21121660.973121397	14622018.35236516	9314088.688925173	29179848.507117804	49062034.06596915	28171708.395422604	27328366.99300488	65852809.59676548	41567843.54080239	0.319180167040354	-1.6475570855622916	0.00697251545651698	1	1.26452457053833	down
Com_23444_pos	Azetidine-2-carboxylic acid	--	C4 H7 N O2	101.04743	2.291	--	--	HMDB0248797	--	Organoheterocyclic compounds	Azetidines	Azetidinecarboxylic acids or derivatives	--	--	--	No results	No results	Full match	102.05505	1078884.1504005028	885778.5494864866	881324.6423450492	1340064.5013241144	1155137.0121857924	885258.1953482104	2018464.6407837153	1489139.9988980978	1278424.4721667417	2163323.4855276654	1400654.1834341125	3329744.2252898174	0.533097584686366	-0.907528449225981	0.00813540017773769	0.972222222222222	1.24414259547807	down
Com_21248_pos	TMK	--	C15 H30 N4 O5 S	343.15667	2.964	--	--	--	--	--	--	--	--	--	--	Invalid mass	No results	No results	344.1647	1741284.2998454235	2119968.5355340345	1669588.6468721807	1565697.7964630458	2757570.750004386	1900268.6913917935	1996702.9396752117	4064894.3472377867	2452079.3501749523	4517368.270306391	3505038.0777585716	4234402.49024251	0.565917379930046	-0.8213366500733958	0.00841546989751489	0.916666666666667	1.2180166887991	down
Com_1194_pos	Alanyltyrosine	--	C12 H16 N2 O4	252.11056	3.929	--	--	HMDB0028699	--	Organic acids and derivatives	Carboxylic acids and derivatives	Amino acids, peptides, and analogues	--	--	--	Full match	No results	No results	253.11786	44939057.474198245	69176961.08498476	53002411.01017528	70268919.29048824	76097682.06119055	72317742.62185317	111995047.90704666	96630798.16514383	102414361.62013535	79623767.87832664	125678269.75010309	67911267.19053055	0.660334538485873	-0.5987309874811281	0.00844199531443254	0.888888888888889	1.18997251856328	down
Com_13190_pos	Dihomo-��-linolenoyl ethanolamide	--	C22 H39 N O2	349.29495	7.44	--	--	--	--	--	--	--	--	--	--	Invalid mass	No results	No results	350.30209	7471427.081065981	791084.9760665055	604412.7371598426	519306.63565459603	961568.070435333	744544.3125879411	205879.71568171904	182972.45706086958	208344.82937751358	196326.2778797959	210936.66196141962	174454.7133141883	9.40894556135446	3.234033052534875	0.00864011883237249	1	1.32233995106334	up
Com_18271_pos	Adipamide	--	C6 H12 N2 O2	144.0894	2.249	--	--	HMDB0304762	LMFA08010017	Lipids and lipid-like molecules	Fatty Acyls	Fatty amides	Fatty Acyls [FA]	Fatty amides [FA08]	Primary amides [FA0801]	No results	No results	Full match	145.09688	1421747.5581568468	1868234.2460171245	1312865.1661611833	2010864.1204490673	1687697.5538587773	2031926.3239099334	2012008.452892559	3167371.360852884	2304377.6689885412	4124972.635180159	3022208.584203201	5992862.489976755	0.501039302711767	-0.9970043186058235	0.00895409567427847	0.972222222222222	1.25706728804103	down
Com_1108_pos	Dinophysistoxin-2	--	C44 H68 O13	786.46018	5.38	--	--	HMDB0038517	--	Organic oxygen compounds	Organooxygen compounds	Ethers	--	--	--	Invalid mass	No results	No results	787.46808	89682037.53240249	92472374.00643544	79318473.82784623	119343416.86042191	128174882.27570066	120415148.35521139	77637837.43712765	92084185.15551183	45246692.8700931	59954976.61733837	79736267.52022617	56362745.347463794	1.53131767486668	0.6147736038129084	0.00946563554337347	0.916666666666667	1.19562309506385	up
Com_14132_pos	Eicosapentaenoic acid	(5Z,8Z,11Z,14Z,17Z)-Icosapentaenoic acid; (5Z,8Z,11Z,14Z,17Z)-Eicosapentaenoic acid; Eicosapentaenoic acid; 5,8,11,14,17-Icosapentaenoic acid; (5Z,8Z,11Z,14Z,17Z)-Eicosapentaenoate	C20 H30 O2	308.23186	9.404	cpd:C06428	map01040 Biosynthesis of unsaturated fatty acids	HMDB0001999	--	Lipids and lipid-like molecules	Fatty Acyls	Fatty acids and conjugates	--	--	--	Invalid mass	No results	No results	309.23911	6750261.830174408	796362.0450928357	555382.7449662526	807120.4206268938	941790.4916038772	782300.3618210042	269150.9046650257	212067.67376778804	227870.43412521345	239855.3855406905	249552.67374061997	301305.983528039	7.08974278738262	2.825733288099663	0.00967709906210059	1	1.29978502301247	up
Com_215_pos	PE (17:0/19:1)	--	C41 H80 N O8 P	745.56123	11.803	--	--	--	--	--	--	--	--	--	--	No results	Full match	No results	746.56824	303309595.1950621	275764477.7299446	695050184.4122988	211434460.92527658	742664192.228634	232614068.63563323	169486090.8724058	208444264.81288144	108559260.6829323	208100247.36844957	36593592.03654694	62600283.03420996	3.10013528725594	1.6323311748525682	0.0102726360961052	1	1.18119260850196	up
Com_11779_pos	RKK	--	C18 H38 N8 O4	430.30734	8.166	--	--	--	--	--	--	--	--	--	--	Invalid mass	No results	No results	431.31464	7820303.3083683085	1782882.792326306	1622798.0742502636	2286452.5817406797	1855308.9763832774	1576775.1837964708	4838979.624170212	3418767.0305347736	7943706.1132511655	8255477.040211377	4639322.781064482	12078452.661094606	0.411527436902075	-1.280939475265949	0.0106543087954637	0.916666666666667	1.19914981866595	down
Com_15708_pos	N-��-L-Acetyl-arginine	--	C8 H16 N4 O3	216.12378	2.331	--	--	--	--	--	--	--	--	--	--	Invalid mass	Invalid mass	No results	217.13145	2291981.408404834	2375909.9478007024	2192930.9371330924	3144372.267144469	3364252.7788375053	3381465.648401934	3096612.558093368	6214520.393557461	3784799.9113923395	5897334.572502596	3692484.302850197	7828936.887057017	0.548945892692158	-0.8652641390842372	0.0113033703654297	0.916666666666667	1.20005670100925	down
Com_20001_pos	Homosildenafil	--	C23 H32 N6 O4 S	233.12029	2.723	--	--	HMDB0253210	--	Benzenoids	Benzene and substituted derivatives	Benzenesulfonamides	--	--	--	No results	Invalid mass	No results	489.2298	1698995.1374192953	1574697.3698984908	1474008.2042028536	1376530.0099101583	1407279.7991493347	1526651.2809219903	1758635.3740206636	2413258.3794892915	3114835.633282171	4573194.704010405	2087624.6846033842	4955248.528038788	0.479196896421856	-1.0613095305238043	0.011332905018376	1	1.27056851518943	down
Com_4815_pos	LNH	--	C16 H26 N6 O5	382.19548	1.726	--	--	--	--	--	--	--	--	--	--	Full match	No results	No results	383.20276	13471897.120844888	12450445.229688829	9487767.092504485	19832807.891071633	14353551.277660498	12824614.221256971	12265636.249569379	26428490.305240367	21344580.967408884	22690797.49995489	30370464.4302222	34512531.74365403	0.558361129072399	-0.8407295846550489	0.0125596648076651	0.861111111111111	1.17742064070152	down
Com_3170_pos	VPH	--	C16 H25 N5 O4	351.18981	2.376	--	--	--	--	--	--	--	--	--	--	Full match	No results	No results	352.19714	8154368.870346945	9567447.46456896	3048731.3378758174	7906660.281394643	12643497.07603117	9310943.349952992	8600519.518830724	13624488.087948754	22267166.65253166	20838469.15139722	37535635.294646494	52303965.19784738	0.326297407973112	-1.6157405678289918	0.0126248183742891	0.916666666666667	1.18283529402697	down
Com_1120_pos	LPE 16:0	--	C21 H44 N O7 P	453.28435	9.142	--	--	--	LMGP02050036	--	--	--	Glycerophospholipids [GP]	Glycerophosphoethanolamines [GP02]	Monoacylglycerophosphoethanolamines [GP0205]	No results	Full match	Full match	454.29147	101244883.37289512	9820465.541315673	10445494.810492864	8265741.3698907215	11026105.85088534	11349105.186277835	4502106.755432737	3568310.414677015	2413204.657407692	3343123.1733871433	5568693.033475171	3107618.6647428405	6.76138349407838	2.757318476659584	0.0131677870316022	1	1.24054352129123	up
Com_3867_pos	LPK	--	C17 H32 N4 O4	356.24147	2.434	--	--	--	--	--	--	--	--	--	--	Full match	No results	No results	357.24881	17228456.430410083	18040085.179876655	12544750.161434941	16724151.38620377	22204753.248744406	18752712.67371555	17765881.975997686	21177328.79978843	33735811.33541049	28264205.491877872	41382030.5720586	41442945.67328279	0.5740650823763	-0.8007137888245471	0.0133777952759468	0.888888888888889	1.20569326367211	down
Com_8903_pos	MNK	--	C15 H29 N5 O5 S	373.18536	5.164	--	--	--	--	--	--	--	--	--	--	Invalid mass	No results	No results	374.19263	12712401.706001498	8722898.880530154	15641251.189843776	14686964.617428226	12686883.43761471	10292565.172448492	6370998.059291646	7932249.889209296	9234030.370183317	7233308.216029794	3325876.3370327023	9731002.91316451	1.70539098406185	0.77010253461702	0.0147143283197759	0.944444444444444	1.16268435850389	up
Com_6924_pos	FNK	--	C19 H29 N5 O5	203.60804	3.953	--	--	--	--	--	--	--	--	--	--	Invalid mass	No results	No results	204.61513	10978697.22521539	9823175.22577192	7211337.664021281	7875855.41254352	9766584.526330201	8391875.85966627	8756585.233801385	16699731.11338567	16427346.816500874	15230554.177855695	11250666.223429978	23379988.78178762	0.58910677546391	-0.7633989489960245	0.0149322404170661	0.916666666666667	1.17668732207626	down
Com_360_pos	octadec-9-ynoic acid	--	C18 H32 O2	262.2289	9.306	--	--	--	--	--	--	--	--	--	--	Invalid mass	No results	No results	263.23624	337671752.9360497	28435782.770967513	37632620.34447582	27959209.236296326	32499576.518935017	31137274.57750144	10030737.28939574	7347105.149270658	11618857.656298	9801007.713590452	13865942.826411355	20064696.56687214	6.81077235276021	2.767818411499401	0.0154217497456351	1	1.19849566084463	up
Com_8397_pos	Cer-NDS (d18:0/18:1)	--	C36 H71 N O3	565.54213	9.482	--	--	--	--	--	--	--	--	--	--	No results	Full match	No results	566.54926	13601845.839980999	1429640.3142245705	1125179.8548429778	936450.6968537848	975883.7147128489	1543550.3902209094	368580.1730044744	523808.0903069986	343921.60348728293	360746.7939903258	769864.045341783	278305.255426869	7.41431964446869	2.890314313639561	0.0157480275431519	1	1.20517550903582	up
Com_1351_pos	PC (14:0e/22:3)	--	C44 H84 N O7 P	769.59722	11.745	--	--	--	--	--	--	--	--	--	--	No results	Full match	No results	770.60449	41539154.91704509	55748967.828276925	58569678.76002188	99830300.26113826	58436108.10771679	100638948.94974785	40196496.94925806	28701551.332241397	56305414.886777036	47623486.82707341	36233409.55913289	22579463.333782297	1.79055204607031	0.8404044541603923	0.0158172791153108	0.916666666666667	1.17554059890867	up
Com_24788_pos	MKK	--	C17 H35 N5 O4 S	387.22862	4.502	--	--	--	--	--	--	--	--	--	--	Invalid mass	No results	No results	388.2359	866732.0438113047	1251668.141562404	509057.45200374234	1084360.829938858	1342306.9134197084	1185899.5356138325	1409555.0699240032	1958857.2829009828	1559572.5097557711	2974805.3938699607	1130734.5344683111	2394968.195921039	0.546005927775014	-0.8730114808755802	0.0160208945895744	0.916666666666667	1.1209266845227	down
Com_3009_pos	Sunitinib	--	C22 H27 F N4 O2	398.20928	8.785	--	--	HMDB0015397	--	Organoheterocyclic compounds	Indoles and derivatives	Indolines	--	--	--	Invalid mass	No results	No results	399.21658	40162959.367376745	3253648.811623043	1954219.8706612326	1758961.3349767013	3342379.823572191	3262079.883095363	385360.11757676577	870054.0806006045	622462.9034423247	490005.8318694412	2165615.3598653623	1165598.5814178376	9.42855513286072	3.237036703841313	0.0160401446881506	0.944444444444444	1.15201216691315	up
Com_11397_pos	Palmitoleic Acid	(9Z)-Hexadecenoic acid; Palmitoleic acid; cis-9-Hexadecenoic acid; (9Z)-Hexadec-9-enoate	C16 H30 O2	276.20584	9.023	cpd:C08362	map00061 Fatty acid biosynthesis	HMDB0003229	LMFA01030056	Lipids and lipid-like molecules	Fatty Acyls	Fatty acids and conjugates	Fatty Acyls [FA]	Fatty Acids and Conjugates [FA01]	Unsaturated fatty acids [FA0103]	Invalid mass	No results	No results	277.21323	9221185.99610999	978697.9205970303	1059882.1281941424	658081.9471855792	1537106.469321083	2414748.620793365	493663.9634889774	399298.439398481	413962.04932585417	402739.46450163616	793521.3584264673	304409.02040433354	5.65242033273058	2.498868753251111	0.0161952220709923	0.972222222222222	1.19731777051619	up
Com_1659_pos	R-1 Methanandamide phosphate	--	C23 H40 N O5 P	220.63475	3.963	--	--	--	--	--	--	--	--	--	--	Invalid mass	No results	No results	221.64235	41864257.52818622	30682149.68487259	35265240.47222751	48785719.20449505	25837919.231819835	26681262.84567638	59502230.97407229	91088950.41745554	41682756.78441177	39180150.632610835	48792971.56743612	60037505.464023545	0.614534333789317	-0.7024344792383969	0.0162988567679891	0.888888888888889	1.20725312923325	down
Com_4621_pos	2,4-dihydroxyheptadec-16-en-1-yl acetate	--	C19 H36 O4	350.24223	9.229	--	--	--	LMFA05000640	--	--	--	Fatty Acyls [FA]	Fatty alcohols [FA05]	_	Invalid mass	No results	No results	351.24942	26360831.914664634	3158309.395937892	2579879.903654623	3349577.111148036	4081869.146187464	5458091.828091671	1365599.1044243649	1141876.9924512648	1496537.7076518747	1066791.788160416	1656059.4465014897	2917406.42340614	4.66479603712613	2.2218140022646926	0.0163477015666536	0.972222222222222	1.1725599363314	up
Com_2396_pos	Octadecanamine	--	C18 H39 N	269.30744	7.312	--	--	--	--	--	--	--	--	--	--	Full match	Full match	No results	270.3147	50314883.481410496	4251712.676965832	5349498.6623730855	5269730.553272445	7235565.355700648	5796847.359419862	2374963.0080932016	2509718.3286490873	1768965.1755743532	1496189.4010630487	3066274.505792967	2201947.3612814136	5.82932637263509	2.5433291775923843	0.0168899970970037	1	1.21388925357417	up
Com_17_pos	Oleamide	Oleamide; Oleyl amide; (Z)-9-Octadecenamide	C18 H35 N O	281.27102	9.836	cpd:C19670	--	HMDB0002117	LMFA08010004	Lipids and lipid-like molecules	Fatty Acyls	Fatty amides	Fatty Acyls [FA]	Fatty amides [FA08]	Primary amides [FA0801]	Full match	Full match	No results	282.27838	4763853847.69457	341861830.09382313	523472754.0769299	379840384.3860235	467806932.433297	477016443.75069547	137153060.1648283	105249665.03738414	151548794.38332295	118533326.5664659	231342608.93521115	306609757.4781455	6.61995986933172	2.726822471338898	0.0172925603485957	1	1.1687395506784	up
Com_17114_pos	DKK	--	C16 H31 N5 O6	389.2269	1.094	--	--	--	--	--	--	--	--	--	--	Full match	No results	No results	195.62073	1641660.6633444284	1699307.9756843785	1901897.9396334253	1792908.6623442778	2273228.360139749	1752298.2792915134	1891861.887961721	2847131.518639833	2731927.4999908716	3829543.924615013	3468162.7799315746	6757056.079716988	0.513865298742477	-0.9605378644654232	0.017774976154603	0.944444444444444	1.20998782686716	down
Com_17750_pos	Diflorasone	--	C22 H28 F2 O5	410.19006	4.706	--	--	HMDB0014368	--	Lipids and lipid-like molecules	Steroids and steroid derivatives	Hydroxysteroids	--	--	--	No results	No results	Full match	411.19785	2847568.794371265	3463502.1830240744	2900900.773918013	1644763.028195473	3884523.3038745606	2911812.0682624793	4888158.294814206	5964261.350448418	3181786.7627482633	4828035.970372151	3262129.6206564563	5895828.320698251	0.630012275080376	-0.6665481567112177	0.0188894598312166	0.888888888888889	1.12406664178803	down
Com_16813_pos	D-Erythrose 4-phosphate	D-Erythrose 4-phosphate	C4 H9 O7 P	200.00806	1.478	cpd:C00279	map00030 Pentose phosphate pathway;map00400 Phenylalanine, tyrosine and tryptophan biosynthesis;map00750 Vitamin B6 metabolism;map01100 Metabolic pathways;map01200 Carbon metabolism;map01230 Biosynthesis of amino acids	HMDB0001321	--	Organic oxygen compounds	Organooxygen compounds	Carbohydrates and carbohydrate conjugates	--	--	--	No results	No results	Full match	201.01518	2610276.037420783	1688369.8145825837	1616871.581058452	4462733.635689474	2374434.4852662957	3286935.048334368	3254893.5491586174	5745957.730288046	4330366.714296298	7453844.638191606	2840255.918776018	5560474.736567426	0.549569458142622	-0.8636262650590905	0.01944780778988	0.861111111111111	1.09252683848614	down
Com_30_pos	Arachidonoyl amide	--	C20 H33 N O	303.25301	9.835	--	--	--	LMFA08010007	--	--	--	Fatty Acyls [FA]	Fatty amides [FA08]	Primary amides [FA0801]	Invalid mass	No results	No results	304.26028	2519856106.997427	190928164.1029362	279583680.0930825	208324182.50151452	263779865.96900302	275260436.13617474	79394958.85679848	60395174.366106085	87306853.23898146	68544956.30521274	139965083.89067754	191921780.01644993	5.95627227952985	2.574409705456093	0.0196428260683329	0.972222222222222	1.14169662129347	up
Com_291_pos	Hexadecanamide	--	C16 H33 N O	255.25557	9.631	--	--	HMDB0012273	LMFA08010009	Lipids and lipid-like molecules	Fatty Acyls	Fatty amides	Fatty Acyls [FA]	Fatty amides [FA08]	Primary amides [FA0801]	Full match	Full match	No results	256.26288	432509450.3488637	35721228.35358272	45520736.591428876	40134331.91371274	40912611.322016224	44892911.43982055	16606792.285602253	10546455.932582436	15841434.570503922	13085358.3101463	19487154.683578126	32161616.449156336	5.93797756346159	2.5699716421383356	0.0203249674432303	1	1.15165250722903	up
Com_5660_pos	Lysopc 20:0	--	C28 H58 N O7 P	551.39429	10.325	--	--	--	--	--	--	--	--	--	--	No results	No results	Full match	552.40186	21110166.130270064	2070758.2825320582	1387630.6769770826	1586365.1522615917	1994721.064662053	2021044.575450349	529873.2243336533	549003.2932883126	604960.0483271782	498577.79983070935	1056754.1441864516	1169416.60003677	6.84362105513082	2.7747598771535626	0.0203958932857128	1	1.15481241024494	up
Com_4459_pos	N-Tetradecanamide	--	C14 H29 N O	227.22435	8.791	--	--	--	--	--	--	--	--	--	--	No results	No results	Full match	228.23164	27389028.114283394	2811103.8742559995	3195730.2574929055	2968753.9540911866	2945556.119168971	2887233.6935572843	1292132.5986521097	902400.8919708891	1203788.9387297523	1299596.0243057003	1507659.946627265	1413391.5055808055	5.53846603073707	2.469486453478346	0.0204089579037396	1	1.19504927283107	up
Com_1066_pos	6-Methylquinoline	--	C10 H9 N	143.07344	5.185	--	--	HMDB0033115	--	Organoheterocyclic compounds	Quinolines and derivatives	-	--	--	--	Full match	Partial match	No results	144.08058	66319498.910770796	47293319.39437268	58093600.535944805	48833516.22603271	55811918.03216425	53307556.30487218	70781327.46400765	48194122.637370944	96439736.87736699	109245622.6088706	126637100.97490132	145981204.63683903	0.551935269483055	-0.8574290160573178	0.0219237218481656	0.861111111111111	1.16135171870462	down
Com_6340_pos	KKK	--	C18 H38 N6 O4	201.14712	1.041	--	--	--	--	--	--	--	--	--	--	Invalid mass	No results	No results	202.15422	9131664.177207604	9418962.724123815	6552041.1131938035	7726582.764453547	11601974.244687881	16079423.377575934	10297256.490053974	24281301.861511137	13177414.208461903	13500661.29471389	17086148.046064667	22783863.6684318	0.598365030903881	-0.7409022298484689	0.0219687964437392	0.888888888888889	1.0800129213822	down
Com_1125_pos	EPK	--	C16 H28 N4 O6	186.09984	1.481	--	--	--	--	--	--	--	--	--	--	Invalid mass	No match	No results	187.10706	66144174.00737143	68272786.03738266	60859823.5657657	52385827.532392405	63281042.07812726	61313238.754528806	69503186.37186536	56843919.878431	118875521.62473795	121600883.41413	129493213.41076864	138678858.46089447	0.586235403595375	-0.7704479978098367	0.0231265163733095	0.861111111111111	1.17392315800033	down
Com_23994_pos	PNH	--	C15 H22 N6 O5	366.15894	7.855	--	--	--	--	--	--	--	--	--	--	Invalid mass	No results	No results	367.16614	790552.6362559849	280445.25521594315	327021.11438475165	267155.9527274666	306554.7356909302	332453.0981559715	760306.6137498954	277817.0077943251	902745.0987743813	1269073.5016828713	1052077.216256601	3106105.691587888	0.312723081085788	-1.6770423910093482	0.0255444839441041	0.833333333333333	1.09227910881972	down
Com_10179_pos	Gelsemine	Gelsemine	C20 H22 N2 O2	644.33791	4.915	cpd:C09207	--	--	--	--	--	--	--	--	--	No results	Invalid mass	No results	323.17606	3194657.831816032	3558006.0955153517	13880811.964674555	3692469.592655777	5150113.676310009	4501775.909144692	1490303.9463956826	2675443.1052524014	2762990.4862387637	3971422.7169079734	1303669.690406551	2781688.0268465746	2.26737808686322	1.181024981533843	0.0257897208936489	0.916666666666667	1.07914101108758	up
Com_437_pos	Monoolein	--	C21 H40 O4	356.29166	9.947	--	--	HMDB0254854	--	Lipids and lipid-like molecules	Glycerolipids	Monoradylglycerols	--	--	--	Full match	Full match	Full match	357.29895	248992945.37380934	29308277.644132514	70085813.16630585	35255048.32192813	39014066.63514725	51082363.570381716	20987900.42347516	17468845.130521066	16764509.545454204	22435446.888619263	31858781.04836599	24955292.40169735	3.52298492492639	1.8167983014634554	0.0278087321026385	0.972222222222222	1.12875624976019	up
Com_2189_pos	TLH	--	C16 H27 N5 O5	369.20015	2.763	--	--	--	--	--	--	--	--	--	--	Full match	No results	No results	370.20734	38378513.21932698	41347674.035759725	14489645.10633959	44237688.21010964	36133080.3601847	39345789.08029159	40564758.730988495	55785176.06360556	57184902.90176145	59152721.78128121	71799405.82358325	59040896.73056139	0.622751204943663	-0.6832721869887891	0.0278506934062949	0.944444444444444	1.0963472060842	down
Com_1656_pos	PC (20:2/20:2)	--	C48 H88 N O8 P	837.62239	11.362	--	--	--	LMGP01011856	--	--	--	Glycerophospholipids [GP]	Glycerophosphocholines [GP01]	Diacylglycerophosphocholines [GP0101]	No results	Full match	No results	838.6297	40482077.016227834	80264282.65355279	18116339.88738151	42562272.61981778	57484090.23117098	24676545.025172923	31505349.618694734	7941928.236251523	12085348.664899537	31368326.257787224	15634569.72181654	19249763.46016736	2.23784834655574	1.162112271754335	0.0281167256828903	0.861111111111111	1.06440704121337	up
Com_4286_pos	PC (18:1e/6:0)	--	C32 H64 N O7 P	605.44099	7.623	--	--	--	--	--	--	--	--	--	--	No results	Full match	No results	606.44824	19803042.502158996	32509229.679566357	9131120.565047717	7548893.563120291	10010113.750624852	10378558.287052453	15014443.604528433	5105455.780327293	5050389.80327515	5333994.84240653	4894580.415121233	5101461.822425044	2.20691946420214	1.1420339831670687	0.0286212641312642	0.888888888888889	1.0573479439639	up
Com_10612_pos	2-Arachidonyl glycerol ether	--	C23 H40 O3	364.29681	9.652	--	--	HMDB0013657	--	Lipids and lipid-like molecules	Endocannabinoids	-	--	--	--	Full match	No results	No results	365.30405	10167422.450976478	1853074.704987249	1148470.6282221302	1103716.1487737831	1340266.8735677137	3212960.2556401035	996006.4022616936	986453.0117617206	629966.1077180292	569551.5997462106	905583.7381372598	595033.4191682227	4.0204019270744	2.007339737526422	0.0287102525238554	1	1.13225933327529	up
Com_2774_pos	Skatole	Skatole; 3-Methylindole	C9 H9 N	114.04701	5.187	cpd:C08313	--	HMDB0000466	--	Organoheterocyclic compounds	Indoles and derivatives	Indoles	--	--	--	Invalid mass	Invalid mass	No results	115.05432	23942039.681683585	20032910.089523867	21430919.597967625	19972613.627412368	26471222.259142764	23536190.767072283	27758842.68758677	18356421.693689883	44099838.29318002	47572712.16157145	47923315.20929178	59672256.780049145	0.551732119172159	-0.8579601252527284	0.0305023799685092	0.833333333333333	1.13341384232949	down
Com_11308_pos	Palmitoylcarnitine	--	C23 H45 N O4	399.33403	7.556	--	--	HMDB0000222	LMFA07070004	Lipids and lipid-like molecules	Fatty Acyls	Fatty acid esters	Fatty Acyls [FA]	Fatty esters [FA07]	Fatty acyl carnitines [FA0707]	Full match	Full match	Full match	400.3414	9286046.8942434	1431961.3911634076	1402293.9825993904	1528714.5987217615	1650764.838563088	1497067.183956539	4361039.321146788	2661848.0522313467	5201880.9662583135	4409366.0560777765	6748551.840140485	9254945.332905645	0.514646684881539	-0.9583457614220379	0.0319854739999676	0.833333333333333	1.09158624385744	down
Com_3162_pos	RQH	--	C17 H29 N9 O5	439.22492	4.977	--	--	--	--	--	--	--	--	--	--	Invalid mass	No results	No results	440.23233	38216349.835936874	33609480.306523	26339729.95725566	35969332.60475271	28712823.629950013	29790737.321862437	35450018.82237075	16365805.385042792	19203357.853891533	18762670.95258942	9108641.765374355	22895249.059297573	1.58178164031771	0.6615504543151652	0.0319907037496607	0.888888888888889	1.09459425668314	up
Com_101_pos	trans-3-Indoleacrylic acid	--	C11 H9 N O2	187.06322	5.185	--	--	HMDB0000734	--	Organoheterocyclic compounds	Indoles and derivatives	Indoles	--	--	--	Full match	Not the top hit	Full match	188.07045	862461141.0977209	635141146.765381	772769423.2144192	639036629.2114686	687168388.7861621	732863422.4811928	856612921.8738788	592868157.4478663	1204864316.1619444	1313632013.337613	1471381086.6830785	1438623528.4881358	0.62946372009318	-0.6678048660296285	0.0335534472769822	0.805555555555556	1.08865934977517	down
Com_1736_pos	7-Ketodeoxycholic acid	--	C24 H38 O5	406.27088	8.679	--	--	HMDB0000391	--	Lipids and lipid-like molecules	Steroids and steroid derivatives	Bile acids, alcohols and derivatives	--	--	--	No results	No results	Full match	407.27811	67173479.22465564	6216055.3955324795	5055339.238180697	6522707.907806462	7775814.970819151	6230356.308341047	2501629.053249067	1579247.6846461527	3493904.938912182	2910073.257831504	3546992.511778304	4794330.936889525	5.25724079684149	2.3943058160307853	0.0337318383281068	1	1.07271497880363	up
Com_899_pos	SM (d14:0/20:0)	--	C39 H81 N2 O6 P	704.58212	11.294	--	--	--	--	--	--	--	--	--	--	No results	Full match	No results	705.58929	35560910.56197542	48310876.77664129	159158783.15288582	11356373.195475718	15075438.395164112	16963036.344519068	18190908.0340811	36947981.364275865	2427525.7435452444	5019379.242460261	4094188.9266872485	5010124.538475245	3.99532692889594	1.998313560574771	0.035279164410717	0.805555555555556	1.05088190900578	up
Com_3634_pos	N,N-Diethyldodecanamide	--	C16 H33 N O	255.25551	10.398	--	--	--	--	--	--	--	--	--	--	Full match	No results	No results	256.26279	33674813.13814197	3543359.4268996334	2897500.727365204	2378656.7213624283	3375759.728036474	3500306.76631361	1853291.9260116583	1093205.2865824674	1401884.9975724905	1542129.6018779557	2580624.9524485418	900936.9329756015	5.26781991924089	2.3972060278156224	0.0352899939835801	0.972222222222222	1.08971929368335	up
Com_5682_pos	PMK	--	C16 H30 N4 O4 S	187.09926	2.463	--	--	--	--	--	--	--	--	--	--	Invalid mass	No results	No results	188.1064	15489442.44433142	23947190.661635306	16147549.91490238	18146854.181793023	23004899.877304826	21144986.06190122	16493656.4732377	18502739.482061412	14172878.063079836	11260207.157255337	10526093.157309907	5921570.198582328	1.53336760698138	0.6167036077546612	0.0356242260529612	0.861111111111111	1.05409724099122	up
Com_1818_pos	PE (19:2/19:2)	--	C43 H78 N O8 P	767.54348	11.773	--	--	--	--	--	--	--	--	--	--	No results	Full match	No results	768.55096	44561892.56238139	34039568.28164638	83221024.19146834	24302167.95418169	80372616.74969006	19661619.430197608	23187821.757705126	29337381.12742934	13615992.228600956	37752156.43255688	7050497.966312507	11569669.118274713	2.33573316942869	1.2238754723645522	0.0372039848186994	0.833333333333333	1.01884318122188	up
Com_260_pos	PE (19:1/19:1)	--	C43 H82 N O8 P	771.57638	10.431	--	--	--	--	--	--	--	--	--	--	No results	Full match	No results	772.58374	136610121.30585536	93369593.7651686	79762782.63223372	160239837.60181844	50257602.75324762	676646895.3681208	40529070.28282258	28558582.49709588	71971035.91019538	37430269.78789258	126023549.63311848	19831380.55565029	3.69017846565965	1.8836905900786478	0.0390260075474287	0.888888888888889	1.03828303444743	up
Com_19022_pos	EKK	--	C17 H33 N5 O6	201.62129	1.09	--	--	--	--	--	--	--	--	--	--	Invalid mass	No results	No results	202.62857	1810380.2531072667	1805355.1662095354	2327761.674748395	1510419.7127233313	2000073.4317352714	1965350.6771917932	2015575.1787693587	1885103.0194645538	3630830.570098123	3175122.257089036	2742352.009533366	5521774.997843626	0.6019443659538	-0.7322979412438321	0.0394522458257251	0.888888888888889	1.06991116067581	down
Com_25971_pos	ACar 20:1	--	C27 H52 N O4	453.38091	8.15	--	--	--	--	--	--	--	--	--	--	No results	Invalid mass	No results	454.38828	1706818.1878136215	244553.35241280674	291066.12929967017	235088.4257788796	373701.56628682284	282395.98204766726	756789.6784983408	574976.5555633805	731666.567428687	920870.8199256656	1507592.1672588848	1093027.9102651696	0.56108620503341	-0.8337056520037012	0.0408139573455879	0.833333333333333	1.09103565943709	down
Com_19452_pos	SPH	--	C14 H21 N5 O5	339.15336	3.818	--	--	HMDB0000252	--	Organic nitrogen compounds	Organonitrogen compounds	Amines	--	--	--	Full match	No results	No results	340.16068	2318820.6689275606	3767691.5815416966	3808634.727400439	3189489.1182025764	3627532.7519140244	2566968.9229433895	3413062.3811307233	1648858.5129663702	3064415.2039342094	1876250.186420657	1289947.51405688	1097481.6741876253	1.55602208999776	0.63786254162488	0.0412826107374887	0.861111111111111	1.0250630189623	up
Com_5126_pos	Psychosine	Psychosine; Galactosylsphingosine; O-Galactosylsphingosine	C24 H47 N O7	461.3343	7.065	cpd:C01747	map00600 Sphingolipid metabolism	HMDB0242640	LMSP07000001	Lipids and lipid-like molecules	Sphingolipids	Glycosphingolipids	Sphingolipids [SP]	Basic glycosphingolipids [SP07]	_	Full match	Full match	No results	462.34164	23458715.030120227	1534138.2272707757	1478551.054093762	1806578.4023364447	2045917.9211187975	1774054.5124172934	787253.1233214263	782121.1828459498	585594.06325459	976450.73499285	976170.5561852062	836445.2112778515	6.49225905139412	2.6987205668460326	0.0423793340326845	1	1.08542963259193	up
Com_23173_pos	2,3-dihydroxypropyl 12-methyltridecanoate	--	C17 H34 O4	284.23436	8.353	--	--	--	--	--	--	--	--	--	--	Invalid mass	No results	No results	285.24164	2501685.733542095	401610.56128211203	496028.13453492004	391292.58850813506	437390.9933515053	394818.3476874836	297251.6695637649	238956.9064471536	265068.21544033784	211641.84104426514	284439.36217786896	248895.7095577775	2.98969460590868	1.5799981222015669	0.0440075757517839	1	1.09806794435424	up
Com_17103_pos	Linolelaidic Acid (C18:2N6T)	--	C18 H32 O2	280.23964	10.04	--	--	--	--	--	--	--	--	--	--	No results	No results	Full match	281.2468	4935042.744048667	1548419.2193099645	1188054.551419663	895258.9724111682	1032017.4415619808	1062107.6721208268	1005288.179617799	715133.1405965416	639576.7490148352	723200.1321832993	829949.5743808561	576918.9221099793	2.37433011982884	1.247520536971979	0.0475952274805089	0.972222222222222	1.07883590210786	up
Com_2661_pos	PC (16:0/17:0)	--	C41 H82 N O8 P	747.56841	11.796	--	--	--	LMGP01010569	--	--	--	Glycerophospholipids [GP]	Glycerophosphocholines [GP01]	Diacylglycerophosphocholines [GP0101]	No results	Invalid mass	No results	748.57568	25922223.825474598	21826250.66506425	58818127.369831204	19694540.955072876	47573233.36228289	10177587.130750256	12053855.175485007	16464533.984825816	524065.4972951931	20529642.53427078	445382.83266394935	5998738.982084264	3.28497650451404	1.715883051843709	0.049885556872121	0.888888888888889	1.01167816772929	up
