# Supplementary material for: Comparative multiomics analysis of cell physiological state after culture in a basket bioreactor
Source: Sci Rep. 2022 Nov 23;12:20161. doi: 10.1038/s41598-022-24687-4 (PMC9686226; doi:10.1038/s41598-022-24687-4)
Supplement: Supplementary file 1 — Supplementary Information 1. [file 41598_2022_24687_MOESM1_ESM.zip › raw data/Metabolomics raw data/3.MetDiffScreening/EG.vs.CG/EG.vs.CG_pos_Diff.xls]

ID	Name	Formula	Molecular Weight	RT [min]	m/z	mzCloud_Results	mzVault_Results	MassList_Results	pos_ME1_1	pos_ME1_2	pos_ME1_3	pos_ME1_4	pos_ME1_5	pos_ME1_6	pos_MC2_1	pos_MC2_2	pos_MC2_3	pos_MC2_4	pos_MC2_5	pos_MC2_6	FC	log2FC	Pvalue	ROC	VIP	Up.Down
Com_11_pos	2-Amino-1,3-octadecanediol	C18 H39 N O2	301.29712	7.322	302.30435	Full match	Full match	Full match	6072807410	614049391.5	616691278.7	589639568.1	916814201.9	813702974.2	41464949.1	44911644.77	37563200.01	33467379.66	78721726.51	35605893.3	35.41579901	5.146321186	0.000165684	1	1.540782567	up	2.116967758
Com_587_pos	D-(+)-Maltose	C12 H22 O11	364.09708	1.337	365.10416	Invalid mass	No results	No results	175194687.5	203185574.2	234268629.3	210920879.5	212944287.3	228690195.5	5284402.961	390029.4603	12346506.36	9559970.333	7001056.29	9728667.083	28.55306237	4.835573581	0.000834533	1	1.554309274	up
Com_2312_pos	2-Linoleoyl glycerol	C21 H38 O4	336.26311	9.813	337.27039	Invalid mass	No results	No results	52094266.43	4280238.456	4333238.954	4414247.218	5855829.216	6053809.731	722125.4225	458098.2249	671983.2193	456678.6103	768335.0947	785657.1628	19.94151389	4.317703033	0.001224727	1	1.461481811	up
Com_10967_pos	Dihomo-��-linolenic acid methyl ester	C21 H36 O2	337.29503	7.504	338.30231	Invalid mass	No results	No results	9744105.231	959223.778	883875.469	657141.6002	1183856.597	1152444.858	197847.9159	172116.2302	174973.8883	181215.432	161650.2223	148342.4544	14.07199904	3.814755385	0.003181404	1	1.418413335	up
Com_1480_pos	Cytidine	C9 H13 N3 O5	486.16988	1.519	487.17731	Invalid mass	Invalid mass	No results	78469428.38	89911657.74	68416021.82	62309360.7	84144500.73	74325876.46	1686033.143	3615201.121	3412162.563	7212891.02	7736348.18	13159263.37	12.42675835	3.635378098	0.00020866	1	1.605440056	up
Com_3009_pos	Sunitinib	C22 H27 F N4 O2	398.20928	8.785	399.21658	Invalid mass	No results	No results	40162959.37	3253648.812	1954219.871	1758961.335	3342379.824	3262079.883	385360.1176	870054.0806	622462.9034	490005.8319	2165615.36	1165598.581	9.428555133	3.237036704	0.016040145	0.944444444	1.152012167	up
Com_13190_pos	Dihomo-��-linolenoyl ethanolamide	C22 H39 N O2	349.29495	7.44	350.30209	Invalid mass	No results	No results	7471427.081	791084.9761	604412.7372	519306.6357	961568.0704	744544.3126	205879.7157	182972.4571	208344.8294	196326.2779	210936.662	174454.7133	9.408945561	3.234033053	0.008640119	1	1.322339951	up
Com_6063_pos	Cholecalciferol	C27 H44 O	384.3383	7.397	385.34555	Full match	Full match	No results	19589654.66	2172249.539	2595181.573	1922888.777	2539626.021	2287106.408	623649.1605	745164.0816	457237.9036	487705.6254	709202.5057	484632.644	8.868393952	3.148672859	0.004032849	1	1.380091495	up
Com_3638_pos	N-Methyldioctylamine	C17 H37 N	255.2919	7.345	256.29916	Full match	No results	No results	33648503.95	3325076.02	3876251.259	3533404.115	5133920.571	4730339.397	1511674.194	1319166.448	385979.9216	871850.2289	2015466.352	844144.6534	7.807325163	2.964828357	0.003232194	1	1.308132684	up
Com_8397_pos	Cer-NDS (d18:0/18:1)	C36 H71 N O3	565.54213	9.482	566.54926	No results	Full match	No results	13601845.84	1429640.314	1125179.855	936450.6969	975883.7147	1543550.39	368580.173	523808.0903	343921.6035	360746.794	769864.0453	278305.2554	7.414319644	2.890314314	0.015748028	1	1.205175509	up
Com_13516_pos	Sphingosine (d18:1)	C18 H37 N O2	337.23561	6.699	338.24283	Invalid mass	No results	No results	7197919.125	777089.1759	1324860.424	2066741.086	1361615.376	1153239.926	318158.2742	120617.4851	444268.9373	255265.0683	255822.9402	560666.175	7.1012242	2.828067756	0.001366941	1	1.3633077	up
Com_14132_pos	Eicosapentaenoic acid	C20 H30 O2	308.23186	9.404	309.23911	Invalid mass	No results	No results	6750261.83	796362.0451	555382.745	807120.4206	941790.4916	782300.3618	269150.9047	212067.6738	227870.4341	239855.3855	249552.6737	301305.9835	7.089742787	2.825733288	0.009677099	1	1.299785023	up
Com_5660_pos	Lysopc 20:0	C28 H58 N O7 P	551.39429	10.325	552.40186	No results	No results	Full match	21110166.13	2070758.283	1387630.677	1586365.152	1994721.065	2021044.575	529873.2243	549003.2933	604960.0483	498577.7998	1056754.144	1169416.6	6.843621055	2.774759877	0.020395893	1	1.15481241	up
Com_360_pos	octadec-9-ynoic acid	C18 H32 O2	262.2289	9.306	263.23624	Invalid mass	No results	No results	337671752.9	28435782.77	37632620.34	27959209.24	32499576.52	31137274.58	10030737.29	7347105.149	11618857.66	9801007.714	13865942.83	20064696.57	6.810772353	2.767818411	0.01542175	1	1.198495661	up
Com_1120_pos	LPE 16:0	C21 H44 N O7 P	453.28435	9.142	454.29147	No results	Full match	Full match	101244883.4	9820465.541	10445494.81	8265741.37	11026105.85	11349105.19	4502106.755	3568310.415	2413204.657	3343123.173	5568693.033	3107618.665	6.761383494	2.757318477	0.013167787	1	1.240543521	up
Com_17_pos	Oleamide	C18 H35 N O	281.27102	9.836	282.27838	Full match	Full match	No results	4763853848	341861830.1	523472754.1	379840384.4	467806932.4	477016443.8	137153060.2	105249665	151548794.4	118533326.6	231342608.9	306609757.5	6.619959869	2.726822471	0.01729256	1	1.168739551	up
Com_5126_pos	Psychosine	C24 H47 N O7	461.3343	7.065	462.34164	Full match	Full match	No results	23458715.03	1534138.227	1478551.054	1806578.402	2045917.921	1774054.512	787253.1233	782121.1828	585594.0633	976450.735	976170.5562	836445.2113	6.492259051	2.698720567	0.042379334	1	1.085429633	up
Com_26576_pos	3-{[(4-fluorophenyl)sulfonyl]amino}-5-phenylthiophene-2-carboxamide	C17 H13 F N2 O3 S2	376.03737	6.35	377.04465	Invalid mass	No results	No results	1542438.972	1225399.359	1051503.235	847334.3091	1010680.265	1069311.301	122322.5422	91624.20867	198879.7687	243844.7248	33546.45358	362765.4513	6.407194119	2.679692701	0.00139225	1	1.472971841	up
Com_10750_pos	1,4-dihydroxyheptadec-16-en-2-yl acetate	C19 H36 O4	310.24992	8.569	311.25723	Invalid mass	No results	No results	10004135.24	1274144.39	1387247.322	1351804.226	1958641.151	1574376.318	480492.7828	492944.2186	603826.997	410650.2362	568543.6032	379480.7089	5.977764307	2.579606015	0.005829681	1	1.344485067	up
Com_30_pos	Arachidonoyl amide	C20 H33 N O	303.25301	9.835	304.26028	Invalid mass	No results	No results	2519856107	190928164.1	279583680.1	208324182.5	263779866	275260436.1	79394958.86	60395174.37	87306853.24	68544956.31	139965083.9	191921780	5.95627228	2.574409705	0.019642826	0.972222222	1.141696621	up
Com_291_pos	Hexadecanamide	C16 H33 N O	255.25557	9.631	256.26288	Full match	Full match	No results	432509450.3	35721228.35	45520736.59	40134331.91	40912611.32	44892911.44	16606792.29	10546455.93	15841434.57	13085358.31	19487154.68	32161616.45	5.937977563	2.569971642	0.020324967	1	1.151652507	up
Com_2396_pos	Octadecanamine	C18 H39 N	269.30744	7.312	270.3147	Full match	Full match	No results	50314883.48	4251712.677	5349498.662	5269730.553	7235565.356	5796847.359	2374963.008	2509718.329	1768965.176	1496189.401	3066274.506	2201947.361	5.829326373	2.543329178	0.016889997	1	1.213889254	up
Com_11397_pos	Palmitoleic Acid	C16 H30 O2	276.20584	9.023	277.21323	Invalid mass	No results	No results	9221185.996	978697.9206	1059882.128	658081.9472	1537106.469	2414748.621	493663.9635	399298.4394	413962.0493	402739.4645	793521.3584	304409.0204	5.652420333	2.498868753	0.016195222	0.972222222	1.197317771	up
Com_4459_pos	N-Tetradecanamide	C14 H29 N O	227.22435	8.791	228.23164	No results	No results	Full match	27389028.11	2811103.874	3195730.257	2968753.954	2945556.119	2887233.694	1292132.599	902400.892	1203788.939	1299596.024	1507659.947	1413391.506	5.538466031	2.469486453	0.020408958	1	1.195049273	up
Com_3634_pos	N,N-Diethyldodecanamide	C16 H33 N O	255.25551	10.398	256.26279	Full match	No results	No results	33674813.14	3543359.427	2897500.727	2378656.721	3375759.728	3500306.766	1853291.926	1093205.287	1401884.998	1542129.602	2580624.952	900936.933	5.267819919	2.397206028	0.035289994	0.972222222	1.089719294	up
Com_1736_pos	7-Ketodeoxycholic acid	C24 H38 O5	406.27088	8.679	407.27811	No results	No results	Full match	67173479.22	6216055.396	5055339.238	6522707.908	7775814.971	6230356.308	2501629.053	1579247.685	3493904.939	2910073.258	3546992.512	4794330.937	5.257240797	2.394305816	0.033731838	1	1.072714979	up
Com_18493_pos	Veratramine	C27 H39 N O2	409.29329	6.624	410.30054	Invalid mass	No results	No results	4255543.469	1559405.254	1690642.827	2288086.165	1683715.816	1449568.215	409979.6977	353138.6699	505139.1132	390854.7722	341200.8211	567733.7256	5.033771872	2.331639836	4.78E-05	1	1.552188449	up
Com_4621_pos	2,4-dihydroxyheptadec-16-en-1-yl acetate	C19 H36 O4	350.24223	9.229	351.24942	Invalid mass	No results	No results	26360831.91	3158309.396	2579879.904	3349577.111	4081869.146	5458091.828	1365599.104	1141876.992	1496537.708	1066791.788	1656059.447	2917406.423	4.664796037	2.221814002	0.016347702	0.972222222	1.172559936	up
Com_2772_pos	PC (19:1/20:5)	C47 H82 N O8 P	819.57343	11.191	820.58081	No results	Invalid mass	No results	43577858.32	10255469.24	7725152.406	19787822.55	9702846.601	22203664.17	3651142.754	5237414.4	7958265.079	5150850.686	3894090.673	1558353.861	4.125767894	2.044662661	0.003402141	0.972222222	1.27859738	up
Com_10612_pos	2-Arachidonyl glycerol ether	C23 H40 O3	364.29681	9.652	365.30405	Full match	No results	No results	10167422.45	1853074.705	1148470.628	1103716.149	1340266.874	3212960.256	996006.4023	986453.0118	629966.1077	569551.5997	905583.7381	595033.4192	4.020401927	2.007339738	0.028710253	1	1.132259333	up
Com_899_pos	SM (d14:0/20:0)	C39 H81 N2 O6 P	704.58212	11.294	705.58929	No results	Full match	No results	35560910.56	48310876.78	159158783.2	11356373.2	15075438.4	16963036.34	18190908.03	36947981.36	2427525.744	5019379.242	4094188.927	5010124.538	3.995326929	1.998313561	0.035279164	0.805555556	1.050881909	up
Com_260_pos	PE (19:1/19:1)	C43 H82 N O8 P	771.57638	10.431	772.58374	No results	Full match	No results	136610121.3	93369593.77	79762782.63	160239837.6	50257602.75	676646895.4	40529070.28	28558582.5	71971035.91	37430269.79	126023549.6	19831380.56	3.690178466	1.88369059	0.039026008	0.888888889	1.038283034	up
Com_437_pos	Monoolein	C21 H40 O4	356.29166	9.947	357.29895	Full match	Full match	Full match	248992945.4	29308277.64	70085813.17	35255048.32	39014066.64	51082363.57	20987900.42	17468845.13	16764509.55	22435446.89	31858781.05	24955292.4	3.522984925	1.816798301	0.027808732	0.972222222	1.12875625	up
Com_572_pos	Uridine 5'-monophosphate	C9 H13 N2 O9 P	324.03484	1.469	325.04248	No results	Full match	Full match	161389073.5	211364223	211964145.2	193523397	226276340.6	246484339.6	56766888.22	35581853.6	62865608.82	56402666.41	71469186.26	73438576.42	3.508876774	1.811009283	7.76E-06	1	1.630291316	up
Com_2661_pos	PC (16:0/17:0)	C41 H82 N O8 P	747.56841	11.796	748.57568	No results	Invalid mass	No results	25922223.83	21826250.67	58818127.37	19694540.96	47573233.36	10177587.13	12053855.18	16464533.98	524065.4973	20529642.53	445382.8327	5998738.982	3.284976505	1.715883052	0.049885557	0.888888889	1.011678168	up
Com_215_pos	PE (17:0/19:1)	C41 H80 N O8 P	745.56123	11.803	746.56824	No results	Full match	No results	303309595.2	275764477.7	695050184.4	211434460.9	742664192.2	232614068.6	169486090.9	208444264.8	108559260.7	208100247.4	36593592.04	62600283.03	3.100135287	1.632331175	0.010272636	1	1.181192609	up
Com_23173_pos	2,3-dihydroxypropyl 12-methyltridecanoate	C17 H34 O4	284.23436	8.353	285.24164	Invalid mass	No results	No results	2501685.734	401610.5613	496028.1345	391292.5885	437390.9934	394818.3477	297251.6696	238956.9064	265068.2154	211641.841	284439.3622	248895.7096	2.989694606	1.579998122	0.044007576	1	1.098067944	up
Com_20283_pos	EPH	C16 H23 N5 O6	363.16078	4.745	364.16806	Invalid mass	No results	No results	1241804.512	3669635.664	3712923.976	3403215.192	4496523.656	4714437.627	1553949.488	1595107.854	938517.6271	1125665.628	894273.0158	1744180.271	2.704962896	1.435608805	0.00341922	0.916666667	1.365373671	up
Com_21749_pos	4-(3-methoxy-5,6-dihydrobenzo[c]acridin-7-yl)morpholine	C22 H22 N2 O2	324.18765	1.223	325.19464	Invalid mass	No results	No results	2561411.768	2882548.934	3817396.665	2987746.909	2065879.252	1805856.402	1217095.64	625199.0663	1542134.175	815409.8323	801737.4675	1015083.695	2.679367001	1.421892205	0.000195576	1	1.459784754	up
Com_17103_pos	Linolelaidic Acid (C18:2N6T)	C18 H32 O2	280.23964	10.04	281.2468	No results	No results	Full match	4935042.744	1548419.219	1188054.551	895258.9724	1032017.442	1062107.672	1005288.18	715133.1406	639576.749	723200.1322	829949.5744	576918.9221	2.37433012	1.247520537	0.047595227	0.972222222	1.078835902	up
Com_1818_pos	PE (19:2/19:2)	C43 H78 N O8 P	767.54348	11.773	768.55096	No results	Full match	No results	44561892.56	34039568.28	83221024.19	24302167.95	80372616.75	19661619.43	23187821.76	29337381.13	13615992.23	37752156.43	7050497.966	11569669.12	2.335733169	1.223875472	0.037203985	0.833333333	1.018843181	up
Com_10179_pos	Gelsemine	C20 H22 N2 O2	644.33791	4.915	323.17606	No results	Invalid mass	No results	3194657.832	3558006.096	13880811.96	3692469.593	5150113.676	4501775.909	1490303.946	2675443.105	2762990.486	3971422.717	1303669.69	2781688.027	2.267378087	1.181024982	0.025789721	0.916666667	1.079141011	up
Com_1656_pos	PC (20:2/20:2)	C48 H88 N O8 P	837.62239	11.362	838.6297	No results	Full match	No results	40482077.02	80264282.65	18116339.89	42562272.62	57484090.23	24676545.03	31505349.62	7941928.236	12085348.66	31368326.26	15634569.72	19249763.46	2.237848347	1.162112272	0.028116726	0.861111111	1.064407041	up
Com_4286_pos	PC (18:1e/6:0)	C32 H64 N O7 P	605.44099	7.623	606.44824	No results	Full match	No results	19803042.5	32509229.68	9131120.565	7548893.563	10010113.75	10378558.29	15014443.6	5105455.78	5050389.803	5333994.842	4894580.415	5101461.822	2.206919464	1.142033983	0.028621264	0.888888889	1.057347944	up
Com_19980_pos	ARH	C15 H26 N8 O4	382.20391	5.157	383.21118	Invalid mass	No match	No results	2774344.788	3912628.628	2069868.673	4212457.016	3122579.268	4595973.339	2125888.033	933632.2499	1667169.062	2118927.302	1996214.276	1485824.352	2.003150876	1.002271088	0.002878672	0.944444444	1.352861688	up
Com_1209_pos	Cytidine 5'-monophosphate (hydrate)	C9 H14 N3 O8 P	323.05082	1.441	324.05823	Full match	Full match	Full match	95207433.75	106480272.5	111672207.3	107875233.4	108133596.3	116354051.3	66422898.78	33646596.32	77329448.02	48233962.9	56092990.68	52897378.89	1.929700776	0.948377157	0.001602551	1	1.478207191	up
Com_218_pos	Guanosine monophosphate	C10 H14 N5 O8 P	363.05681	1.764	364.06372	No results	No results	Full match	567217230.3	471221333.8	641307774.3	651727626.6	664683089.4	685475177	330765980.7	209295028.9	290871605.1	321440630.5	368971484.9	455961585.1	1.861943293	0.896809135	0.000800465	1	1.480750627	up
Com_13_pos	Adenosine 5'-monophosphate	C10 H14 N5 O7 P	347.06192	1.579	348.06937	Full match	Full match	Full match	5668934188	6676685343	6523744515	6103700931	6764269910	6920465235	3393098357	2124543652	3289498837	2731484913	4470559345	5013449251	1.838865647	0.878816076	0.003336496	1	1.461067686	up
Com_1351_pos	PC (14:0e/22:3)	C44 H84 N O7 P	769.59722	11.745	770.60449	No results	Full match	No results	41539154.92	55748967.83	58569678.76	99830300.26	58436108.11	100638948.9	40196496.95	28701551.33	56305414.89	47623486.83	36233409.56	22579463.33	1.790552046	0.840404454	0.015817279	0.916666667	1.175540599	up
Com_10245_pos	5,6-dihydroxyindole	C8 H7 N O2	149.04745	1.722	150.05478	No results	No results	Full match	8525457.179	12159853.52	8608703.468	7746327.566	10319705.27	9940062.78	5539969.992	7525937.756	4359376.402	6226698.492	4273588.012	4216044.907	1.782738944	0.834095457	0.000783809	1	1.400160577	up
Com_8903_pos	MNK	C15 H29 N5 O5 S	373.18536	5.164	374.19263	Invalid mass	No results	No results	12712401.71	8722898.881	15641251.19	14686964.62	12686883.44	10292565.17	6370998.059	7932249.889	9234030.37	7233308.216	3325876.337	9731002.913	1.705390984	0.770102535	0.014714328	0.944444444	1.162684359	up
Com_8787_pos	5-Hydroxytryptophan	C11 H12 N2 O3	220.08444	3.946	221.09172	No results	No results	Full match	9056336.705	14692707.64	15865376.65	14305314.33	13741982.91	13508192.05	6567516.831	8343185.732	8449722.165	11635104.53	7252734.906	8410046.668	1.602301951	0.680146047	0.001874676	0.972222222	1.397481455	up
Com_3162_pos	RQH	C17 H29 N9 O5	439.22492	4.977	440.23233	Invalid mass	No results	No results	38216349.84	33609480.31	26339729.96	35969332.6	28712823.63	29790737.32	35450018.82	16365805.39	19203357.85	18762670.95	9108641.765	22895249.06	1.58178164	0.661550454	0.031990704	0.888888889	1.094594257	up
Com_19452_pos	SPH	C14 H21 N5 O5	339.15336	3.818	340.16068	Full match	No results	No results	2318820.669	3767691.582	3808634.727	3189489.118	3627532.752	2566968.923	3413062.381	1648858.513	3064415.204	1876250.186	1289947.514	1097481.674	1.55602209	0.637862542	0.041282611	0.861111111	1.025063019	up
Com_5682_pos	PMK	C16 H30 N4 O4 S	187.09926	2.463	188.1064	Invalid mass	No results	No results	15489442.44	23947190.66	16147549.91	18146854.18	23004899.88	21144986.06	16493656.47	18502739.48	14172878.06	11260207.16	10526093.16	5921570.199	1.533367607	0.616703608	0.035624226	0.861111111	1.054097241	up
Com_1108_pos	Dinophysistoxin-2	C44 H68 O13	786.46018	5.38	787.46808	Invalid mass	No results	No results	89682037.53	92472374.01	79318473.83	119343416.9	128174882.3	120415148.4	77637837.44	92084185.16	45246692.87	59954976.62	79736267.52	56362745.35	1.531317675	0.614773604	0.009465636	0.916666667	1.195623095	up
Com_1117_pos	N-Acetylornithine	C7 H14 N2 O3	174.10008	2.384	175.10713	Full match	Full match	Full match	59692588.26	67758185.51	53669703.74	81725665.07	60145334.52	71360166.17	107875607	131930676.9	91373431.1	85372337.64	97051464.1	83294836.94	0.660668003	-0.59800262	0.00137445	1	1.369177659	down	-1.178447955
Com_1194_pos	Alanyltyrosine	C12 H16 N2 O4	252.11056	3.929	253.11786	Full match	No results	No results	44939057.47	69176961.08	53002411.01	70268919.29	76097682.06	72317742.62	111995047.9	96630798.17	102414361.6	79623767.88	125678269.8	67911267.19	0.660334538	-0.598730987	0.008441995	0.888888889	1.189972519	down
Com_486_pos	Phosphocholine	C5 H14 N O4 P	183.06571	1.55	184.07298	No results	Full match	No results	144661165.8	206230427.7	187209725.3	159479370.5	190549843.4	216909622.6	315438603.5	273063002.6	267105214.6	278506324.7	282882808.2	264226679.3	0.657283654	-0.605411988	0.000509726	1	1.478992683	down
Com_2602_pos	o-Toluic Acid	C8 H8 O2	136.05224	2.363	137.05949	No results	No results	Full match	30980427.85	33150913.1	31328805.24	29043476.17	33853132.06	39070407.65	42092569.48	40289022.64	47578493.3	52613918.79	60575601.27	63761963.92	0.643270511	-0.636502541	0.001278063	1	1.400414243	down
Com_5596_pos	Prostaglandin E2-1-glyceryl ester	C23 H38 O7	443.28548	4.2	444.29218	Invalid mass	No results	No results	11976953.5	11041919.51	8881251.464	12941393.71	14408542.92	13012601.51	16009841.13	24752312.86	16871635.03	16832850.33	15738602.19	22615501.48	0.640508657	-0.642710024	0.001955006	1	1.323840966	down
Com_3787_pos	L-(-)-alpha-Amino-epsilon-Caprolactam	C6 H12 N2 O	128.09485	2.269	129.10213	No results	No results	Full match	16638089.55	20815163.54	15368493.05	18097806.8	20207701.32	21261742.08	21679437.66	33532358.22	26928273.47	25342324.91	42229730.36	25829261.17	0.640242162	-0.643310409	0.00502993	1	1.280100761	down
Com_7_pos	L-(-)-Methionine	C5 H11 N O2 S	149.0507	1.926	150.05785	Full match	Full match	Full match	5350836918	5444989852	4836087440	4910375144	5378298344	5656677840	6560212371	7205343986	8388642090	8869783433	9215003917	9404643567	0.636078908	-0.652722347	0.00027044	1	1.504623358	down
Com_2183_pos	Boc-beta-cyano-L-alanine	C9 H14 N2 O4	214.09469	2.53	215.10194	No results	No results	Full match	35787909.92	50577133.55	28860371.05	47031174.6	43782825.86	45341106.74	49727331.76	63290287.07	73220204.45	67481723.76	72126638.88	69898465.36	0.635208893	-0.654696985	0.001629822	0.972222222	1.359351755	down
Com_17750_pos	Diflorasone	C22 H28 F2 O5	410.19006	4.706	411.19785	No results	No results	Full match	2847568.794	3463502.183	2900900.774	1644763.028	3884523.304	2911812.068	4888158.295	5964261.35	3181786.763	4828035.97	3262129.621	5895828.321	0.630012275	-0.666548157	0.01888946	0.888888889	1.124066642	down
Com_101_pos	trans-3-Indoleacrylic acid	C11 H9 N O2	187.06322	5.185	188.07045	Full match	Not the top hit	Full match	862461141.1	635141146.8	772769423.2	639036629.2	687168388.8	732863422.5	856612921.9	592868157.4	1204864316	1313632013	1471381087	1438623528	0.62946372	-0.667804866	0.033553447	0.805555556	1.08865935	down
Com_5288_pos	NNK	C14 H26 N6 O6	374.19049	1.456	375.19812	Full match	No results	No results	13965522.48	18830987.06	14643996.41	18392368.96	12436441.92	17159197.75	25032421.06	19709230.87	25164625.05	26426362.25	24762988.62	31170972.69	0.626719939	-0.674107202	0.000435972	1	1.413093602	down
Com_12307_pos	4-Methoxycinnamic Acid	C10 H10 O3	178.06281	4.931	179.06995	No results	No results	Full match	4062899.331	4252736.333	4707832.292	6119036.139	5026631.5	4839287.791	6766148.427	7344951.51	7813917.325	7256346.665	10799762.5	6388603.698	0.625589653	-0.676711443	0.000814325	1	1.384005134	down
Com_13686_pos	L-Tyrosinemethylester	C10 H13 N O3	195.08925	4.928	196.09653	No results	No results	Full match	3326946.047	3581449.298	3940214.568	5353617.325	4248980.493	4109487.209	5752852.962	6573847.695	6920324.034	6196044.866	9213136.768	4757206.669	0.62315575	-0.682335303	0.002318977	0.972222222	1.316469287	down
Com_2189_pos	TLH	C16 H27 N5 O5	369.20015	2.763	370.20734	Full match	No results	No results	38378513.22	41347674.04	14489645.11	44237688.21	36133080.36	39345789.08	40564758.73	55785176.06	57184902.9	59152721.78	71799405.82	59040896.73	0.622751205	-0.683272187	0.027850693	0.944444444	1.096347206	down
Com_17203_pos	PPH	C16 H23 N5 O4	349.17459	2.113	350.18198	Full match	No results	No results	2488457.023	3737907.68	3101761.417	3230184.69	5221609.561	2605285.42	4361455.426	5483987.665	4283844.366	6555921.491	6361350.093	6045094.812	0.616022574	-0.698944875	0.004730857	0.944444444	1.265411815	down
Com_1659_pos	R-1 Methanandamide phosphate	C23 H40 N O5 P	220.63475	3.963	221.64235	Invalid mass	No results	No results	41864257.53	30682149.68	35265240.47	48785719.2	25837919.23	26681262.85	59502230.97	91088950.42	41682756.78	39180150.63	48792971.57	60037505.46	0.614534334	-0.702434479	0.016298857	0.888888889	1.207253129	down
Com_2550_pos	Ala-Gln	C8 H15 N3 O4	217.10572	1.363	218.11296	No results	No results	Full match	28784993.91	41006422.68	27260036.19	40546967.52	33281935.91	36881378.08	52799150.61	53366894.03	63340918.99	55583885.61	61936586.82	54639866.43	0.608081993	-0.717662227	0.000327552	1	1.48962529	down
Com_286_pos	4-(cyclohexylmethyl)-6-(2-thienyl)-2,3-dihydropyridazin-3-one hydrate	C15 H18 N2 O S	296.10004	2.167	297.10678	Invalid mass	No results	No results	305195556	304007867.5	272799382.4	263982361.7	304153798.5	323824465.7	361929250.4	358619303.9	535895423.3	553862032.9	526127038.2	601760941.1	0.603759806	-0.72795338	0.002334154	1	1.400301772	down
Com_19022_pos	EKK	C17 H33 N5 O6	201.62129	1.09	202.62857	Invalid mass	No results	No results	1810380.253	1805355.166	2327761.675	1510419.713	2000073.432	1965350.677	2015575.179	1885103.019	3630830.57	3175122.257	2742352.01	5521774.998	0.601944366	-0.732297941	0.039452246	0.888888889	1.069911161	down
Com_6340_pos	KKK	C18 H38 N6 O4	201.14712	1.041	202.15422	Invalid mass	No results	No results	9131664.177	9418962.724	6552041.113	7726582.764	11601974.24	16079423.38	10297256.49	24281301.86	13177414.21	13500661.29	17086148.05	22783863.67	0.598365031	-0.74090223	0.021968796	0.888888889	1.080012921	down
Com_343_pos	Nicotinamide	C6 H6 N2 O	122.04794	1.972	123.05522	Full match	Full match	Full match	227821121.8	180105407.8	257889029.6	158994410.4	243229391.9	241489330	507227938.8	274169541.9	316651989.2	350129631	421366871.4	327032428	0.596167517	-0.746210324	0.001701902	1	1.361632848	down
Com_18053_pos	N-lactoyl-phenylalanine	C12 H15 N O4	237.09962	2.201	238.10681	No results	No results	Full match	3196572.436	3814154.913	2879563.067	3589889.242	3056921.151	3753286.309	5581030.215	5224980.077	5553900.007	6543057.523	5421383.24	5768043.69	0.595158752	-0.748653552	9.51E-06	1	1.564916411	down
Com_4716_pos	Carnosine	C9 H14 N4 O3	226.10597	1.337	227.11328	Full match	Full match	Full match	13976977.66	16175905.45	16358096.87	11876816.22	13091774.21	15776728.6	21002895.96	17849659.14	28713089.08	21931617.76	33609205.13	23767546.68	0.594089429	-0.751247976	0.001519396	1	1.374286908	down
Com_9615_pos	6-phospho-D-glucono-1,5-lactone	C6 H11 O9 P	258.01338	1.489	259.02066	No results	No results	Full match	6051254.126	8459223.737	6328133.294	5296848.039	7463354.334	7523519.007	10578230.06	8925694.773	15651807.57	13627116.96	10186044.22	10326807.73	0.593432663	-0.75284376	0.001000642	1	1.368339672	down
Com_3667_pos	NAD+	C21 H27 N7 O14 P2	663.10703	1.828	332.56079	No results	No results	Full match	18810995.36	23232142.35	23763679.18	17657601.16	24151615.48	23191030.9	39221237.04	32225804.76	40040011.99	48864954.69	33112425.44	27187156.51	0.592821761	-0.754329688	0.000713815	1	1.419369118	down
Com_6924_pos	FNK	C19 H29 N5 O5	203.60804	3.953	204.61513	Invalid mass	No results	No results	10978697.23	9823175.226	7211337.664	7875855.413	9766584.526	8391875.86	8756585.234	16699731.11	16427346.82	15230554.18	11250666.22	23379988.78	0.589106775	-0.763398949	0.01493224	0.916666667	1.176687322	down
Com_525_pos	Val-Ser	C8 H16 N2 O4	204.11054	1.492	205.11783	No results	No results	Full match	103691761.4	127520963.6	93958643.17	118950062	131858155.2	120274697.3	145851437.9	151908049.7	275408306.9	191910343.8	218286421.3	200705157.7	0.588017979	-0.766067827	0.001723718	1	1.376211352	down
Com_13007_pos	Isobutyryl carnitine	C11 H21 N O4	231.14691	4.896	232.15419	No results	No results	Full match	3896461.448	5922126.793	5156980.165	6380547.868	4440222.207	4950844.582	8562753.703	8636639.89	8256469.46	11167764.4	9123817.055	6634058.502	0.586985506	-0.768603214	0.000355464	1	1.422915047	down
Com_1125_pos	EPK	C16 H28 N4 O6	186.09984	1.481	187.10706	Invalid mass	No match	No results	66144174.01	68272786.04	60859823.57	52385827.53	63281042.08	61313238.75	69503186.37	56843919.88	118875521.6	121600883.4	129493213.4	138678858.5	0.586235404	-0.770447998	0.023126516	0.861111111	1.173923158	down
Com_6744_pos	Benzoylecgonine	C16 H19 N O4	289.12676	2.262	290.13416	Invalid mass	No results	No results	9357513.831	11271861.93	8167201.007	9711200.829	8819648.641	11281124.49	11944855.03	10719678.06	16534391.32	17880568.52	22887693.82	20136319.34	0.5854795	-0.772309437	0.006677276	0.944444444	1.295005664	down
Com_5553_pos	WKK	C23 H36 N6 O4	460.27286	4	461.27966	Invalid mass	No results	No results	14408345.17	12198167.97	8766074.458	15697680.03	14363714.81	16139788.45	18096806.96	23634593.21	19378499.84	23455712.34	27747038.39	29590440.37	0.574855489	-0.798728767	0.001071231	1	1.362632568	down
Com_3867_pos	LPK	C17 H32 N4 O4	356.24147	2.434	357.24881	Full match	No results	No results	17228456.43	18040085.18	12544750.16	16724151.39	22204753.25	18752712.67	17765881.98	21177328.8	33735811.34	28264205.49	41382030.57	41442945.67	0.574065082	-0.800713789	0.013377795	0.888888889	1.205693264	down
Com_3418_pos	FQH	C20 H26 N6 O5	430.19587	3.768	431.20319	Full match	No results	No results	19866914.57	15341005.66	11742830.22	21851539.84	15583677.61	16908683.77	25280670.82	32519851.61	25564450.26	25150061.04	46634717.55	22635568.67	0.569758244	-0.811578201	0.003124137	1	1.298453122	down
Com_252_pos	4-Hydroxybenzaldehyde	C7 H6 O2	122.0367	2.364	123.04379	Full match	Full match	Full match	356344495.5	320327041.1	293779830.3	281350473.1	308362288.4	318336824.7	430035015.7	399644465	544873601.2	606974943.4	643555950.8	687008997.5	0.567164318	-0.818161323	0.00103336	1	1.447222241	down
Com_14406_pos	LQH	C17 H28 N6 O5	792.42258	1.896	397.21857	Invalid mass	No results	No results	3072950.4	4150909.871	3413458.795	5159282.207	2591156.328	3911951.175	5706115.436	4748820.09	5565269.606	9615632.204	7019375.335	6710135.003	0.566480676	-0.819901351	0.002361945	0.972222222	1.30579274	down
Com_21248_pos	TMK	C15 H30 N4 O5 S	343.15667	2.964	344.1647	Invalid mass	No results	No results	1741284.3	2119968.536	1669588.647	1565697.796	2757570.75	1900268.691	1996702.94	4064894.347	2452079.35	4517368.27	3505038.078	4234402.49	0.56591738	-0.82133665	0.00841547	0.916666667	1.218016689	down
Com_25971_pos	ACar 20:1	C27 H52 N O4	453.38091	8.15	454.38828	No results	Invalid mass	No results	1706818.188	244553.3524	291066.1293	235088.4258	373701.5663	282395.982	756789.6785	574976.5556	731666.5674	920870.8199	1507592.167	1093027.91	0.561086205	-0.833705652	0.040813957	0.833333333	1.091035659	down
Com_35_pos	N-Benzylformamide	C8 H9 N O	135.06821	2.355	136.07524	Full match	Full match	No results	1686825330	1477046856	1228831345	1239260280	1459702139	1504651882	1877730654	1938575999	2555180063	2964350340	3196635338	2794085247	0.560877272	-0.834242973	0.000689999	1	1.429619266	down
Com_389_pos	Choline	C5 H13 N O	103.09982	1.321	104.10721	Full match	Full match	No results	175060643.2	160767285.4	171999241.7	166547145.4	172942552.7	202588741.6	337319153.2	332418480.9	276856952.9	319778915.2	301508713.2	308817945.6	0.559442383	-0.83793854	1.24E-07	1	1.628576825	down
Com_4815_pos	LNH	C16 H26 N6 O5	382.19548	1.726	383.20276	Full match	No results	No results	13471897.12	12450445.23	9487767.093	19832807.89	14353551.28	12824614.22	12265636.25	26428490.31	21344580.97	22690797.5	30370464.43	34512531.74	0.558361129	-0.840729585	0.012559665	0.861111111	1.177420641	down
Com_2109_pos	Indole	C8 H7 N	117.05802	4.913	118.06517	Full match	Full match	No results	38004202.52	27902035.36	30302974.81	28446765.49	30521305.9	31824315.36	40756588.65	34282173.18	56324887.72	62041326.77	63418960.05	78164345.63	0.558233256	-0.841060021	0.005477757	0.972222222	1.315870939	down
Com_5281_pos	RPH	C17 H28 N8 O4	408.22126	2.146	205.1179	Invalid mass	No results	No results	8550340.424	13488534.57	12105368.4	17253776.8	14308408.31	12978514.4	24588382.06	29477386.85	19074365.84	17443855.74	27871339.87	22966223.84	0.556385788	-0.845842525	0.000949028	1	1.368185228	down
Com_197_pos	Nicotinamide adenine dinucleotide (NAD+)	C21 H27 N7 O14 P2	663.1074	1.611	664.11462	Full match	Full match	Full match	320360884.2	446708390.2	380112349	403198584.8	508147950.2	454990495.9	899431553	801760016.8	747025938.9	745280258.7	662614359.3	669095729.3	0.555448221	-0.848275665	4.35E-05	1	1.528042409	down
Com_1066_pos	6-Methylquinoline	C10 H9 N	143.07344	5.185	144.08058	Full match	Partial match	No results	66319498.91	47293319.39	58093600.54	48833516.23	55811918.03	53307556.3	70781327.46	48194122.64	96439736.88	109245622.6	126637101	145981204.6	0.551935269	-0.857429016	0.021923722	0.861111111	1.161351719	down
Com_2774_pos	Skatole	C9 H9 N	114.04701	5.187	115.05432	Invalid mass	Invalid mass	No results	23942039.68	20032910.09	21430919.6	19972613.63	26471222.26	23536190.77	27758842.69	18356421.69	44099838.29	47572712.16	47923315.21	59672256.78	0.551732119	-0.857960125	0.03050238	0.833333333	1.133413842	down
Com_3_pos	2-Hydroxycinnamic acid	C9 H8 O3	164.04695	2.364	165.05432	Full match	Not the top hit	Full match	5631242053	5813592442	4632846417	4836112566	5783205186	5701617692	7099198468	7301327833	9662990268	10656813532	11652801222	12444965758	0.550827347	-0.860327909	0.001045281	1	1.435899218	down
Com_16813_pos	D-Erythrose 4-phosphate	C4 H9 O7 P	200.00806	1.478	201.01518	No results	No results	Full match	2610276.037	1688369.815	1616871.581	4462733.636	2374434.485	3286935.048	3254893.549	5745957.73	4330366.714	7453844.638	2840255.919	5560474.737	0.549569458	-0.863626265	0.019447808	0.861111111	1.092526838	down
Com_15708_pos	N-��-L-Acetyl-arginine	C8 H16 N4 O3	216.12378	2.331	217.13145	Invalid mass	Invalid mass	No results	2291981.408	2375909.948	2192930.937	3144372.267	3364252.779	3381465.648	3096612.558	6214520.394	3784799.911	5897334.573	3692484.303	7828936.887	0.548945893	-0.865264139	0.01130337	0.916666667	1.200056701	down
Com_24788_pos	MKK	C17 H35 N5 O4 S	387.22862	4.502	388.2359	Invalid mass	No results	No results	866732.0438	1251668.142	509057.452	1084360.83	1342306.913	1185899.536	1409555.07	1958857.283	1559572.51	2974805.394	1130734.534	2394968.196	0.546005928	-0.873011481	0.016020895	0.916666667	1.120926685	down
Com_470_pos	DLK	C16 H30 N4 O6	374.21549	2.731	375.22281	Full match	No results	No results	132911287.2	150546399.9	114140725.4	132299145.7	182263146.4	145504203.2	187239652.2	232092246.9	281505897	293648348.8	296040854.6	292024668.8	0.541950652	-0.883766605	0.000122629	1	1.472138267	down
Com_23444_pos	Azetidine-2-carboxylic acid	C4 H7 N O2	101.04743	2.291	102.05505	No results	No results	Full match	1078884.15	885778.5495	881324.6423	1340064.501	1155137.012	885258.1953	2018464.641	1489139.999	1278424.472	2163323.486	1400654.183	3329744.225	0.533097585	-0.907528449	0.0081354	0.972222222	1.244142595	down
Com_3175_pos	N-Acetyl-L-carnosine	C11 H16 N4 O4	268.11611	1.733	286.14987	Full match	Full match	No results	15861114.64	19776455.66	16204877.84	17592663.72	18850844.69	26038786.45	25528661.62	31472475.72	39270196.94	43949408.7	37131034.18	37448907.91	0.532236398	-0.909860919	0.00016229	0.972222222	1.459716364	down
Com_12509_pos	Bafilomycin B1	C44 H65 N O13	1674.8497	5.088	838.43213	Invalid mass	No results	No results	5101979.643	6811021.895	3229149.057	5755914.02	2998253.835	4985234.467	6936428.096	10453293.37	9738679.461	8719969.116	9489301.208	9445739.79	0.527195229	-0.923590781	0.002481092	1	1.37092808	down
Com_1379_pos	Sedanolide	C12 H18 O2	410.23767	1.394	411.245	Invalid mass	No results	No results	39041948.44	54957007.94	31826986.62	53386382.53	29816591.44	35156711.57	71669865.13	108579646.6	83734178.25	57247338.38	87447905.55	55126460.47	0.526482942	-0.925541306	0.001667561	1	1.355152343	down
Com_9589_pos	KQH	C17 H29 N7 O5	786.42093	2.244	394.2175	Invalid mass	No results	No results	6457390.462	7756382.912	5381249.579	7349899.43	6516104.611	7840992.089	9453901.81	9739321.846	14338347.63	14070423.99	15124315.24	15832912.52	0.525743732	-0.927568351	0.000368786	1	1.453790183	down
Com_6587_pos	Pro-Leu	C11 H20 N2 O3	228.1468	1.88	229.15408	No results	No results	Full match	7756933.952	11972240.14	11735234.11	11424689.89	11074709.58	11308000.57	16855112.18	21274070.36	16796364.52	24747735.08	21155821	24661288.85	0.52013391	-0.943044998	5.36E-05	1	1.497216878	down
Com_14909_pos	ethyl 2-cyano-3-[(2-oxoazepan-3-yl)amino]acrylate	C12 H17 N3 O3	251.12437	1.435	252.13156	Invalid mass	No results	No results	2535548.731	4623849.02	3603667.034	4265521.418	2877185.844	2773410.4	6481070.664	4406197.731	5435274.284	7153687.553	7905424.864	8523865.423	0.518203551	-0.948409193	0.000941491	0.972222222	1.367779546	down
Com_11308_pos	Palmitoylcarnitine	C23 H45 N O4	399.33403	7.556	400.3414	Full match	Full match	Full match	9286046.894	1431961.391	1402293.983	1528714.599	1650764.839	1497067.184	4361039.321	2661848.052	5201880.966	4409366.056	6748551.84	9254945.333	0.514646685	-0.958345761	0.031985474	0.833333333	1.091586244	down
Com_17114_pos	DKK	C16 H31 N5 O6	389.2269	1.094	195.62073	Full match	No results	No results	1641660.663	1699307.976	1901897.94	1792908.662	2273228.36	1752298.279	1891861.888	2847131.519	2731927.5	3829543.925	3468162.78	6757056.08	0.513865299	-0.960537864	0.017774976	0.944444444	1.209987827	down
Com_3725_pos	1-Methyladenosine	C11 H15 N5 O4	281.11168	1.77	282.11905	Full match	Full match	Full match	13364695.98	18455433.26	16971990.71	16988083.65	16039186.61	19309095.31	27139372.5	29224271.28	29727153.88	29401935.51	37860029.29	44975895.23	0.509903544	-0.971703729	8.09E-05	1	1.507539104	down
Com_18271_pos	Adipamide	C6 H12 N2 O2	144.0894	2.249	145.09688	No results	No results	Full match	1421747.558	1868234.246	1312865.166	2010864.12	1687697.554	2031926.324	2012008.453	3167371.361	2304377.669	4124972.635	3022208.584	5992862.49	0.501039303	-0.997004319	0.008954096	0.972222222	1.257067288	down
Com_518_pos	Ureidoisobutyric Acid	C5 H10 N2 O3	146.06894	1.356	147.07605	No results	No results	Full match	85287574.09	111325888.6	129282963	56271642.56	88292660.16	106403889.8	167971739.1	95326265.32	257235735.6	173924288.9	189703754.2	282291673.1	0.494545766	-1.015824058	0.006873368	0.916666667	1.220954916	down
Com_2644_pos	Wampetin	C21 H18 O6	366.11272	1.357	367.11978	Invalid mass	No results	No results	23509277.01	30174600.27	29839882.14	26214348.87	28228836.96	30567034.49	65811686.81	55371047.6	56322335.62	52100503.37	49031143.76	62911334.53	0.493441491	-1.019049066	4.90E-07	1	1.604258875	down
Com_10370_pos	DMK	C15 H28 N4 O6 S	392.17131	1.867	393.17859	Full match	No results	No results	5646359.261	5118509.477	3702644.203	5006297.724	6105260.344	5651642.015	6982351.462	6719278.13	12092427.49	9854759.931	13717457.18	14251584.55	0.4909111	-1.026466307	0.002430986	1	1.353634074	down
Com_4741_pos	PPK	C16 H28 N4 O4	340.2106	3.977	341.21814	Full match	No results	No results	12855123.3	12849080.63	9880728.211	9695708.301	7734009.769	14588597.97	19977684.1	19080491.39	23023989.12	23807191.87	18848499.02	35072848.25	0.483534138	-1.048310345	0.000328106	1	1.425296059	down
Com_23169_pos	1-(6-methyl-3-pyridyl)ethan-1-one O1-ethyloxime hydrochloride	C10 H14 N2 O	178.10829	4.192	179.11559	Invalid mass	No results	No results	1026270.628	1974377.268	1027991.169	1097608.586	1523269.768	1963619.717	2503508.227	2732607.351	3051500.514	2863832.924	3268827.349	3395249.338	0.483462418	-1.048524348	0.001156489	1	1.443161942	down
Com_20001_pos	Homosildenafil	C23 H32 N6 O4 S	233.12029	2.723	489.2298	No results	Invalid mass	No results	1698995.137	1574697.37	1474008.204	1376530.01	1407279.799	1526651.281	1758635.374	2413258.379	3114835.633	4573194.704	2087624.685	4955248.528	0.479196896	-1.061309531	0.011332905	1	1.270568515	down
Com_342_pos	L-Glutamic acid	C5 H9 N O4	147.05275	1.357	148.06012	Full match	Full match	Full match	162346186.9	189936091.1	212064292.8	172379878.9	172316098.5	181355840.4	362139227.3	248728366	477633600.6	338136280.6	446495517.7	415795652.5	0.476379371	-1.069817154	0.000299676	1	1.506562681	down
Com_68_pos	Proline	C5 H9 N O2	115.06326	1.414	116.0704	Full match	Full match	Full match	813660231.8	809792837.3	714579838.7	692972917.2	731526033.8	771238347	1318686628	1267218488	1560892259	1517122132	1779993211	2144411866	0.472842796	-1.080567478	0.000109031	1	1.556088892	down
Com_7487_pos	3-[4-methyl-1-(2-methylpropanoyl)-3-oxocyclohexyl]butanoic acid	C15 H24 O4	290.1476	1.724	291.1546	Invalid mass	No results	No results	5934323.411	9907073.938	4248843.321	6965696.459	6368707.065	5282507.527	9871480.119	20171417.79	16052681.1	11239553.87	11530088.7	13319540.35	0.470977232	-1.086270775	0.000747047	0.972222222	1.388777419	down
Com_16369_pos	3-Hydroxy-3-methylbutanoic acid	C5 H10 O3	118.06575	2.306	119.07285	Invalid mass	No results	No results	3650093.727	2055514.819	2116305.733	1414099.547	2513941.827	2750640.769	7664376.863	6074704.449	3312677.266	3646712.468	4250690.941	6029377.239	0.468085222	-1.095156875	0.002447015	0.944444444	1.379653041	down
Com_2496_pos	Glu-Thr	C9 H16 N2 O6	248.10023	1.453	249.10764	No results	Full match	No results	22593733.82	28315654.24	24316652.93	29347191.7	21337988.81	26835283.28	49785773.26	36881108.81	60255604.93	59561228.42	63383703.39	59324657.92	0.464004196	-1.107790244	4.33E-05	1	1.530654759	down
Com_1683_pos	S-Adenosylmethionine	C15 H22 N6 O5 S	398.13596	1.336	399.14355	Full match	Full match	Full match	31339787.1	46509281.1	47113461.63	32773754.51	32949644.18	39149536.03	79584944.02	79386453.09	89161258.82	69471476.36	90676750.73	91411886.59	0.459953553	-1.120439914	1.62E-05	1	1.567818405	down
Com_5741_pos	DL-Norvaline	C5 H11 N O2	117.07897	1.352	118.08624	No results	No results	Full match	9461516.459	7324192.931	10809553.38	10220514.61	11517993.23	11896297.42	29947982.15	16317442.59	24075588.85	20765547.72	20496090.5	22788902.01	0.455609495	-1.13413028	3.38E-05	1	1.524735106	down
Com_2321_pos	D-Ala-D-Ala	C6 H12 N2 O3	160.08432	1.659	161.09174	No results	No results	Full match	16540556.52	28896607.45	22378807.32	34065965.18	23781034.32	25260753.06	45069432.04	64169195.77	51886537.67	51218256.02	67815546.91	55047566.53	0.450240995	-1.151230673	0.000101147	1	1.503795702	down
Com_11779_pos	RKK	C18 H38 N8 O4	430.30734	8.166	431.31464	Invalid mass	No results	No results	7820303.308	1782882.792	1622798.074	2286452.582	1855308.976	1576775.184	4838979.624	3418767.031	7943706.113	8255477.04	4639322.781	12078452.66	0.411527437	-1.280939475	0.010654309	0.916666667	1.199149819	down
Com_869_pos	N-[2-chloro-6-(trifluoromethoxy)phenyl]-2,2-dimethylpropanamide	C12 H13 Cl F3 N O2	295.05779	1.291	296.06512	Full match	No results	No results	50779016.28	64921338.93	77035240.17	50593163.05	54018187.76	58103024.34	174926291.7	135792350.8	172676337.6	137694732.7	156707059.4	91617602.8	0.408838387	-1.290397434	4.21E-05	1	1.552751043	down
Com_15057_pos	Cys-Gly	C5 H10 N2 O3 S	178.04063	1.439	179.04794	No results	No results	Full match	1063064.746	1403189.513	1233269.122	5658002.948	2588106.01	2144692.379	7271659.734	6254561.899	5087687.881	4033301.098	8003835.041	5417598.301	0.390653021	-1.356040325	0.005778783	0.916666667	1.298920807	down
Com_5547_pos	2-{[2-oxo-2-(3-pyridylamino)ethyl]thio}acetic acid	C9 H10 N2 O3 S	226.04228	1.31	227.04951	Full match	No results	No results	8214938.877	10349803.39	8784856.326	9265854.288	8396620.56	10659494.35	27744278.5	27980133.64	21950662.7	26584976.48	22996975.82	24220218.15	0.367524295	-1.444088473	1.48E-08	1	1.638568899	down
Com_28748_pos	ACar 20:3	C27 H48 N O4	449.34957	7.586	450.35709	No results	Invalid mass	No results	195391.0063	251797.4534	259001.6404	234938.8838	259370.4876	303626.6952	648561.9574	308231.7925	618663.5272	708304.6207	722054.8658	1121595.246	0.364423557	-1.456311873	0.001726767	1	1.421574889	down
Com_545_pos	Kanosamine	C6 H13 N O5	161.06841	1.638	162.07574	Invalid mass	Invalid mass	No match	43656395.27	43766587.74	51548236.53	58067397.33	57944160.3	81424201.84	115160777	213012812.1	120530168	101815153	255124728.5	121316645.3	0.362914124	-1.462299892	0.000576324	1	1.430211736	down
Com_9099_pos	Solanine	C45 H73 N O15	867.48481	5.319	868.49231	No results	Invalid mass	No results	4720668.009	2547493.588	2835819.273	2801200.639	2543473.939	3575557.823	6692469.632	7743997.053	7510022.999	6883094.699	16142716.24	8191057.228	0.357844464	-1.482595436	0.000180756	1	1.479278308	down
Com_3170_pos	VPH	C16 H25 N5 O4	351.18981	2.376	352.19714	Full match	No results	No results	8154368.87	9567447.465	3048731.338	7906660.281	12643497.08	9310943.35	8600519.519	13624488.09	22267166.65	20838469.15	37535635.29	52303965.2	0.326297408	-1.615740568	0.012624818	0.916666667	1.182835294	down
Com_1509_pos	2-Methylpentanedioic acid	C6 H10 O4	146.05752	1.406	147.06461	No results	No results	Full match	23712329.49	30595810.56	32642585.06	27255350.92	25982993.63	29347664.5	101497801	99853925.52	87309749.27	65001019.86	73436621.12	97542793.32	0.323147524	-1.629735158	8.97E-07	1	1.622843864	down
Com_2390_pos	1-morpholino-3-(4-nitrophenoxy)propan-2-ol	C13 H18 N2 O5	282.12111	4.171	283.12857	Full match	No results	No results	15308345.77	13986115.92	2622092.794	21121660.97	14622018.35	9314088.689	29179848.51	49062034.07	28171708.4	27328366.99	65852809.6	41567843.54	0.319180167	-1.647557086	0.006972515	1	1.264524571	down
Com_26437_pos	16,16-Dimethyl prostaglandin A1	C22 H36 O4	386.24214	7.874	387.24936	Invalid mass	No results	No results	446106.0774	214887.8928	250576.0995	430215.1791	234893.9765	254738.2935	742125.0743	490687.9776	851726.6645	994878.1997	586960.4462	2166922.306	0.313959047	-1.671351709	0.002373931	1	1.335516063	down
Com_23994_pos	PNH	C15 H22 N6 O5	366.15894	7.855	367.16614	Invalid mass	No results	No results	790552.6363	280445.2552	327021.1144	267155.9527	306554.7357	332453.0982	760306.6137	277817.0078	902745.0988	1269073.502	1052077.216	3106105.692	0.312723081	-1.677042391	0.025544484	0.833333333	1.092279109	down
Com_1804_pos	Dulcitol	C6 H14 O6	182.07864	1.381	183.08588	No results	No results	Full match	20216812.53	18213421.95	21485831.43	20143994.67	23163947.32	17478668.19	93595822.36	55955139.47	82178856.58	55292885.27	51095962.09	57092368.09	0.305413224	-1.711165563	2.06E-05	1	1.615648647	down
Com_3077_pos	L-Fucose	C6 H12 O5	164.0681	1.386	165.07535	No results	No results	Full match	9065700.224	11657214.7	12682632.61	10166724.68	12708931.31	11073840.29	56356971.55	30453050.27	51698875.67	28949150.42	25096262.41	30557229.68	0.301889556	-1.727907246	0.000149399	1	1.55871636	down
Com_4662_pos	L-cysteine	C3 H7 N O2 S	121.01965	1.361	122.0269	No results	No results	Full match	4400174.584	7062464.289	5459450.738	7361644.434	5367832.959	7212701.481	12547453.61	12617013.98	26801024.11	13218021.87	34046910.5	25953019.13	0.294481982	-1.763748729	0.00074286	1	1.448161358	down
Com_12234_pos	Glyceraldehyde 3-phosphate diethyl acetal	C7 H15 Ba O7 P	379.96142	4.779	380.96866	No results	No results	Full match	2389352.223	1184584.816	3805911.652	1324638.811	3353469.648	2362420.974	6562104.945	5006506.38	6389014.338	9772741.649	10175560.95	11425380.02	0.292316961	-1.774394554	0.000447222	1	1.433657181	down
Com_629_pos	L-Cystathionine	C7 H14 N2 O4 S	222.06701	2.287	223.07426	No results	No results	Full match	36068076.67	56896758.39	44666263.55	52949855.98	56515841.55	56423613.31	186961529.6	156986574.8	229475339.9	173203367.1	187693068.2	129612310.7	0.285281724	-1.809540768	4.32E-07	1	1.600984222	down
Com_2706_pos	Creatinine	C4 H7 N3 O	113.05877	1.371	136.04782	Full match	Full match	Full match	10172263.85	11767226.9	10126847.37	9401957.919	11472832.22	22382928.4	33236282.24	38833180.35	46880685.89	38659026	52722990.78	61230529.46	0.277372622	-1.850102701	1.76E-05	1	1.543559685	down
Com_10147_pos	Prolylleucine	C11 H20 N2 O3	228.14684	1.626	229.15422	Full match	No results	Full match	2906117.534	3449735.455	2059840.523	3454446.961	3731131.009	4089309.065	11642614.65	13894804.13	8879253.492	12321396.88	9637562.89	14801002.58	0.276643883	-1.853898073	2.11E-06	1	1.582905201	down
Com_12810_pos	ACar 16:1	C23 H44 N O4	397.31824	7.239	398.32553	No results	Invalid mass	No results	5895496.993	507399.9997	570454.3725	686843.1801	649107.1388	480164.3271	4891129.208	2551532.809	6658170.66	5271303.809	5528394.817	10113754.59	0.25102514	-1.99409624	0.00357355	0.888888889	1.374148575	down
Com_45_pos	Creatine	C4 H9 N3 O2	131.06918	1.386	132.07637	Full match	Full match	Full match	509334562	691436996.3	664394099.8	554015365.6	585772678.2	730711591.7	2782081944	2609840462	2600673352	2380469968	2571650180	2582948887	0.240581269	-2.055403775	2.45E-07	1	1.650484619	down
Com_1868_pos	NPK	C15 H27 N5 O5	178.60198	3.948	179.60977	Invalid mass	No results	No results	13439024.04	5364993.703	4773396.223	16984998.14	7063968.372	11228786.35	12628327.98	18946800.75	35876394.54	41498157.46	61129257.52	86616409.16	0.229280224	-2.124816169	0.003930375	0.944444444	1.281543353	down
Com_19794_pos	ACar 20:2	C27 H50 N O4	451.36517	7.87	452.37238	No results	Invalid mass	No results	1917975.773	314100.7874	366266.0987	299216.669	343343.6012	372349.9612	1571434.336	1470023.521	2794351.191	2461336.665	3092173.741	4423862.324	0.22849626	-2.129757545	0.001011738	0.944444444	1.425395535	down
Com_27527_pos	16,16-Dimethyl prostaglandin A2	C22 H34 O4	384.22657	7.659	385.2337	Invalid mass	No results	No results	213360.3147	198220.8831	208786.1004	196857.473	218602.7479	241937.6193	828676.4908	629296.5934	1034475.71	1169920.139	655266.3849	1782719.711	0.209457504	-2.255270523	0.000176838	1	1.566028606	down
Com_11036_pos	3-Nitro-L-Tyrosine	C9 H10 N2 O5	226.05903	3.315	227.06543	No results	No results	Full match	1409931.458	1359442.682	635009.4386	2202913.879	1694175.215	4413052.77	7186337.462	9568184.281	12247514.76	13230736.3	5361445.917	13240214.2	0.192564061	-2.376589624	0.000368706	1	1.455936721	down
Com_8189_pos	gamma-Glutamylcysteine	C8 H14 N2 O5 S	250.06146	1.767	251.06874	No results	No results	Full match	1863891.512	2347769.572	1961037.048	1279024.867	3010689.212	2717022.896	14207869.55	5429627.365	19046746.14	14000222.35	4934745.138	12769219.02	0.187238658	-2.417049763	0.000322393	1	1.47601976	down
Com_2832_pos	ACar 18:1	C25 H48 N O4	425.34948	7.683	426.35666	No results	Invalid mass	No results	19828801.33	2625487.413	3004595.854	3512093.822	3294437.307	2757625.332	25928442.41	15420730.54	36630423.74	27299541.81	35136034.06	46746797.04	0.18712691	-2.417911052	0.000733741	0.972222222	1.47295334	down
Com_5203_pos	2-(1-adamantyl)-1-morpholinoethan-1-one	C16 H25 N O2	263.18673	6.561	264.19373	Invalid mass	No results	No results	3873560.576	3802074.757	2691591.058	1710679.777	1513962.039	1324580.896	8071729.606	5936917.618	12517482.54	10728305.55	11616559.45	31633576.55	0.185286983	-2.432166567	0.000330662	1	1.434648124	down
Com_25519_pos	N1-(3,4-dimethoxyphenethyl)-4-methylbenzene-1-sulfonamide	C17 H21 N O4 S	352.14296	7.051	353.15024	Invalid mass	No results	No results	229961.5675	160618.3111	215118.8804	178100.6738	208617.9728	231839.8642	772132.432	411052.3071	1076920.862	1081618.795	823404.1863	2504856.681	0.183547223	-2.445776811	0.000986128	1	1.476534728	down
Com_1198_pos	O-Acetyl-L-carnitine	C9 H17 N O4	203.11535	1.699	204.12263	No results	No results	Full match	18410334.91	18965040.55	19519766.52	17182929.83	18621826.41	19306939.47	105813650.3	104845761.8	77865360.01	107828096.4	102549984	131439765.8	0.177691995	-2.492549401	5.34E-07	1	1.652807005	down
Com_827_pos	3'-Adenosine monophosphate (3'-AMP)	C10 H14 N5 O7 P	347.06186	3.105	348.06888	Full match	Full match	Full match	18252484.6	16173424.49	7612243.984	22424842.53	10393414.04	10295077.9	48581686.02	36440811.87	96749051.61	72648504.32	97055675.41	183641510.8	0.159126788	-2.651751371	0.000161378	1	1.47124342	down
Com_15741_pos	7-(2-hydroxypropan-2-yl)-1,4a-dimethyl-decahydronaphthalen-1-ol	C15 H28 O2	257.23491	7.736	258.24219	Invalid mass	No results	No results	2058595.72	297598.7015	244648.7005	490269.485	284031.574	341472.9075	2996530.066	1941546.026	3610975.061	3506659.371	3977272.284	7810600.014	0.155874942	-2.681539072	0.00048345	0.972222222	1.468450824	down
Com_13777_pos	ACar 18:2	C25 H46 N O4	423.33395	7.422	424.34122	No results	Invalid mass	No results	1903373.808	282756.2436	344608.2101	287425.6666	370020.7669	360839.9506	4011586.8	2098353.843	6348565.498	4402402.51	4800491.262	7610979.409	0.121241414	-3.044045518	0.000130435	1	1.523386719	down
