# Supplementary material for: Comparative multiomics analysis of cell physiological state after culture in a basket bioreactor
Source: Sci Rep. 2022 Nov 23;12:20161. doi: 10.1038/s41598-022-24687-4 (PMC9686226; doi:10.1038/s41598-022-24687-4)
Supplement: Supplementary file 1 — Supplementary Information 1. [file 41598_2022_24687_MOESM1_ESM.zip › raw data/Metabolomics raw data/4.MetDiffAnalysis/EG.vs.CG/EG.vs.CG_neg_corr.xls]

corr	N-(4-chlorophenethyl)-N'-(4-chlorophenyl)urea	Taurine	DL-Serine	D-(-)-Mannitol	DL-Malic acid	S-Lactoylglutathione	D-Mannitol 1-phosphate	(2E)-N-(4-acetamidobutyl)-3-(4-hydroxy-3-methoxyphenyl)prop-2-enamide	methadone-d9	D-3-Phenyllactic acid	10-Hydroxydecanoic acid	Gluconic acid	5-Methyluridine	Reduced nicotinamide adenine dinucleotide	Guanosine triphosphate (GTP)	Cystine	L-Iditol	Gamma-Glu-Leu	N3-(2-morpholinophenyl)-2-oxo-2H-chromene-3-carboxamide	Nonadecanoic acid	LPE 24:2	5-oxoproline	Maltitol	9-HpOTrE	(��)19(20)-DiHDPA	LPE 20:1	LPE 16:1	Arachidic acid	(��)14(15)-DiHET	N-Acetylhistamine	4-(octyloxy)benzoic acid	LPE 22:2	Mag (18:1)	(��)9-HpODE	N1-{3-[2-(2-pyridyl)ethyl]phenyl}-4-chlorobenzene-1-sulfonamide	LPE 18:2	Guanosine monophosphate (GMP)	Adenosine triphosphate (ATP)	N-(4-chlorophenethyl)-1-adamantanecarboxamide	LPC 20:0	Uridine 5'-diphosphate (UDP)	Leucylproline	Lysope 16:0	LPE 19:1	Docosahexaenoic acid	LPC 18:0	LPE 19:2	Thymidine 5'-diphosphate	Corticosterone
N-(4-chlorophenethyl)-N'-(4-chlorophenyl)urea	1	-0.962023406955211	-0.959856880758041	-0.962494462033404	-0.962662621247247	0.966549137965963	-0.977724318607514	0.800016021483424	0.940820120341672	-0.933019355078365	-0.899251701855443	-0.920428070484402	-0.897264788707562	-0.894595497715311	-0.828375370540504	-0.898027536034432	-0.903766525114479	-0.906804467174704	0.717517434778644	0.66440926568473	0.728388025125922	-0.872609053547153	-0.861842780397173	0.96269340368367	-0.799311143053278	0.68870214985342	0.727619365207215	0.60980514456983	-0.82604613262568	0.893846560844777	-0.882705076592591	0.649157246028409	0.73196695165185	0.980236607985006	0.797628538354878	0.741039414886436	0.912425456467552	-0.785164434128822	-0.874431254484311	0.780471187761161	-0.805163274285443	-0.831974822598543	0.642851827606038	0.656183543109701	-0.831482433984831	0.679258732957752	0.640671966289366	0.884339374134869	0.837891059236405
Taurine	-0.962023406955211	1	0.988830731138091	0.988457253080419	0.965629166864686	-0.95193935345698	0.968397286333616	-0.842063876291772	-0.90494944917912	0.956876264949139	0.841996095972084	0.909892654519661	0.838904860047505	0.838771353265385	0.793514674854157	0.964730829653871	0.829801015157456	0.878151724321659	-0.77378307187372	-0.728536296362439	-0.776746703974537	0.906718206928042	0.934341366246999	-0.965192553536586	0.819925362839016	-0.738783848032283	-0.771461899043634	-0.67512690704142	0.7983909234243	-0.850180661405562	0.840099245811944	-0.702712727812192	-0.773875904120847	-0.962618926435083	-0.84228244572309	-0.782939002183437	-0.888343946017734	0.721262191270493	0.768504882624031	-0.814855562897321	0.90414945666155	0.781725076301584	-0.699305275574988	-0.696774898173281	0.7597116416443	-0.73700293907266	-0.713280423699653	-0.876868353588931	-0.870550614539423
DL-Serine	-0.959856880758041	0.988830731138091	1	0.985101027088063	0.952889803302759	-0.947832824407485	0.980858585196202	-0.83335773012822	-0.896659122675285	0.954219512067855	0.883514501217406	0.931800940778648	0.876062675053307	0.852042439230282	0.726360395712087	0.958619742274124	0.847454768644471	0.917294885069158	-0.760594794513511	-0.719030603165453	-0.767070104832961	0.902585444027119	0.948410933806941	-0.959386788105933	0.868670315868733	-0.730947239149875	-0.759354275335718	-0.667085582167025	0.850387903281862	-0.852095852857329	0.882573118862561	-0.70043242233918	-0.776418298881203	-0.947304959969376	-0.803927643708753	-0.765433527670704	-0.846586815822544	0.668926071171792	0.808752469011757	-0.794607072966665	0.880333076482895	0.836098504179232	-0.686636080137779	-0.68261417272635	0.8222093679224	-0.71734098470375	-0.697418288609715	-0.839011854292251	-0.85414045784177
D-(-)-Mannitol	-0.962494462033404	0.988457253080419	0.985101027088063	1	0.944313565359925	-0.953634993873207	0.981223030245831	-0.856824818914628	-0.902393374940752	0.946408965833503	0.879282250162672	0.924463745521003	0.83963451251783	0.858617147012773	0.804697964372402	0.93768774273517	0.889647070954581	0.888576424443401	-0.79270846894672	-0.741433008058657	-0.789035060136197	0.865083234169214	0.94264518811733	-0.971893364575817	0.797167079703092	-0.748910896626418	-0.777838719778964	-0.693648211872496	0.775559764490163	-0.86540527813731	0.838347573188367	-0.715406836618449	-0.796777467721745	-0.967430683570444	-0.853872488704081	-0.778383917579771	-0.881678898559284	0.759206313234021	0.8075821695926	-0.817614131727168	0.894312383821895	0.79311067629915	-0.704800964608661	-0.69731157975837	0.784918106640494	-0.746382387617131	-0.710905470451895	-0.856827994352015	-0.855026259415992
DL-Malic acid	-0.962662621247247	0.965629166864686	0.952889803302759	0.944313565359925	1	-0.926414311733458	0.954818095262562	-0.832318791667516	-0.918708566185113	0.933298249570231	0.841319983104512	0.878735063136905	0.901730432157592	0.860064666021983	0.784098356455609	0.93413714557947	0.820416568604153	0.898557620238825	-0.760822579337583	-0.726180630911886	-0.770617768027586	0.930149319056927	0.853716911022378	-0.942434016622436	0.827495282746627	-0.737047171251253	-0.758577973151864	-0.672354025972686	0.844613254631686	-0.810122645245839	0.877336058292224	-0.708497087394107	-0.765621990742099	-0.956121493666559	-0.836848429943964	-0.771876933058163	-0.872275332246129	0.707689248934104	0.786629236796566	-0.818463970744443	0.817899028747312	0.838178220566699	-0.684110105406471	-0.699051127053986	0.756475464927873	-0.717534182530889	-0.70858289984274	-0.849142218078849	-0.831409981805089
S-Lactoylglutathione	0.966549137965963	-0.95193935345698	-0.947832824407485	-0.953634993873207	-0.926414311733458	1	-0.947233444940474	0.774008263716333	0.878370554260346	-0.895328425100673	-0.83708943565009	-0.903770182962772	-0.812252040738365	-0.855695153273349	-0.834368189037106	-0.87690712214467	-0.844437247042208	-0.836466520396321	0.709948498714764	0.645842818785912	0.664582668756394	-0.838713246129639	-0.899422618426745	0.919468348898403	-0.789268673061273	0.642635814632721	0.70497656325154	0.592495906956798	-0.762007689226249	0.944135945996722	-0.82780928530496	0.606389829702708	0.734774179036514	0.944793528872289	0.77006582977341	0.719894000507857	0.914743335005047	-0.78287827393557	-0.813173410320034	0.780574229681351	-0.818791973815391	-0.735609403429729	0.618645200035839	0.619262763477016	-0.763937683736441	0.709645127801113	0.624829171483504	0.903488422428451	0.882592298969203
D-Mannitol 1-phosphate	-0.977724318607514	0.968397286333616	0.980858585196202	0.981223030245831	0.954818095262562	-0.947233444940474	1	-0.877216487387834	-0.917084117364852	0.932922094168958	0.936829082379223	0.937716495521843	0.907876091252372	0.889009248590605	0.769168447189415	0.91156125313961	0.918088706903929	0.947314428906905	-0.80848598851018	-0.762132798396964	-0.815051938088083	0.871567914091137	0.911235550405147	-0.978735577200005	0.829185157290166	-0.777174429191146	-0.8019529741796	-0.717658784623004	0.836467324933652	-0.883004409713287	0.892728079559226	-0.751253403702278	-0.826643346785995	-0.9674822390984	-0.837845908275492	-0.797995013630099	-0.848932380949246	0.734391848876994	0.867519984075219	-0.836795168711653	0.832407257841214	0.877417438978366	-0.729372405958808	-0.729885877646097	0.839512139334985	-0.757705730315427	-0.720229556884106	-0.841178549941871	-0.815311664520606
(2E)-N-(4-acetamidobutyl)-3-(4-hydroxy-3-methoxyphenyl)prop-2-enamide	0.800016021483424	-0.842063876291772	-0.83335773012822	-0.856824818914628	-0.832318791667516	0.774008263716333	-0.877216487387834	1	0.772634497261905	-0.791404889870263	-0.790471607343925	-0.792673462893491	-0.74345518930852	-0.786891059890724	-0.703616424177751	-0.788699064030704	-0.793516385445019	-0.811638144537336	0.985344954435283	0.970163012324955	0.975771976640621	-0.744251237268582	-0.812925046824165	0.88033850136754	-0.680479467143739	0.966626271001689	0.972115868417913	0.953942666005938	-0.642210769178889	0.767071508395679	-0.715582117599024	0.964519552130622	0.980830988175838	0.814314590149077	0.940803851228932	0.954212228213661	0.679019085645993	-0.680747809981423	-0.685640580873163	0.971683320821719	-0.735487106620103	-0.779860741984924	0.948497981133602	0.932245814398346	-0.542151402153453	0.956867544123545	0.922576612388685	0.759802737732394	0.636273631142128
methadone-d9	0.940820120341672	-0.90494944917912	-0.896659122675285	-0.902393374940752	-0.918708566185113	0.878370554260346	-0.917084117364852	0.772634497261905	1	-0.929221222182531	-0.842818921869721	-0.862370307558442	-0.883281353110321	-0.881235925579923	-0.762738661365498	-0.868918706139064	-0.861765798773874	-0.844570105675387	0.669926330586449	0.675869774743809	0.71181087425517	-0.797800541010799	-0.806063064301627	0.917225700670918	-0.74923902015074	0.705947872741401	0.741461287587713	0.589203523834936	-0.791594455510337	0.820126673573585	-0.790825804200956	0.658756903215994	0.69784798410326	0.926079238334492	0.791668094467908	0.740696963836094	0.896419405855937	-0.736651689431017	-0.837269029422626	0.783553397646375	-0.762078845436507	-0.815983049171388	0.657848401024522	0.669427692023074	-0.785351362935385	0.641095361526882	0.683665710814746	0.853457957465235	0.819720907596036
D-3-Phenyllactic acid	-0.933019355078365	0.956876264949139	0.954219512067855	0.946408965833503	0.933298249570231	-0.895328425100673	0.932922094168958	-0.791404889870263	-0.929221222182531	1	0.83852044427192	0.843474502647113	0.889354806656252	0.874809792142734	0.705983862484379	0.97917244661736	0.837666099304937	0.850005071561157	-0.706588837274934	-0.71161534667811	-0.756939284775405	0.922360337784034	0.861091507699288	-0.905283930989287	0.878724666659602	-0.738542374269691	-0.753433258973411	-0.647108331745575	0.867668827409918	-0.777885620175013	0.827185268705364	-0.692321602035656	-0.725334434480081	-0.904020612002072	-0.826542815476138	-0.779182906747006	-0.865874654232658	0.667031824973737	0.761590768785985	-0.763435968064182	0.860435580258273	0.798231891215056	-0.687559368143327	-0.69824161659587	0.754436633997547	-0.662322442371455	-0.736216910757759	-0.801320559278212	-0.877098232943468
10-Hydroxydecanoic acid	-0.899251701855443	0.841996095972084	0.883514501217406	0.879282250162672	0.841319983104512	-0.83708943565009	0.936829082379223	-0.790471607343925	-0.842818921869721	0.83852044427192	1	0.826916875247882	0.923962047128979	0.790243857160247	0.607378416707089	0.791843738064033	0.916708954594804	0.95764157087328	-0.721617174290158	-0.681064757829566	-0.75593480667812	0.787501150206699	0.769402970220701	-0.896487269952119	0.763933013182731	-0.707222458645656	-0.714959750141109	-0.648435304639839	0.82212874038824	-0.822436368042647	0.820453376604681	-0.688624701730481	-0.766133741832333	-0.890064501344877	-0.702781012586904	-0.684841686985056	-0.715688805591473	0.59606978191093	0.835910605234067	-0.722359053787936	0.737173302443842	0.867615477249592	-0.645026407842647	-0.655067473378325	0.912159174685163	-0.634378451880518	-0.605994584068271	-0.65827508485676	-0.736067702923257
Gluconic acid	-0.920428070484402	0.909892654519661	0.931800940778648	0.924463745521003	0.878735063136905	-0.903770182962772	0.937716495521843	-0.792673462893491	-0.862370307558442	0.843474502647113	0.826916875247882	1	0.805765692543472	0.884912820616496	0.727777006766355	0.819078029336645	0.86212868763209	0.886313010353084	-0.724293017127713	-0.66057262587989	-0.705300478457714	0.740892445308238	0.935953581198841	-0.915320162397615	0.77630017009697	-0.684373747669016	-0.724735065761924	-0.614590018175948	0.769677738809381	-0.838434670308196	0.893252919998242	-0.649955554345571	-0.73019611032907	-0.899494461463663	-0.765200185665622	-0.723243594172088	-0.825567223773465	0.718289787430041	0.919839495216044	-0.774020506490491	0.695675092457036	0.863342820106481	-0.652033645465359	-0.648136932248703	0.809549952291651	-0.695070214041533	-0.639004400966453	-0.87695540049209	-0.71421956964867
5-Methyluridine	-0.897264788707562	0.838904860047505	0.876062675053307	0.83963451251783	0.901730432157592	-0.812252040738365	0.907876091252372	-0.74345518930852	-0.883281353110321	0.889354806656252	0.923962047128979	0.805765692543472	1	0.857435865686348	0.553540324361414	0.847994427681208	0.848908185113725	0.943207984678448	-0.656515739526794	-0.661022227473276	-0.719167069969191	0.881637196712539	0.722859662604362	-0.844940981013678	0.884126629153428	-0.696642260680867	-0.690464913263112	-0.611410072269241	0.952839517797632	-0.725373447178793	0.89583104373054	-0.67251539646483	-0.705160238794014	-0.85142238640811	-0.706202600613019	-0.693112920482352	-0.72723206601614	0.534315005745427	0.836216208543039	-0.704177742524652	0.662385656690677	0.934312418912597	-0.622632199620795	-0.655639782342604	0.868530313360178	-0.579687476326075	-0.643529674210145	-0.657778111733536	-0.741999078181921
Reduced nicotinamide adenine dinucleotide	-0.894595497715311	0.838771353265385	0.852042439230282	0.858617147012773	0.860064666021983	-0.855695153273349	0.889009248590605	-0.786891059890724	-0.881235925579923	0.874809792142734	0.790243857160247	0.884912820616496	0.857435865686348	1	0.746352353917212	0.798764781672178	0.905590301554695	0.799202895665462	-0.712463568143211	-0.710616663487145	-0.729348285033308	0.754308088454644	0.788189876505286	-0.835538358588261	0.818463781778683	-0.738611679973259	-0.757050391957715	-0.662706061321483	0.814237566962262	-0.776476663079023	0.894180711804272	-0.705136307766641	-0.736584556556055	-0.82298482132585	-0.824386169157757	-0.792866342390897	-0.810680734431054	0.797563092269791	0.9262299011515	-0.781452105702516	0.585748339492246	0.873310466111368	-0.697510016280352	-0.711512306929639	0.682431926279205	-0.700245939690336	-0.734456080394545	-0.815081224623984	-0.673498643537859
Guanosine triphosphate (GTP)	-0.828375370540504	0.793514674854157	0.726360395712087	0.804697964372402	0.784098356455609	-0.834368189037106	0.769168447189415	-0.703616424177751	-0.762738661365498	0.705983862484379	0.607378416707089	0.727777006766355	0.553540324361414	0.746352353917212	1	0.660740583802006	0.76721363396695	0.576919000600128	-0.657004306021078	-0.573538829519342	-0.614230024552811	0.602930140140248	0.677951903991771	-0.819668061958221	0.41798301988435	-0.569188087172938	-0.626366430906938	-0.53498194325068	0.411342270447467	-0.788882464835307	0.611784036671568	-0.536195795503038	-0.620753620861987	-0.848400267265989	-0.776978039965382	-0.651668143342288	-0.860542895745332	0.968104743782149	0.67864926333418	-0.714227033937821	0.678898392453245	0.500722165302746	-0.553148841411884	-0.547284360666014	0.454259923434816	-0.667494544449292	-0.541000932455778	-0.864357228365927	-0.642220998796696
Cystine	-0.898027536034432	0.964730829653871	0.958619742274124	0.93768774273517	0.93413714557947	-0.87690712214467	0.91156125313961	-0.788699064030704	-0.868918706139064	0.97917244661736	0.791843738064033	0.819078029336645	0.847994427681208	0.798764781672178	0.660740583802006	1	0.749723661670202	0.837052053016875	-0.715967481687888	-0.711983964163686	-0.75475221470506	0.952215178990861	0.880726031165549	-0.890735061034135	0.884799492896959	-0.727563585725103	-0.739316854753994	-0.654407778969214	0.853654573880153	-0.737525115971307	0.808415459615892	-0.689578564053557	-0.724470915189814	-0.882955779551406	-0.807210021996394	-0.764525285007609	-0.820206283303179	0.583794229256448	0.67158939273899	-0.753746038270101	0.901759049622645	0.759987435489705	-0.679766025420164	-0.684300775867976	0.714219407063197	-0.670260706650501	-0.729981839053829	-0.774497935595576	-0.875711155619471
L-Iditol	-0.903766525114479	0.829801015157456	0.847454768644471	0.889647070954581	0.820416568604153	-0.844437247042208	0.918088706903929	-0.793516385445019	-0.861765798773874	0.837666099304937	0.916708954594804	0.86212868763209	0.848908185113725	0.905590301554695	0.76721363396695	0.749723661670202	1	0.858245685921091	-0.727797430450413	-0.682684974507707	-0.751094973537589	0.698545846959003	0.766844478389203	-0.8856570381805	0.685563345331808	-0.71292288941091	-0.721463252827382	-0.652353845641681	0.722568165350593	-0.804668486000363	0.817446181202381	-0.681551058708517	-0.74481521522068	-0.885845215670066	-0.79870967559049	-0.714308071752272	-0.795178608317787	0.817119399940426	0.916508898367451	-0.736269824041834	0.665060022637509	0.830955166154988	-0.653504524193191	-0.661515470753111	0.797280457862071	-0.657122051233855	-0.635818930376632	-0.734455109000478	-0.677356493798378
Gamma-Glu-Leu	-0.906804467174704	0.878151724321659	0.917294885069158	0.888576424443401	0.898557620238825	-0.836466520396321	0.947314428906905	-0.811638144537336	-0.844570105675387	0.850005071561157	0.95764157087328	0.886313010353084	0.943207984678448	0.799202895665462	0.576919000600128	0.837052053016875	0.858245685921091	1	-0.747856539757213	-0.701334727308205	-0.779062384813413	0.850519438053767	0.819263999892121	-0.90613476020472	0.825089212437648	-0.734798321641933	-0.737425953869572	-0.671184708198545	0.881660451685579	-0.778054221930287	0.885181218016228	-0.713243967560773	-0.772341292815801	-0.899036281317145	-0.731661198520365	-0.713991474121447	-0.726296097581021	0.535534329596714	0.842852543820409	-0.754545449205762	0.717816580893354	0.928817231069855	-0.67329065966194	-0.692350953849124	0.907564663346896	-0.656844318194795	-0.643247752985656	-0.707011840706568	-0.729351994337965
N3-(2-morpholinophenyl)-2-oxo-2H-chromene-3-carboxamide	0.717517434778644	-0.77378307187372	-0.760594794513511	-0.79270846894672	-0.760822579337583	0.709948498714764	-0.80848598851018	0.985344954435283	0.669926330586449	-0.706588837274934	-0.721617174290158	-0.724293017127713	-0.656515739526794	-0.712463568143211	-0.657004306021078	-0.715967481687888	-0.727797430450413	-0.747856539757213	1	0.975624923607586	0.967346713250349	-0.686995607762112	-0.761718043215523	0.805947797818586	-0.612064676475096	0.964378165636918	0.966458521974397	0.979047462057255	-0.554577927779761	0.717763235669359	-0.631226246207253	0.96599533388382	0.985655536706067	0.74197892938003	0.930226350937026	0.944201677247028	0.615719965941552	-0.633948546253847	-0.600120284192868	0.962030448882835	-0.67576910371701	-0.701691136403594	0.95800210100819	0.942203363465631	-0.442770260811815	0.974451319735424	0.922970294805075	0.706826442899682	0.582887134167317
Nonadecanoic acid	0.66440926568473	-0.728536296362439	-0.719030603165453	-0.741433008058657	-0.726180630911886	0.645842818785912	-0.762132798396964	0.970163012324955	0.675869774743809	-0.71161534667811	-0.681064757829566	-0.66057262587989	-0.661022227473276	-0.710616663487145	-0.573538829519342	-0.711983964163686	-0.682684974507707	-0.701334727308205	0.975624923607586	1	0.966893727457797	-0.670930431993167	-0.71409055680947	0.753053435285809	-0.635206186672303	0.988790783226017	0.98175963531683	0.989241775156243	-0.572503041386159	0.654899766916288	-0.593682145393009	0.992517673210712	0.978162385213221	0.673737922393083	0.919302124344451	0.962459826094225	0.563576257913037	-0.565143253295672	-0.554837227421822	0.958507974196859	-0.642345713207523	-0.70045874874558	0.981630114120327	0.96491173824924	-0.389980998509205	0.960946956224277	0.974167394686734	0.649907806617908	0.562949857534568
LPE 24:2	0.728388025125922	-0.776746703974537	-0.767070104832961	-0.789035060136197	-0.770617768027586	0.664582668756394	-0.815051938088083	0.975771976640621	0.71181087425517	-0.756939284775405	-0.75593480667812	-0.705300478457714	-0.719167069969191	-0.729348285033308	-0.614230024552811	-0.75475221470506	-0.751094973537589	-0.779062384813413	0.967346713250349	0.966893727457797	1	-0.728139187783788	-0.718007942851721	0.821508518660188	-0.644053714573652	0.982173709668136	0.961837863559858	0.96465072194402	-0.622912687304735	0.64905673195724	-0.662261578393852	0.978684993532876	0.949181159965962	0.74422300603037	0.925773807454978	0.94837087587976	0.593447584395669	-0.598070273646159	-0.614962729217023	0.923100547876286	-0.686265274974054	-0.756957297214628	0.957355113879721	0.95045635014901	-0.486438258513363	0.912159549933712	0.926649405318934	0.660305036018695	0.55435384974684
5-oxoproline	-0.872609053547153	0.906718206928042	0.902585444027119	0.865083234169214	0.930149319056927	-0.838713246129639	0.871567914091137	-0.744251237268582	-0.797800541010799	0.922360337784034	0.787501150206699	0.740892445308238	0.881637196712539	0.754308088454644	0.602930140140248	0.952215178990861	0.698545846959003	0.850519438053767	-0.686995607762112	-0.670930431993167	-0.728139187783788	1	0.762857363141463	-0.827030725821971	0.894718673803474	-0.69346416363312	-0.694559561714707	-0.635466366784884	0.895298559954904	-0.695791328066824	0.815894984849385	-0.659588886554306	-0.695325353508066	-0.845304993022103	-0.757930294222022	-0.730541543089235	-0.770772899707762	0.505938283359736	0.629224912868951	-0.711248026559215	0.80755769259389	0.762186996007952	-0.641906431550999	-0.673513025758406	0.698492777020142	-0.628264130981791	-0.681956797775667	-0.708927906262538	-0.840829840086084
Maltitol	-0.861842780397173	0.934341366246999	0.948410933806941	0.94264518811733	0.853716911022378	-0.899422618426745	0.911235550405147	-0.812925046824165	-0.806063064301627	0.861091507699288	0.769402970220701	0.935953581198841	0.722859662604362	0.788189876505286	0.677951903991771	0.880726031165549	0.766844478389203	0.819263999892121	-0.761718043215523	-0.71409055680947	-0.718007942851721	0.762857363141463	1	-0.894143299077352	0.788286299043351	-0.705391950423679	-0.748442332661659	-0.663892002175618	0.713051284379377	-0.825052287113491	0.791754761257897	-0.679206377040184	-0.772863388643758	-0.863049939136818	-0.777168794129329	-0.739344628785	-0.788504910582322	0.634860757415793	0.752931622978996	-0.793075910514801	0.837013111236913	0.746235263376465	-0.684405922985539	-0.655891271008279	0.721380540774178	-0.748032143712879	-0.695084117476047	-0.83433516809839	-0.796007720819692
9-HpOTrE	0.96269340368367	-0.965192553536586	-0.959386788105933	-0.971893364575817	-0.942434016622436	0.919468348898403	-0.978735577200005	0.88033850136754	0.917225700670918	-0.905283930989287	-0.896487269952119	-0.915320162397615	-0.844940981013678	-0.835538358588261	-0.819668061958221	-0.890735061034135	-0.8856570381805	-0.90613476020472	0.805947797818586	0.753053435285809	0.821508518660188	-0.827030725821971	-0.894143299077352	1	-0.730993080871108	0.767102533973261	0.795326943287341	0.702886262473785	-0.747960730897526	0.86199856548099	-0.840104781215772	0.744521751930946	0.806417549451028	0.976911698562645	0.834704048972614	0.785842644190707	0.84057424312088	-0.766546404312459	-0.821539053253086	0.834458120848091	-0.865670830290454	-0.82364289033811	0.721373533651802	0.710923939480107	-0.793166071536492	0.75629359634809	0.698211550677408	0.853898512511495	0.771648974385631
(��)19(20)-DiHDPA	-0.799311143053278	0.819925362839016	0.868670315868733	0.797167079703092	0.827495282746627	-0.789268673061273	0.829185157290166	-0.680479467143739	-0.74923902015074	0.878724666659602	0.763933013182731	0.77630017009697	0.884126629153428	0.818463781778683	0.41798301988435	0.884799492896959	0.685563345331808	0.825089212437648	-0.612064676475096	-0.635206186672303	-0.644053714573652	0.894718673803474	0.788286299043351	-0.730993080871108	1	-0.654663991561411	-0.657901757293181	-0.591038344192174	0.96519629736249	-0.667638145305777	0.877319258439485	-0.631126117624014	-0.666782661408352	-0.712270339605781	-0.652496634706849	-0.696823436326317	-0.648331003753841	0.394706923753696	0.717763440219427	-0.655685958160847	0.655555653379223	0.843970862482066	-0.611144311662515	-0.629867843856689	0.72657310016947	-0.585094021767932	-0.67408607262153	-0.633758224872979	-0.750372627132547
LPE 20:1	0.68870214985342	-0.738783848032283	-0.730947239149875	-0.748910896626418	-0.737047171251253	0.642635814632721	-0.777174429191146	0.966626271001689	0.705947872741401	-0.738542374269691	-0.707222458645656	-0.684373747669016	-0.696642260680867	-0.738611679973259	-0.569188087172938	-0.727563585725103	-0.71292288941091	-0.734798321641933	0.964378165636918	0.988790783226017	0.982173709668136	-0.69346416363312	-0.705391950423679	0.767102533973261	-0.654663991561411	1	0.988204369449882	0.979100002335034	-0.613287786043549	0.647828751259718	-0.620820646706758	0.991793401732735	0.959865579001155	0.690605856454307	0.928834310841252	0.975200840167195	0.58934023896606	-0.567579731478185	-0.597743120266257	0.949137238993935	-0.626321239825078	-0.73869945319073	0.989595938645446	0.984677556262394	-0.430623294519083	0.935802952358181	0.975046297048842	0.668490787963552	0.562434062806312
LPE 16:1	0.727619365207215	-0.771461899043634	-0.759354275335718	-0.777838719778964	-0.758577973151864	0.70497656325154	-0.8019529741796	0.972115868417913	0.741461287587713	-0.753433258973411	-0.714959750141109	-0.724735065761924	-0.690464913263112	-0.757050391957715	-0.626366430906938	-0.739316854753994	-0.721463252827382	-0.737425953869572	0.966458521974397	0.98175963531683	0.961837863559858	-0.694559561714707	-0.748442332661659	0.795326943287341	-0.657901757293181	0.988204369449882	1	0.962563802218703	-0.606334595785522	0.733745966773842	-0.622821648232024	0.974096389213201	0.968462945680026	0.726768204009481	0.930800081062087	0.987526184307362	0.653193162021384	-0.616280941010953	-0.624070691577231	0.978605841105231	-0.652724007142001	-0.723471937690009	0.991630490292293	0.983620037327849	-0.448248966668085	0.962495981506975	0.971466643193531	0.749226498427157	0.619323606076812
Arachidic acid	0.60980514456983	-0.67512690704142	-0.667085582167025	-0.693648211872496	-0.672354025972686	0.592495906956798	-0.717658784623004	0.953942666005938	0.589203523834936	-0.647108331745575	-0.648435304639839	-0.614590018175948	-0.611410072269241	-0.662706061321483	-0.53498194325068	-0.654407778969214	-0.652353845641681	-0.671184708198545	0.979047462057255	0.989241775156243	0.96465072194402	-0.635466366784884	-0.663892002175618	0.702886262473785	-0.591038344192174	0.979100002335034	0.962563802218703	1	-0.524855093047554	0.605290574897543	-0.559840085920443	0.987501850695199	0.970583973740342	0.622082018382399	0.900646310564501	0.94423287501979	0.499754818931567	-0.531866195827064	-0.512272209705354	0.929195500577114	-0.586765707572243	-0.664453706707308	0.9747409989601	0.961033705165051	-0.337540594434947	0.954852383507149	0.953265923817386	0.592250782448937	0.495305497730676
(��)14(15)-DiHET	-0.82604613262568	0.7983909234243	0.850387903281862	0.775559764490163	0.844613254631686	-0.762007689226249	0.836467324933652	-0.642210769178889	-0.791594455510337	0.867668827409918	0.82212874038824	0.769677738809381	0.952839517797632	0.814237566962262	0.411342270447467	0.853654573880153	0.722568165350593	0.881660451685579	-0.554577927779761	-0.572503041386159	-0.622912687304735	0.895298559954904	0.713051284379377	-0.747960730897526	0.96519629736249	-0.613287786043549	-0.606334595785522	-0.524855093047554	1	-0.640519858482205	0.904342883888676	-0.586530148375236	-0.60820660361807	-0.745044532662519	-0.607244628634722	-0.636548099360883	-0.649196830403463	0.385656706117104	0.769570324240412	-0.605096152091656	0.609644338947783	0.900758290117933	-0.549290479563991	-0.584943540507117	0.818430758222655	-0.495177524588155	-0.595070666872019	-0.603416161091871	-0.713556295634171
N-Acetylhistamine	0.893846560844777	-0.850180661405562	-0.852095852857329	-0.86540527813731	-0.810122645245839	0.944135945996722	-0.883004409713287	0.767071508395679	0.820126673573585	-0.777885620175013	-0.822436368042647	-0.838434670308196	-0.725373447178793	-0.776476663079023	-0.788882464835307	-0.737525115971307	-0.804668486000363	-0.778054221930287	0.717763235669359	0.654899766916288	0.64905673195724	-0.695791328066824	-0.825052287113491	0.86199856548099	-0.667638145305777	0.647828751259718	0.733745966773842	0.605290574897543	-0.640519858482205	1	-0.701103239711403	0.615990995703912	0.762094336908367	0.874050896574482	0.709553748435998	0.726326445093948	0.84793854024567	-0.753795564096249	-0.772557876826674	0.801320603299028	-0.730864341427032	-0.659438242704348	0.654505745748596	0.647397802298623	-0.712314926725934	0.748943308067041	0.615840207170533	0.884463066353787	0.818838812794316
4-(octyloxy)benzoic acid	-0.882705076592591	0.840099245811944	0.882573118862561	0.838347573188367	0.877336058292224	-0.82780928530496	0.892728079559226	-0.715582117599024	-0.790825804200956	0.827185268705364	0.820453376604681	0.893252919998242	0.89583104373054	0.894180711804272	0.611784036671568	0.808415459615892	0.817446181202381	0.885181218016228	-0.631226246207253	-0.593682145393009	-0.662261578393852	0.815894984849385	0.791754761257897	-0.840104781215772	0.877319258439485	-0.620820646706758	-0.622821648232024	-0.559840085920443	0.904342883888676	-0.701103239711403	1	-0.612636925398409	-0.6537141502873	-0.814513913439506	-0.665984976589496	-0.655257991019887	-0.674556266644424	0.609106497781942	0.898380230598063	-0.655223148567553	0.600596842558123	0.938378419108527	-0.557235136617338	-0.568973929922869	0.800591322523198	-0.581386461777759	-0.572429172958858	-0.703412288129861	-0.597012221114074
LPE 22:2	0.649157246028409	-0.702712727812192	-0.70043242233918	-0.715406836618449	-0.708497087394107	0.606389829702708	-0.751253403702278	0.964519552130622	0.658756903215994	-0.692321602035656	-0.688624701730481	-0.649955554345571	-0.67251539646483	-0.705136307766641	-0.536195795503038	-0.689578564053557	-0.681551058708517	-0.713243967560773	0.96599533388382	0.992517673210712	0.978684993532876	-0.659588886554306	-0.679206377040184	0.744521751930946	-0.631126117624014	0.991793401732735	0.974096389213201	0.987501850695199	-0.586530148375236	0.615990995703912	-0.612636925398409	1	0.965974719283564	0.652681452525751	0.897375182433971	0.9563441835398	0.514311502573118	-0.535468365292718	-0.566564266468625	0.936375465962439	-0.604055776023879	-0.73189820585883	0.979203155958652	0.965105823343421	-0.399475938254051	0.939300872733613	0.961548250105633	0.611960964745834	0.499761683690391
Mag (18:1)	0.73196695165185	-0.773875904120847	-0.776418298881203	-0.796777467721745	-0.765621990742099	0.734774179036514	-0.826643346785995	0.980830988175838	0.69784798410326	-0.725334434480081	-0.766133741832333	-0.73019611032907	-0.705160238794014	-0.736584556556055	-0.620753620861987	-0.724470915189814	-0.74481521522068	-0.772341292815801	0.985655536706067	0.978162385213221	0.949181159965962	-0.695325353508066	-0.772863388643758	0.806417549451028	-0.666782661408352	0.959865579001155	0.968462945680026	0.970583973740342	-0.60820660361807	0.762094336908367	-0.6537141502873	0.965974719283564	1	0.740589806527913	0.900268487647822	0.941164319823534	0.609621884479958	-0.606791180208842	-0.628116815926221	0.966388076440083	-0.677780288088806	-0.736019088409423	0.953107974043985	0.93483538399366	-0.495523423101107	0.97146426148329	0.925573072904659	0.694786663693771	0.618862309833716
(��)9-HpODE	0.980236607985006	-0.962618926435083	-0.947304959969376	-0.967430683570444	-0.956121493666559	0.944793528872289	-0.9674822390984	0.814314590149077	0.926079238334492	-0.904020612002072	-0.890064501344877	-0.899494461463663	-0.85142238640811	-0.82298482132585	-0.848400267265989	-0.882955779551406	-0.885845215670066	-0.899036281317145	0.74197892938003	0.673737922393083	0.74422300603037	-0.845304993022103	-0.863049939136818	0.976911698562645	-0.712270339605781	0.690605856454307	0.726768204009481	0.622082018382399	-0.745044532662519	0.874050896574482	-0.814513913439506	0.652681452525751	0.740589806527913	1	0.811895246953808	0.719177460908924	0.911200305762518	-0.782787259408321	-0.815772221060251	0.78823761126673	-0.851022961191945	-0.780029962646625	0.641325356705491	0.648506601576821	-0.8157328653114	0.686767271295146	0.626314784221991	0.870443453838475	0.839108304936368
N1-{3-[2-(2-pyridyl)ethyl]phenyl}-4-chlorobenzene-1-sulfonamide	0.797628538354878	-0.84228244572309	-0.803927643708753	-0.853872488704081	-0.836848429943964	0.77006582977341	-0.837845908275492	0.940803851228932	0.791668094467908	-0.826542815476138	-0.702781012586904	-0.765200185665622	-0.706202600613019	-0.824386169157757	-0.776978039965382	-0.807210021996394	-0.79870967559049	-0.731661198520365	0.930226350937026	0.919302124344451	0.925773807454978	-0.757930294222022	-0.777168794129329	0.834704048972614	-0.652496634706849	0.928834310841252	0.930800081062087	0.900646310564501	-0.607244628634722	0.709553748435998	-0.665984976589496	0.897375182433971	0.900268487647822	0.811895246953808	1	0.937035407386549	0.786744065150703	-0.765518581904984	-0.665758875582783	0.935513416347256	-0.710937302474307	-0.702285416566465	0.907783361449335	0.911855896026072	-0.457963924110559	0.899114933347864	0.920681147834123	0.801211059351355	0.690305354056792
LPE 18:2	0.741039414886436	-0.782939002183437	-0.765433527670704	-0.778383917579771	-0.771876933058163	0.719894000507857	-0.797995013630099	0.954212228213661	0.740696963836094	-0.779182906747006	-0.684841686985056	-0.723243594172088	-0.693112920482352	-0.792866342390897	-0.651668143342288	-0.764525285007609	-0.714308071752272	-0.713991474121447	0.944201677247028	0.962459826094225	0.94837087587976	-0.730541543089235	-0.739344628785	0.785842644190707	-0.696823436326317	0.975200840167195	0.987526184307362	0.94423287501979	-0.636548099360883	0.726326445093948	-0.655257991019887	0.9563441835398	0.941164319823534	0.719177460908924	0.937035407386549	1	0.673077840227967	-0.644145328552633	-0.630721169484845	0.962430984970034	-0.643500298418228	-0.719809181803509	0.981261273542541	0.979153915472676	-0.41594744262708	0.950775562249423	0.97435841426493	0.77266996258435	0.621685260903395
Guanosine monophosphate (GMP)	0.912425456467552	-0.888343946017734	-0.846586815822544	-0.881678898559284	-0.872275332246129	0.914743335005047	-0.848932380949246	0.679019085645993	0.896419405855937	-0.865874654232658	-0.715688805591473	-0.825567223773465	-0.72723206601614	-0.810680734431054	-0.860542895745332	-0.820206283303179	-0.795178608317787	-0.726296097581021	0.615719965941552	0.563576257913037	0.593447584395669	-0.770772899707762	-0.788504910582322	0.84057424312088	-0.648331003753841	0.58934023896606	0.653193162021384	0.499754818931567	-0.649196830403463	0.84793854024567	-0.674556266644424	0.514311502573118	0.609621884479958	0.911200305762518	0.786744065150703	0.673077840227967	1	-0.811318902095489	-0.746927515659531	0.726569992475173	-0.739042506894556	-0.612533074573106	0.569826526914307	0.596501010187185	-0.661811517723296	0.608809899582466	0.591644254574621	0.930037655277965	0.890797875858975
Adenosine triphosphate (ATP)	-0.785164434128822	0.721262191270493	0.668926071171792	0.759206313234021	0.707689248934104	-0.78287827393557	0.734391848876994	-0.680747809981423	-0.736651689431017	0.667031824973737	0.59606978191093	0.718289787430041	0.534315005745427	0.797563092269791	0.968104743782149	0.583794229256448	0.817119399940426	0.535534329596714	-0.633948546253847	-0.565143253295672	-0.598070273646159	0.505938283359736	0.634860757415793	-0.766546404312459	0.394706923753696	-0.567579731478185	-0.616280941010953	-0.531866195827064	0.385656706117104	-0.753795564096249	0.609106497781942	-0.535468365292718	-0.606791180208842	-0.782787259408321	-0.765518581904984	-0.644145328552633	-0.811318902095489	1	0.738996458788296	-0.685154524242785	0.568784865748446	0.518702564868758	-0.550228566835609	-0.542720703071421	0.430353410519738	-0.646721927417762	-0.541369270078637	-0.814677765397953	-0.552978466728534
N-(4-chlorophenethyl)-1-adamantanecarboxamide	-0.874431254484311	0.768504882624031	0.808752469011757	0.8075821695926	0.786629236796566	-0.813173410320034	0.867519984075219	-0.685640580873163	-0.837269029422626	0.761590768785985	0.835910605234067	0.919839495216044	0.836216208543039	0.9262299011515	0.67864926333418	0.67158939273899	0.916508898367451	0.842852543820409	-0.600120284192868	-0.554837227421822	-0.614962729217023	0.629224912868951	0.752931622978996	-0.821539053253086	0.717763440219427	-0.597743120266257	-0.624070691577231	-0.512272209705354	0.769570324240412	-0.772557876826674	0.898380230598063	-0.566564266468625	-0.628116815926221	-0.815772221060251	-0.665758875582783	-0.630721169484845	-0.746927515659531	0.738996458788296	1	-0.660349462839761	0.488568654829498	0.895489607247136	-0.549044496760951	-0.563371089346811	0.821084515961527	-0.561888068679098	-0.533393919433837	-0.762213373041594	-0.571145986650569
LPC 20:0	0.780471187761161	-0.814855562897321	-0.794607072966665	-0.817614131727168	-0.818463970744443	0.780574229681351	-0.836795168711653	0.971683320821719	0.783553397646375	-0.763435968064182	-0.722359053787936	-0.774020506490491	-0.704177742524652	-0.781452105702516	-0.714227033937821	-0.753746038270101	-0.736269824041834	-0.754545449205762	0.962030448882835	0.958507974196859	0.923100547876286	-0.711248026559215	-0.793075910514801	0.834458120848091	-0.655685958160847	0.949137238993935	0.978605841105231	0.929195500577114	-0.605096152091656	0.801320603299028	-0.655223148567553	0.936375465962439	0.966388076440083	0.78823761126673	0.935513416347256	0.962430984970034	0.726569992475173	-0.685154524242785	-0.660349462839761	1	-0.679949743002497	-0.726044913709668	0.952159847747977	0.94240744230143	-0.478788185263296	0.972343673031287	0.937731814023365	0.821224982928724	0.675207940569653
Uridine 5'-diphosphate (UDP)	-0.805163274285443	0.90414945666155	0.880333076482895	0.894312383821895	0.817899028747312	-0.818791973815391	0.832407257841214	-0.735487106620103	-0.762078845436507	0.860435580258273	0.737173302443842	0.695675092457036	0.662385656690677	0.585748339492246	0.678898392453245	0.901759049622645	0.665060022637509	0.717816580893354	-0.67576910371701	-0.642345713207523	-0.686265274974054	0.80755769259389	0.837013111236913	-0.865670830290454	0.655555653379223	-0.626321239825078	-0.652724007142001	-0.586765707572243	0.609644338947783	-0.730864341427032	0.600596842558123	-0.604055776023879	-0.677780288088806	-0.851022961191945	-0.710937302474307	-0.643500298418228	-0.739042506894556	0.568784865748446	0.488568654829498	-0.679949743002497	1	0.540161728354201	-0.587615226669032	-0.558179706141913	0.637727951000753	-0.63117040257268	-0.601409537850065	-0.685445065097088	-0.841610276606803
Leucylproline	-0.831974822598543	0.781725076301584	0.836098504179232	0.79311067629915	0.838178220566699	-0.735609403429729	0.877417438978366	-0.779860741984924	-0.815983049171388	0.798231891215056	0.867615477249592	0.863342820106481	0.934312418912597	0.873310466111368	0.500722165302746	0.759987435489705	0.830955166154988	0.928817231069855	-0.701691136403594	-0.70045874874558	-0.756957297214628	0.762186996007952	0.746235263376465	-0.82364289033811	0.843970862482066	-0.73869945319073	-0.723471937690009	-0.664453706707308	0.900758290117933	-0.659438242704348	0.938378419108527	-0.73189820585883	-0.736019088409423	-0.780029962646625	-0.702285416566465	-0.719809181803509	-0.612533074573106	0.518702564868758	0.895489607247136	-0.726044913709668	0.540161728354201	1	-0.6720686401132	-0.688119872241982	0.817904340487692	-0.63075417377124	-0.672321322754209	-0.641652543279183	-0.552577949000915
Lysope 16:0	0.642851827606038	-0.699305275574988	-0.686636080137779	-0.704800964608661	-0.684110105406471	0.618645200035839	-0.729372405958808	0.948497981133602	0.657848401024522	-0.687559368143327	-0.645026407842647	-0.652033645465359	-0.622632199620795	-0.697510016280352	-0.553148841411884	-0.679766025420164	-0.653504524193191	-0.67329065966194	0.95800210100819	0.981630114120327	0.957355113879721	-0.641906431550999	-0.684405922985539	0.721373533651802	-0.611144311662515	0.989595938645446	0.991630490292293	0.9747409989601	-0.549290479563991	0.654505745748596	-0.557235136617338	0.979203155958652	0.953107974043985	0.641325356705491	0.907783361449335	0.981261273542541	0.569826526914307	-0.550228566835609	-0.549044496760951	0.952159847747977	-0.587615226669032	-0.6720686401132	1	0.992117390361096	-0.356708060030739	0.954817860882025	0.977311601769914	0.680576058270916	0.541729695826614
LPE 19:1	0.656183543109701	-0.696774898173281	-0.68261417272635	-0.69731157975837	-0.699051127053986	0.619262763477016	-0.729885877646097	0.932245814398346	0.669427692023074	-0.69824161659587	-0.655067473378325	-0.648136932248703	-0.655639782342604	-0.711512306929639	-0.547284360666014	-0.684300775867976	-0.661515470753111	-0.692350953849124	0.942203363465631	0.96491173824924	0.95045635014901	-0.673513025758406	-0.655891271008279	0.710923939480107	-0.629867843856689	0.984677556262394	0.983620037327849	0.961033705165051	-0.584943540507117	0.647397802298623	-0.568973929922869	0.965105823343421	0.93483538399366	0.648506601576821	0.911855896026072	0.979153915472676	0.596501010187185	-0.542720703071421	-0.563371089346811	0.94240744230143	-0.558179706141913	-0.688119872241982	0.992117390361096	1	-0.3741179080206	0.930440693963597	0.971214270874273	0.68668428923989	0.559828186386904
Docosahexaenoic acid	-0.831482433984831	0.7597116416443	0.8222093679224	0.784918106640494	0.756475464927873	-0.763937683736441	0.839512139334985	-0.542151402153453	-0.785351362935385	0.754436633997547	0.912159174685163	0.809549952291651	0.868530313360178	0.682431926279205	0.454259923434816	0.714219407063197	0.797280457862071	0.907564663346896	-0.442770260811815	-0.389980998509205	-0.486438258513363	0.698492777020142	0.721380540774178	-0.793166071536492	0.72657310016947	-0.430623294519083	-0.448248966668085	-0.337540594434947	0.818430758222655	-0.712314926725934	0.800591322523198	-0.399475938254051	-0.495523423101107	-0.8157328653114	-0.457963924110559	-0.41594744262708	-0.661811517723296	0.430353410519738	0.821084515961527	-0.478788185263296	0.637727951000753	0.817904340487692	-0.356708060030739	-0.3741179080206	1	-0.346031728741768	-0.329736990199994	-0.576560286603186	-0.689546159989518
LPC 18:0	0.679258732957752	-0.73700293907266	-0.71734098470375	-0.746382387617131	-0.717534182530889	0.709645127801113	-0.757705730315427	0.956867544123545	0.641095361526882	-0.662322442371455	-0.634378451880518	-0.695070214041533	-0.579687476326075	-0.700245939690336	-0.667494544449292	-0.670260706650501	-0.657122051233855	-0.656844318194795	0.974451319735424	0.960946956224277	0.912159549933712	-0.628264130981791	-0.748032143712879	0.75629359634809	-0.585094021767932	0.935802952358181	0.962495981506975	0.954852383507149	-0.495177524588155	0.748943308067041	-0.581386461777759	0.939300872733613	0.97146426148329	0.686767271295146	0.899114933347864	0.950775562249423	0.608809899582466	-0.646721927417762	-0.561888068679098	0.972343673031287	-0.63117040257268	-0.63075417377124	0.954817860882025	0.930440693963597	-0.346031728741768	1	0.92756920160229	0.744881499542	0.571108209074204
LPE 19:2	0.640671966289366	-0.713280423699653	-0.697418288609715	-0.710905470451895	-0.70858289984274	0.624829171483504	-0.720229556884106	0.922576612388685	0.683665710814746	-0.736216910757759	-0.605994584068271	-0.639004400966453	-0.643529674210145	-0.734456080394545	-0.541000932455778	-0.729981839053829	-0.635818930376632	-0.643247752985656	0.922970294805075	0.974167394686734	0.926649405318934	-0.681956797775667	-0.695084117476047	0.698211550677408	-0.67408607262153	0.975046297048842	0.971466643193531	0.953265923817386	-0.595070666872019	0.615840207170533	-0.572429172958858	0.961548250105633	0.925573072904659	0.626314784221991	0.920681147834123	0.97435841426493	0.591644254574621	-0.541369270078637	-0.533393919433837	0.937731814023365	-0.601409537850065	-0.672321322754209	0.977311601769914	0.971214270874273	-0.329736990199994	0.92756920160229	1	0.672072653361122	0.586834354309731
Thymidine 5'-diphosphate	0.884339374134869	-0.876868353588931	-0.839011854292251	-0.856827994352015	-0.849142218078849	0.903488422428451	-0.841178549941871	0.759802737732394	0.853457957465235	-0.801320559278212	-0.65827508485676	-0.87695540049209	-0.657778111733536	-0.815081224623984	-0.864357228365927	-0.774497935595576	-0.734455109000478	-0.707011840706568	0.706826442899682	0.649907806617908	0.660305036018695	-0.708927906262538	-0.83433516809839	0.853898512511495	-0.633758224872979	0.668490787963552	0.749226498427157	0.592250782448937	-0.603416161091871	0.884463066353787	-0.703412288129861	0.611960964745834	0.694786663693771	0.870443453838475	0.801211059351355	0.77266996258435	0.930037655277965	-0.814677765397953	-0.762213373041594	0.821224982928724	-0.685445065097088	-0.641652543279183	0.680576058270916	0.68668428923989	-0.576560286603186	0.744881499542	0.672072653361122	1	0.774905863948587
Corticosterone	0.837891059236405	-0.870550614539423	-0.85414045784177	-0.855026259415992	-0.831409981805089	0.882592298969203	-0.815311664520606	0.636273631142128	0.819720907596036	-0.877098232943468	-0.736067702923257	-0.71421956964867	-0.741999078181921	-0.673498643537859	-0.642220998796696	-0.875711155619471	-0.677356493798378	-0.729351994337965	0.582887134167317	0.562949857534568	0.55435384974684	-0.840829840086084	-0.796007720819692	0.771648974385631	-0.750372627132547	0.562434062806312	0.619323606076812	0.495305497730676	-0.713556295634171	0.818838812794316	-0.597012221114074	0.499761683690391	0.618862309833716	0.839108304936368	0.690305354056792	0.621685260903395	0.890797875858975	-0.552978466728534	-0.571145986650569	0.675207940569653	-0.841610276606803	-0.552577949000915	0.541729695826614	0.559828186386904	-0.689546159989518	0.571108209074204	0.586834354309731	0.774905863948587	1
gamma-Glutamylleucine	-0.835840781523013	0.774657386758326	0.830113819891992	0.807029489894984	0.791327637540958	-0.758668447455337	0.879427750078167	-0.724483283524723	-0.812147758808902	0.730818978800736	0.914206991877751	0.891578445395746	0.866410005162487	0.758243727815637	0.517048833949348	0.689883550172735	0.841134977464749	0.94953744497425	-0.650633482570897	-0.600361647399888	-0.669812940186629	0.661014035393178	0.779131322974831	-0.847754767263334	0.700959774239897	-0.63568576731722	-0.648916265685285	-0.560113144510002	0.7795359434781	-0.741434376401805	0.832425595393124	-0.616863647171268	-0.684735938011355	-0.833997533021046	-0.620494950919175	-0.599888944554669	-0.659186928214214	0.512555890018381	0.888631406201305	-0.678617759284856	0.583718772143808	0.913256478448872	-0.576507172423323	-0.585157860938843	0.92581608164504	-0.566398070897126	-0.528345930656508	-0.665224586493631	-0.60747285793032
LPE 21:2	0.674134017612248	-0.717319002955502	-0.717691679872111	-0.724418529081766	-0.716741393154714	0.647333234752887	-0.758328988594712	0.94038822684135	0.688756278878792	-0.727085157170433	-0.679105346994376	-0.692747387109178	-0.691285706497371	-0.762097001770591	-0.531823657837801	-0.711117376239839	-0.691388252607256	-0.717250139209077	0.94293012470862	0.973791815037034	0.945272003042559	-0.684619896003169	-0.707088431869597	0.723844109470447	-0.695578351246674	0.986357693351163	0.983901879882261	0.964126341647919	-0.637380660999106	0.661339834652092	-0.628708645495055	0.972395439510963	0.949031280777984	0.652924889899875	0.91076650398786	0.980137229119561	0.592663992524928	-0.543170943950917	-0.614212392322634	0.946136636962562	-0.565139042523922	-0.740996101722068	0.988081273480307	0.989158252721622	-0.414763348766309	0.935094464812859	0.982576452678921	0.685395247619667	0.571006220847665
Glycerol-3-phosphate	-0.781527439846837	0.756959027889534	0.772418466187088	0.738585720319475	0.803057560005967	-0.735958778667519	0.786490647163938	-0.700829612292342	-0.704087024573321	0.662608740441024	0.643114469839326	0.897901679157235	0.716938041595002	0.790597686824175	0.611548048158866	0.664443081035543	0.675816087980782	0.796605612724993	-0.653281377989932	-0.582820722221581	-0.634353565407317	0.667832292301851	0.761670421015743	-0.765208986701985	0.689989016473011	-0.61687152136273	-0.639933553919855	-0.561223796118327	0.712956978959813	-0.644592439855051	0.872152822746198	-0.595515010583098	-0.630500119192138	-0.749775799470031	-0.674930103603153	-0.655854185456618	-0.670869425104871	0.585520407447231	0.835067273847915	-0.699296076139494	0.442969660965852	0.843649290982654	-0.589376970046128	-0.607378329247905	0.644177281273458	-0.627751449356823	-0.571100581432247	-0.789479659191747	-0.484947126507594
Uridine monophosphate (UMP)	0.941254283122174	-0.95572980342041	-0.928946720071163	-0.93729925311668	-0.960240600251079	0.902399900756676	-0.922436170767513	0.818297782161356	0.916039408552319	-0.941429949903639	-0.7620651548812	-0.867418548339012	-0.82478185904108	-0.894341166876481	-0.847825973366103	-0.927324725281457	-0.823325963378414	-0.801088659286017	0.735515784865241	0.713959986036072	0.763444635726931	-0.871800073850944	-0.847757526432798	0.93289506817793	-0.782698349551159	0.728763022048005	0.750186099386314	0.653653742286622	-0.776403823634572	0.770878453713134	-0.858065063027132	0.69767949942547	0.725724991407751	0.922968695434208	0.857120412109924	0.786296426997249	0.870773503977999	-0.800808471858278	-0.784416140877302	0.795853668388824	-0.817115597404711	-0.786606038467877	0.68090861676742	0.682109747838342	-0.658915387729253	0.710747444169654	0.720055587004202	0.867895528721422	0.769374866484999
UDP-N-acetylglucosamine	0.813933459891885	-0.73916026345287	-0.761140506714488	-0.763412647761483	-0.813147031113324	0.740981743242443	-0.810509047325504	0.646816615205555	0.894890472036189	-0.788735470222497	-0.807805650146791	-0.730816928898194	-0.873910140751032	-0.812861703898223	-0.609521048708928	-0.712748724219831	-0.815136284601824	-0.777910400534151	0.535374195843746	0.566398168352589	0.575459869138208	-0.661107666274387	-0.655207154669643	0.788296021488648	-0.681668831825025	0.56720034330426	0.574145735789435	0.478380114694043	-0.755477906130091	0.667331777772244	-0.767860431685135	0.558276730806952	0.599411553799769	0.794291671158459	0.625096903760984	0.55153998236768	0.689792591735749	-0.621435934760686	-0.800748869535994	0.634096802823568	-0.606946863177539	-0.819745020142814	0.484119334454543	0.486644344352304	-0.775392463324881	0.488682053373281	0.534942095037322	0.604192231781636	0.650475219008232
Homovanillic acid	-0.83609372693798	0.87774385432357	0.893338681774563	0.894765875888175	0.848597099719965	-0.811472227278394	0.890200162492974	-0.834025712845822	-0.800157138872677	0.88673747603086	0.814794979465564	0.865971381567654	0.827321343139753	0.835154789780427	0.583089343977002	0.876815221855724	0.82728316641732	0.872995453210569	-0.806978617010725	-0.784349838893832	-0.812830260069327	0.837520429860686	0.872488685692898	-0.824264405821062	0.838734758215285	-0.815288982456225	-0.813104812910196	-0.763124479652793	0.805662999097867	-0.71452970533796	0.78067646303998	-0.766396179003415	-0.805972974837164	-0.825882078791921	-0.873072543016546	-0.810719636624331	-0.790241841550993	0.574223465848834	0.761201320615348	-0.807489255060214	0.716602150486718	0.815239467633044	-0.77574915481103	-0.795967273308293	0.714045907164653	-0.736490504843481	-0.797052478287512	-0.747995828631933	-0.79403353605988
N-Propionylglycine	-0.802416980129045	0.718309728188812	0.781457746992725	0.75429375651347	0.731753399379149	-0.718030809714981	0.837053813319434	-0.647580539592963	-0.709196695325959	0.67909015326755	0.918281378448602	0.826347498591977	0.848020842379574	0.699698958632394	0.459819174058791	0.639296067921464	0.825652286904299	0.940532402725407	-0.588851580231718	-0.509535931238418	-0.620103738869686	0.66824686435484	0.688778079339928	-0.784377452908347	0.684731400117718	-0.562298915275087	-0.56493846737861	-0.499563974856255	0.779269015347701	-0.699288503709979	0.816290416715853	-0.538255472922843	-0.614030619925884	-0.789187127238508	-0.548156639666988	-0.530179515963814	-0.607179744227539	0.457054010836849	0.853808435346092	-0.573897714987269	0.524552044279551	0.868592569276655	-0.501292860050977	-0.528564845196198	0.930724500450115	-0.479703818988646	-0.429732652332893	-0.583408175724393	-0.566628477530042
Oleic Acid	-0.789544545085939	0.777924960156676	0.837937710235438	0.814625100483964	0.752810455254435	-0.781467093551091	0.863412844106713	-0.75976859739648	-0.645092926274596	0.764061980384723	0.911494210689395	0.765605599653506	0.837733922086489	0.725826708407385	0.463122443514411	0.759120451770318	0.811256023199228	0.896637108712599	-0.736719238584001	-0.682748227981108	-0.734732650660649	0.792656035186734	0.76257866546296	-0.773602261650074	0.828158872428568	-0.695379572196845	-0.690467159903091	-0.690933241247493	0.816974787961483	-0.746404275208263	0.80426782518314	-0.687709478832094	-0.777645201860231	-0.756304461295362	-0.665179189299709	-0.680104170462908	-0.58504468517081	0.457282308654557	0.730631802926785	-0.676262898005665	0.669256701089817	0.806723238317368	-0.649904000637306	-0.659505694329555	0.797383006907634	-0.657068207047355	-0.617783056469408	-0.55485362466568	-0.68158925232977
cis-7-Hexadecenoic Acid	-0.739637127206855	0.663424463642351	0.744875274214133	0.699268375066205	0.678344620146975	-0.69068299482029	0.771161734407458	-0.573413933447045	-0.726110047642901	0.773814034499503	0.841556078102586	0.712449551088576	0.890612920168074	0.816207443415242	0.338019838824812	0.69763860826479	0.797937649042444	0.804818186872399	-0.490757778508175	-0.521706463146963	-0.547088677786812	0.697080243151162	0.639963935700552	-0.652350144255365	0.873649654043901	-0.557565234354638	-0.550748699144228	-0.479788508642663	0.900415524679703	-0.63861497535517	0.814966522675065	-0.534350051043263	-0.578483958447335	-0.642394416705569	-0.528469363530101	-0.560778757535164	-0.560849564147148	0.404745266203132	0.813438398429164	-0.527562359240263	0.484147683590372	0.852953076706983	-0.49563106022498	-0.519447404952942	0.819870800268919	-0.435368438794958	-0.530879739869634	-0.482399051014629	-0.626858613000878
5-S-cysteinyldopa	-0.769906464992074	0.677515792775123	0.698996990088464	0.731890214663353	0.6713840510887	-0.652271950833927	0.782773159217156	-0.649510258319416	-0.797193839831514	0.723785163863395	0.90522980514588	0.640863227764851	0.793393222235374	0.659238248903001	0.565402529720193	0.628308643324936	0.867978084604331	0.794517262744445	-0.564862443253471	-0.549548020550287	-0.655815826772241	0.590983811682502	0.551363413459272	-0.785943570015906	0.511728407072163	-0.597609598417265	-0.59434419851427	-0.506442983709716	0.623845540140254	-0.674993557715371	0.601763134428542	-0.567501459202605	-0.599846499824203	-0.785058138933216	-0.599342643395037	-0.551726122486331	-0.635980462517987	0.584949358766859	0.725308285884637	-0.573612201344664	0.639189990611656	0.70439865121581	-0.527711331291626	-0.540287302196508	0.812669198551492	-0.458848614236972	-0.476864281586257	-0.520659979881495	-0.601987951141579
D-Proline	-0.760505906648364	0.757530751200726	0.805958996974372	0.751778718120215	0.82550964901977	-0.688770261090116	0.83028527258312	-0.784812999725396	-0.739779668292444	0.777623604405562	0.854088569286056	0.734267567928281	0.926082478891312	0.724502323737326	0.367219609457396	0.784210131140579	0.70870733945426	0.927530115048708	-0.741940954554647	-0.752615963341305	-0.780443133471761	0.841761884334921	0.699927867022818	-0.756198790310428	0.859027479503043	-0.774587244195815	-0.750277931440922	-0.728838161952466	0.8998794367503	-0.620225096565961	0.810197912626285	-0.768243624542021	-0.784128378294868	-0.737200351656486	-0.699885520872871	-0.727283137977601	-0.566755350804852	0.325989513165157	0.695146152751947	-0.746269478873887	0.597080972578525	0.910603912211111	-0.713573557987314	-0.741851175128082	0.767465277119561	-0.656919182690388	-0.720444366426525	-0.548074189643359	-0.654874815019268
4-amino-2-(4-chlorophenyl)-6-(methylthio)pyrimidine-5-carbonitrile	-0.754526223005797	0.784581511691066	0.800932817206395	0.775352126316589	0.787692976352414	-0.784668983619014	0.769684535006834	-0.660905842285382	-0.726518635183739	0.724007219641935	0.573759106378228	0.897673976876811	0.667907342200055	0.813957448841025	0.59046296518741	0.72919773056373	0.64542257134862	0.706304982120351	-0.611605131654754	-0.579308709115107	-0.548271906029383	0.654138592137708	0.867501746576183	-0.720643982935564	0.757428778538034	-0.577567496841373	-0.617678384943788	-0.527650360912141	0.699202676246969	-0.6663621543008	0.810969973778341	-0.548677826681941	-0.618142355591112	-0.716555580492083	-0.684597481203292	-0.63273008515331	-0.726519759241001	0.57922151713345	0.781389190281454	-0.696999447065129	0.524987084369367	0.758113212008393	-0.557816692952496	-0.555196494955352	0.596357311945958	-0.625932672684937	-0.609552964269228	-0.801106244966488	-0.630937603745945
LPE 20:3	0.610698998426491	-0.65835703332191	-0.648412831406862	-0.661161601033266	-0.652743018404909	0.578375171553925	-0.694165062881801	0.922953515124368	0.626419796728741	-0.671128367154241	-0.618661926908468	-0.603636246918935	-0.618187306050131	-0.696516402874311	-0.514955082479961	-0.657004457819594	-0.631855079055379	-0.640389409779606	0.932036676596293	0.969589927244782	0.946407708856558	-0.63507661988103	-0.626949542065606	0.677439379301427	-0.618812116596664	0.982313346711166	0.976459493194091	0.966940998265469	-0.558251389063581	0.611866041196293	-0.55138926176464	0.97430495215722	0.930859186489223	0.591900898131893	0.886334826530337	0.978462842613488	0.525316399370735	-0.524551909590658	-0.528818042778573	0.922909490891881	-0.538967795726664	-0.664941614803813	0.992396544962148	0.989321943651079	-0.316078670818608	0.93160560456758	0.976510301530884	0.635236739013475	0.499017269549132
LPC 17:0	0.538550810957249	-0.619356649660633	-0.589020520111293	-0.641717216423234	-0.609651148850759	0.534801733457355	-0.640653359580818	0.915846033431533	0.543222702042591	-0.561935686920983	-0.532926551834663	-0.580092833145795	-0.481643382712706	-0.594953416865476	-0.562127800322108	-0.570415279816823	-0.58890566476001	-0.571409067057912	0.9573641035736	0.956481858468385	0.914432794420491	-0.521768700090604	-0.635193820378141	0.648126352043058	-0.445694352107895	0.939918616296655	0.932386106191185	0.966903430090154	-0.368921057177299	0.554362044532491	-0.44046067358269	0.940380694574356	0.926074658341048	0.581146391127292	0.902615394092711	0.902075731503151	0.507350905218819	-0.557319656444134	-0.44737091387495	0.918271782124124	-0.532443005745179	-0.554176999068905	0.947358797696311	0.929689294517083	-0.227383456603186	0.943692168113508	0.925125228193597	0.606841655195134	0.451710887386197
3-benzyl-1-butyl-4-hydroxy-1,2-dihydroquinolin-2-one	0.832701914012587	-0.830098564169817	-0.879312257991737	-0.824176086183461	-0.812953783255577	0.836311259451978	-0.842671033343969	0.564261239420594	0.717378121151701	-0.817135476897683	-0.838772969898431	-0.790238753908214	-0.848538058084681	-0.674876862114324	-0.448063426916389	-0.834487072099672	-0.701896705643425	-0.877970803718766	0.499219109634221	0.441402754637854	0.49968380536274	-0.859637688025065	-0.794070953288131	0.758771017300387	-0.871350073578409	0.460963886510574	0.483890130929665	0.405317398289873	-0.882197366432222	0.72996084532889	-0.811271835887324	0.424679706654318	0.544365185843559	0.800632456799793	0.521909727506836	0.486372484861022	0.707080730695352	-0.377591292093463	-0.702255293643669	0.521744986779376	-0.724189995660795	-0.748511253335393	0.406468654616772	0.431088972703246	-0.89362849366082	0.429156489687745	0.419295220346522	0.619233184038565	0.829992599811189
(5-L-Glutamyl)-L-Amino Acid	-0.803239105045275	0.739390127237641	0.79591554634798	0.73865858437167	0.784718791786406	-0.708717023958432	0.824322571047055	-0.657840755402691	-0.773749342845524	0.705380650668327	0.807617520494401	0.885600871685691	0.853461279614377	0.776797282191101	0.463473564692346	0.677111693517046	0.746313663054664	0.906034380383733	-0.572199931930078	-0.533325565093234	-0.613050051260139	0.675417393504295	0.731501384911944	-0.788948370378749	0.750649442128096	-0.584996572218643	-0.59412113834116	-0.492297920049358	0.83320986081951	-0.64957926120476	0.899507647270964	-0.566292952770587	-0.595475405000282	-0.763608519024334	-0.565345740640185	-0.581255271586702	-0.609872882150556	0.455369518315503	0.892228029821883	-0.621143231282618	0.47256198481612	0.944270837588444	-0.529803038717098	-0.549700357846504	0.860448624018823	-0.506051132817428	-0.499754076918652	-0.668417108169739	-0.510256182338973
PE (18:1e/22:5)	0.757265770725618	-0.787864915787437	-0.791466597268421	-0.807573514073824	-0.818962369774723	0.679080763646935	-0.819145382154875	0.809787649996577	0.815257411860272	-0.789243006915962	-0.762427760867235	-0.716000107744842	-0.783539723990617	-0.734749249878848	-0.6149308162342	-0.77609079449894	-0.762647708136945	-0.767198645680363	0.730082750366553	0.754744616242924	0.779093328999333	-0.686583638608312	-0.732337371274774	0.844831680096858	-0.640126802930196	0.739324749900235	0.713710438187091	0.693092287028865	-0.664897147783201	0.572959163415546	-0.73225126697265	0.755421856215541	0.747106897606845	0.786284163512451	0.757835628426686	0.681597979415754	0.586017860881151	-0.595165354671646	-0.666223132711533	0.739748648863869	-0.747392585325888	-0.793161155590462	0.656372524817863	0.627164153162823	-0.639171652601927	0.658008820110139	0.692764720474488	0.563364027981316	0.567418561032898
D-Phenylalanine	-0.782492033581633	0.707152499483343	0.774912276977652	0.714312438985416	0.785485336699176	-0.705176034664904	0.806818553870572	-0.594688719802542	-0.731360087323803	0.738223880662403	0.884701173440912	0.72853547376086	0.948061828546068	0.715489168416008	0.355203771858144	0.712440618532085	0.741729705610779	0.92170599265246	-0.520984869533949	-0.504233459107696	-0.565910355489082	0.789528670243613	0.6286580899057	-0.715020292615677	0.833310308730162	-0.5374384134959	-0.524840490816763	-0.471893389906191	0.923283468330574	-0.627061589370684	0.84656859430842	-0.523229365901233	-0.58329590721915	-0.7380656057834	-0.514762287269794	-0.508458820898359	-0.576754348562021	0.331448691196126	0.773769452150264	-0.545742253299193	0.522790067025839	0.895027551702631	-0.457853025597543	-0.498671416719422	0.902690058474226	-0.42406177425685	-0.461344577481854	-0.495212845640991	-0.644532072468644
LPE 18:0	0.474676269398501	-0.558450065555375	-0.54576668885794	-0.574750982069244	-0.558547572583577	0.453451356919836	-0.594843084342526	0.89597653128129	0.501019791934311	-0.543441230932399	-0.521868283655737	-0.50731446936876	-0.500296121402649	-0.565683898426783	-0.423680291045802	-0.553030367210313	-0.534995866323794	-0.556682616163842	0.933179504355071	0.969095216920351	0.921720976866631	-0.519492692061067	-0.570478992400231	0.587495858724228	-0.489992019474775	0.957403365895478	0.933200444796314	0.980067037161634	-0.415740845593073	0.480075614875325	-0.430343606276322	0.967879184813707	0.920443439861764	0.495499963431482	0.851916527236893	0.906578729475494	0.394752785423092	-0.429862870016254	-0.398874045880338	0.887064932430502	-0.483590611470395	-0.576790468727994	0.96206431760687	0.945422974701724	-0.205111301041382	0.917390893301754	0.948374679542564	0.501931115156714	0.392683648732129
LPG 20:0	0.52910425493795	-0.563736248551836	-0.553260028380659	-0.583527182239954	-0.558594537331557	0.433422279933379	-0.577042682306795	0.57368078806986	0.347292044505669	-0.502206490539687	-0.539612060413964	-0.492097940004069	-0.488051629209574	-0.456843841990234	-0.4895310973378	-0.53924933011922	-0.579191953789467	-0.583799502012242	0.57464982973721	0.474172091023756	0.639634416698433	-0.584946572666473	-0.450725757041231	0.593481626801882	-0.405899272880756	0.507554868042277	0.436505387543001	0.532097207305324	-0.437574328070059	0.2679612074027	-0.595271245162948	0.513845869889984	0.487504455162551	0.563881076149751	0.582353133366091	0.459595808500694	0.348764864598844	-0.461370370916319	-0.439167787309667	0.403774394538701	-0.507498613205194	-0.525726868263163	0.432644470336184	0.442182693465473	-0.403092310191046	0.427733158999187	0.390391587386746	0.318179698452468	0.245421269257295
N6-Acetyl-L-Lysine	0.80631105303784	-0.7249760051515	-0.73583067375097	-0.709394804776962	-0.786584525504417	0.851572170564161	-0.732248951340051	0.459523103092922	0.713986177894043	-0.720888991141306	-0.637717221993042	-0.719168018573343	-0.751306621297534	-0.778854092369831	-0.639196139714219	-0.685874221417137	-0.658704362838343	-0.664658004166624	0.391973590670623	0.347272922290535	0.334537035794365	-0.738576599166088	-0.64466687180735	0.641367831121419	-0.763037452730893	0.344565455707599	0.403596378991173	0.294147159600493	-0.763124814988081	0.750816121787565	-0.777726866901987	0.306345175529039	0.44334124897685	0.7277571388426	0.511567208117994	0.451752361260188	0.787965299589258	-0.609149359687806	-0.73541117909281	0.511777830556698	-0.495307430247187	-0.641015147210562	0.31279285126214	0.35050435885927	-0.660967151995509	0.413492370968533	0.372917777043187	0.721728044680366	0.757577689561857
11(Z),14(Z)-Eicosadienoic acid	0.559766536928334	-0.62842115182669	-0.604728421283183	-0.63770476923395	-0.642307264428034	0.547100259409963	-0.65470436499452	0.923374572409198	0.562162272738305	-0.614271955722229	-0.560860966905802	-0.541442100317687	-0.558826713115934	-0.640092341091644	-0.538945131581298	-0.619751757258917	-0.590981987389155	-0.584299400589861	0.951908377267158	0.980155549925788	0.935841661176291	-0.604958902290408	-0.597670221981176	0.645560087034085	-0.545861531640172	0.96367897294718	0.947151604139238	0.986745740224013	-0.471463822246082	0.55426242810558	-0.499603530232149	0.972793552957023	0.940412945264314	0.568841957206312	0.898149287676439	0.939292963964385	0.482149352085589	-0.535530741682213	-0.445230709736969	0.918649031813654	-0.542826174274453	-0.599615920644396	0.964693110589788	0.952787974734823	-0.227638448244136	0.945972059026711	0.962396414524631	0.574099580880729	0.46555858457482
H-Gly-Pro-OH	-0.786199932804985	0.718679878001719	0.775314208467273	0.718261004888379	0.763753061665824	-0.689786500938377	0.805520970564342	-0.641127763956033	-0.756493469347311	0.681361918491232	0.788438513515012	0.879196711993055	0.832716450537339	0.764647655264563	0.452368278175971	0.651218815975997	0.732863893698772	0.891178064274384	-0.557385954507595	-0.515508819701636	-0.597448562344078	0.649872659911747	0.715650953323011	-0.771251566496548	0.728478708695213	-0.570453955692373	-0.580507632067542	-0.476677326651032	0.813522527980356	-0.635199440000572	0.886478796393084	-0.550302429056161	-0.57748948113222	-0.746203134168773	-0.550264013117051	-0.567690265467213	-0.597929740477438	0.447733815830624	0.889411738406932	-0.606770172587061	0.442330287026364	0.933229016858308	-0.51794315921973	-0.539158391429056	0.847476076507111	-0.492296132323626	-0.483438676578657	-0.663359724242443	-0.485077043494171
LPE 18:1	0.38667608127274	-0.478955258716362	-0.460975298112439	-0.500962591860758	-0.470806448547613	0.367860709192539	-0.514578696423766	0.850892928273624	0.420374715186735	-0.454090555052808	-0.451177752600004	-0.431850773773206	-0.404265935845047	-0.472535696741925	-0.371662919112913	-0.466733415782521	-0.468183950872662	-0.481918832326741	0.902900184576297	0.935463467257057	0.884829178868695	-0.427406146670851	-0.504543872089308	0.517187754257299	-0.382750134030229	0.921638740226116	0.894936300672611	0.954762208253646	-0.30653677421966	0.412978385094273	-0.323774853132221	0.933190482661569	0.881270342519762	0.424932367090422	0.808943528436184	0.857304602861595	0.328434488496901	-0.379253058056141	-0.314900753435978	0.843608019251017	-0.428799063485945	-0.488682799475288	0.932888521676172	0.913360068057792	-0.127745766358244	0.884809082922643	0.908175493144516	0.437460014758239	0.324818731762457
13(S)-HOTrE	0.845283214665098	-0.831280990645143	-0.796741802159841	-0.863408160313363	-0.833486003737776	0.841105939371485	-0.846077111387033	0.761880754873419	0.756980583939958	-0.702226607333772	-0.764269532846763	-0.78254190562499	-0.656162239541515	-0.675068089775546	-0.881354625141928	-0.691681747267785	-0.810221265238243	-0.754914921190738	0.728931818778963	0.619402332023458	0.670901392771235	-0.653042815908161	-0.759546484209071	0.880903072136945	-0.459623035277844	0.600119017674298	0.633287898284066	0.593599929804086	-0.482360009270323	0.786595891764744	-0.655912973497218	0.585516315651082	0.703664765282938	0.915336539657351	0.761403679834927	0.59958882071392	0.801443942034545	-0.818110862887666	-0.69089328337556	0.730765541979647	-0.759156256375646	-0.609982247508784	0.55274489477851	0.542759807949532	-0.650558268220976	0.671732994147841	0.516603556016159	0.763402640293213	0.68655275752013
LPC 18:1	0.540492183706739	-0.627802880160325	-0.586845455203755	-0.639298026761947	-0.606519779675252	0.544754025943633	-0.631617258280543	0.909856161240601	0.535197101136892	-0.537507441592096	-0.496932383160672	-0.588338582283273	-0.429319172917796	-0.5615695143724	-0.605933901762165	-0.556906649141517	-0.550580645104825	-0.544794697452521	0.949108068986382	0.933123744655255	0.89714076565032	-0.498059425308866	-0.645233778967874	0.664143366294432	-0.39639121584456	0.914541078054663	0.921935712481336	0.940282402683596	-0.316544409678345	0.577304909341399	-0.421800440801499	0.915947243614738	0.907726348424751	0.591072703822292	0.88344922279539	0.89383831132136	0.51616768923874	-0.580973450652773	-0.427160239051595	0.919306832305248	-0.549673222946923	-0.513403562781223	0.933608531243783	0.908426118686105	-0.199772863714393	0.951593367484764	0.896179356174856	0.653007114184408	0.434928922745402
Adenosine diphosphate (ADP)	-0.69437163218056	0.83230671520818	0.80000818718348	0.828192848007238	0.758502958978743	-0.724777078490142	0.755924948285193	-0.752917294091677	-0.58143292746525	0.711208119384564	0.617770740173774	0.69208210137149	0.533372588193135	0.497548790416662	0.626210886056287	0.79618978941678	0.579660707113208	0.687955094497117	-0.759910747193525	-0.671208502939478	-0.714232371347158	0.742318170263006	0.824189716509466	-0.776590483349828	0.556928146095591	-0.651952431401468	-0.658823460673243	-0.668421661483706	0.487197293119498	-0.607445769608849	0.54880178931741	-0.631684718625163	-0.707647158083498	-0.776456785428892	-0.759778461301707	-0.637811342409567	-0.666518793572811	0.506929481132369	0.419660330629178	-0.696063590792413	0.861958240865263	0.493949132647618	-0.622841739291102	-0.604645496760166	0.504492722769175	-0.688883437620362	-0.613887943901943	-0.649607726960522	-0.717383521519208
4-Oxoproline	-0.803531153686765	0.791340443402073	0.788537454750347	0.784667309863901	0.874670611758177	-0.675119419741569	0.822303520399613	-0.767801789533977	-0.813812910433944	0.84848373050031	0.790660313660837	0.686994062951279	0.902828837649434	0.791265761463567	0.583936942318239	0.826859859664658	0.782533075442323	0.83596293600613	-0.698793500896051	-0.714896342586047	-0.796987355384498	0.85858492998432	0.621474894821273	-0.801652015555036	0.754631178330308	-0.751880043130861	-0.703195042539397	-0.682287117539859	0.826843046615993	-0.520351279593828	0.804215397610474	-0.734777852055104	-0.693332023234241	-0.795728814477194	-0.795294990711036	-0.715033189295487	-0.658208729021421	0.555632112964699	0.694241469096516	-0.698111309374607	0.653938080089387	0.851837215808044	-0.660381753012507	-0.693182932661995	0.666019371940885	-0.588532306457861	-0.700659164531336	-0.5709563888369	-0.614929682260171
N-Acetyl-aspartic acid	0.825448195710386	-0.726385042972497	-0.730388748764497	-0.746441052930295	-0.743852337186917	0.801109598771321	-0.81300148977505	0.763581619631099	0.756486122062556	-0.725952099927221	-0.833371819691089	-0.662280910083894	-0.767790075045371	-0.771816678638582	-0.732016002086443	-0.652278633179962	-0.817469395763127	-0.734290693637338	0.708675905099515	0.68345160084038	0.718029276081926	-0.681273156281206	-0.5889108706944	0.79357089896218	-0.625330606260806	0.694275789735277	0.735089780842609	0.655624437944564	-0.652681356248715	0.865886285963094	-0.693590543698511	0.685398995203968	0.75687789848812	0.776922623630838	0.687733510275959	0.749322724695697	0.682439160300803	-0.735362797930024	-0.729120254419392	0.749186562564592	-0.612201554731696	-0.686010846580868	0.67906389320706	0.686014987352404	-0.622222850304175	0.712514266006684	0.631889853644621	0.700605089385252	0.630118463657805
Methyltestosterone	0.616020084198687	-0.617875592276426	-0.624040228029339	-0.637756268597005	-0.628637319925072	0.603846382283019	-0.697892984148543	0.905540428346835	0.613827678945671	-0.592076285888648	-0.647221128676345	-0.657253600629709	-0.614780976693198	-0.709231078780432	-0.518957471463155	-0.559743582437836	-0.660800412053717	-0.66905412157671	0.923260548564248	0.933795395972184	0.890952478413019	-0.550902209886238	-0.631091660328625	0.664298676902077	-0.578791383055817	0.940237535630795	0.955394515627848	0.935292551153514	-0.531250422224514	0.688194957564193	-0.566308917463699	0.935002500235144	0.937130000365287	0.59452337585259	0.838795426310937	0.937639045686122	0.531486492687955	-0.546478026438059	-0.615853759357817	0.932198956684383	-0.434021645907276	-0.694502146438331	0.960642366641059	0.959916278641972	-0.373206126161128	0.937554197624971	0.917583303999621	0.668136160884031	0.471131994018664
S-(Methyl)Glutathione	-0.736859027169895	0.615027290357519	0.682647600622205	0.647857721302935	0.693680165929061	-0.628054390821824	0.76205251105185	-0.606940911429319	-0.747957978277837	0.691384037229041	0.899072637686674	0.656449495416954	0.923875347340441	0.727395717339785	0.354480685687507	0.60873130645514	0.795330648337048	0.86565002478007	-0.527423665930969	-0.542666598115572	-0.600556041698058	0.663807291178688	0.519174459943685	-0.681638213342518	0.725661293971647	-0.587633380313451	-0.572833644537951	-0.505807102942766	0.840112941240409	-0.624641075770055	0.755054283820344	-0.572827553523407	-0.604014753487566	-0.686300634251306	-0.521204727592968	-0.5451772095684	-0.534787718475409	0.386091349037827	0.790629264138623	-0.562901459376882	0.437675379248032	0.873803335214757	-0.513857461659094	-0.55251426000273	0.856089343837887	-0.43744932799364	-0.498476759913733	-0.45129499479033	-0.559830527431753
Asp-Phe methyl ester	-0.770852598372548	0.657477040623986	0.728457949744842	0.693741007812039	0.70927583202633	-0.670802671227727	0.79971982970514	-0.616107132545553	-0.749169057597258	0.694028153857557	0.929722883470639	0.729963752330981	0.91222959054546	0.717222145738018	0.380629339780208	0.623166832914817	0.817308970603662	0.911890179570852	-0.540621142405683	-0.521571228539358	-0.598657050786145	0.666102091307023	0.590781032040551	-0.725993461069603	0.719433232973751	-0.571295963097884	-0.566283471402072	-0.490819881408195	0.831919621643748	-0.670708166718328	0.778606981422581	-0.550396372625602	-0.605019129144863	-0.734233804849711	-0.518707838644949	-0.530384634100851	-0.571382906500458	0.399774891389044	0.827849661517888	-0.563663827614391	0.475863204074471	0.881926388660026	-0.501827062950527	-0.537265337099721	0.919907457956624	-0.441770978738308	-0.462827204847897	-0.502857264165306	-0.583497845779026
DL-Tryptophan	-0.750727094250844	0.672423855614999	0.7485028073647	0.680829910918751	0.745671743669327	-0.65462348420396	0.775178047434806	-0.538089098638725	-0.707884007102642	0.707473668332068	0.858404635220616	0.725172969213447	0.925570457802636	0.692210483001282	0.304360293841711	0.679391052954254	0.720463646876137	0.905109669950128	-0.452966496711376	-0.436336217258312	-0.516863166238331	0.742096391175529	0.606856376372076	-0.690005839003207	0.808330571063213	-0.479495226509264	-0.460059774006451	-0.401828467928432	0.912499287991032	-0.563210651706014	0.850628650594183	-0.465746856825439	-0.511118928545066	-0.704071811344657	-0.453000631684792	-0.443673439219271	-0.528082471637087	0.290358393352751	0.781928811095368	-0.473754108308029	0.481386536356376	0.900016482635789	-0.39249590418303	-0.431191629561112	0.91793715254994	-0.34503135994067	-0.394288683916462	-0.451285434755394	-0.576412744170965
2-(Dimethylamino)Guanosine	0.743463081298472	-0.762501684706648	-0.832617215283546	-0.781477278144682	-0.743039378483237	0.734244326869656	-0.845627195428534	0.793655913171811	0.657194292910963	-0.716633240134176	-0.873981893647459	-0.769560522194417	-0.808382189987201	-0.663619998139182	-0.390805444834751	-0.738057390688311	-0.708899655884043	-0.886538624021479	0.74984482951224	0.726490080041205	0.746517776051849	-0.725714587043917	-0.798151659431599	0.795474839924659	-0.804215395921088	0.715733844776323	0.719740861715365	0.706515203963676	-0.789697859353828	0.728955456754198	-0.799081294703727	0.738676349551542	0.810149877507589	0.722005757283749	0.603207641691422	0.684515297990694	0.47266581012119	-0.359223783074774	-0.689091404921977	0.718663835009661	-0.689105907778545	-0.840867745609742	0.675980745133639	0.652266932495378	-0.782188425176543	0.699459906284075	0.640094371756606	0.53608478674986	0.597335006615616
Methionine	-0.719680431043153	0.700331009637075	0.749162975610909	0.707520907981739	0.722222217057565	-0.715068985882609	0.771609459315275	-0.688756904215924	-0.671317790264085	0.644890284795714	0.773679886984138	0.799491448071784	0.76655470334931	0.652763418285825	0.376608624704034	0.643326986907372	0.655957615487587	0.865359649655985	-0.674144116911216	-0.626786745958611	-0.624868019882729	0.674044740819435	0.744124457072705	-0.687917252620245	0.726013144756662	-0.649826120991177	-0.681036152948197	-0.608025223886464	0.741023330359093	-0.724522490184421	0.694451645172024	-0.615246621088182	-0.710757709840924	-0.709935967286342	-0.617870058995519	-0.63719387483807	-0.643081946773899	0.339065505512793	0.718104917584939	-0.716754858758074	0.482250577509146	0.783903536402768	-0.634649226832362	-0.665470957390733	0.762242161400033	-0.630308373359608	-0.599911855647333	-0.666335501083792	-0.680750418687462
LPE 22:4	0.527143416303496	-0.573079256800557	-0.571278146009323	-0.584176062764012	-0.581409664997711	0.498419672397053	-0.629956232011757	0.900668111131918	0.548552372488599	-0.583708939016912	-0.578222871449669	-0.524929644871873	-0.569680239128954	-0.633988076047313	-0.441706063986514	-0.571848634176764	-0.57780350500097	-0.587184779950967	0.918322728541479	0.966873490353258	0.925202815949079	-0.55584031987028	-0.557051383638824	0.612778691145405	-0.560192558373097	0.9640326575291	0.949282773888853	0.970220790986208	-0.498000432858924	0.550098666405604	-0.499670860632359	0.975988547327186	0.927693772880321	0.511271399878189	0.831144365044226	0.939914873138096	0.408387332619048	-0.461685520793305	-0.468332281789584	0.894289915001845	-0.473295726187566	-0.634008632743522	0.972722040317881	0.960037396937282	-0.254434058662651	0.921143903280912	0.954328391524199	0.532227158375486	0.403117396166481
LysoPE 18:0	0.517983486571563	-0.623375171645399	-0.58838360075558	-0.639990835412587	-0.596897150820804	0.530947373614999	-0.62704286273726	0.909369802237596	0.501485723996391	-0.531115892854665	-0.505819041965288	-0.556707065378002	-0.42488577637928	-0.523801216095149	-0.57014501260063	-0.564945438580414	-0.535443430957398	-0.542409261300783	0.951913018787683	0.937815005416359	0.897527976876975	-0.504432963480932	-0.64824843643923	0.657776921708237	-0.402198927608164	0.905075094164649	0.902897923770198	0.948313064747191	-0.312695169268648	0.551887219628433	-0.412277230647065	0.919062817974181	0.91653440550895	0.577130672948944	0.863295155524574	0.867659910627819	0.464430779776851	-0.538326314077522	-0.381467924018524	0.898825160530567	-0.589747050090696	-0.499557321401589	0.915468450140599	0.880834363821028	-0.200539853943483	0.944313924534005	0.883479804352955	0.587223767364195	0.431565587510828
N-Acetyl-D-tryptophan	-0.677587222086678	0.757805729988942	0.671594478934289	0.729862059249505	0.70853568793324	-0.736774022471364	0.647029810461335	-0.70439387251466	-0.680107398172261	0.704090375293706	0.402382236311492	0.585784998494991	0.409080784761284	0.626011557529715	0.852878023446327	0.711795068959518	0.528876412650074	0.403486411300978	-0.676348886302002	-0.664269287031034	-0.626024806404222	0.606941780348604	0.685249547152896	-0.703293688160079	0.446975776269301	-0.634083337350356	-0.694937472482427	-0.608086430516522	0.343861009776117	-0.683612697111648	0.438023651742405	-0.602768649518113	-0.646057050695985	-0.695818470943129	-0.793588990999228	-0.733097519438251	-0.77402361761845	0.784607099063039	0.410312396016559	-0.757019150129336	0.741368576209391	0.33834850430059	-0.65199242968194	-0.625657832653053	0.202984657295092	-0.742091238676986	-0.695846106363333	-0.819745402796684	-0.683175226301268
3-[(methoxycarbonyl)amino]-2,2,3-trimethylbutanoic acid	-0.626519699213882	0.568478246165245	0.654213801931588	0.620997534940784	0.568640712480586	-0.575472094588073	0.692435722608088	-0.511476851994983	-0.593860034564425	0.647213691746127	0.869985783277951	0.549668050042525	0.811381898877185	0.557966835286078	0.195965532271291	0.599541267091809	0.708964465399658	0.791664902878635	-0.454752401183612	-0.461041624477306	-0.507145650387765	0.625132049684139	0.533939404904319	-0.590330269604914	0.708021295224157	-0.482761215565424	-0.462083325561883	-0.43868509401313	0.76462513625655	-0.568090086451816	0.61930505739626	-0.472467062164567	-0.544856090632184	-0.5952732125215	-0.407631481602224	-0.418964154637296	-0.424443910660976	0.216828602476868	0.613520477880597	-0.430222779857577	0.532283364002208	0.711691117480926	-0.410496582376967	-0.429203944635469	0.841097523836544	-0.34801972701111	-0.400580924540315	-0.283112188902438	-0.608771249041313
Leucine-enkephalin	-0.721522285703278	0.703217320070175	0.762909341036694	0.681535527365822	0.708570214253831	-0.679551297515755	0.75952639520895	-0.664755786282467	-0.715265233603542	0.748424687010762	0.776490469224591	0.734535653953881	0.834813801832299	0.699415089729875	0.282017272171095	0.732550485538044	0.624676091430323	0.840731482534212	-0.61071583229697	-0.632222819734568	-0.650679605379997	0.760922610927198	0.689008802142108	-0.671340747436104	0.867121917267434	-0.684466559203567	-0.705641561405704	-0.593930077681229	0.880937083566812	-0.686102616454301	0.734904932047575	-0.644955159028223	-0.671735307254218	-0.649542173391461	-0.580725863941059	-0.706002130201924	-0.591260832823085	0.258651821426318	0.694355063283536	-0.67600444620045	0.512213548284419	0.820756467115098	-0.672055421930223	-0.706387084976974	0.749145169691699	-0.584644440365259	-0.662490010139497	-0.62633243609005	-0.679408282648885
Valylproline	-0.667471202490892	0.576961853067262	0.626778266651478	0.631222822269079	0.624660269234223	-0.566778713805528	0.728670175118437	-0.646644203951558	-0.603705092939481	0.535724718708685	0.891134383888998	0.597152930809776	0.763590509091928	0.51924753776487	0.407363613063781	0.495626231238299	0.752223199932585	0.842063059836246	-0.606021461768663	-0.545415910958467	-0.642423454325631	0.548148338542947	0.495631916292428	-0.710124040463015	0.475272327422676	-0.566102398901083	-0.546084566801368	-0.545291592375599	0.598676149939215	-0.600474863303381	0.622117914720263	-0.577961337956884	-0.640910918952952	-0.702244735720696	-0.49592214032559	-0.473322614387498	-0.430111133738658	0.393161909004638	0.657516255523357	-0.550948905459278	0.507265261560332	0.739691625482968	-0.492562014545551	-0.504597442360877	0.803575583624014	-0.478585065533047	-0.400945684627494	-0.374092107985229	-0.444062293622311
LPE 20:4	0.608228240658285	-0.65160557670693	-0.638025512491222	-0.638505507721695	-0.675541497068515	0.545806761819967	-0.683298189109306	0.907285366883784	0.625517913328115	-0.658128051907818	-0.603352229609177	-0.602524470599052	-0.640695906010316	-0.678897787221541	-0.490032321451718	-0.654906826860977	-0.599219067854586	-0.666365973913092	0.913518749340455	0.946443289452866	0.945855664735902	-0.662186380071329	-0.593533018319436	0.673349689317343	-0.616451653983165	0.97253670008377	0.956562132810435	0.946748117080637	-0.586087729689637	0.555175262389882	-0.575813331442764	0.962482018373515	0.897837870285492	0.594451410928461	0.875345338057666	0.960760999235616	0.514662491812957	-0.480352396568221	-0.52652309332672	0.905085761499264	-0.501462806577013	-0.698522583867343	0.974279519120698	0.984332034294105	-0.326003960679603	0.895633937399602	0.955243583620002	0.628129987864881	0.463582718379737
dTMP	0.897465948560694	-0.923366851456644	-0.896184634982666	-0.924782785110613	-0.859144235041632	0.891398332561815	-0.902819187247444	0.834665660753052	0.814150782430856	-0.879256824367928	-0.8352570645252	-0.765765171617148	-0.738075068073811	-0.7181727697712	-0.805356724741148	-0.875673757099254	-0.80611754050096	-0.795689620834002	0.790026988609477	0.731991870319184	0.798457032622679	-0.837594003635711	-0.810812412010299	0.918890077959156	-0.671413092289877	0.744195137635783	0.78080040887278	0.700714177671163	-0.651865993820955	0.864708988518266	-0.672641015839244	0.707888045163799	0.784671383075033	0.915859294961419	0.820601738608998	0.786902322470553	0.835598989182833	-0.730867366617773	-0.639713282436942	0.794589831522113	-0.913638899278047	-0.625941956701067	0.72289776342304	0.719353978951693	-0.664831335341178	0.75251174442678	0.69186100972806	0.809858839450352	0.838874280929076
11(E)-Eicosenoic Acid	0.485793492778198	-0.542296946183557	-0.524341109820712	-0.558192147233543	-0.557408636626625	0.464243261613744	-0.588255121577773	0.887892591262466	0.484298199223263	-0.528154599673733	-0.518206752773573	-0.493352411636855	-0.502352181806342	-0.589499982042323	-0.464701080943586	-0.526415671510521	-0.551709693625031	-0.545639131881068	0.932041170326135	0.95630274170891	0.916805330707607	-0.526413382309584	-0.524780811485542	0.57231618388734	-0.481594726940765	0.950728392411727	0.92911106000801	0.97866113913561	-0.414497693262151	0.498030050942015	-0.441707476811266	0.958022183087006	0.914783307091185	0.493025714776901	0.859095582408067	0.916973763732276	0.412128150634431	-0.478658057945555	-0.417724958078571	0.884384223847167	-0.434255899662503	-0.568786007048842	0.960166688765065	0.955179921537083	-0.179611113919764	0.921751233379428	0.938707591393909	0.518953952785886	0.377307256289912
D-Ribose-1-phosphate	-0.645189888222303	0.688775944699423	0.709981279087637	0.667190378985412	0.682958769719033	-0.685835604785004	0.664249336732557	-0.585714050382682	-0.625641752688207	0.628042851685812	0.455041222340962	0.834015366146293	0.566216398707047	0.732301894730443	0.469046687396823	0.643801348795753	0.517118915308222	0.616052526575695	-0.547706456522187	-0.525389643955429	-0.479305525088313	0.569300456270844	0.806961256778906	-0.610074187220039	0.713729898810196	-0.529445088026014	-0.574630633248072	-0.478544748742626	0.638409859607113	-0.586464006090599	0.733094342871072	-0.498185536130503	-0.552635961484895	-0.594814640312412	-0.603574187119262	-0.595209973513387	-0.63521680725382	0.460304826995115	0.701475830730443	-0.641483529493672	0.412529090638741	0.689418506219924	-0.530161659791099	-0.528649455189491	0.498295317289435	-0.583398968568498	-0.579265603298184	-0.753761012325271	-0.544441233642118
trans-Petroselinic Acid	0.553282137302505	-0.628023211402153	-0.589211780311218	-0.622519416558877	-0.609008963985744	0.542752058072552	-0.625015311118554	0.896765517984129	0.561384411760949	-0.581131704419478	-0.471808044462312	-0.593340677795879	-0.458830472740689	-0.630785337194994	-0.590995592195388	-0.585970442962324	-0.544181579477627	-0.528110133460949	0.921445164381392	0.931483676445736	0.901028534475745	-0.534594730127575	-0.623778126357947	0.646487300110307	-0.47401272785163	0.934090189390913	0.942893250196505	0.932647979077327	-0.390812072186562	0.570237799853422	-0.470079408075468	0.925330609180153	0.884242949086003	0.561088777715671	0.888026310019514	0.947154542036219	0.527827700795774	-0.583983967226151	-0.46307542280662	0.916483157273023	-0.503888060267938	-0.549212190793425	0.962057898441934	0.947283913515943	-0.173817713846492	0.944183340751937	0.938689185246626	0.688215791123753	0.422957993959348
12-Hydroxydodecanoic acid	-0.655003778421144	0.694313361080339	0.753963281093617	0.700402945068098	0.657600440450629	-0.670298027672201	0.718319912475016	-0.64097630417485	-0.593489797078036	0.675790354813743	0.575908015725021	0.829915524103172	0.641727703185356	0.790757834556005	0.408472593395133	0.681049928162962	0.621285914212628	0.670432940008745	-0.586167490279892	-0.58066431486304	-0.571046673378726	0.594305842616118	0.816023383182704	-0.652536134152391	0.814522482438625	-0.584771008559574	-0.595109079878657	-0.550082497028022	0.732489962988783	-0.564408953214732	0.850870003330029	-0.585701410844423	-0.612507280417143	-0.570939160917528	-0.582962827134896	-0.627103490295788	-0.486553732649594	0.450373139705283	0.759698663024242	-0.604572042695707	0.4684133470649	0.794981028305526	-0.561651860630897	-0.536853528679464	0.568758719906995	-0.593897230230084	-0.601337430776391	-0.613416347466966	-0.443942372981795
LPE 22:5	0.557415959911703	-0.602402980965322	-0.595960249391678	-0.600078722010617	-0.612173884085848	0.520470150330128	-0.640369516243432	0.884144633298662	0.595626218612825	-0.639742640207622	-0.563102195000339	-0.547355898920514	-0.599133527959256	-0.685595579903635	-0.457430677611953	-0.621539629945895	-0.581480535688911	-0.585463463773246	0.888058423168145	0.950696965506954	0.913205851778839	-0.602007148991668	-0.569003372277954	0.618817201757282	-0.616723399239673	0.960840998992037	0.94860131456332	0.943275894038954	-0.55401870705085	0.548856274357998	-0.534507704222078	0.959818428111576	0.895931884944488	0.522727998185713	0.846881070784078	0.958676918273223	0.461283142023218	-0.479213364301531	-0.495715581119285	0.889006124264586	-0.47741303211887	-0.653583813993197	0.970063479252297	0.966032103372143	-0.258279453356924	0.898861971246835	0.971446408307236	0.578868993262826	0.440320390751178
LPE 20:5	0.542829144259885	-0.602521600443916	-0.585707602755429	-0.605611440966826	-0.603158396308908	0.504480257910315	-0.633524219698305	0.904228429511987	0.583355506034454	-0.618152529866324	-0.548126990259182	-0.53666442859969	-0.555290004787739	-0.649702889442433	-0.491456128027866	-0.60685449008679	-0.577401074764922	-0.566314952322894	0.913489112163563	0.96660433837876	0.933990095922002	-0.569185946005685	-0.572847043087782	0.634451562065138	-0.548478421717566	0.969788143865203	0.95500519635874	0.96155090570512	-0.484600869203289	0.533714248491968	-0.495209621824317	0.973611366180024	0.908209401728416	0.532549169531161	0.865182982428514	0.954391739586007	0.451820565984479	-0.505722947701955	-0.463656196608885	0.899525834297381	-0.508531873756301	-0.618153162859524	0.97726791145647	0.963653284019865	-0.228449789097489	0.917183619931953	0.96985381886338	0.572824339561163	0.41691632544576
Sedoheptulose 1,7-bisphosphate	0.658968202235222	-0.665461581091208	-0.677496067334115	-0.724234305508403	-0.624793410414345	0.590171330739035	-0.73769822531128	0.781042285519199	0.712926893081371	-0.718323148289438	-0.788863662371342	-0.558958483904614	-0.678618524996165	-0.641716625427637	-0.542132028176113	-0.65919625257981	-0.786665783709982	-0.664272853205121	0.721580938340515	0.759009224298699	0.791027029342181	-0.554337617899193	-0.604036137209949	0.755415414480504	-0.51954860232007	0.755755489594046	0.73366347622072	0.718568026383364	-0.527741075688526	0.599973544900465	-0.533639534492221	0.764251976800305	0.758828431502771	0.679098506687856	0.70830832724502	0.694584793793295	0.49520252340518	-0.576311957767481	-0.56925927733769	0.690504824660244	-0.722491083985202	-0.636628307959173	0.698232905440526	0.663019747844926	-0.568882292061847	0.653896919341366	0.689313536629877	0.444710416557863	0.530869256035288
Lysopc 17:0	0.513974859897469	-0.593785619449385	-0.575181664516118	-0.613385656664935	-0.590096678829377	0.54627429189927	-0.622806295109955	0.89628833676621	0.507162455237892	-0.5142489336806	-0.508483356927259	-0.544983182552731	-0.451374861201034	-0.56768423632397	-0.557430352975759	-0.534801136509652	-0.533538245153654	-0.520075448527138	0.923343319633622	0.93314687131308	0.855330181224115	-0.473875204105357	-0.632865727914927	0.640291387393432	-0.443831143915815	0.878373228426701	0.884725702841564	0.929531470334389	-0.34560984938056	0.584927890132997	-0.460297307674272	0.914275051856663	0.923979419293653	0.542288587339311	0.80846596450709	0.854230520298339	0.410782665090347	-0.546611936445631	-0.416644523520806	0.896685290647766	-0.546980263226821	-0.535659893042804	0.888814214800581	0.841281270877706	-0.197856919195179	0.949862740710999	0.873482850650309	0.560193408869407	0.395556741165964
1,3-Dimethyluracil	-0.675522672007335	0.610820201469829	0.564595448254678	0.614800196535571	0.644374214557057	-0.63871548422358	0.614101910420416	-0.602357905696354	-0.698458800264794	0.594547556608011	0.415275933795346	0.708275929192004	0.49733689262233	0.823599491934175	0.805299914134283	0.508034804519626	0.673362815484145	0.460613543305752	-0.551113924114533	-0.528837773070049	-0.539568095516827	0.440075232065423	0.55676810685366	-0.628165228713896	0.425823672590725	-0.562064070872987	-0.60200138713478	-0.487142355558566	0.422927169790572	-0.581943242445301	0.622429331137062	-0.516879267954987	-0.513873238070687	-0.63065778530536	-0.726805277105947	-0.65408753500357	-0.737323833944103	0.862091034391934	0.748911408647555	-0.656613785548304	0.315842252405924	0.57527586020402	-0.558125129662987	-0.572811349765215	0.310525503081546	-0.589463956493738	-0.582164216503015	-0.811994143232614	-0.402737842079703
LPE 17:0	0.455482928169479	-0.539231206249981	-0.520208826604236	-0.552593319722809	-0.538154972348741	0.4634660337457	-0.566013833435008	0.868911542663349	0.48318468928416	-0.500061289322878	-0.469164357151176	-0.516818084216033	-0.446022185701194	-0.543792939550093	-0.432500573627905	-0.511650755204629	-0.493485394435507	-0.521459487637145	0.918751359364302	0.943113499993777	0.869406311505444	-0.475953878197186	-0.579972845550264	0.55346636070372	-0.451542336629961	0.925639518700122	0.921628892718405	0.952126737846655	-0.362994738944288	0.509724342354061	-0.382468332384099	0.926993841712541	0.904887318570463	0.481177449975031	0.840797405470522	0.889919076921295	0.431518816492291	-0.432019885012275	-0.386028993131098	0.898077750175042	-0.438797761096567	-0.526221449729213	0.947782033883297	0.93432326790608	-0.170510898982326	0.925780582578079	0.932402155622731	0.552881018487653	0.416571522317701
Glu-Gln	-0.720470276669921	0.752542688325675	0.792781263122484	0.710250451604592	0.771888319991498	-0.686610416569018	0.755017440454602	-0.600430750295093	-0.642754058932098	0.658389253534901	0.695550121742953	0.791073046222439	0.739144032834644	0.549157110324348	0.352043100598713	0.723024825441055	0.51463058212694	0.854235805231257	-0.547712485988937	-0.485692364067915	-0.545574501220469	0.749129945739895	0.760032303242236	-0.727274042939316	0.740231283019987	-0.510561291873819	-0.530723842027887	-0.452863955002541	0.77509317322278	-0.600684211723592	0.769018270734503	-0.493080034928597	-0.556730638703152	-0.722559815685797	-0.492758490974016	-0.50934290474676	-0.566879858273438	0.23657828582454	0.629826876694434	-0.578334350543766	0.592613028627795	0.772659475989603	-0.473369433364259	-0.489112392604951	0.778131616491165	-0.486512939581891	-0.448197185819124	-0.62569145484725	-0.612224936513165
LPC 22:2	0.57643516960911	-0.626275891070212	-0.604897436611972	-0.606286811132462	-0.642037375491104	0.579843540138998	-0.640320001258074	0.883823381981894	0.577583279374992	-0.585404402610795	-0.496377466888435	-0.608149848943252	-0.530314860106242	-0.666323470986658	-0.545307036165187	-0.59189909158609	-0.521168791734723	-0.566349462811667	0.899839205305213	0.922546667067993	0.866327427805966	-0.57910841345296	-0.621278451968725	0.634742112467842	-0.570382001484751	0.917845982914185	0.938005459994309	0.915250104440852	-0.491025359687283	0.619751415037819	-0.542119877722408	0.917757408562452	0.893061583959976	0.552182977178276	0.838938907861786	0.949198751947685	0.515691735630989	-0.531494052059584	-0.501446643429757	0.927748566551803	-0.458078280103077	-0.615342901868161	0.95018369465234	0.941918360373668	-0.218249763186821	0.947391679681571	0.935779741728745	0.69913345887775	0.444907103192837
LPC 16:1	0.422452846826496	-0.52291498543287	-0.48228681592724	-0.538771663006495	-0.500806242510429	0.428038823870122	-0.529194861555244	0.858739072640236	0.431513478223011	-0.446518206267897	-0.41018776201685	-0.476975361616502	-0.340745389447832	-0.470133365848881	-0.501753409211237	-0.469402205398548	-0.463452038242617	-0.452846714976312	0.914913192385079	0.914078838000557	0.864690482233121	-0.413389719477065	-0.552486580862993	0.558351047959402	-0.319995455708753	0.891875098111773	0.887154223181476	0.931629050894235	-0.23037108088722	0.471421137210974	-0.313589841671006	0.898578912887509	0.872036209196072	0.478018781816734	0.835332685631433	0.853994590275337	0.407550699301416	-0.487477511043736	-0.318950734900935	0.867326069369908	-0.470070823473614	-0.430840728566762	0.915501520922038	0.889016850583334	-0.0925950439273254	0.91613646052921	0.88078302301594	0.54177827273062	0.349158668024875
Undecanedioic acid	-0.685724700410462	0.611662573760185	0.705472619722455	0.634652624879002	0.671477417753275	-0.606236878985449	0.743701427519244	-0.586506770166374	-0.6559842680238	0.636347767797524	0.809382173502467	0.761545020553747	0.865141357026884	0.728986939033102	0.248857210394383	0.598205462048319	0.709280695106638	0.869740031688326	-0.516849683305442	-0.512913143387573	-0.556046317525715	0.628192051930458	0.632762001045047	-0.647296485680034	0.798364763844836	-0.550829625917839	-0.535251169962152	-0.486273854138568	0.866991690695218	-0.557358690081425	0.853947068767925	-0.548326968694328	-0.581448704662306	-0.619742241646699	-0.470346842792339	-0.513591595332487	-0.446419638585711	0.282785762486014	0.827398504432214	-0.535864363471018	0.363834734403573	0.936705910154934	-0.485269879962091	-0.508650020869941	0.844882572919773	-0.439435075972122	-0.477375299420547	-0.456058240800952	-0.459079714604799
Bz-RS-ISer(3-Ph)-Ome	0.608252647386851	-0.513605068935838	-0.523657421349435	-0.537367176645112	-0.615970986746735	0.441619191678495	-0.595850171204335	0.451617422613394	0.538307344906894	-0.500222018085875	-0.607608081234174	-0.563236183346571	-0.658519851006531	-0.595404447600829	-0.506960506521843	-0.458127260850025	-0.674540933989502	-0.651913746621316	0.380406659399588	0.314456626948686	0.478692626353078	-0.510991384439241	-0.361339106841693	0.607357230067279	-0.406316037247277	0.366429775066884	0.305046804561632	0.317693346905578	-0.554921888121706	0.27671359770309	-0.723561390114317	0.369178883630521	0.337056488152044	0.612339484909211	0.462102749382885	0.315025000249467	0.411129632365457	-0.521801306111957	-0.67894908424076	0.324986265019249	-0.321769862619989	-0.708088515133956	0.255221990817314	0.286456239199299	-0.599776047846344	0.23517029283362	0.237741402243552	0.34303451585384	0.195564177138487
13Z,16Z-Docosadienoic Acid	0.480521822259713	-0.562707481822104	-0.535861303727345	-0.561515243054085	-0.563384525818068	0.498650579450593	-0.568828562758327	0.861528544694393	0.477373827474986	-0.55625976914458	-0.441552434545196	-0.476730453437468	-0.460915850387438	-0.602766549111041	-0.490161220347617	-0.567635387707459	-0.491791499209151	-0.47044796143142	0.90025398364276	0.94017695356336	0.869182910732527	-0.550324392716973	-0.553143740284413	0.550474010802238	-0.527847534242429	0.918507734549614	0.911999586398645	0.949556909631636	-0.415714266672022	0.513629521666868	-0.438901915885284	0.926854248107032	0.890801852798107	0.466819740519607	0.849612054502992	0.924509200011085	0.430587115655747	-0.494707801795278	-0.370422500981499	0.878563193504607	-0.471165297632742	-0.510476066659636	0.941160195514503	0.926419786889822	-0.101151460613196	0.930791417999905	0.952105421794653	0.554773454910552	0.419871673546114
all-cis-4,7,10,13,16-Docosapentaenoic acid	-0.661085176374898	0.571038326242679	0.645409949831085	0.595094315206732	0.573792179118909	-0.57750618510945	0.659215106737607	-0.316400116598878	-0.635557131234785	0.56778427803646	0.783193218268584	0.655329751275018	0.732832292299371	0.480115220812332	0.257361977437783	0.527727834390054	0.629405425377646	0.780717294907939	-0.21161840319073	-0.157833845217805	-0.269176610481457	0.51970069986287	0.545178019238113	-0.620449596683511	0.560235459035463	-0.207031419626458	-0.221747897189468	-0.104367307138637	0.69025217482775	-0.54132747882125	0.647509632417542	-0.176859015512527	-0.268947931129557	-0.655562151582751	-0.215313213086865	-0.173863827082954	-0.495827672468844	0.230382172934537	0.6921405048546	-0.251651675119045	0.475624129174986	0.684550861185299	-0.129870024983395	-0.151480249796769	0.959362680976019	-0.102829247423093	-0.0906808314231661	-0.392335916417768	-0.538146792730681
S-Lactoyglutathione	-0.637933032532127	0.53671705199374	0.631284583825425	0.565869489529456	0.589351684028597	-0.550152021712745	0.673710301406589	-0.460552905965671	-0.637013249960995	0.637658448849088	0.830648019869427	0.591488556642135	0.869818835643447	0.634992806777215	0.158704884563251	0.572041529465463	0.68392221257338	0.806625716695558	-0.379466151488915	-0.405199377119772	-0.456525095206036	0.624545432354401	0.487480591816192	-0.561531389033772	0.763580625406769	-0.451574017024828	-0.432831395214375	-0.369401866779816	0.857213223465874	-0.527838188878272	0.715542440844077	-0.435209755179128	-0.473894495473453	-0.566330697689126	-0.364317602008041	-0.410801467536671	-0.424639681615377	0.19399314001195	0.711943281685654	-0.407254842117651	0.382186078077489	0.816131843273396	-0.378350217876991	-0.416632821271557	0.860057352785757	-0.288363993732729	-0.380922285910823	-0.324157375880111	-0.533553675773738
Allolithocholic acid	-0.567432938002574	0.513662184830009	0.59833985856692	0.52013397022641	0.554986973600246	-0.509139155785421	0.596084090270614	-0.380660772888655	-0.553260293046834	0.661955710115655	0.722084186766528	0.4545806501611	0.818885058703343	0.574283973330845	0.0870560544041787	0.625356567095248	0.563932966157721	0.68963232196135	-0.30276059813367	-0.359855341909166	-0.393294144211683	0.692480432052821	0.431551248589287	-0.467612978841128	0.824309415153364	-0.392374477851116	-0.361949569646326	-0.32399888440346	0.870969112050913	-0.430516129451805	0.659285595402245	-0.37866305233051	-0.40217030415644	-0.474385801962355	-0.321678439488744	-0.375408435288092	-0.367365203852603	0.102610515406588	0.543489212671579	-0.320558736585874	0.430769997369807	0.698733238702547	-0.318953943522016	-0.356735253866602	0.72998834323035	-0.225786567750542	-0.373263122241307	-0.227509140657711	-0.570005896969896
LPG 21:2	0.591026806913814	-0.593543763211528	-0.575511851031221	-0.588564760240047	-0.649208241061713	0.419867058971177	-0.590150871298628	0.518150419299966	0.728487909848194	-0.658779900266996	-0.524992761027756	-0.550114899540817	-0.639883534387698	-0.602007347664496	-0.476364826392405	-0.618688105776324	-0.595010712627941	-0.574301844576998	0.407840552365796	0.453846363751881	0.54982556685087	-0.527641968509519	-0.471219256724027	0.648431737587982	-0.443684950947466	0.499581257874783	0.449495416266162	0.381904383431204	-0.546102035981325	0.250993987566521	-0.587229374989049	0.48109942833944	0.381149126596778	0.616425901999052	0.571914143419191	0.444921027710578	0.500179742977868	-0.471752284140091	-0.564742656496005	0.447681610145588	-0.512049041377822	-0.659043923278539	0.400116509966473	0.40428822355819	-0.518772831644462	0.303123633603104	0.456050393426991	0.427711213531298	0.3581496008358
2,4-Dichlorophenol	-0.658787555619478	0.588310342300037	0.684241299537503	0.604605704674872	0.648703962389392	-0.586151129088836	0.70919657414938	-0.544312910813105	-0.631169878332335	0.657617996118856	0.770865916938289	0.709058633750108	0.868330923265767	0.744337532261134	0.200628595399566	0.615541439746569	0.680612329153886	0.823695539723398	-0.473994733726419	-0.493721421253178	-0.526535111259467	0.658367803057238	0.59404914960743	-0.589135756099936	0.856260789101679	-0.535161712566854	-0.513287632068273	-0.467378500995414	0.907243122004463	-0.517400017773032	0.848153132728827	-0.527533526079162	-0.547312875342499	-0.565152403006871	-0.456814214750872	-0.514334200704978	-0.43026466242371	0.247044872489426	0.792340497972039	-0.497452701938906	0.339243101408345	0.913278808114815	-0.470873801286147	-0.502234543044636	0.796899426700318	-0.40563201654281	-0.490636255358162	-0.417751561888649	-0.473372123879582
Pantetheine	-0.691807519537886	0.575421224123144	0.656588822106807	0.614488410043918	0.644097739824407	-0.573583633261502	0.737239311056842	-0.586336404086161	-0.666885059839002	0.602561005583326	0.876987269742744	0.69373597426791	0.868575936703434	0.671388644401607	0.294691756351458	0.537115236575579	0.764684713480604	0.883431840242329	-0.518860719113297	-0.498993081166884	-0.582647484687004	0.591532590046455	0.528925745425998	-0.664124524400223	0.669455674502331	-0.551731849128499	-0.5309721770352	-0.481467238617809	0.793461670305818	-0.570948845587655	0.768603653102043	-0.54339695056406	-0.575582528247931	-0.655133121037795	-0.468047005576209	-0.490146444133807	-0.457353101827755	0.326952464620302	0.808167253288967	-0.520025245885762	0.367279120486335	0.89221577393938	-0.478370260824915	-0.512900899143	0.875142134625171	-0.409355168740051	-0.429587407533256	-0.41902429096005	-0.445709128392742
Myristic Acid	0.468392743367261	-0.543679702530863	-0.524418362992684	-0.534735708628039	-0.550451367845152	0.471987350120609	-0.555161348503171	0.846576200930336	0.503427505041057	-0.558701465157481	-0.435130339575279	-0.474174884828891	-0.479038129719742	-0.609162915206046	-0.436769516009149	-0.561587569068923	-0.469301108177261	-0.470273300287086	0.871045161920712	0.935100589122218	0.858198135592255	-0.535271397025407	-0.538556110147378	0.537298562921814	-0.547494183730457	0.921598978381872	0.917307321510819	0.930988086126528	-0.445526230060162	0.500386669951769	-0.441216979415081	0.928360741614733	0.873933176898506	0.44185176856583	0.820715093250591	0.929234205476355	0.41021831318952	-0.44723215063873	-0.382027295012586	0.874990615386565	-0.43920215236076	-0.539621506740998	0.946700562489025	0.932701540416958	-0.114040425563337	0.910804375454052	0.96221162560442	0.550724408753887	0.403029386913244
Uridine 5'-diphosphoglucuronic acid	-0.6595322835226	0.747516887552242	0.698477720526979	0.732476458597667	0.647757010861792	-0.756092801320664	0.64304326421379	-0.579276268062181	-0.540705458639616	0.583524646549004	0.379558602168551	0.733114791251216	0.313500275185729	0.553787246051094	0.783644164231627	0.630291550070765	0.492489430286671	0.447354817346761	-0.560688229265214	-0.452723614023528	-0.455313254822765	0.510172872713331	0.801744476511336	-0.688797291847332	0.422428286459576	-0.424967901968379	-0.502072712185342	-0.422454357181143	0.308873397168794	-0.677622881767836	0.531726451299423	-0.397244719120158	-0.509326809574838	-0.684773932429589	-0.617634011894448	-0.529746726993137	-0.712564189000148	0.708809137490879	0.499692997114033	-0.596654692260578	0.671990899338166	0.350627079439584	-0.445677661348822	-0.407086477835452	0.335775448037749	-0.608933933609417	-0.443501020547246	-0.818767509882304	-0.584302139256666
gamma-Glutamylglutamic acid	-0.661405136954038	0.5919829627425	0.681987805178549	0.62266969654584	0.634893942007704	-0.578491821190797	0.726621080470227	-0.557843594452209	-0.64786646700922	0.617865353511451	0.870752453056355	0.666938743884424	0.854664730780759	0.587290425035245	0.195349118437068	0.584307655409939	0.686377779191502	0.88178324048548	-0.492608238577318	-0.485198759151724	-0.539623853433919	0.620739120802872	0.582160643197463	-0.644089105697052	0.713620368493716	-0.519482313807581	-0.50579553718234	-0.455373119177356	0.808208019116083	-0.573477772508106	0.713779724319562	-0.512389928314746	-0.568708841606214	-0.63807110091409	-0.417076080222194	-0.448784207610749	-0.436311731309429	0.19337550389876	0.711418918728982	-0.499609941582627	0.456315224094769	0.842241960032565	-0.449553206310851	-0.473806582002618	0.900785244380702	-0.387537959898805	-0.417325514910479	-0.378339235979333	-0.541232066065703
Capric acid	-0.667596581536985	0.581900234773946	0.678792379168097	0.616919036386887	0.62936054801342	-0.585335203598494	0.72810878780283	-0.556334157615364	-0.633090328080614	0.620478046915031	0.857060089354356	0.697115486959845	0.864461383010998	0.660579375856414	0.206524126930047	0.573763295672325	0.718301123291279	0.875082371833936	-0.493525861885007	-0.48486342106886	-0.540328851235746	0.619294604370172	0.580818298696549	-0.625571997597396	0.757311852468851	-0.527145840665957	-0.50985183870164	-0.46475225705321	0.841822427518366	-0.567547454188491	0.775378952074154	-0.518384656894708	-0.567019289796725	-0.615262088916937	-0.43379458866746	-0.473382849185494	-0.435465640519288	0.236209882453881	0.776016996362202	-0.49633497571503	0.386544322411734	0.882058207370935	-0.459594832705103	-0.489665652912735	0.881323464478	-0.396248313015148	-0.434064815155231	-0.393981393834143	-0.499073533937186
Taurolithocholic acid sodium salt	0.585701593893805	-0.711924589164461	-0.730303089359165	-0.668727141256994	-0.703655298239454	0.543788029323137	-0.689018434492563	0.788827420819327	0.611393709663965	-0.671150755448917	-0.583117545522852	-0.667171314854449	-0.641319228536048	-0.533552007719637	-0.295323934861826	-0.747771695766932	-0.440879589315934	-0.726297868051538	0.75981022068741	0.788356170572482	0.789189841891108	-0.701036420427714	-0.744909373491514	0.693691217776829	-0.707129836630359	0.793612803230353	0.781572984575446	0.75410517749075	-0.668120068511645	0.479479550482339	-0.628567464103359	0.79829072818632	0.760359842362502	0.59940095618594	0.678337021585807	0.757551315614845	0.430789165948637	-0.206956634714604	-0.454425788572662	0.762261418514492	-0.643042409727631	-0.722608672758511	0.773924792581602	0.755747091843769	-0.492941730584485	0.723851764221656	0.779400333397499	0.555034737583152	0.515857105283415
[truncated: 70 more columns]
