# Supplementary material for: Comparative multiomics analysis of cell physiological state after culture in a basket bioreactor
Source: Sci Rep. 2022 Nov 23;12:20161. doi: 10.1038/s41598-022-24687-4 (PMC9686226; doi:10.1038/s41598-022-24687-4)
Supplement: Supplementary file 1 — Supplementary Information 1. [file 41598_2022_24687_MOESM1_ESM.zip › raw data/Metabolomics raw data/4.MetDiffAnalysis/EG.vs.CG/EG.vs.CG_neg_Pvalue.xls]

Pvalue	N-(4-chlorophenethyl)-N'-(4-chlorophenyl)urea	Taurine	DL-Serine	D-(-)-Mannitol	DL-Malic acid	S-Lactoylglutathione	D-Mannitol 1-phosphate	(2E)-N-(4-acetamidobutyl)-3-(4-hydroxy-3-methoxyphenyl)prop-2-enamide	methadone-d9	D-3-Phenyllactic acid	10-Hydroxydecanoic acid	Gluconic acid	5-Methyluridine	Reduced nicotinamide adenine dinucleotide	Guanosine triphosphate (GTP)	Cystine	L-Iditol	Gamma-Glu-Leu	N3-(2-morpholinophenyl)-2-oxo-2H-chromene-3-carboxamide	Nonadecanoic acid	LPE 24:2	5-oxoproline	Maltitol	9-HpOTrE	(��)19(20)-DiHDPA	LPE 20:1	LPE 16:1	Arachidic acid	(��)14(15)-DiHET	N-Acetylhistamine	4-(octyloxy)benzoic acid	LPE 22:2	Mag (18:1)	(��)9-HpODE	N1-{3-[2-(2-pyridyl)ethyl]phenyl}-4-chlorobenzene-1-sulfonamide	LPE 18:2	Guanosine monophosphate (GMP)	Adenosine triphosphate (ATP)	N-(4-chlorophenethyl)-1-adamantanecarboxamide	LPC 20:0	Uridine 5'-diphosphate (UDP)	Leucylproline	Lysope 16:0	LPE 19:1	Docosahexaenoic acid	LPC 18:0	LPE 19:2	Thymidine 5'-diphosphate	Corticosterone
N-(4-chlorophenethyl)-N'-(4-chlorophenyl)urea	0	5.83635464581492e-07	7.67406413925044e-07	5.48762708926736e-07	5.36722987619146e-07	3.11830918732106e-07	4.16114763499463e-08	0.00178117785750287	5.17363630442978e-06	9.48172127465048e-06	6.88785534535818e-05	2.1956617009086e-05	7.56826231456906e-05	8.56414462182119e-05	0.000872374650040528	7.30110374689709e-05	5.51976906162564e-05	4.72657297043094e-05	0.00861030838597861	0.0184350812692004	0.00722079666432576	0.000212536233949473	0.000312898254173918	5.34541970882687e-07	0.00181048825157423	0.0132579483847665	0.00731311044814785	0.0352614831611101	0.000929334092018459	8.86122574442237e-05	0.000143152448441661	0.0223613033140824	0.00680243492358266	2.29719933089868e-08	0.00188194879511619	0.00582342119307519	3.49682003976233e-05	0.00248085615878461	0.000198396123530823	0.00274049435267346	0.00157801255618324	0.000789697158081431	0.0241501040293468	0.0204837932345894	0.000800634089217511	0.0151223413179641	0.0247919945879396	0.000133834445807819	0.000667099323305078
Taurine	5.83635464581492e-07	0	1.34360762534215e-09	1.58278926371794e-09	3.56581086437545e-07	1.86247000814223e-06	2.35428467429138e-07	0.000589899018545203	5.19938160841537e-05	1.09234432623462e-06	0.000591094904144409	4.01501929550262e-05	0.000647663394309787	0.000650197515916974	0.00206576703994384	4.05065505934692e-07	0.000838866520266093	0.000171809657343673	0.00314566725028773	0.00720309074545749	0.00296087367390137	4.747780053581e-05	8.60164246163542e-06	3.79532160305542e-07	0.00109273989097486	0.00605620832080773	0.00329642456699675	0.0159960485992133	0.00184930752008182	0.000459671309211937	0.000625331089032051	0.0108123763202627	0.00313974903338437	5.3983101974174e-07	0.000586055441710439	0.00260151513314403	0.000113000548918971	0.00811089731321776	0.00349636099474919	0.00124413170963437	5.414403394709e-05	0.00266919038810495	0.0113734309058731	0.0118038418503516	0.00414559446590583	0.00624490007563556	0.00920268103753231	0.00018064459651647	0.000229442619383871
DL-Serine	7.67406413925044e-07	1.34360762534215e-09	0	5.63919709256679e-09	1.6881710922574e-06	2.78674839501947e-06	1.95981460124522e-08	0.000759596740281309	7.78581535258915e-05	1.46630301160958e-06	0.000138476164631438	1.03544572071229e-05	0.000186369724870663	0.000433233240848353	0.00746621663114101	8.91304785621223e-07	0.000500620470847629	2.64903644733091e-05	0.00407655842513462	0.00840581991360999	0.0035966269303746	5.85493236550975e-05	2.63831311822955e-06	8.1275745814059e-07	0.000245785923597226	0.00691973057327345	0.00417378000655357	0.0178021147497729	0.000456667987519302	0.000432492584890395	0.000143926371352828	0.0111855041030524	0.00298093321753967	2.92799268074614e-06	0.00162507233395014	0.0037136435669469	0.00051423551222005	0.017376173885774	0.00144722915218157	0.00201567254447907	0.00015757082197629	0.000702566862852146	0.0136504664342589	0.0144390959524046	0.00102936950179664	0.00863439340124402	0.0116932766117931	0.00064563803806101	0.000404872286805901
D-(-)-Mannitol	5.48762708926736e-07	1.58278926371794e-09	5.63919709256679e-09	0	3.8393490895669e-06	1.56078333712187e-06	1.78130407027112e-08	0.000370712983607083	5.91091520491172e-05	3.18068072158972e-06	0.000164309987738849	1.70432686373185e-05	0.000633948485332635	0.000349183625055155	0.00159560970283562	6.65996731190205e-06	0.000106800460444456	0.000111874298292267	0.00210334411220245	0.00578350094607298	0.00228122346605724	0.000279471830926303	4.43737088652536e-06	1.31777422566415e-07	0.00190191923179613	0.00506348929074314	0.00289490972833814	0.01235222883372	0.0030338628281386	0.000276308469977832	0.000658292264617145	0.00890171161843052	0.00191890637569643	2.73257454424602e-07	0.000408411977623904	0.00286239860637979	0.000149257538646369	0.00418549218976234	0.00148892072747678	0.00115988338112953	8.67551441058252e-05	0.00208453255235191	0.0104788653011773	0.0117115609370338	0.00249399711758433	0.00529890194778833	0.00954773163645587	0.000370673949787268	0.000393340799456209
DL-Malic acid	5.36722987619146e-07	3.56581086437545e-07	1.6881710922574e-06	3.8393490895669e-06	0	1.50035979143702e-05	1.37431158938274e-06	0.000782125688550962	2.43616169011645e-05	9.2903877926662e-06	0.000603127045070188	0.000167907252397372	6.10738258983753e-05	0.000332516883473837	0.00253811160599001	8.73319821001671e-06	0.00107886424448866	7.11983885272569e-05	0.00405889466093122	0.00748827264562712	0.003352589529233	1.16375347490043e-05	0.000410478057400597	4.51803727555561e-06	0.000893570022318097	0.006240160704268	0.00423550699689509	0.0166028481678702	0.000546262650739739	0.00139956313557511	0.00017738470639769	0.00990739499316531	0.00370002313506202	1.18982031995744e-06	0.000687555714189405	0.00326907365198649	0.000215208917794362	0.0100302659735633	0.00240380049188028	0.0011348357666002	0.00115143955636174	0.000661548845127187	0.0141419452142041	0.0114161263154219	0.004406159325586	0.00860802496863478	0.0098944092333214	0.0004749519682705	0.000802253223434452
S-Lactoylglutathione	3.11830918732106e-07	1.86247000814223e-06	2.78674839501947e-06	1.56078333712187e-06	1.50035979143702e-05	0	2.94755676905102e-06	0.00313132553122075	0.000170337518638708	8.28103216696233e-05	0.000682784630802141	5.51875502336038e-05	0.00132789022049854	0.000384803508426525	0.00073816986741755	0.000180372615459193	0.00054919226253742	0.000695168993356436	0.00968945830458382	0.023289107334171	0.0183935782809066	0.000651302854654522	6.83165095133511e-05	2.3274618473357e-05	0.00226958044979779	0.0242131676383186	0.0104511736432747	0.0423491925054613	0.00396792822350181	3.89979191097268e-06	0.000885962718874442	0.0365873495827607	0.00648723146103374	3.67972495596397e-06	0.00338970442538317	0.00829078012902397	3.07015394187209e-05	0.00260486924758335	0.00129776797592244	0.00273458060221418	0.00112528065590611	0.00639560502429164	0.031989617638828	0.0317695125239974	0.0038231037142279	0.00973471276407868	0.0298344073477929	5.59729520250201e-05	0.000143813678572216
D-Mannitol 1-phosphate	4.16114763499463e-08	2.35428467429138e-07	1.95981460124522e-08	1.78130407027112e-08	1.37431158938274e-06	2.94755676905102e-06	0	0.000178213703818779	2.68199041162721e-05	9.54917384905726e-06	7.1212120543408e-06	6.64494206140346e-06	4.46926984214313e-05	0.000109800897728239	0.00345071405146579	3.66732707764499e-05	2.527773173054e-05	2.92541003514898e-06	0.00145664258668259	0.00395841609570431	0.00123798318688394	0.000220961146384112	3.73325898878427e-05	3.30418395745824e-08	0.000853217260265076	0.00293490177182531	0.00170250555096109	0.00859105070617043	0.000695152886838392	0.000141408945645314	9.31987412122707e-05	0.00485252131239251	0.000914463939374642	2.71125116825941e-07	0.000667975305125617	0.00186620367110694	0.000478087018939296	0.00652950169280644	0.000256222936597437	0.00068861357486237	0.000780187467899603	0.000176822210888965	0.0071038548226643	0.00704342253210445	0.000636232830211202	0.00430568457560323	0.00824638950581959	0.000605667814647426	0.00122988707504569
(2E)-N-(4-acetamidobutyl)-3-(4-hydroxy-3-methoxyphenyl)prop-2-enamide	0.00178117785750287	0.000589899018545203	0.000759596740281309	0.000370712983607083	0.000782125688550962	0.00313132553122075	0.000178213703818779	0	0.00321959508193525	0.00216520709245975	0.00221034459669334	0.0021049874936107	0.00558164083780357	0.00239022213310444	0.0106670937105467	0.00229804910039479	0.00206568785969356	0.00134825670377428	5.19456333115111e-09	1.77135314962063e-07	6.31280375437154e-08	0.00550365127401724	0.00130583542182722	0.000157536601199097	0.0148710742874674	3.08292406940407e-07	1.26690809613287e-07	1.51046849442298e-06	0.0243376057383842	0.00359652779151761	0.00887723476827421	4.1719538611923e-07	1.97389169409933e-08	0.00126119117515518	5.18060791962817e-06	1.46745172540086e-06	0.015172033484569	0.0148162557209214	0.0138426289299349	1.36727107022713e-07	0.00640896015865331	0.00277572904845193	2.61651685244843e-06	1.00287453921866e-05	0.0686117841953156	1.09343312822509e-06	1.92189532935841e-05	0.00413843281869948	0.0261246705254671
methadone-d9	5.17363630442978e-06	5.19938160841537e-05	7.78581535258915e-05	5.91091520491172e-05	2.43616169011645e-05	0.000170337518638708	2.68199041162721e-05	0.00321959508193525	0	1.24117456184027e-05	0.000576703670933441	0.000307254855800568	0.000139810689411346	0.000151955001920196	0.00391259625558962	0.00024357644389248	0.000313728491129319	0.000546979732928278	0.0171478470989478	0.0158362929042021	0.00941507015265096	0.00187454631166525	0.00154440698078853	2.65981819381192e-05	0.00503352887082462	0.0102989815748715	0.00578064064806376	0.0438035271403985	0.00215612566268592	0.00108703671191374	0.00219313027571606	0.0198258575534002	0.0116198634747095	1.53395028038709e-05	0.00215260574171888	0.00585832283033462	7.87326331483428e-05	0.00628263178890362	0.000679245982826232	0.00256776605624002	0.00396251605052365	0.00120914760742179	0.0200563458791901	0.0172613930802171	0.00247091928943885	0.0246663630997615	0.0142297436395096	0.000413934972532459	0.00109855572326561
D-3-Phenyllactic acid	9.48172127465048e-06	1.09234432623462e-06	1.46630301160958e-06	3.18068072158972e-06	9.2903877926662e-06	8.28103216696233e-05	9.54917384905726e-06	0.00216520709245975	1.24117456184027e-05	0	0.000654980838193545	0.000565433152763583	0.000108167246186945	0.000195553164564232	0.0102933743022429	2.98061769592228e-08	0.000671472646977284	0.00046222791358368	0.0101994576559902	0.00944360214758838	0.00436807345372617	1.94816519386809e-05	0.00032107416216436	5.11149533135431e-05	0.000167976190543019	0.0060815383257605	0.00466223131036908	0.0229316144794939	0.000254853361671927	0.00289210197108976	0.000901130066898905	0.0125905141465768	0.00759275211499632	5.4496776787345e-05	0.000916954143224596	0.0028152567747189	0.000271747938353023	0.0178146695963819	0.00399975205916917	0.00386035973920433	0.000328347552021331	0.00185608035845494	0.0134740111597912	0.011552912275966	0.00457656306285218	0.0189399450766306	0.0063295734194008	0.0017278929332731	0.000179036547821337
10-Hydroxydecanoic acid	6.88785534535818e-05	0.000591094904144409	0.000138476164631438	0.000164309987738849	0.000603127045070188	0.000682784630802141	7.1212120543408e-06	0.00221034459669334	0.000576703670933441	0.000654980838193545	0	0.000907714936097904	1.76016688164517e-05	0.0022214679097549	0.0361999700991372	0.00214422776615948	2.7414463774346e-05	1.00009219071276e-06	0.0080647068191964	0.0147516998841012	0.00445087124284231	0.00235880959080096	0.00343468986093961	7.84842890786539e-05	0.00382344927421582	0.0101017791876284	0.00896437248892636	0.0225610627973379	0.00103155710230779	0.00102322969961187	0.00107782998259766	0.0132725098288308	0.00366322950851951	0.000104871831405545	0.0108013474614169	0.0139982794320394	0.00886236110483355	0.0408096154762095	0.000706367420358159	0.00796880895659748	0.00622666090421496	0.000255343602860148	0.0235218724035555	0.0207740386477816	3.54867753081308e-05	0.026714586238358	0.0367430518860983	0.0199478531816601	0.00634574351472458
Gluconic acid	2.1956617009086e-05	4.01501929550262e-05	1.03544572071229e-05	1.70432686373185e-05	0.000167907252397372	5.51875502336038e-05	6.64494206140346e-06	0.0021049874936107	0.000307254855800568	0.000565433152763583	0.000907714936097904	0	0.00155545190521494	0.000130679956051983	0.00729410644923844	0.00111699822038577	0.000309829742362997	0.000123221773543343	0.00772282989943596	0.0193710137178002	0.0104002355257001	0.00583838068078566	7.61715603910882e-06	2.97063953973938e-05	0.00298817396552963	0.0140900471156254	0.00766741382176105	0.0334621982652994	0.00341598780650965	0.000656622262792092	9.10239608260916e-05	0.0221419152553132	0.00700709757040681	6.80813376355115e-05	0.00373056012138969	0.00785558848400897	0.000941392774414712	0.00850547431223341	2.27577258269385e-05	0.00313054725788528	0.0119946338300825	0.000297059030051793	0.021578173670976	0.0226439996853963	0.0014193369988758	0.0121005361297793	0.0252913160612434	0.000180034365714867	0.0090688345728533
5-Methyluridine	7.56826231456906e-05	0.000647663394309787	0.000186369724870663	0.000633948485332635	6.10738258983753e-05	0.00132789022049854	4.46926984214313e-05	0.00558164083780357	0.000139810689411346	0.000108167246186945	1.76016688164517e-05	0.00155545190521494	0	0.000363260384186373	0.061886939036265	0.000492297274053692	0.00047844954448038	4.227943989817e-06	0.0203979767133038	0.0192595760994434	0.0083875580467702	0.000149509871397596	0.00790458250474311	0.000540840003785083	0.000135019772433425	0.0118267313571215	0.0129297049070127	0.0346504477009969	1.69705530141364e-06	0.00758791136260776	8.09116456059651e-05	0.0165670786634034	0.0104222665510169	0.000441903460073302	0.0102593433159719	0.0124479720915592	0.00735995773923955	0.0735210282488582	0.000700194174983743	0.0105775872377605	0.0189245047551815	8.6201939579345e-06	0.0305877273618856	0.0206248315750747	0.000247038140538605	0.048205226995097	0.0239529849253016	0.0200742595631108	0.00572644898139291
Reduced nicotinamide adenine dinucleotide	8.56414462182119e-05	0.000650197515916974	0.000433233240848353	0.000349183625055155	0.000332516883473837	0.000384803508426525	0.000109800897728239	0.00239022213310444	0.000151955001920196	0.000195553164564232	0.0022214679097549	0.000130679956051983	0.000363260384186373	0	0.00530174688281206	0.00183346026906866	5.03202392127322e-05	0.00181502194709562	0.00932029224733322	0.00959033979913932	0.00710670323107328	0.00458747127776666	0.00232372812866648	0.000713943658490917	0.00113484128934084	0.00607426018729601	0.00435898716183527	0.0188463864076435	0.00126363464493684	0.00297736069582933	8.72769615494815e-05	0.0104260294731253	0.0062898627613763	0.00100851186940274	0.000971647332620796	0.00209594483121553	0.00138049785496005	0.0018847712721422	1.51877395872749e-05	0.00268459134353917	0.0453674066144816	0.000207003260462591	0.0116775762097695	0.0094586639410169	0.0144756093783233	0.011216435615698	0.0065223858659823	0.00123706823042314	0.0163503536535981
Guanosine triphosphate (GTP)	0.000872374650040528	0.00206576703994384	0.00746621663114101	0.00159560970283562	0.00253811160599001	0.00073816986741755	0.00345071405146579	0.0106670937105467	0.00391259625558962	0.0102933743022429	0.0361999700991372	0.00729410644923844	0.061886939036265	0.00530174688281206	0	0.0193293288858577	0.0035864996695002	0.0495421534491288	0.020272242240805	0.0512095488993676	0.0335952295555683	0.0379663348248523	0.0153947809889059	0.00110006281504892	0.176336756242879	0.05341316064738	0.029315302206947	0.0730941086752258	0.184020202895853	0.00228885325354359	0.0345091656956987	0.0723214687653046	0.0312426420041429	0.000486109035841266	0.0029468050908476	0.0216765600800875	0.000327148873894148	2.46407108645751e-07	0.0152489540303007	0.00906777662107532	0.0151971053633691	0.0972933782837626	0.0621101806430137	0.0655215192658446	0.13793651665259	0.0177068150043085	0.0693179470572937	0.000286706720268302	0.0243346054347367
Cystine	7.30110374689709e-05	4.05065505934692e-07	8.91304785621223e-07	6.65996731190205e-06	8.73319821001671e-06	0.000180372615459193	3.66732707764499e-05	0.00229804910039479	0.00024357644389248	2.98061769592228e-08	0.00214422776615948	0.00111699822038577	0.000492297274053692	0.00183346026906866	0.0193293288858577	0	0.00498952212102749	0.00068352299443932	0.00882359788624001	0.00938986601043892	0.00454986646345894	1.81048284349961e-06	0.000155107009739189	0.000101830909664779	0.000131298702395243	0.0073198436564883	0.00600057828681486	0.0209470032973301	0.000411308172921482	0.00618912242324669	0.0014591418755728	0.0130939908967278	0.00770049231197793	0.000141691061969889	0.00150236973065664	0.00377981748920917	0.00108478768937699	0.0462691175076711	0.0167731092009965	0.00463539724376316	6.0987971237323e-05	0.00412394131023329	0.0150175471403429	0.0141043975537175	0.00906885761794678	0.0170720133662342	0.00703217141187153	0.0031003116646667	0.000188911565171378
L-Iditol	5.51976906162564e-05	0.000838866520266093	0.000500620470847629	0.000106800460444456	0.00107886424448866	0.00054919226253742	2.527773173054e-05	0.00206568785969356	0.000313728491129319	0.000671472646977284	2.7414463774346e-05	0.000309829742362997	0.00047844954448038	5.03202392127322e-05	0.0035864996695002	0.00498952212102749	0	0.000353563571658398	0.00729164704595448	0.01442492901946	0.00486657653146744	0.0115013635152219	0.00361259075704263	0.00012667315222251	0.0138576208480769	0.00925402190252045	0.0080847108924386	0.0214922494338884	0.00794193332562662	0.00159672956916443	0.00116488341545889	0.0146530537485199	0.00544889699644135	0.000125675420101244	0.00183578956578967	0.00905629664515571	0.00198983672406958	0.00117465952627582	2.77357307246475e-05	0.00632384649746392	0.0182796799871352	0.000812475152684263	0.0211855272893719	0.0191378616252069	0.00189699762588069	0.0202420248754126	0.0262653379094636	0.00652249343752481	0.0155200994637045
Gamma-Glu-Leu	4.72657297043094e-05	0.000171809657343673	2.64903644733091e-05	0.000111874298292267	7.11983885272569e-05	0.000695168993356436	2.92541003514898e-06	0.00134825670377428	0.000546979732928278	0.00046222791358368	1.00009219071276e-06	0.000123221773543343	4.227943989817e-06	0.00181502194709562	0.0495421534491288	0.00068352299443932	0.000353563571658398	0	0.00516067280957834	0.0110367344192913	0.00282232963429358	0.000454769720998025	0.00111163888129472	4.89319237167831e-05	0.00095354889164355	0.00648456918703871	0.00619968573865844	0.0168637375761498	0.000149369117304474	0.00288202551880729	0.000129223660306188	0.00920790627949257	0.00323867702188818	6.95921080757462e-05	0.00683744722472381	0.00910120815217452	0.00747410000904978	0.0727418056132221	0.00057612145344738	0.00456734447912724	0.00856959037889921	1.27611979010959e-05	0.0163960221773113	0.012585205456884	4.5428807856367e-05	0.0203133532367439	0.0240348257424614	0.010134170241475	0.00710626514842557
N3-(2-morpholinophenyl)-2-oxo-2H-chromene-3-carboxamide	0.00861030838597861	0.00314566725028773	0.00407655842513462	0.00210334411220245	0.00405889466093122	0.00968945830458382	0.00145664258668259	5.19456333115111e-09	0.0171478470989478	0.0101994576559902	0.0080647068191964	0.00772282989943596	0.0203979767133038	0.00932029224733322	0.020272242240805	0.00882359788624001	0.00729164704595448	0.00516067280957834	0	6.50511327638566e-08	2.76759009725423e-07	0.0135815531699667	0.00399001667366036	0.0015486810167952	0.0344034123601151	4.2547268939796e-07	3.16029153729068e-07	3.07048500858785e-08	0.0612979440126608	0.00857684085423222	0.0277170216235132	3.38196503683156e-07	4.6693964891361e-09	0.00572847239334581	1.15750327304269e-05	3.87733675214812e-06	0.0330470913326119	0.0268497324918401	0.0391132398448778	5.83101496942722e-07	0.0158578734222276	0.0109783774627287	9.58834921828622e-07	4.60746776407765e-06	0.149451059724994	8.21314829758264e-08	1.87479428101681e-05	0.0101627465969322	0.0466919571102234
Nonadecanoic acid	0.0184350812692004	0.00720309074545749	0.00840581991360999	0.00578350094607298	0.00748827264562712	0.023289107334171	0.00395841609570431	1.77135314962063e-07	0.0158362929042021	0.00944360214758838	0.0147516998841012	0.0193710137178002	0.0192595760994434	0.00959033979913932	0.0512095488993676	0.00938986601043892	0.01442492901946	0.0110367344192913	6.50511327638566e-08	0	2.96269301198393e-07	0.0169208659163276	0.00908713477898791	0.0046949749719105	0.0264557635964721	1.36771633859516e-09	1.5423014785733e-08	1.11468097277531e-09	0.0517282728476006	0.0208179103071563	0.0418336896463563	1.82393896907245e-10	3.77054308543848e-08	0.0162979292010047	2.3509097237369e-05	5.51268989580333e-07	0.0563524123943209	0.0555205954680358	0.0611513627005062	9.03236093182404e-07	0.0242980488014337	0.0111811425012	1.59749524143652e-08	3.94903547593353e-07	0.210127417149782	6.69954596792046e-07	8.67562578481237e-08	0.0221549928652448	0.0566873475393745
LPE 24:2	0.00722079666432576	0.00296087367390137	0.0035966269303746	0.00228122346605724	0.003352589529233	0.0183935782809066	0.00123798318688394	6.31280375437154e-08	0.00941507015265096	0.00436807345372617	0.00445087124284231	0.0104002355257001	0.0083875580467702	0.00710670323107328	0.0335952295555683	0.00454986646345894	0.00486657653146744	0.00282232963429358	2.76759009725423e-07	2.96269301198393e-07	0	0.0072505850807246	0.00854361888076412	0.00104850513393396	0.0238013955242186	1.37596806877271e-08	5.97845268699636e-07	4.09631186167946e-07	0.0304907972817491	0.022389037898201	0.0189548200271781	3.34338704674366e-08	2.45036235368409e-06	0.00550640298397942	1.56508368586615e-05	2.64839167931086e-06	0.0419352678134967	0.0399653994919888	0.0333248655096168	1.85941266969888e-05	0.0137218116021842	0.00436659943245921	1.03386742708536e-06	2.16265635339711e-06	0.108799815588061	3.54860402903207e-05	1.47714074609209e-05	0.0194375615496661	0.0614248109663017
5-oxoproline	0.000212536233949473	4.747780053581e-05	5.85493236550975e-05	0.000279471830926303	1.16375347490043e-05	0.000651302854654522	0.000220961146384112	0.00550365127401724	0.00187454631166525	1.94816519386809e-05	0.00235880959080096	0.00583838068078566	0.000149509871397596	0.00458747127776666	0.0379663348248523	1.81048284349961e-06	0.0115013635152219	0.000454769720998025	0.0135815531699667	0.0169208659163276	0.0072505850807246	0	0.00390366646362061	0.000904917162082835	8.51604174684359e-05	0.0123850863067588	0.0121904794034748	0.0263747844374045	8.29242291643682e-05	0.0119743622261489	0.00121185251608457	0.0196164853936065	0.012055782084505	0.000534865987962244	0.0042875334459238	0.00696681664307966	0.00334221357404031	0.0933036626239982	0.0283673925641172	0.0094973768904836	0.00148980244795208	0.00395430078789435	0.0244269895033018	0.0163471991055237	0.0115103433660542	0.0286834961275758	0.0145711224934179	0.00984232826529397	0.000611967623814043
Maltitol	0.000312898254173918	8.60164246163542e-06	2.63831311822955e-06	4.43737088652536e-06	0.000410478057400597	6.83165095133511e-05	3.73325898878427e-05	0.00130583542182722	0.00154440698078853	0.00032107416216436	0.00343468986093961	7.61715603910882e-06	0.00790458250474311	0.00232372812866648	0.0153947809889059	0.000155107009739189	0.00361259075704263	0.00111163888129472	0.00399001667366036	0.00908713477898791	0.00854361888076412	0.00390366646362061	0	8.74256765797087e-05	0.00231884866669749	0.0103858843673816	0.00510650623573614	0.0185592926401926	0.00923556024383704	0.000954492938315972	0.00214846872431545	0.0151331873500025	0.00320475819585403	0.000300101437903029	0.00293524280671703	0.00599769008552311	0.00230781482015766	0.026563553609852	0.00470551283137573	0.00208615347554686	0.00068429281049829	0.0053128492591606	0.0140837230293162	0.0205595137305494	0.00809547570809561	0.00514438993232571	0.0120980941595459	0.000738862604712437	0.00195280874455353
9-HpOTrE	5.34541970882687e-07	3.79532160305542e-07	8.1275745814059e-07	1.31777422566415e-07	4.51803727555561e-06	2.3274618473357e-05	3.30418395745824e-08	0.000157536601199097	2.65981819381192e-05	5.11149533135431e-05	7.84842890786539e-05	2.97063953973938e-05	0.000540840003785083	0.000713943658490917	0.00110006281504892	0.000101830909664779	0.00012667315222251	4.89319237167831e-05	0.0015486810167952	0.0046949749719105	0.00104850513393396	0.000904917162082835	8.74256765797087e-05	0	0.00691442513040874	0.00359433686924949	0.00198317297354163	0.0107843646450957	0.00515100700105109	0.000311223365203215	0.000625228997557624	0.00547733662425064	0.0015313195310442	4.97078227720789e-08	0.000731152449128259	0.0024449482838231	0.000616617394408106	0.00363376289329106	0.00104766576384435	0.000736285758855419	0.000273721060790361	0.00099106851561982	0.00809638816409682	0.00954501167926458	0.00208195179021484	0.00442116156874456	0.0115580159334284	0.00040806717043251	0.00328407477833592
(��)19(20)-DiHDPA	0.00181048825157423	0.00109273989097486	0.000245785923597226	0.00190191923179613	0.000893570022318097	0.00226958044979779	0.000853217260265076	0.0148710742874674	0.00503352887082462	0.000167976190543019	0.00382344927421582	0.00298817396552963	0.000135019772433425	0.00113484128934084	0.176336756242879	0.000131298702395243	0.0138576208480769	0.00095354889164355	0.0344034123601151	0.0264557635964721	0.0238013955242186	8.51604174684359e-05	0.00231884866669749	0.00691442513040874	0	0.0208797028977555	0.0200427554838437	0.0429887490248184	3.79330493901465e-07	0.0176734408661161	0.000177500999243516	0.0277493019549633	0.0178729458565082	0.00934827654309635	0.0214540131429332	0.0117954737445529	0.0225900295596762	0.204167980641403	0.00857681304383204	0.0206128272362776	0.0206467157151948	0.000557014063531518	0.0347511020083003	0.0281572725047318	0.0074401820471508	0.0456679426373762	0.0162218725554453	0.0269097199709116	0.0049310500399065
LPE 20:1	0.0132579483847665	0.00605620832080773	0.00691973057327345	0.00506348929074314	0.006240160704268	0.0242131676383186	0.00293490177182531	3.08292406940407e-07	0.0102989815748715	0.0060815383257605	0.0101017791876284	0.0140900471156254	0.0118267313571215	0.00607426018729601	0.05341316064738	0.0073198436564883	0.00925402190252045	0.00648456918703871	4.2547268939796e-07	1.36771633859516e-09	1.37596806877271e-08	0.0123850863067588	0.0103858843673816	0.00359433686924949	0.0208797028977555	0	1.76319024885584e-09	3.03244774265525e-08	0.0339452154170067	0.0227298956143982	0.0312191034891004	2.89145872528446e-10	7.66586648366834e-07	0.0129037221182153	1.27462683848604e-05	7.08597986663822e-08	0.0437424431052663	0.0542443189273165	0.0401026029569372	2.46078580270619e-06	0.0293304689176192	0.00606505209092781	9.43451147060781e-10	6.4828728812491e-09	0.162274623781793	7.70516826401419e-06	7.3076400861673e-08	0.0174762282578601	0.0569641825044912
LPE 16:1	0.00731311044814785	0.00329642456699675	0.00417378000655357	0.00289490972833814	0.00423550699689509	0.0104511736432747	0.00170250555096109	1.26690809613287e-07	0.00578064064806376	0.00466223131036908	0.00896437248892636	0.00766741382176105	0.0129297049070127	0.00435898716183527	0.029315302206947	0.00600057828681486	0.0080847108924386	0.00619968573865844	3.16029153729068e-07	1.5423014785733e-08	5.97845268699636e-07	0.0121904794034748	0.00510650623573614	0.00198317297354163	0.0200427554838437	1.76319024885584e-09	0	5.43772419379842e-07	0.0366090799705004	0.00660137977752705	0.0305222340347043	8.79446432680593e-08	2.33018728539481e-07	0.00741636161924256	1.11178165361132e-05	2.32914655610711e-09	0.0212682062704815	0.0328423841409782	0.0300929556877376	3.40547451777286e-08	0.0213932293312404	0.0078265572781708	3.18920855894118e-10	9.0348669925216e-09	0.143886366557687	5.48652966496301e-07	1.41987073541061e-07	0.00503466974647364	0.0317478866878859
Arachidic acid	0.0352614831611101	0.0159960485992133	0.0178021147497729	0.01235222883372	0.0166028481678702	0.0423491925054613	0.00859105070617043	1.51046849442298e-06	0.0438035271403985	0.0229316144794939	0.0225610627973379	0.0334621982652994	0.0346504477009969	0.0188463864076435	0.0730941086752258	0.0209470032973301	0.0214922494338884	0.0168637375761498	3.07048500858785e-08	1.11468097277531e-09	4.09631186167946e-07	0.0263747844374045	0.0185592926401926	0.0107843646450957	0.0429887490248184	3.03244774265525e-08	5.43772419379842e-07	0	0.079761692196491	0.0370215580146329	0.058370712217511	2.35185773434553e-09	1.65104335304978e-07	0.0307785006827693	6.43968538348726e-05	3.86671484997994e-06	0.0980456508108311	0.0751032198933153	0.0886088972984014	1.24337669250332e-05	0.0449028956703739	0.0184244380467696	7.76175420048111e-08	6.62643935455051e-07	0.283268615976582	1.36918432819327e-06	1.62288359581674e-06	0.0424562746961083	0.101555919520833
(��)14(15)-DiHET	0.000929334092018459	0.00184930752008182	0.000456667987519302	0.0030338628281386	0.000546262650739739	0.00396792822350181	0.000695152886838392	0.0243376057383842	0.00215612566268592	0.000254853361671927	0.00103155710230779	0.00341598780650965	1.69705530141364e-06	0.00126363464493684	0.184020202895853	0.000411308172921482	0.00794193332562662	0.000149369117304474	0.0612979440126608	0.0517282728476006	0.0304907972817491	8.29242291643682e-05	0.00923556024383704	0.00515100700105109	3.79330493901465e-07	0.0339452154170067	0.0366090799705004	0.079761692196491	0	0.0248372416783015	5.3617852011337e-05	0.0450101471832943	0.0358777052933733	0.00542675136425053	0.0362522230540807	0.0260400246680542	0.0223503877662064	0.215671973090993	0.00342328971744244	0.0370987362796644	0.0353231273842651	6.40471883981164e-05	0.0643403458843473	0.0457372587875958	0.0011358067585113	0.101658107386802	0.0412359522332205	0.0377704135377042	0.00916321210844501
N-Acetylhistamine	8.86122574442237e-05	0.000459671309211937	0.000432492584890395	0.000276308469977832	0.00139956313557511	3.89979191097268e-06	0.000141408945645314	0.00359652779151761	0.00108703671191374	0.00289210197108976	0.00102322969961187	0.000656622262792092	0.00758791136260776	0.00297736069582933	0.00228885325354359	0.00618912242324669	0.00159672956916443	0.00288202551880729	0.00857684085423222	0.0208179103071563	0.022389037898201	0.0119743622261489	0.000954492938315972	0.000311223365203215	0.0176734408661161	0.0227298956143982	0.00660137977752705	0.0370215580146329	0.0248372416783015	0	0.0110747604738196	0.0329480751356819	0.00396133850438895	0.000201285151460651	0.00974837481840158	0.00747037842557929	0.000493154210290563	0.00463115903966413	0.00322457331732647	0.00172789115608153	0.00692933241033526	0.0196542751852084	0.0209212513127665	0.0228504063832757	0.0093418136660814	0.00506052387839085	0.0330031369195979	0.000133149037002169	0.00112392125458119
4-(octyloxy)benzoic acid	0.000143152448441661	0.000625331089032051	0.000143926371352828	0.000658292264617145	0.00017738470639769	0.000885962718874442	9.31987412122707e-05	0.00887723476827421	0.00219313027571606	0.000901130066898905	0.00107782998259766	9.10239608260916e-05	8.09116456059651e-05	8.72769615494815e-05	0.0345091656956987	0.0014591418755728	0.00116488341545889	0.000129223660306188	0.0277170216235132	0.0418336896463563	0.0189548200271781	0.00121185251608457	0.00214846872431545	0.000625228997557624	0.000177500999243516	0.0312191034891004	0.0305222340347043	0.058370712217511	5.3617852011337e-05	0.0110747604738196	0	0.0341884910495311	0.0211299954145927	0.0012548847521273	0.0180604544279347	0.0207242815098344	0.0161195689086254	0.0355298664388551	7.18010026574942e-05	0.0207333747446508	0.0389170086528115	6.30639011609894e-06	0.0598073467486452	0.053523313915511	0.00175752626323666	0.0473974621783151	0.0517654064266448	0.0106997839583927	0.040410340291304
LPE 22:2	0.0223613033140824	0.0108123763202627	0.0111855041030524	0.00890171161843052	0.00990739499316531	0.0365873495827607	0.00485252131239251	4.1719538611923e-07	0.0198258575534002	0.0125905141465768	0.0132725098288308	0.0221419152553132	0.0165670786634034	0.0104260294731253	0.0723214687653046	0.0130939908967278	0.0146530537485199	0.00920790627949257	3.38196503683156e-07	1.82393896907245e-10	3.34338704674366e-08	0.0196164853936065	0.0151331873500025	0.00547733662425064	0.0277493019549633	2.89145872528446e-10	8.79446432680593e-08	2.35185773434553e-09	0.0450101471832943	0.0329480751356819	0.0341884910495311	0	3.39211061834987e-07	0.0214045959611698	7.52912858829976e-05	1.16037054074383e-06	0.0871320134068101	0.0727838151808214	0.0547737195647041	7.37487438216727e-06	0.037513675925024	0.00681029536240183	2.95886107613769e-08	3.84227920047213e-07	0.198260057318768	5.85750216743692e-06	6.20573482026091e-07	0.0344424669365843	0.0980402986316613
Mag (18:1)	0.00680243492358266	0.00313974903338437	0.00298093321753967	0.00191890637569643	0.00370002313506202	0.00648723146103374	0.000914463939374642	1.97389169409933e-08	0.0116198634747095	0.00759275211499632	0.00366322950851951	0.00700709757040681	0.0104222665510169	0.0062898627613763	0.0312426420041429	0.00770049231197793	0.00544889699644135	0.00323867702188818	4.6693964891361e-09	3.77054308543848e-08	2.45036235368409e-06	0.012055782084505	0.00320475819585403	0.0015313195310442	0.0178729458565082	7.66586648366834e-07	2.33018728539481e-07	1.65104335304978e-07	0.0358777052933733	0.00396133850438895	0.0211299954145927	3.39211061834987e-07	0	0.00586927628045744	6.55877120906255e-05	5.02787244046554e-06	0.035331741343887	0.0364297247550354	0.0287321873438514	3.19323847782528e-07	0.0154308249974339	0.00635101871526882	1.65005205141148e-06	8.28987666840136e-06	0.101382061836579	1.42045772468144e-07	1.58581519068232e-05	0.0121504180584086	0.031912113393385
(��)9-HpODE	2.29719933089868e-08	5.3983101974174e-07	2.92799268074614e-06	2.73257454424602e-07	1.18982031995744e-06	3.67972495596397e-06	2.71125116825941e-07	0.00126119117515518	1.53395028038709e-05	5.4496776787345e-05	0.000104871831405545	6.80813376355115e-05	0.000441903460073302	0.00100851186940274	0.000486109035841266	0.000141691061969889	0.000125675420101244	6.95921080757462e-05	0.00572847239334581	0.0162979292010047	0.00550640298397942	0.000534865987962244	0.000300101437903029	4.97078227720789e-08	0.00934827654309635	0.0129037221182153	0.00741636161924256	0.0307785006827693	0.00542675136425053	0.000201285151460651	0.0012548847521273	0.0214045959611698	0.00586927628045744	0	0.00133969811830483	0.00838616875654069	3.74044910105826e-05	0.00260990229418712	0.00121563099238136	0.00232131153209686	0.000447559584358741	0.00276592731430971	0.024598311876329	0.0225412775481883	0.00121684421758625	0.0136252902121285	0.0293326359627278	0.000230350613858198	0.000643816473474007
N1-{3-[2-(2-pyridyl)ethyl]phenyl}-4-chlorobenzene-1-sulfonamide	0.00188194879511619	0.000586055441710439	0.00162507233395014	0.000408411977623904	0.000687555714189405	0.00338970442538317	0.000667975305125617	5.18060791962817e-06	0.00215260574171888	0.000916954143224596	0.0108013474614169	0.00373056012138969	0.0102593433159719	0.000971647332620796	0.0029468050908476	0.00150236973065664	0.00183578956578967	0.00683744722472381	1.15750327304269e-05	2.3509097237369e-05	1.56508368586615e-05	0.0042875334459238	0.00293524280671703	0.000731152449128259	0.0214540131429332	1.27462683848604e-05	1.11178165361132e-05	6.43968538348726e-05	0.0362522230540807	0.00974837481840158	0.0180604544279347	7.52912858829976e-05	6.55877120906255e-05	0.00133969811830483	0	7.00814351417355e-06	0.00239783816921395	0.00370749190255786	0.0181138642875796	7.87660153186727e-06	0.0095430440543252	0.0108815826779651	4.49108920508683e-05	3.60847530671732e-05	0.134350681913792	6.93309134489775e-05	2.16190676469285e-05	0.00173231796149574	0.0129591662379821
LPE 18:2	0.00582342119307519	0.00260151513314403	0.0037136435669469	0.00286239860637979	0.00326907365198649	0.00829078012902397	0.00186620367110694	1.46745172540086e-06	0.00585832283033462	0.0028152567747189	0.0139982794320394	0.00785558848400897	0.0124479720915592	0.00209594483121553	0.0216765600800875	0.00377981748920917	0.00905629664515571	0.00910120815217452	3.87733675214812e-06	5.51268989580333e-07	2.64839167931086e-06	0.00696681664307966	0.00599769008552311	0.0024449482838231	0.0117954737445529	7.08597986663822e-08	2.32914655610711e-09	3.86671484997994e-06	0.0260400246680542	0.00747037842557929	0.0207242815098344	1.16037054074383e-06	5.02787244046554e-06	0.00838616875654069	7.00814351417355e-06	0	0.0164428494537522	0.0237749660188166	0.0278801295994419	5.53362887626163e-07	0.0239615031668498	0.00830202899547494	1.76335098543701e-08	2.99380800837642e-08	0.178670230196332	2.09501347459016e-06	8.36226251303637e-08	0.00321729278433386	0.0309166047462002
Guanosine monophosphate (GMP)	3.49682003976233e-05	0.000113000548918971	0.00051423551222005	0.000149257538646369	0.000215208917794362	3.07015394187209e-05	0.000478087018939296	0.015172033484569	7.87326331483428e-05	0.000271747938353023	0.00886236110483355	0.000941392774414712	0.00735995773923955	0.00138049785496005	0.000327148873894148	0.00108478768937699	0.00198983672406958	0.00747410000904978	0.0330470913326119	0.0563524123943209	0.0419352678134967	0.00334221357404031	0.00230781482015766	0.000616617394408106	0.0225900295596762	0.0437424431052663	0.0212682062704815	0.0980456508108311	0.0223503877662064	0.000493154210290563	0.0161195689086254	0.0871320134068101	0.035331741343887	3.74044910105826e-05	0.00239783816921395	0.0164428494537522	0	0.00135894227526533	0.00524746467850492	0.00744056193203974	0.00602916378787864	0.0342274230511799	0.0530857165498694	0.0406265746733012	0.0190650787778336	0.0356442440256718	0.0427220597837939	1.17286093636373e-05	0.00010154963004635
Adenosine triphosphate (ATP)	0.00248085615878461	0.00811089731321776	0.017376173885774	0.00418549218976234	0.0100302659735633	0.00260486924758335	0.00652950169280644	0.0148162557209214	0.00628263178890362	0.0178146695963819	0.0408096154762095	0.00850547431223341	0.0735210282488582	0.0018847712721422	2.46407108645751e-07	0.0462691175076711	0.00117465952627582	0.0727418056132221	0.0268497324918401	0.0555205954680358	0.0399653994919888	0.0933036626239982	0.026563553609852	0.00363376289329106	0.204167980641403	0.0542443189273165	0.0328423841409782	0.0751032198933153	0.215671973090993	0.00463115903966413	0.0355298664388551	0.0727838151808214	0.0364297247550354	0.00260990229418712	0.00370749190255786	0.0237749660188166	0.00135894227526533	0	0.00603397176622056	0.0139371754519541	0.0536206924400185	0.0840087181327828	0.0637931037638838	0.0682641852651221	0.162567190871994	0.0230403431307517	0.069091317806936	0.00124971880577152	0.0622075103410965
N-(4-chlorophenethyl)-1-adamantanecarboxamide	0.000198396123530823	0.00349636099474919	0.00144722915218157	0.00148892072747678	0.00240380049188028	0.00129776797592244	0.000256222936597437	0.0138426289299349	0.000679245982826232	0.00399975205916917	0.000706367420358159	2.27577258269385e-05	0.000700194174983743	1.51877395872749e-05	0.0152489540303007	0.0167731092009965	2.77357307246475e-05	0.00057612145344738	0.0391132398448778	0.0611513627005062	0.0333248655096168	0.0283673925641172	0.00470551283137573	0.00104766576384435	0.00857681304383204	0.0401026029569372	0.0300929556877376	0.0886088972984014	0.00342328971744244	0.00322457331732647	7.18010026574942e-05	0.0547737195647041	0.0287321873438514	0.00121563099238136	0.0181138642875796	0.0278801295994419	0.00524746467850492	0.00603397176622056	0	0.0194265013379755	0.107029064842213	8.2197679733004e-05	0.0644843781383311	0.056461963175141	0.001060214268939	0.0572582516215608	0.0741134403099707	0.00395229911290929	0.0524134488372662
LPC 20:0	0.00274049435267346	0.00124413170963437	0.00201567254447907	0.00115988338112953	0.0011348357666002	0.00273458060221418	0.00068861357486237	1.36727107022713e-07	0.00256776605624002	0.00386035973920433	0.00796880895659748	0.00313054725788528	0.0105775872377605	0.00268459134353917	0.00906777662107532	0.00463539724376316	0.00632384649746392	0.00456734447912724	5.83101496942722e-07	9.03236093182404e-07	1.85941266969888e-05	0.0094973768904836	0.00208615347554686	0.000736285758855419	0.0206128272362776	2.46078580270619e-06	3.40547451777286e-08	1.24337669250332e-05	0.0370987362796644	0.00172789115608153	0.0207333747446508	7.37487438216727e-06	3.19323847782528e-07	0.00232131153209686	7.87660153186727e-06	5.53362887626163e-07	0.00744056193203974	0.0139371754519541	0.0194265013379755	0	0.0149797279040283	0.00750495661174294	1.8208181349605e-06	4.52827022090383e-06	0.115318321049304	1.21646228987439e-07	6.63694807850578e-06	0.00105632406885488	0.0159785647713799
Uridine 5'-diphosphate (UDP)	0.00157801255618324	5.414403394709e-05	0.00015757082197629	8.67551441058252e-05	0.00115143955636174	0.00112528065590611	0.000780187467899603	0.00640896015865331	0.00396251605052365	0.000328347552021331	0.00622666090421496	0.0119946338300825	0.0189245047551815	0.0453674066144816	0.0151971053633691	6.0987971237323e-05	0.0182796799871352	0.00856959037889921	0.0158578734222276	0.0242980488014337	0.0137218116021842	0.00148980244795208	0.00068429281049829	0.000273721060790361	0.0206467157151948	0.0293304689176192	0.0213932293312404	0.0449028956703739	0.0353231273842651	0.00692933241033526	0.0389170086528115	0.037513675925024	0.0154308249974339	0.000447559584358741	0.0095430440543252	0.0239615031668498	0.00602916378787864	0.0536206924400185	0.107029064842213	0.0149797279040283	0	0.0698361996413709	0.0445176044341048	0.0592836052349885	0.0256784183093282	0.0277350216387082	0.0385839849322855	0.0138806030433748	0.000597937949515163
Leucylproline	0.000789697158081431	0.00266919038810495	0.000702566862852146	0.00208453255235191	0.000661548845127187	0.00639560502429164	0.000176822210888965	0.00277572904845193	0.00120914760742179	0.00185608035845494	0.000255343602860148	0.000297059030051793	8.6201939579345e-06	0.000207003260462591	0.0972933782837626	0.00412394131023329	0.000812475152684263	1.27611979010959e-05	0.0109783774627287	0.0111811425012	0.00436659943245921	0.00395430078789435	0.0053128492591606	0.00099106851561982	0.000557014063531518	0.00606505209092781	0.0078265572781708	0.0184244380467696	6.40471883981164e-05	0.0196542751852084	6.30639011609894e-06	0.00681029536240183	0.00635101871526882	0.00276592731430971	0.0108815826779651	0.00830202899547494	0.0342274230511799	0.0840087181327828	8.2197679733004e-05	0.00750495661174294	0.0698361996413709	0	0.0166662458683516	0.0133677154866694	0.0011512825769472	0.0278694501869138	0.0166101040966818	0.0245017383298588	0.0624367300319943
Lysope 16:0	0.0241501040293468	0.0113734309058731	0.0136504664342589	0.0104788653011773	0.0141419452142041	0.031989617638828	0.0071038548226643	2.61651685244843e-06	0.0200563458791901	0.0134740111597912	0.0235218724035555	0.021578173670976	0.0305877273618856	0.0116775762097695	0.0621101806430137	0.0150175471403429	0.0211855272893719	0.0163960221773113	9.58834921828622e-07	1.59749524143652e-08	1.03386742708536e-06	0.0244269895033018	0.0140837230293162	0.00809638816409682	0.0347511020083003	9.43451147060781e-10	3.18920855894118e-10	7.76175420048111e-08	0.0643403458843473	0.0209212513127665	0.0598073467486452	2.95886107613769e-08	1.65005205141148e-06	0.024598311876329	4.49108920508683e-05	1.76335098543701e-08	0.0530857165498694	0.0637931037638838	0.0644843781383311	1.8208181349605e-06	0.0445176044341048	0.0166662458683516	0	2.36530123181798e-10	0.255045356093163	1.37434668962184e-06	4.55801769081914e-08	0.014851324924689	0.0688700510455114
LPE 19:1	0.0204837932345894	0.0118038418503516	0.0144390959524046	0.0117115609370338	0.0114161263154219	0.0317695125239974	0.00704342253210445	1.00287453921866e-05	0.0172613930802171	0.011552912275966	0.0207740386477816	0.0226439996853963	0.0206248315750747	0.0094586639410169	0.0655215192658446	0.0141043975537175	0.0191378616252069	0.012585205456884	4.60746776407765e-06	3.94903547593353e-07	2.16265635339711e-06	0.0163471991055237	0.0205595137305494	0.00954501167926458	0.0281572725047318	6.4828728812491e-09	9.0348669925216e-09	6.62643935455051e-07	0.0457372587875958	0.0228504063832757	0.053523313915511	3.84227920047213e-07	8.28987666840136e-06	0.0225412775481883	3.60847530671732e-05	2.99380800837642e-08	0.0406265746733012	0.0682641852651221	0.056461963175141	4.52827022090383e-06	0.0592836052349885	0.0133677154866694	2.36530123181798e-10	0	0.230895609025168	1.14025138527618e-05	1.48315300883976e-07	0.0136412108820574	0.0583772196495037
Docosahexaenoic acid	0.000800634089217511	0.00414559446590583	0.00102936950179664	0.00249399711758433	0.004406159325586	0.0038231037142279	0.000636232830211202	0.0686117841953156	0.00247091928943885	0.00457656306285218	3.54867753081308e-05	0.0014193369988758	0.000247038140538605	0.0144756093783233	0.13793651665259	0.00906885761794678	0.00189699762588069	4.5428807856367e-05	0.149451059724994	0.210127417149782	0.108799815588061	0.0115103433660542	0.00809547570809561	0.00208195179021484	0.0074401820471508	0.162274623781793	0.143886366557687	0.283268615976582	0.0011358067585113	0.0093418136660814	0.00175752626323666	0.198260057318768	0.101382061836579	0.00121684421758625	0.134350681913792	0.178670230196332	0.0190650787778336	0.162567190871994	0.001060214268939	0.115318321049304	0.0256784183093282	0.0011512825769472	0.255045356093163	0.230895609025168	0	0.270555116065381	0.29524663669755	0.0497172668104584	0.0131000261354592
LPC 18:0	0.0151223413179641	0.00624490007563556	0.00863439340124402	0.00529890194778833	0.00860802496863478	0.00973471276407868	0.00430568457560323	1.09343312822509e-06	0.0246663630997615	0.0189399450766306	0.026714586238358	0.0121005361297793	0.048205226995097	0.011216435615698	0.0177068150043085	0.0170720133662342	0.0202420248754126	0.0203133532367439	8.21314829758264e-08	6.69954596792046e-07	3.54860402903207e-05	0.0286834961275758	0.00514438993232571	0.00442116156874456	0.0456679426373762	7.70516826401419e-06	5.48652966496301e-07	1.36918432819327e-06	0.101658107386802	0.00506052387839085	0.0473974621783151	5.85750216743692e-06	1.42045772468144e-07	0.0136252902121285	6.93309134489775e-05	2.09501347459016e-06	0.0356442440256718	0.0230403431307517	0.0572582516215608	1.21646228987439e-07	0.0277350216387082	0.0278694501869138	1.37434668962184e-06	1.14025138527618e-05	0.270555116065381	0	1.38900802759422e-05	0.00544248880264165	0.0524326131999026
LPE 19:2	0.0247919945879396	0.00920268103753231	0.0116932766117931	0.00954773163645587	0.0098944092333214	0.0298344073477929	0.00824638950581959	1.92189532935841e-05	0.0142297436395096	0.0063295734194008	0.0367430518860983	0.0252913160612434	0.0239529849253016	0.0065223858659823	0.0693179470572937	0.00703217141187153	0.0262653379094636	0.0240348257424614	1.87479428101681e-05	8.67562578481237e-08	1.47714074609209e-05	0.0145711224934179	0.0120980941595459	0.0115580159334284	0.0162218725554453	7.3076400861673e-08	1.41987073541061e-07	1.62288359581674e-06	0.0412359522332205	0.0330031369195979	0.0517654064266448	6.20573482026091e-07	1.58581519068232e-05	0.0293326359627278	2.16190676469285e-05	8.36226251303637e-08	0.0427220597837939	0.069091317806936	0.0741134403099707	6.63694807850578e-06	0.0385839849322855	0.0166101040966818	4.55801769081914e-08	1.48315300883976e-07	0.29524663669755	1.38900802759422e-05	0	0.016665353105244	0.0448716744114842
Thymidine 5'-diphosphate	0.000133834445807819	0.00018064459651647	0.00064563803806101	0.000370673949787268	0.0004749519682705	5.59729520250201e-05	0.000605667814647426	0.00413843281869948	0.000413934972532459	0.0017278929332731	0.0199478531816601	0.000180034365714867	0.0200742595631108	0.00123706823042314	0.000286706720268302	0.0031003116646667	0.00652249343752481	0.010134170241475	0.0101627465969322	0.0221549928652448	0.0194375615496661	0.00984232826529397	0.000738862604712437	0.00040806717043251	0.0269097199709116	0.0174762282578601	0.00503466974647364	0.0424562746961083	0.0377704135377042	0.000133149037002169	0.0106997839583927	0.0344424669365843	0.0121504180584086	0.000230350613858198	0.00173231796149574	0.00321729278433386	1.17286093636373e-05	0.00124971880577152	0.00395229911290929	0.00105632406885488	0.0138806030433748	0.0245017383298588	0.014851324924689	0.0136412108820574	0.0497172668104584	0.00544248880264165	0.016665353105244	0	0.00307465402309546
Corticosterone	0.000667099323305078	0.000229442619383871	0.000404872286805901	0.000393340799456209	0.000802253223434452	0.000143813678572216	0.00122988707504569	0.0261246705254671	0.00109855572326561	0.000179036547821337	0.00634574351472458	0.0090688345728533	0.00572644898139291	0.0163503536535981	0.0243346054347367	0.000188911565171378	0.0155200994637045	0.00710626514842557	0.0466919571102234	0.0566873475393745	0.0614248109663017	0.000611967623814043	0.00195280874455353	0.00328407477833592	0.0049310500399065	0.0569641825044912	0.0317478866878859	0.101555919520833	0.00916321210844501	0.00112392125458119	0.040410340291304	0.0980402986316613	0.031912113393385	0.000643816473474007	0.0129591662379821	0.0309166047462002	0.00010154963004635	0.0622075103410965	0.0524134488372662	0.0159785647713799	0.000597937949515163	0.0624367300319943	0.0688700510455114	0.0583772196495037	0.0131000261354592	0.0524326131999026	0.0448716744114842	0.00307465402309546	0
gamma-Glutamylleucine	0.000707783762726193	0.00309026328132769	0.000831649313207466	0.00150892746595371	0.002168916357743	0.00422827764969877	0.000163363671718004	0.00769894109569655	0.00133133306476583	0.00693459088155696	3.16502173583342e-05	9.8104820248959e-05	0.000266618213428525	0.00426229604802372	0.0851759227559775	0.0130372881180243	0.000606452238562425	2.36709506192501e-06	0.0219568434422713	0.0390137665809577	0.0171736191534253	0.0192616023733142	0.00281828232619043	0.000495980210829268	0.011098376081364	0.0263066371068737	0.0224278383105686	0.0582215249236279	0.0027946164221266	0.00578336252216297	0.000779786172266018	0.0326307114183904	0.0140189791834974	0.000745974647384966	0.0313336027618267	0.0392087513152075	0.0197174371109555	0.0884024461306489	0.000111609227119577	0.0152555199092246	0.0463041881942015	3.33880604962181e-05	0.0497432324742028	0.0456385588320498	1.56074508110925e-05	0.0548607062185144	0.0774182936295899	0.0182405345073414	0.0361631170443291
LPE 21:2	0.0162114190071224	0.00863739737924977	0.00858657363603938	0.00770706508700907	0.00871661244119623	0.0228685020195294	0.00425545042512226	5.36124776689428e-06	0.0132477783061832	0.00737778638932166	0.0151541328928577	0.0125136671397194	0.0127789344350366	0.00396113596818268	0.0751309081548379	0.00951655869305945	0.0127601897230576	0.00864681320366549	4.33033878051731e-06	9.31901308987752e-08	3.52587494512977e-06	0.0140417197309465	0.0101223823110341	0.00777941222621539	0.0120115249796849	3.63738466159118e-09	8.2877819454476e-09	4.40538470433212e-07	0.0257844773218986	0.0191811375220522	0.0285369338787825	1.20522518199149e-07	2.48607684911479e-06	0.0213396315600049	3.82984302741066e-05	2.35514657473909e-08	0.0422758753525716	0.0679901420796356	0.0336017550499529	3.2608099724548e-06	0.055522819134172	0.00582782687610205	1.85674873874817e-09	1.15846574784448e-09	0.180036437423311	8.12998642194998e-06	1.22823044446215e-08	0.0138902911435874	0.0524843758023922
Glycerol-3-phosphate	0.00268033425316316	0.00436645782506853	0.00323364621190642	0.00607698557225826	0.00165885063259758	0.00635756755551228	0.00241101165767665	0.0111198341595555	0.010592014930322	0.0188700893602765	0.0240735879868409	7.34466833522039e-05	0.00868958284814341	0.00220420521327803	0.0345982729737795	0.0184269823894655	0.0158477988689676	0.0019264360943828	0.0212447576012485	0.0467230214964368	0.0267223961744114	0.0176283927183924	0.00399365725206204	0.00372992101519499	0.0130177222362426	0.0326278577732703	0.0250122083494489	0.0576174497234719	0.00924911755204944	0.0236462856182421	0.000216196616742907	0.0410459560208562	0.0279517324499272	0.0049848052364767	0.0160385695715882	0.0205691362657552	0.0169345934693596	0.0454719395362704	0.000723621457599141	0.0113749742845336	0.149246150672341	0.000562457280385925	0.0437260420126155	0.0362000042400684	0.0237657530667117	0.0288532070578751	0.0524364832576039	0.0022591041999792	0.110050718962969
Uridine monophosphate (UMP)	4.99031548675459e-06	1.24305719538008e-06	1.26483546809624e-05	6.86562714358489e-06	7.31898694225634e-07	5.90900623626412e-05	1.93892207941426e-05	0.00113970082018433	2.8501330084784e-05	4.91762026244582e-06	0.00396355692525151	0.000257159574949048	0.000961428800850244	8.66414031400334e-05	0.00049488373981954	1.41201670886409e-05	0.000999439964658061	0.00173727457775475	0.00640582653896095	0.00910568401795767	0.00385971377468192	0.000219060323932867	0.000495937688538767	9.56798413537092e-06	0.00261482611190891	0.00717607911343105	0.00494780299128205	0.0211459871496872	0.0029818197643878	0.0033351675778243	0.000355708700127204	0.0116486080771604	0.00754439545365281	1.87498377277361e-05	0.00036709310052573	0.00242114519663609	0.000227562974861001	0.0017486617534689	0.00252094010557682	0.00195964846363873	0.00117477365488919	0.00240500641001829	0.0147834766770936	0.01454032500455	0.0197858489448568	0.00957102799267158	0.00826938166879885	0.00025277835240367	0.00343660711003645
UDP-N-acetylglucosamine	0.00127331767939195	0.00601688169398864	0.00403433775009661	0.00386209811048314	0.0012986230119814	0.00582928793063652	0.00138634158728769	0.023013664748644	8.44930501845568e-05	0.00229622142669774	0.00148088893887691	0.00693482857857007	0.000202362554553737	0.00130789911167606	0.0353704423690494	0.00927910874884979	0.0012353494807538	0.0028906192981742	0.0728438161255081	0.0548606551821166	0.0502571709716235	0.019238452489639	0.0207375498304644	0.00231835709713954	0.0146292368168598	0.0544416878745348	0.0509073112042305	0.115673099295792	0.00448892337087859	0.0177446993024415	0.00354113065159277	0.0592299886825395	0.039406372324303	0.00203003951482683	0.029743526660761	0.0630334912671592	0.0130541799946437	0.031003618231737	0.00175109143004097	0.0268030704671936	0.0363687131171718	0.00109786859218607	0.110749247787317	0.108627676806649	0.00304425985508439	0.106935350410216	0.0731195683980447	0.037459064829727	0.0219999476247681
Homovanillic acid	0.000702663293789953	0.000174580048009922	9.06724049186384e-05	8.4976645909046e-05	0.000483129560541006	0.00135380213479924	0.000104250955473986	0.000745379042944916	0.00177535384141986	0.000121027992643752	0.0012460333159602	0.000270815453703874	0.000897805682553636	0.000721815932453335	0.0465974625538852	0.000181017862800597	0.000898737406939767	0.000209474098923539	0.00151077936033422	0.00252451539739925	0.00130892447143233	0.000674316341163095	0.000213497223513717	0.000974808615224406	0.000650893473132039	0.0012305924850989	0.0012999923430347	0.00388362812407827	0.00155928017453854	0.00902495499037247	0.00272872287366983	0.00364446899078606	0.00154774668877871	0.000933451381234053	0.000208867320651642	0.00137917637185315	0.00222156654265852	0.0508686925017852	0.00402965330297136	0.00149226986082501	0.00873578947339165	0.00123213347307528	0.00302212569426411	0.00195460278722385	0.00909347465344473	0.00630000372060057	0.00190690386844344	0.00514775406381511	0.00204185610588237
N-Propionylglycine	0.00168406136317235	0.00850278037879162	0.00268427237895438	0.00458868868554475	0.00682687493765644	0.00854051934624426	0.000683488211940851	0.0227992490463441	0.00980189453009411	0.0151572847016659	2.49901163767205e-05	0.000921807185468715	0.000491892653090018	0.0113075286890381	0.13257758410793	0.0252034606273838	0.000939242160133448	5.29802993819992e-06	0.043961052420055	0.0906170016503513	0.0314715329464189	0.0175324810570971	0.0132436839375566	0.00252302585962048	0.0140198679553402	0.0570368738400638	0.0556288129075717	0.0981945227332697	0.002810211746758	0.0113762448189251	0.00119974316391055	0.0710233074018233	0.0336690799524186	0.00227363943494055	0.0650061078874862	0.0762064533635395	0.0362775840214355	0.135225899166752	0.000409261628663806	0.051030673206005	0.0799673821175822	0.000246480695649422	0.0968513887191318	0.0772729227492377	1.11772180095449e-05	0.11452488019812	0.163241389338839	0.0464487435665005	0.0547401373703844
Oleic Acid	0.00225588981436943	0.00288974842836404	0.000666195173173905	0.00125137744438476	0.00471601265502863	0.00268374397813255	0.000296335201125402	0.00414111571042817	0.0235028445141474	0.00381391608527488	3.68082297070001e-05	0.00370120622953098	0.00067015181173916	0.00753183936165671	0.129458382719031	0.00419230009766274	0.00136105458719487	7.79381405373178e-05	0.00627536228932307	0.014412281123595	0.00649181283500289	0.00210580601443013	0.00392465705027289	0.00315721857124712	0.000877552236428229	0.0120462874054178	0.0129292904370133	0.0128435180407403	0.00117900589870205	0.00529682937645725	0.00161201033048199	0.0134454826950928	0.0029065169075216	0.00442026424100866	0.0182513271842274	0.0149479925235996	0.0456906603658629	0.135005960141285	0.00695632013446602	0.0157522272419474	0.0173004565024097	0.00152010213782933	0.0221560355259585	0.0196373480228003	0.00189255450391347	0.0202558390132903	0.0322987212041353	0.0611421015768766	0.014645326827993
cis-7-Hexadecenoic Acid	0.00596733687422562	0.0186720897222835	0.00544309040908014	0.0113796226004274	0.0153125331935568	0.0128895180771746	0.00331631367643982	0.0512719026562165	0.00749694610497563	0.00314369238684888	0.000598904130430764	0.00932232016100387	0.000102379593785927	0.00120227630847489	0.282542166703343	0.0116555923274024	0.00186866157950139	0.00159104875933963	0.105229566042832	0.0819164337959759	0.0656375308903906	0.0117512727636236	0.025003119849156	0.0214932412570407	0.000204368297759587	0.0596239511244455	0.0634910727321396	0.114451675155158	6.51222295948567e-05	0.0254089638239576	0.00124065467011466	0.0734985526166085	0.0487832581438448	0.0242837835221467	0.0773363046932177	0.0578589759985165	0.0578205015413508	0.191855795636306	0.00128920284653727	0.0779401576666051	0.110725277040448	0.000420739919068658	0.10129626391786	0.0834865743927104	0.00109428962455129	0.157185111129005	0.0757471100771086	0.112210281669592	0.0291504852079264
5-S-cysteinyldopa	0.00340047871000103	0.0154864978297858	0.0114252363439698	0.0068112095231098	0.0168190502715447	0.0215142017551272	0.00261068268898598	0.022264095636439	0.00190075672712234	0.00778686498262399	5.12563731772905e-05	0.0247351854222924	0.00207139480588513	0.0197045268394915	0.0553837939914745	0.0286687954255625	0.00025202599434601	0.00201975557015016	0.0556690246970676	0.0641897846092381	0.0205790925963133	0.043012808993859	0.0631353984347874	0.00243963886032951	0.0890055657538901	0.0401586961777915	0.0415479246429546	0.0929235683682998	0.0301700140043358	0.0160248507290044	0.0384397245682008	0.0542849974449315	0.0392262931500032	0.00248652024510078	0.0394349569142963	0.0629261835313254	0.0262153033125614	0.0457345773444348	0.00759599796540183	0.0511729431922793	0.0252353874278635	0.0105425152615161	0.0778407568518149	0.0697584820840554	0.00131418626374776	0.133503258509198	0.116997272475819	0.0826412646786917	0.0383482037869574
D-Proline	0.00408346708325806	0.00431986812124042	0.00154826535874025	0.00480613708615899	0.000942850566735686	0.0132451521840512	0.000827713864846403	0.00249962045001801	0.00595258703952588	0.00290781451496995	0.000405555831243798	0.00654328659841889	1.53362260340059e-05	0.00769655356088315	0.240294777622891	0.00253206171254789	0.00987560065698904	1.39266660352455e-05	0.00573228741977807	0.00473290342047185	0.0027421061227205	0.000595241694867211	0.0112693401972043	0.0044289973772155	0.000344394527123583	0.00309468050743883	0.00493954975123406	0.00716714388228343	6.68319589145747e-05	0.0314286991210511	0.00139698013869301	0.00351445832714309	0.00253648556802909	0.00622376869409346	0.01127639752169	0.00735376728958734	0.0546738253405955	0.301098348153052	0.0120872028631788	0.00530960317742639	0.0403813219755139	3.86377818896478e-05	0.00916074659361273	0.00574131444974172	0.00356879626781309	0.0202941082409481	0.00821806589633043	0.065054705487079	0.0208244434423919
4-amino-2-(4-chlorophenyl)-6-(methylthio)pyrimidine-5-carbonitrile	0.00456897225797314	0.00251203942609312	0.00174360116041701	0.0030467706735147	0.0023489982331594	0.00250734117089183	0.00341552620768771	0.0192883780769655	0.00744684195818215	0.00775881731347491	0.0510997064524857	7.42400427776826e-05	0.0176110013933091	0.00127255178331473	0.0432430893217119	0.00712450137693145	0.0234087130717709	0.0102434437336498	0.034576703649704	0.0483866203306821	0.0649382098111975	0.0210178819801142	0.000256391141818792	0.00819181083214739	0.00432815016698266	0.0492266783062641	0.0323363943309574	0.0778814285446181	0.011390652679332	0.0179716140083806	0.00137069581849223	0.064699491272117	0.0321696427099988	0.00874221029714196	0.0140461154557504	0.0272354562404743	0.00744670446471913	0.0484284448926538	0.00268815060725874	0.0117651659265757	0.0796722178656968	0.00427279136183091	0.0594845085004011	0.0609486722760729	0.0406875044752972	0.0294611104209866	0.0353581898202275	0.00173656177397172	0.0278101503573949
LPE 20:3	0.0349202287272243	0.0199270653634606	0.0225673018474354	0.0192251265636355	0.021388152714449	0.0488357459687172	0.0122603025247993	1.87678307203309e-05	0.0292973992245511	0.0168763835086013	0.0319836416505771	0.0376819315463583	0.0321535203187611	0.0118484812986286	0.0866694054645453	0.0202722032630319	0.0275149124793249	0.0248760935586525	1.01808400704391e-05	1.94624699254676e-07	3.18104695051735e-06	0.0264961573206541	0.0291201090308915	0.0155026093694165	0.0319300194717908	1.32322455294025e-08	5.47285091730509e-08	2.94183662998784e-07	0.0592439894625208	0.0344782399579501	0.0631204728959715	8.44904210268757e-08	1.10715375100529e-05	0.0426094532058519	0.000123108267049023	3.51997112173036e-08	0.0794492800488413	0.0799674736159814	0.0771050188465403	1.88200890177235e-05	0.070578102243923	0.0183078841894708	1.97603177931005e-10	1.07390734295591e-09	0.316883697714093	1.05000856449719e-05	5.4145066675263e-08	0.0264462450966862	0.0986218298549026
LPC 17:0	0.0708384861109958	0.0317361461382224	0.0438853872493437	0.0244826817791631	0.0353205152730459	0.0732092963286797	0.0247975262634834	2.88214654065214e-05	0.0679586877390153	0.0572325626944993	0.0744152830941873	0.0480116306519827	0.112856080785032	0.0412861908614199	0.0571290036064547	0.0527850040520762	0.0439368188857017	0.0522801256425602	1.03279390073298e-06	1.14245513129768e-06	3.12480481733591e-05	0.0818734630463907	0.0264596169865669	0.0226469446707525	0.146464208031912	5.57131209380273e-06	9.92772911790569e-06	2.95840254457709e-07	0.237955790435917	0.061420168091219	0.151837588313364	5.36456682880336e-06	1.53441349209013e-05	0.0475110184207996	5.8462404181917e-05	6.00442137681319e-05	0.0922424320378192	0.0597603519397548	0.144769084262146	2.50043802192321e-05	0.0747284599142077	0.0615250676562938	2.91333252080429e-06	1.20163611220729e-05	0.477248113580039	4.05410513434199e-06	1.63284920630694e-05	0.0364099357782903	0.140439845326581
3-benzyl-1-butyl-4-hydroxy-1,2-dihydroquinolin-2-one	0.000773758557842216	0.000832000185214332	0.00016411447021427	0.000977106574875187	0.00130490002532955	0.000698282664557147	0.000579270011313994	0.0559877373742292	0.00862932018803536	0.00117417708975076	0.000650166784411064	0.00222171764151585	0.000484021788398865	0.0160500870972464	0.144072602656975	0.000735680010201257	0.010944822820422	0.000173034258834602	0.0984639260665799	0.150861201391601	0.0981010287529713	0.000337367291748842	0.00204014001296952	0.00422009311342292	0.0002227564081827	0.131491185020717	0.11094317819116	0.191168225005696	0.000146148072010458	0.00703463169537268	0.0013605231488605	0.168795146858603	0.0672669323372513	0.0017558444338423	0.0817761491082599	0.108854792899672	0.0101235671153431	0.226247389579307	0.0108864737060421	0.0818898338084489	0.00773578784959059	0.00510016167081595	0.189789300900735	0.161770591202836	8.94922732915449e-05	0.163868734207267	0.174842683308683	0.0317800300320081	0.000834440455463418
(5-L-Glutamyl)-L-Amino Acid	0.00165175865567521	0.00599296099540641	0.00195689896620258	0.00606933824176377	0.00250466889350511	0.00987413799852639	0.000973297511487357	0.0200582938495991	0.00314781963464747	0.0103876564030327	0.00148764801020396	0.000126972149519024	0.000413890480576945	0.0029577934262882	0.129129666157207	0.0155718408315876	0.00530541356343652	4.91855905457305e-05	0.0518807646565635	0.0741575335207195	0.0340339306458882	0.0159334382400151	0.00685580149222032	0.00228555557873263	0.00490626696741364	0.0457128223326555	0.0416440499582522	0.103975686593977	0.000762772216133382	0.022245130564695	6.80382441631694e-05	0.0549157747950691	0.0410628656348686	0.00384751565944188	0.0554137373358096	0.0474594929565205	0.0352355392514252	0.136855898183732	9.53084846694616e-05	0.0311059946419526	0.12080986059136	3.85382084006362e-06	0.0764542063208274	0.0641008414378273	0.000328201675393195	0.0932185840403674	0.0980462293404878	0.0174932060546049	0.0900854742985954
PE (18:1e/22:5)	0.00434141433852411	0.00234023054043941	0.00216224770179682	0.00148923247430819	0.00112034134604059	0.0151592327396367	0.00111505493892735	0.00141110392240424	0.00123157484585558	0.00227085739777101	0.00393605833340925	0.0088190679677583	0.00256851350425852	0.00648998133223804	0.0333366086406213	0.00300104060755751	0.00391944903055098	0.00358755621330428	0.0070203544846819	0.00455050786944894	0.00282051237685117	0.0136605398276135	0.00676019806902913	0.000542643865382327	0.0249544400449331	0.00599975716984021	0.00914121404443044	0.012451673597355	0.0183184842583736	0.051499394483284	0.00676999844017005	0.00449360827597691	0.00523062118971051	0.00242178613993882	0.00429517804888176	0.0146435616800692	0.0452440193445147	0.0411954126088419	0.0180043217894949	0.00595579452234421	0.00520388012435054	0.00208218071621926	0.020434941217092	0.029048505531326	0.0252409097112942	0.0200155057642677	0.0125105461357917	0.0564657362694349	0.0543281033204634
D-Phenylalanine	0.00262627915957603	0.0101125296868927	0.00307425195445048	0.00905567828249448	0.00246381614411038	0.010419783356944	0.00151661742575915	0.0413997664561091	0.0068720600154563	0.00611506932492834	0.000131837361758662	0.00720318888712554	2.72717822760787e-06	0.00889020825129101	0.257198515773339	0.00932361264790564	0.00575354485361429	2.0293742098855e-05	0.0824157699144454	0.0945953140244106	0.0551165334568606	0.00225667591585738	0.0285535754382203	0.00895586801586197	0.000760613993769094	0.0715363461885978	0.0797715949685021	0.121409582682185	1.83797980690895e-05	0.0290827093782679	0.000514524386781084	0.0808693627296129	0.0465010729367976	0.00613178413969621	0.0868078125622278	0.0914158240209202	0.0496224776921846	0.292595265691664	0.00314653624458191	0.066439616746163	0.0811704618936902	8.39634984243855e-05	0.134457154504492	0.0988927919991657	5.82461584966229e-05	0.16948238173453	0.131131174390978	0.101629896305111	0.0236636299834471
LPE 18:0	0.118926185306458	0.0591342865920417	0.0664250001062149	0.0506071492608933	0.059080498034696	0.138727434465476	0.0413335051746773	8.0368480741104e-05	0.0970627050948037	0.0678259943414032	0.0818047386721305	0.09226970177514	0.0976242195897435	0.0552356025954579	0.169907527138079	0.0621778500325297	0.0730852144133594	0.0601151929358422	9.37147529855273e-06	2.10803029852187e-07	2.02748518812538e-05	0.0834548987381072	0.0527525338071867	0.0445716009711861	0.105856725774584	1.02811566409556e-06	9.35713523364151e-06	2.3967727990153e-08	0.178908134009278	0.114203732837917	0.162577825421434	2.55146886151463e-07	2.1935999899548e-05	0.101400768061245	0.000434983088170287	4.78222879213655e-05	0.204110660421906	0.163099814957177	0.198999832187792	0.000119356578118134	0.111196942158172	0.0496048489120946	5.80538757524856e-07	3.47840411936264e-06	0.522497570637568	2.63413153756415e-05	2.6474333696991e-06	0.0963586732246398	0.206706559612287
LPG 20:0	0.0769155222549234	0.0562670875830858	0.0620467200127249	0.0463933189153626	0.059054602657885	0.159260055614788	0.0494818764147509	0.0511387414114454	0.268696600695163	0.096146611462073	0.0701770900545951	0.104137931419172	0.10745703520416	0.135428578257482	0.106235419355175	0.0704026723344019	0.0484426317176091	0.0462666675558478	0.0506572273926949	0.119373606052164	0.0251018210859062	0.0457358613519541	0.141415112932741	0.0419205146902476	0.19047050990092	0.0920898801059116	0.155980924710198	0.0749529749710614	0.154854142299991	0.399754748527318	0.0411501101759129	0.0874677523107625	0.107911197911482	0.0561899271735158	0.046942150223243	0.132790249063086	0.266534076236156	0.131106805365049	0.153184115652654	0.193026048920001	0.0921319383531165	0.0791719991055194	0.160094176741931	0.150055907387685	0.193850835777611	0.165425033246526	0.209605515700028	0.313499935667352	0.441982625782656
N6-Acetyl-L-Lysine	0.00153524235382049	0.00763733488250367	0.00637149489758582	0.00977217238076582	0.00240612513058726	0.000439796789644687	0.0067702621521371	0.1328595192171	0.00910196086818915	0.00815967132364936	0.0256816901076829	0.00838743120928857	0.00484780697186065	0.00283458523417833	0.0252335358914472	0.0137973507053765	0.01983913414099	0.0183755685414438	0.207601999809639	0.26872474396201	0.287845642397423	0.00607794337870155	0.0236249130260455	0.0245857594109378	0.00389014805606793	0.272726632974349	0.193241098918143	0.35339177508035	0.00388360301727594	0.00489138969301443	0.00290161433510354	0.332820384388358	0.148864777070417	0.00729649952503184	0.0891233800114981	0.140398882178668	0.00233512324752471	0.0355133592577955	0.00641726218502604	0.0889694650765605	0.101554376912725	0.0246901290778772	0.322215742493119	0.263992998134383	0.0192732017686367	0.18151012260495	0.23251481191935	0.0080503207464204	0.00431605990191244
11(Z),14(Z)-Eicosadienoic acid	0.0584109416354151	0.028631662448108	0.0372450247099949	0.0256854879405024	0.024309314762505	0.0656306607146516	0.0208691122473353	1.8273780689336e-05	0.0571104350205662	0.0335797149376123	0.0578143072479739	0.0690465676242116	0.0589267018193908	0.0249647346968079	0.0705922378039267	0.0315960038588658	0.0430136140444402	0.0460348083475905	1.8683815168356e-06	2.34437714949387e-08	7.6824743743259e-06	0.0371532881412832	0.0401332209990673	0.0233695260121391	0.0663682889511577	4.68347041302319e-07	2.97007260827241e-06	3.15072072072922e-09	0.121795929093765	0.0614766237467722	0.0981636542981589	1.12153895464528e-07	5.35036711481961e-06	0.0535912741199288	7.25915338549768e-05	5.86124008463145e-06	0.112423404855379	0.0727440901594512	0.146935222945808	2.44484514801689e-05	0.0681999210945845	0.0393216859697397	4.07210207866568e-07	1.7062001461709e-06	0.476740775633119	3.31000483069818e-06	5.5588106499558e-07	0.0509302521279409	0.127188898115955
H-Gly-Pro-OH	0.00242619190574498	0.00845288998870221	0.00304913234563214	0.00850936386726873	0.0038367813857147	0.0130553116936318	0.00156458671413313	0.0246567675813805	0.00440467624880908	0.0146913628613562	0.00231116178858418	0.000164868315242295	0.000773442458336547	0.0037708499362084	0.139791457556816	0.0217979580242278	0.00670050095328581	9.9860144507608e-05	0.0597235067895706	0.0862727103964034	0.0402264224051063	0.0221646227774314	0.00886763606132467	0.00331035180469785	0.00720996374765325	0.0527652917529878	0.0478140922164303	0.117161277741346	0.00128649266721937	0.0264578658378874	0.000122361262831918	0.0637501528807394	0.0492645557972458	0.00531589877359991	0.0637724892505322	0.0541869101412159	0.0400242961595668	0.144403833178735	0.000107899934061065	0.0364379631627658	0.149903825986302	9.33759699949894e-06	0.0845433504479356	0.0704593052843433	0.000500289782445085	0.103977136238097	0.111325813843686	0.0186877480377453	0.109941354902026
LPE 18:1	0.214357054860401	0.115173274094422	0.1314803839959	0.0971070090595651	0.122388720772649	0.239411863732388	0.086939750916731	0.000449413011647468	0.173619535668012	0.138101946107993	0.140967101918625	0.160948187640847	0.192433014017579	0.120833403883591	0.234215068232317	0.12610378475254	0.124772393043432	0.112620395784289	5.76409544388193e-05	7.90647879013309e-06	0.000131136401881757	0.165783909352395	0.0943592414100621	0.0850774520352424	0.219447960180085	2.03786965401402e-05	8.43157192104516e-05	1.38270125262557e-06	0.332502560892139	0.18210821112304	0.304586816106209	9.36395516312662e-06	0.000151744066057816	0.168514656399899	0.00144050878659351	0.000364851409459624	0.297273194029561	0.224043542284595	0.318789531768402	0.000563158858077252	0.164258677020002	0.106934733999874	9.572544951217e-06	3.31951004198986e-05	0.692366325004223	0.000131246254187143	4.39938896894663e-05	0.154974392728389	0.302939732024784
13(S)-HOTrE	0.000535221959717477	0.000805142130920326	0.00192046718359573	0.000296383573977926	0.000756850366860724	0.000606975440584022	0.000522363708689049	0.00397759681760803	0.00436469435576953	0.0108911329911366	0.00379861178077308	0.00262350715495526	0.0204893055756779	0.0160087478471211	0.000151228478262086	0.0127066534141073	0.00139617947790527	0.00453614838535343	0.00715601840372485	0.0317199201025417	0.0169273991993596	0.0213082132100035	0.00415860248341888	0.000154006860478932	0.132764314763301	0.0391137622918677	0.0270583778594978	0.0418692737597257	0.112243586958465	0.00240553401100552	0.0205538841406938	0.0454738176455608	0.0106593632754045	2.96785170614121e-05	0.00401409540321049	0.0393329082964358	0.00172291727145772	0.00114519192577081	0.0128508548924518	0.00694078916093929	0.00418946015175997	0.0351936804525079	0.0623411144892021	0.0682403535858086	0.0219773209183324	0.0167410360809196	0.0854920694242343	0.00386284428174439	0.0136664742854245
LPC 18:1	0.0696318089006693	0.0288361495432041	0.0448666270493021	0.0252028713373841	0.036536260360502	0.0670326084542581	0.0275912233561263	4.02290290791523e-05	0.0729567455913659	0.0714929046677188	0.100262811930319	0.0441913806196273	0.163691445079495	0.0574303109944693	0.0367669987521407	0.0599902367096962	0.0635885500074643	0.0670081314684911	2.4677279154534e-06	9.4097443990752e-06	7.61241771449289e-05	0.0993734839092252	0.0234625898941264	0.0184988558549166	0.202069317689857	3.10566211660174e-05	2.0005660135461e-05	5.4080280235392e-06	0.316131883035524	0.0493542490310543	0.172012329878171	2.8653559183685e-05	4.50454592088262e-05	0.0429735943091624	0.000138848805257925	8.86454246278615e-05	0.0858023037456489	0.0475929399789511	0.16605410160556	2.35024306025946e-05	0.0641166780862339	0.0877874823047093	9.08112136213782e-06	4.34155583320088e-05	0.533610207556983	1.92934765227135e-06	7.96160297468909e-05	0.0213177214543469	0.157652199990191
Adenosine diphosphate (ADP)	0.012223704569849	0.000782390562203641	0.00178150161312897	0.000876738139630097	0.00424150809631672	0.00766216256577699	0.00445168969605709	0.00470675358307403	0.0473755054714977	0.00950323291703811	0.0323031524203014	0.0126338931982289	0.0741271984855717	0.0997757596225328	0.0293675288227042	0.00194474872473855	0.0482180311466947	0.0133988998711701	0.00412995365015608	0.0168583988589724	0.00906702017929912	0.0056944763751643	0.000976751659521853	0.00297040303822153	0.0599782561090808	0.0216000068215984	0.0198090482695268	0.0174921564985897	0.108166704888738	0.0361736847655075	0.0646267110576699	0.0275695614708458	0.0100366988688056	0.0029785770573288	0.00414034042782056	0.0256529984858807	0.0179348134950158	0.092558171011756	0.174428383772579	0.011926978766436	0.000311656235299279	0.102642485835321	0.0305152943761238	0.0372780699894553	0.0943981137631218	0.0132239096685903	0.0337219919733234	0.0222373103317807	0.00862858262888717
4-Oxoproline	0.00164039872962542	0.00216830114954463	0.00230617567427971	0.00250743100794605	0.000196594738339	0.0159976647719533	0.00102681946870387	0.00354522598884315	0.00127717183617268	0.000484843907362562	0.00220116047732043	0.0135818487240179	5.78458908583902e-05	0.00217189083561961	0.0462028390885908	0.000909118548584926	0.00262399779449546	0.0007053073525479	0.0114595272408442	0.00897328588443976	0.00190974087029132	0.000349561819943819	0.0309900097897123	0.00171455117229754	0.00456009159268271	0.0047972289684507	0.0107346553009897	0.0145046706080247	0.000909532772720275	0.0828559111837063	0.00161401813141222	0.006486826373827	0.0124087167512145	0.00196520524938276	0.00198460695488544	0.00895405718235178	0.0199646972302495	0.0607035330707934	0.0122467561619122	0.0115750438741218	0.02107079167854	0.000436088123957045	0.019418465475143	0.0124354184405807	0.0180523396404645	0.0441043013932581	0.0111479802010153	0.0525096803125557	0.0333370259675271
N-Acetyl-aspartic acid	0.000944408485166218	0.00746319636596937	0.00698461250413106	0.00529334821162458	0.00554262850235531	0.00173642585901282	0.00130334827345137	0.00384951581924443	0.004405281420551	0.00751638240737573	0.000759294702768156	0.0189500945014075	0.00354604451343753	0.00327303369948287	0.00679683063006851	0.02151240990623	0.00116419131104342	0.00654071990325242	0.00988034932485067	0.0142721883354843	0.00854072719930003	0.0147093665017636	0.043934486772948	0.00206316574031461	0.0296643603311352	0.0122406749294445	0.00645249389384417	0.020628821791029	0.0214046216824157	0.000271635672344901	0.0123625171716362	0.0138895621700643	0.00437309973821587	0.00295017056199202	0.0134409196795856	0.00502590741914573	0.0144741587315477	0.00642255646640996	0.00713367341793218	0.00503830967546406	0.034351916838277	0.0137709242532897	0.0151627332653265	0.0137701239168842	0.0307295864926114	0.009312960294113	0.0275037669510469	0.0111569206756048	0.0280756709994037
Methyltestosterone	0.0329374607943464	0.0322654421741424	0.0301033735741414	0.0256697843410818	0.0285604143929947	0.0375975879329949	0.0116121950811963	5.04489421822789e-05	0.0337443593742177	0.0425326200091621	0.0228999455065096	0.0202083038059349	0.0333917852665519	0.00979673119402776	0.0838297760610649	0.0584235011064244	0.0193144961984304	0.0173468203415506	1.84065459235332e-05	8.95690171155135e-06	0.00010085992521543	0.0634021215766913	0.0277604168751991	0.0184615858239044	0.0486351455706791	5.42795905173852e-06	1.2901146277814e-06	8.00939161364297e-06	0.0755047129683351	0.0133535233073368	0.0549074088322396	8.18646011292037e-06	6.95678259468919e-06	0.0414708242296904	0.000649740013856101	6.6854760687785e-06	0.0753506184788791	0.066000471361568	0.0329981855208994	1.00626653519731e-05	0.158619183584419	0.0122006230795988	6.96132649732088e-07	7.61822296525985e-07	0.232125158714581	6.73010626084416e-06	2.60445945139389e-05	0.0175580548665879	0.122094921742691
S-(Methyl)Glutathione	0.0062603386216073	0.0333011177877477	0.0144324059898569	0.0227218110348377	0.0123465307755027	0.0287528383287066	0.00396451840286998	0.0363710442456042	0.00515126218564255	0.0127609598634187	6.94712768043044e-05	0.0204150686100342	1.76996127401985e-05	0.00734013529191937	0.258237261518927	0.0356745960433316	0.00198300674806423	0.000273923095137691	0.0780327779210913	0.0682971678983642	0.0389337816350975	0.0185796926787119	0.0836776562224074	0.0146354259600124	0.00755226633733997	0.0445093966181202	0.0515623078647051	0.0934026268076219	0.000625078522782129	0.0298983751535918	0.00452442336205721	0.0515653622130209	0.0375301046847588	0.0137149964080747	0.0822634115413638	0.0667782292392772	0.0732182597299295	0.215110720862198	0.00220266961333634	0.0567132835960902	0.154747892350765	0.000203183087920655	0.0874593835952156	0.0624732336742897	0.00037984023151997	0.154985637575427	0.0990455170051538	0.140851043032523	0.0583759393753625
Asp-Phe methyl ester	0.00333689244208195	0.0201511217455285	0.00721244250291209	0.012335686813507	0.00979001366980752	0.0169496235565794	0.0017934495160409	0.0329057116493009	0.00503990578079447	0.0122846034351847	1.19883756523574e-05	0.00703429098128461	3.53490579914176e-05	0.00865064297646725	0.222228102872003	0.0304031613807503	0.00116898059889094	3.60167610811291e-05	0.0695521581690831	0.0820098577838108	0.0397201498758245	0.0180328348599529	0.0431023598718771	0.00751128905529445	0.00835202569861019	0.0523374150090299	0.054920743729122	0.105178812230095	0.000790917500773648	0.0169709186319594	0.00284917738558221	0.0636955536286961	0.0371293430930965	0.00654703528154966	0.0840050133660103	0.0760717001414747	0.0522933725673346	0.197893248155393	0.00088498816890959	0.0563056993090828	0.117877228069995	0.000147766851307095	0.0964388836567571	0.0716453482695042	2.26640630045471e-05	0.150480662920414	0.129735204222862	0.0956467076855711	0.0464069773878413
DL-Tryptophan	0.00489933175004308	0.0165873627200166	0.00510093885343985	0.0147995134831368	0.00536652695986678	0.0208903326180981	0.00305762447301978	0.0711275695541212	0.0100005403413998	0.0100632463554271	0.000351684180556703	0.00761281156463719	1.58608669636921e-05	0.0126106266117715	0.336122587807994	0.0150949554833846	0.00821552724475999	5.15713609207716e-05	0.139203114630519	0.156159726239065	0.0853076500224135	0.00571668405383867	0.0364041657111009	0.013014603366299	0.00146215438544597	0.114705317660979	0.132348758163082	0.195384826446546	3.4825477636274e-05	0.0565477331162157	0.000453198261399189	0.127014594809062	0.089451564512229	0.010594435858981	0.139169591508191	0.148524367936037	0.0775934919968726	0.359915565340087	0.00265773967673504	0.119745372521078	0.113076141788841	6.63915688050386e-05	0.206943091185945	0.161659612903051	2.55057960014892e-05	0.272035557063015	0.204691171579813	0.140860504270192	0.0497894186726385
2-(Dimethylamino)Guanosine	0.00558086358836907	0.00393047003853302	0.000775602334401895	0.00268316828989102	0.00562270783126372	0.00654586685845725	0.000529620939428671	0.00205923717993619	0.0202235015281874	0.00873150495871189	0.00020181276729388	0.00342395663845064	0.00146032197359217	0.0186248547191034	0.209080257987579	0.00613265264223432	0.00984658515152778	0.000122051885985641	0.00497856529915557	0.00745033543026922	0.00528609160364753	0.00754568066671369	0.00185950445916796	0.00197654593254011	0.00161401819614095	0.00885608765806318	0.00831109806923022	0.0102108543146763	0.00224830865581444	0.00715321250091626	0.00182012529555949	0.00606747482405921	0.00139862816598156	0.00801437021511244	0.0378543819275259	0.0140622409434635	0.120716905302378	0.251468091240435	0.0131849412150558	0.00845504778545762	0.0131822268728606	0.000611280372924037	0.0158125295893772	0.0215155474774457	0.00264320264350111	0.0113475119481718	0.0249641279987693	0.0723918939408413	0.0402742287956997
Methionine	0.00831912604296791	0.0112023173622297	0.00504046042649404	0.0100560125481608	0.00798643241605787	0.00894903238595984	0.00328668043294949	0.0132476608478914	0.0168338945018845	0.0235608458769293	0.00315225541976481	0.00180295585573194	0.00363317214299196	0.021382706268725	0.227556699405967	0.0240118039170046	0.0205423076191412	0.000276754963052573	0.0162092176671354	0.0291745095885871	0.0298212080260015	0.0162308881929981	0.00551601671904987	0.013406069077073	0.0075088660473567	0.0221773787519029	0.0147575175888421	0.0359481079858111	0.00582505696931438	0.00769402540733456	0.0122095504117538	0.0332205312755819	0.00956951333411617	0.00969132453350148	0.0322674314385698	0.0258416509888857	0.0240830534323313	0.28096080932674	0.00853048002131882	0.00871475957568378	0.112336974622067	0.00254868275215684	0.0266297175908972	0.0181820440936548	0.00395011532633338	0.0280139503897892	0.0391992847889766	0.0179778813666529	0.0148157235321159
LPE 22:4	0.0782201596448556	0.0514392509238454	0.0523464437219369	0.0460919376055771	0.0473864969271319	0.0990903370008013	0.0281284739188007	6.43286625336844e-05	0.0647732049088324	0.0463087597804505	0.0489092949021068	0.0797111465623941	0.0531606204144811	0.0268372852137675	0.150547703944705	0.0520578935955318	0.0491122184141335	0.0447125361302229	2.49287275049164e-05	2.97165771057987e-07	1.62462286578824e-05	0.0605866091902799	0.0599096059271285	0.0341353965384016	0.0581781865479941	4.46250280129778e-07	2.42638120049638e-06	1.75443939435791e-07	0.0994199023206761	0.06386868946604	0.0981111255963243	6.03785609091544e-08	1.37739852210133e-05	0.0893398491282426	0.00080821077992045	5.57301223501072e-06	0.187504901335872	0.130809297186406	0.124636766283091	8.68440146845415e-05	0.120153945371932	0.0268308138991609	1.13621972440799e-07	7.50535737232714e-07	0.424846825477696	2.10124431610607e-05	1.44921686471098e-06	0.0748685480983449	0.19382046301644
LysoPE 18:0	0.0845149015309679	0.0303314561315131	0.044171133932569	0.024995074983823	0.0404589417929925	0.0757028432671046	0.0290889576274969	4.1291381775134e-05	0.0967023252243898	0.0755926231328109	0.0933936169356422	0.0601015474005785	0.168566356882492	0.080478552357217	0.0529228976864719	0.0556251266133449	0.0727996990232292	0.0684541919926721	1.86749478044515e-06	6.59366727428076e-06	7.47522629215574e-05	0.0944435431383859	0.0226129795865764	0.0200745629493741	0.194934408687523	5.16622980246909e-05	5.76474395995185e-05	2.66299072301947e-06	0.322375003484059	0.0628334150516465	0.182926070861692	2.38499319960364e-05	2.76946050818605e-05	0.0494390250367921	0.000297552519620363	0.000254935247970862	0.128236294967698	0.0709789451221924	0.221126286354756	7.02970373544277e-05	0.0435610372704643	0.0981997156306238	2.94547218557284e-05	0.000154433093550623	0.532007471317201	3.83922762125229e-06	0.000138674133480752	0.0446948555272316	0.161255749752732
N-Acetyl-D-tryptophan	0.0154714483352936	0.00429759459777705	0.0167719724379773	0.00704621724188201	0.0099015521110484	0.00626947120756678	0.0229536789803886	0.0105432730228394	0.0149473297471596	0.010591481774988	0.194711772305693	0.0453506101244374	0.186683482597528	0.0294345544330699	0.000421758885179743	0.00941737411992696	0.0770663471980027	0.193374018150599	0.0157338833197763	0.0184686343165622	0.0294300959911357	0.0363707039082865	0.0139186544497771	0.0107188106693694	0.145167454679114	0.0268073061453138	0.0121238689770092	0.0359243395615188	0.273773451730162	0.0142402442726762	0.154382058516705	0.0380315937161367	0.0232283064379545	0.0119696321421333	0.00206232921600079	0.00667413965135749	0.00313034950688481	0.00251066439347026	0.185230106367794	0.00436154065650606	0.00579002180643728	0.282044582229559	0.0215892518892792	0.0295537680539646	0.526912436915046	0.00571720076952634	0.0119648176476031	0.00109785769043456	0.0143271142523801
3-[(methoxycarbonyl)amino]-2,2,3-trimethylbutanoic acid	0.029263905459791	0.053778881989054	0.0209980611615648	0.0311570440762593	0.0536950226147025	0.0502511502085318	0.0125698831345816	0.0891894639665969	0.041756770013714	0.0229020325262769	0.000234260144991907	0.0641196974380189	0.00135682853119991	0.0594013575340801	0.541596367149286	0.039352606187705	0.00983682141523899	0.00215275820761997	0.137456220752384	0.131417617845249	0.0923961220940289	0.0297316113312811	0.0737622086793242	0.0433018968558561	0.00997962572257109	0.111901642069838	0.130434388937106	0.153688783287372	0.00377249896407311	0.0539796072552704	0.0317544784929136	0.12089488640968	0.0669711954217498	0.0411492688285408	0.188402781243698	0.175218884229781	0.169057180423855	0.498463859482902	0.0338585425312575	0.162708920611068	0.0748320524981963	0.00943253779592674	0.185013361186705	0.163817006154329	0.000607127135182219	0.267626891951526	0.19690634118216	0.372567796921053	0.0356591682392818
Leucine-enkephalin	0.00807703442799348	0.0107310755242464	0.00389976109732822	0.0146561967414136	0.00989632810940418	0.0150618391310667	0.00416018682587426	0.0183522119412456	0.00892152232369219	0.00510813158206863	0.00297651608693795	0.00651357846841503	0.00072887050723583	0.0113550195118559	0.374499452309776	0.0067359872669252	0.0298864595157027	0.000613753699237624	0.0349138246623474	0.0273972137340701	0.0219442931552707	0.00405115598037126	0.0132004089617743	0.0168287503809284	0.000259913931352271	0.0140718106233897	0.010346797516779	0.0417265107713151	0.000153796210690699	0.0137531948482313	0.00647282276989772	0.0235422658496365	0.0167405198216494	0.022255322488478	0.047710394441921	0.0102905290252486	0.0428906848829516	0.416941604065235	0.0122266370974786	0.0158074576202458	0.088651629358483	0.00106934251106567	0.0166691865546264	0.0102307066272677	0.00504208449918325	0.0458752536858172	0.0188990362110675	0.0293267107798575	0.0150913922006077
Valylproline	0.0177122442497946	0.0495212631975107	0.0291773450705767	0.0277181250148201	0.0298918432991583	0.0546616204779817	0.00718713150447065	0.0230622585932615	0.0376542834632101	0.072620649058233	0.000100053123973069	0.0403509660190452	0.00384885473785676	0.0836264672212578	0.18872162175094	0.101300112079814	0.00476715254823014	0.000589913412557354	0.0367324487814365	0.066635038193758	0.0242752812807339	0.0650109995896407	0.101295581738102	0.00966334408510047	0.118398652783564	0.0550156993377059	0.0662350570756986	0.0667095873495955	0.0397121852107779	0.0389671688715118	0.0307660277405066	0.0490357766696927	0.024721034731025	0.0108881883717203	0.10106448600868	0.120129953678211	0.162830114770656	0.206104764290675	0.0201410981939363	0.0633750811548622	0.0923065390679104	0.00596169426939763	0.103761683681993	0.0943185407283356	0.00163867578774489	0.115494824316488	0.1964607254403	0.230930347158819	0.148126527079878
LPE 20:4	0.0358693134384921	0.0216934345616988	0.0255877974961274	0.0254421058967898	0.0159067444579157	0.0664010344340842	0.0143026577390732	4.6097047505694e-05	0.029601020003235	0.0199851906459504	0.0377961438953002	0.0381304189191318	0.0247848787523314	0.0151972311664131	0.105823656440765	0.0208160620788877	0.0394862539690126	0.0179707159786379	3.29012227113437e-05	3.17069320299066e-06	3.34515047693448e-06	0.0189732100460649	0.0418982498702567	0.0163830510929386	0.032780269599298	1.17498126449664e-07	1.13211096767893e-06	3.08308004877486e-06	0.0452120720342745	0.0609606382082625	0.0500833029693888	5.49662096217696e-07	7.36683317107201e-05	0.0415017786915898	0.000191585460179144	6.85841867637497e-07	0.0868795141681934	0.113965042803901	0.0786360145715973	5.16342286424864e-05	0.0967200299091002	0.0115052991730089	8.4905759341653e-08	7.24333897001307e-09	0.301075664576089	8.16521131647932e-05	1.31175398696985e-06	0.0287278312727857	0.129027588407184
dTMP	7.49707178965631e-05	1.82827467696933e-05	7.95965201985094e-05	1.66955076525474e-05	0.000343041226396127	9.88914408504879e-05	5.78736544939482e-05	0.00073195190599628	0.00126639214364129	0.000164475793220857	0.000719710338547121	0.00368970066223866	0.00613078389792966	0.00852129588375564	0.00157074061763008	0.000189183579314169	0.00154239017835747	0.00196695209835464	0.00223209948045723	0.0067995873895276	0.00184649764954622	0.000672878904130137	0.00137602877432448	2.409837004341e-05	0.0168125472820201	0.0055091203444408	0.00272163390391485	0.011138890104775	0.0216232619108611	0.000283183324136215	0.0165392729978051	0.00999992471342226	0.00250721238688532	2.87994207098495e-05	0.00107366892709956	0.00238963936333202	0.000712705394565603	0.00692898183432442	0.0250781726744824	0.00201645589878984	3.26800708441903e-05	0.0294579841313443	0.00789971021324059	0.00836259419946078	0.0183341809082653	0.00474197316651207	0.0126740360752178	0.00140864530671971	0.000648243146998608
11(E)-Eicosenoic Acid	0.109339542532934	0.0685228033696109	0.0801107639790949	0.059276728308764	0.0597109048286821	0.128410987615316	0.0442289337453105	0.000115212497796854	0.110598065403309	0.0775455004725319	0.0843575159958371	0.103122958690325	0.0960345439918257	0.0436711466153544	0.127984754288614	0.0787081814181453	0.0629356494920055	0.0665013254420922	1.01775529771492e-05	1.1658067374028e-06	2.72607451371661e-05	0.078709719813466	0.0798120763188388	0.0518222420679604	0.112897746351198	2.10490193245728e-06	1.25062769315491e-05	3.36200273669387e-08	0.180343843041111	0.0993965954168926	0.150546244639688	9.56577224610402e-07	3.06317444816905e-05	0.103386645664973	0.000343604650032601	2.69937277313402e-05	0.183100258976688	0.11543137620354	0.176631522699235	0.000133585604345227	0.158369153879949	0.0536201042354025	7.38634525544371e-07	1.32096724663165e-06	0.576457177380668	2.0236750535751e-05	6.14319145420508e-06	0.0838322443768091	0.226625375048758
D-Ribose-1-phosphate	0.023475128156289	0.0132440848054155	0.00968457779071887	0.0177776583879998	0.0143702410200747	0.0138048268355105	0.0184734200650337	0.0453831212386136	0.0295591956305868	0.0287566567870009	0.137175047985851	0.000745597686458053	0.0549559037252123	0.00676423470961284	0.123984899140349	0.0238743102678779	0.0851262374123219	0.0329256255193733	0.065271760253763	0.0793997532275723	0.114869576773975	0.0533554263429911	0.00151141171339465	0.0351585187083455	0.00913843957483575	0.0766902775366755	0.0506667350475757	0.115529879249116	0.025471089639567	0.0450402946773376	0.00667449755804806	0.0992743018325674	0.0624034927831222	0.0413457091708985	0.0377068667269346	0.0411763193104054	0.0264524545019108	0.132115961155155	0.011013603240598	0.0245515906310579	0.182632026877486	0.0131238215965425	0.0762181917705918	0.0772167872283926	0.0991880164731577	0.0464530335411838	0.0484072943044689	0.00463411552031683	0.0672210598131274
trans-Petroselinic Acid	0.0620341065758021	0.0287631568668214	0.0437998364527407	0.0306267649875421	0.0355674495510527	0.068245076136298	0.0297712018222028	7.74724769993732e-05	0.0575304550374311	0.0475179716220314	0.12148627692417	0.0419816223807688	0.133520600861864	0.0278593691451254	0.043007610575492	0.0452657101312211	0.067377773903222	0.0775750843694258	2.06247913185043e-05	1.05918035051078e-05	6.32094666890498e-05	0.073341763636585	0.0301931140378934	0.0231065464858003	0.11951525884762	8.7636703414563e-06	4.3440737600883e-06	9.74132141877182e-06	0.209071853236018	0.0528755280919344	0.12304653463461	1.61114475690399e-05	0.000134370672906181	0.0576906509924746	0.000114553680876825	2.96926198983664e-06	0.077763170164898	0.0461810145872273	0.129502444453487	2.77772823334276e-05	0.0948584600989177	0.0643861627495582	5.81023786645161e-07	2.9337395572858e-06	0.589015059445813	3.88359055211341e-06	6.15222778379226e-06	0.0133495874470155	0.170714330648501
12-Hydroxydodecanoic acid	0.0207906931634965	0.0122340202737387	0.00461682830813526	0.011190389220497	0.0201195923462425	0.017063564565365	0.00850140475995085	0.0247016434968004	0.0419169744456108	0.0158533160938763	0.0500367996537032	0.000836218914802	0.0244795927693002	0.00219642569485251	0.187403786340995	0.0147547157533943	0.0310560593421872	0.0170330484661804	0.0451756212173134	0.0477396248143198	0.0524638404414446	0.0415644424762966	0.00120791029495651	0.0214434446756258	0.00125461418114283	0.0458168234971812	0.0412195026813404	0.0638781023463325	0.00674285628812964	0.0559093129925261	0.000449740389875906	0.0453889148810029	0.0342370977823275	0.0525184305741983	0.0466565692612549	0.0290687323962454	0.108703340402676	0.141765258686441	0.0041466155618743	0.0373073587635708	0.124562684826483	0.0019987393417131	0.0573857991716032	0.0719051604186402	0.0536341687483485	0.0417406992219384	0.0386134504261566	0.0338973093367431	0.148249146139434
LPE 22:5	0.0597068364788365	0.0381796568389751	0.04085620115754	0.039130387102151	0.0343623224722476	0.0827732127826043	0.0248820223723947	0.000134919143852885	0.0409985021473623	0.0250693736789538	0.0566057655216738	0.0654791428367065	0.0395217899459634	0.0138513624520985	0.134863147952503	0.0309674078157069	0.0473530163099013	0.0454980812561502	0.000114395903304738	2.11151063729907e-06	3.34826852716382e-05	0.0383403957195783	0.0535081606175741	0.0319282050488185	0.032681567941701	6.78970800776789e-07	2.59082818639638e-06	4.20321261825873e-06	0.0616148997049975	0.0645947400466375	0.0733975030359952	7.71038730327895e-07	8.05348587431565e-05	0.0812130658393072	0.000509587938693664	8.85249804311511e-07	0.13118922902746	0.114949433181688	0.1012289260393	0.000109815755834046	0.116516757669449	0.0211645101979819	1.80079398158489e-07	3.3639286648613e-07	0.417636570092682	7.0173725260493e-05	1.4248639198567e-07	0.0485978042172651	0.151983324148946
LPE 20:5	0.068198112070465	0.0381315816278737	0.045386076601454	0.0368944372729929	0.0378742318818543	0.0944075884118395	0.0269836088750545	5.39287155163098e-05	0.0464732882122944	0.0321659929925502	0.0650235809160245	0.072024681189448	0.0608959928107189	0.0222111814180925	0.104659776129888	0.0364049050172116	0.0493075028316012	0.0549042466227523	3.2955954590642e-05	3.09295309112892e-07	8.82890637490911e-06	0.0534142611856107	0.0515555895885003	0.0266916521609658	0.0648166836719093	1.8842687512467e-07	1.34651788112404e-06	6.20362004235134e-07	0.110342550384651	0.0739070456212503	0.101632470964911	9.64134883840197e-08	4.39152914907166e-05	0.0746596239370771	0.000278489027356564	1.43934878438901e-06	0.14033153412758	0.0934661517785715	0.128958903071627	6.79788409903238e-05	0.0913614959568776	0.0321657659349595	4.60173515311368e-08	4.69985230122201e-07	0.475128164474268	2.66639297743812e-05	1.86408373380446e-07	0.051566973910319	0.177557164289536
Sedoheptulose 1,7-bisphosphate	0.0197725293071627	0.0181842675831266	0.015490655695849	0.0077302126019592	0.0298465614206076	0.0433724092813649	0.0061707142751301	0.002707840422003	0.00925344580720804	0.00850096772464004	0.00228979472689588	0.0588541978312341	0.0152553602997294	0.0244828558728884	0.0686236348084333	0.0197150910070665	0.0024019016112343	0.0184677789457149	0.0080694128103853	0.00420113172654809	0.00218339629265246	0.0614340080749574	0.0375215402634837	0.00449414694216372	0.0834158040789573	0.00446577612723335	0.00661060250139007	0.0084679427029885	0.0778209204332975	0.0391738037804812	0.073955150133705	0.0037999045051995	0.00421551700103137	0.0151555517962431	0.00993600420555883	0.0121860235768655	0.101638140179805	0.0498387479721992	0.0533765786615114	0.0129223433410457	0.00795183214224661	0.0260153259016136	0.011554390813169	0.0187701348915514	0.0535704970207395	0.021081664888458	0.013143412522115	0.147464945919095	0.0757539734130467
Lysopc 17:0	0.0873746580841937	0.0417889350440245	0.0503943175726966	0.0339087413049485	0.0434055562610336	0.0661218687448126	0.0305275379261748	7.92140164670174e-05	0.0923835325335348	0.0871770771448941	0.0913975745998032	0.0668947776289188	0.140772018015839	0.0541900404419664	0.0596988411726226	0.0732096780963266	0.0740203994078293	0.0830480232102772	1.83100948868541e-05	9.39385710665473e-06	0.000389443701876376	0.119637588066079	0.0271923194772849	0.024905316802383	0.148362936206791	0.00017031958984207	0.000131702811793972	1.21485479106469e-05	0.271178886438517	0.0457444720773159	0.132123100445551	3.15285714850534e-05	1.75820951769038e-05	0.068527911538022	0.00145735183039197	0.000403687991159416	0.18467701984323	0.0659207635840981	0.177868975464687	7.77631568496883e-05	0.0657018661083168	0.0726618861403246	0.000110731427889028	0.000603821666848731	0.537622781852356	2.29304466308434e-06	0.000205660808149012	0.058177722529902	0.203107433120688
1,3-Dimethyluracil	0.0159107914747371	0.0348741385187875	0.0558104084005674	0.0333847041326318	0.0237090283621788	0.0253785616284124	0.033642663856895	0.0381979366794995	0.0115160952311503	0.0414604269752696	0.179444219531769	0.00994092075772179	0.0999430110753244	0.000992211653178532	0.0015728734951534	0.0917315873221261	0.016380167794846	0.131823064048138	0.0632795863314871	0.0770919455013429	0.0702044053409432	0.152238227079254	0.0600674884797505	0.0287161791683945	0.167527521779069	0.0571633425922581	0.0383427390384256	0.108212445978234	0.170748814643626	0.0471348347104076	0.0306579720030214	0.0852962207323751	0.087447994633934	0.0279006475161633	0.00741184179696462	0.021031345370092	0.0062105783052264	0.000310232512245911	0.00506344243431763	0.020372698658171	0.317265710644463	0.050347852507626	0.0593137794361423	0.0515734882295211	0.325923545258413	0.0436872183427793	0.047030888507533	0.00133641714507853	0.194280320490823
LPE 17:0	0.136745759709059	0.0704139566503527	0.0829550897108017	0.062427922447863	0.0710862757533655	0.129136710847507	0.0550621854019627	0.000243639946716196	0.111541467498387	0.0978068987579492	0.123877744685962	0.0853396555819083	0.146131747291182	0.0676128079636353	0.160248794497091	0.0890623054405062	0.103015752823496	0.082087106297701	2.42993506879074e-05	4.26254518150237e-06	0.000239284158345052	0.117797345862094	0.0480688789688716	0.0619290738018736	0.140606399860947	1.57892893778967e-05	2.03911595872141e-05	1.82702506133084e-06	0.246161322966698	0.0904777551052931	0.219816159042538	1.44363563407209e-05	5.21583661214146e-05	0.113255492295825	0.000612556158713276	0.00010554060379214	0.161306225987086	0.160765983687431	0.215191186369694	7.28377913315385e-05	0.153570892306155	0.078838775873873	2.80009904161648e-06	8.61323745447395e-06	0.596230115249084	1.56438771447766e-05	9.91622427508569e-06	0.0622632269832766	0.177952780709607
Glu-Gln	0.0082146544371327	0.00473927887565078	0.00209992988533723	0.00964457121868725	0.00326832568813012	0.0136553954143189	0.00452752088051534	0.0389853203116183	0.0241786321848004	0.0199188964172688	0.0120164572117017	0.00218117493837625	0.00601857343943205	0.0644184109685804	0.261756927423775	0.00788347790643401	0.0869024492783807	0.000403618579510215	0.0652681973243078	0.109424357174586	0.0665400211244128	0.00504347338463791	0.00412042676735567	0.0073548694164991	0.0059060361102386	0.0898609470902469	0.0758492138812458	0.139303849713449	0.00306292702877166	0.0388811090228287	0.00346100490026576	0.103342771085264	0.0600883927530037	0.00794300514696385	0.103602664149533	0.0907598090961462	0.054608804443344	0.459112187495017	0.0281706276188843	0.0488554516581656	0.04229809575638	0.00321797341080357	0.120088185744267	0.106580207296865	0.00287740901185718	0.108737415301393	0.14393832615045	0.0295424216523621	0.0343431258033697
LPC 22:2	0.0497784473450607	0.0293456942270737	0.0371777370750315	0.0366278870632222	0.0243885022138352	0.0481306267766388	0.0248967836299125	0.000136723520438708	0.0492190182025287	0.0455252062830766	0.100702635108301	0.0358997240708147	0.0761175201535521	0.0179807107028564	0.0667003231619225	0.0426102451217971	0.082288301453147	0.0548861658959344	6.69616750941092e-05	1.92551588533141e-05	0.00026740450563701	0.0484827367726049	0.0310586695038879	0.0266006495289198	0.0528019694623217	2.56437703272615e-05	6.4954226890702e-06	2.98258850938332e-05	0.10501100057276	0.0315961250499482	0.0686310676790792	2.57783796119418e-05	9.18121399206773e-05	0.0626633486357907	0.000647018350637192	2.44619720682988e-06	0.086141940925494	0.0753456876753158	0.0967325179380243	1.37231631419643e-05	0.134240947142821	0.033185199966524	2.22179481527253e-06	4.71990093569695e-06	0.495582975674578	2.90440732354252e-06	7.71880140545693e-06	0.0114022820647601	0.147264550715431
LPC 16:1	0.171280007430904	0.0810847642396936	0.112306043529484	0.0707004941232125	0.0972281776848863	0.165090028794672	0.0768555994289848	0.00034775522387702	0.161311987792664	0.145629647968956	0.18537686147148	0.116899899755171	0.278430923236961	0.122997635136501	0.096495687985154	0.123661336457079	0.12914980335772	0.139320790620988	3.04058150670626e-05	3.18802739918878e-05	0.000283367846945397	0.181629472851604	0.0624891027124666	0.0591889432928369	0.310591779297481	9.68199233441934e-05	0.000118903968228926	1.0482520810479e-05	0.471319492153333	0.121834363343833	0.320917939634459	7.11263225066629e-05	0.00021714006371722	0.11598784394952	0.000718156537162461	0.000406796129177033	0.188498900226392	0.107933594814984	0.312263193655404	0.000258015831968383	0.123054315646903	0.162039157694906	2.93988239470559e-05	0.000109764752119675	0.774714333808647	2.83417184238852e-05	0.000154752188631124	0.0688402668739282	0.265957569203656
Undecanedioic acid	0.0138263144139312	0.0345550085361359	0.0103732402831809	0.026628653785809	0.0167981499137621	0.0366475467324556	0.00555742825996616	0.0450208012850499	0.0205353983759365	0.0261017872200677	0.00142517049479212	0.00400325579526068	0.000278898827827299	0.00714947673577883	0.435411139387807	0.0399088009381921	0.00978928392145892	0.000236380658381744	0.0853172212511118	0.0881429144349217	0.0604710800343529	0.0287073125709485	0.0272253019855403	0.0228788059301222	0.00185042029707794	0.0634441692870336	0.0729222543404354	0.108937268540795	0.000261130383275304	0.0597386570822485	0.000407424420222527	0.0649057922632539	0.0473680518092338	0.0315993737560813	0.122804295482242	0.0876514629919399	0.14572933521405	0.373143135707417	0.0008959247944004	0.0725318724205568	0.244988275002014	7.1893965427865e-06	0.109779158138995	0.0912736782073396	0.000541803369828882	0.152905114533221	0.116549756684811	0.136187926540616	0.133282466245514
Bz-RS-ISer(3-Ph)-Ome	0.0358598490519555	0.0876417219115816	0.080576702354812	0.071581196760006	0.0329553777929692	0.150637451638845	0.040903056944181	0.140532187416604	0.0709908221635175	0.0976818408774434	0.0361103965690296	0.0565340778271317	0.0198858104624113	0.0410931732791212	0.0925349014117725	0.134193963547043	0.0161228974468356	0.0216104122863906	0.222521236471883	0.319509747638695	0.115401335897819	0.0895450882232858	0.248483064392067	0.0362082412758439	0.189971744442253	0.241385172395611	0.334978457991908	0.314281433946359	0.0611035570077827	0.38392950412822	0.00781520637276713	0.237602538037755	0.284003512992905	0.0343000813928875	0.130416101032393	0.318588207448567	0.184269607973374	0.0818509567331647	0.0151865713258113	0.302675853958316	0.307764362190421	0.0099693972554198	0.423364470406432	0.366700451055735	0.0392554223252127	0.461868048572668	0.456841480577752	0.275004572068984	0.542441149278005
13Z,16Z-Docosadienoic Acid	0.113819096801456	0.0568173171675186	0.0725338167987412	0.057459660213562	0.0564547841610309	0.0989091330871344	0.0535981750515107	0.000316298037469072	0.116551044095098	0.0603515320482559	0.150706441621425	0.11711465714415	0.131536657302707	0.0380324430235864	0.105717936057785	0.0542154070607177	0.104386875603838	0.122712784938556	6.56337693085591e-05	5.4549632716249e-06	0.000241243322222794	0.0637373848749269	0.0621130932218166	0.0636504553866471	0.0777499519409372	2.46555190057779e-05	3.58004567713389e-05	2.36261148887432e-06	0.178938754933111	0.0876240450657175	0.153461959651901	1.45714152404237e-05	0.000101531842154098	0.126024291807802	0.000467990281601708	1.69933760619052e-05	0.162313824017349	0.102033774467942	0.235903009128285	0.000169049747630575	0.122064891927605	0.0899236254439104	5.0295995629537e-06	1.49981578108849e-05	0.754437365450052	1.11246124588458e-05	1.83102993428324e-06	0.0611873905202749	0.174188849279515
all-cis-4,7,10,13,16-Docosapentaenoic acid	0.0192440111749547	0.0524680773283732	0.0234123121439921	0.0412258247865419	0.0510832288088456	0.0492564441076846	0.0197103477351982	0.316364701547146	0.0263465768996412	0.0541381156488712	0.00258751012991584	0.0207055625801964	0.00670407271095885	0.114169557382267	0.41935133848134	0.0778297505755618	0.0283082843865376	0.00272638597932662	0.509089195372219	0.624196416059012	0.397537722896117	0.0833095144332959	0.0667777431797762	0.0313495710694567	0.0581547838008575	0.518525233322774	0.488523793241374	0.746852406582213	0.0129689963823994	0.0691170052576536	0.0228190896228107	0.582409436525792	0.397954381910441	0.0206450247592254	0.501543977114406	0.588914686196728	0.101139668899092	0.471297545031153	0.0126233048058886	0.430101711543644	0.118088019538431	0.0140552612743926	0.687477063634254	0.638388913417336	8.15139234754497e-07	0.750477575463879	0.779268833290134	0.207144783261994	0.0710914023581395
S-Lactoyglutathione	0.0256159369441243	0.071991406864153	0.0276982267351165	0.0551380071465995	0.0437373322107479	0.0638376358923201	0.0163039744637736	0.131880560858644	0.0258970259720578	0.0256996182654376	0.000819434950171435	0.0427904774603629	0.000235699060083463	0.0265223106305143	0.622259686075719	0.051960580864232	0.0141790180112542	0.00152367386228527	0.223761872138963	0.191309934369662	0.135736341568915	0.0299309395130371	0.107931033811764	0.0574509275868111	0.00384958976195061	0.140575084947186	0.15989346642199	0.237297276080436	0.000365962206563799	0.0777561800729746	0.00888277096413405	0.157353647992928	0.119620423174553	0.0548959967980864	0.244315447802793	0.184654927523468	0.168839607538258	0.545753205363309	0.00939578538024728	0.188851185735312	0.220185322305913	0.00120458793564354	0.225239290753468	0.177882407964486	0.00033259950132422	0.36337501122516	0.221842826229334	0.303982673890548	0.0740104566564001
Allolithocholic acid	0.0543206257845952	0.0876004366731218	0.039852590412087	0.0830072384904474	0.0610668225800056	0.0909107140144409	0.0408035327211477	0.222186743444602	0.0620465690065967	0.0190297026538032	0.00800423912823521	0.137623600275621	0.0011225803071835	0.0508386447468885	0.787910669980922	0.0296555755156363	0.0561622994934371	0.0130839830525846	0.338796802163374	0.25057468080204	0.205938561411198	0.0125618072734402	0.161271223543873	0.125295364003099	0.000973639136856777	0.207096158995318	0.247625502680198	0.304232908247797	0.00022592331247694	0.162390755856227	0.019692621797726	0.224824531016299	0.194969187258088	0.11918381860911	0.307909688883973	0.229161974582308	0.240094098111578	0.750993499704144	0.0677968831867433	0.309692667804164	0.162115730935555	0.0114696969421769	0.312258052680914	0.255006529453237	0.00703140930948296	0.480430962034196	0.232048184628636	0.476998018310163	0.0529939744395644
LPG 21:2	0.0429938385246898	0.0418935958218664	0.0502315745439793	0.0440897252605928	0.0223472419522137	0.174194077200805	0.04338149190967	0.0843972079931146	0.00720886527380044	0.0198200484018125	0.0796683713055087	0.0638592404358045	0.025027176563757	0.0383403149221355	0.11743575501061	0.0319742903688518	0.0412616356698982	0.0508297723468436	0.188154158948361	0.138340684156743	0.0640278012073749	0.0778870280256148	0.122016247386161	0.0225620530034302	0.148512580343656	0.0981810345191868	0.142639255704582	0.220554125741055	0.0662246295260819	0.431348451845271	0.0446923129030738	0.113322465987553	0.221544766329256	0.0327896341532652	0.0520248308676807	0.147250370275224	0.0977147233844328	0.1215364021641	0.055732425235727	0.14445634025651	0.0887715391299831	0.0197534441517411	0.197474600138342	0.192406151014454	0.0839593656416512	0.338188911464377	0.136195525556908	0.165449101684161	0.252991922311337
2,4-Dichlorophenol	0.0198181149035895	0.0442040846687227	0.0141161019863363	0.0372939344873478	0.022486574792388	0.0451830966352452	0.00980191273066872	0.0672984774977603	0.0277351906564788	0.0201151096963929	0.00333600384784729	0.00982264754154819	0.000248830114965975	0.00549524649330675	0.531822165727191	0.033112429312369	0.0148439138468386	0.000989683066009699	0.119531260185971	0.10282565977919	0.0786279436362929	0.0199243345881971	0.0416751063476936	0.0438338279837034	0.000377697149516529	0.0729793265089266	0.0878714155839163	0.125510544124987	4.61987910879555e-05	0.0849271426917748	0.00048987010704665	0.0779594064470732	0.0655046260292396	0.0555157638121493	0.135457165503887	0.0871156695223764	0.162663470960739	0.438871442141659	0.00212066788310085	0.0998515792722711	0.280692734362064	3.3346391760878e-05	0.122327898122309	0.0961250263176702	0.0019135765054175	0.190790776264065	0.10532892842942	0.176601120732664	0.120085785783862
Pantetheine	0.01268376227954	0.0502762061171693	0.020379132518152	0.0334997080229861	0.0237886921199328	0.0511871938215941	0.00621960477470941	0.0450984956679608	0.0178489792482114	0.0381156206903568	0.000179811353704337	0.0123365836836474	0.000246629529048979	0.0168180216007106	0.352459246559418	0.071739972679843	0.00376813741778717	0.000138948165361159	0.0838976648129598	0.0986407643136326	0.0468041224568491	0.0427711201844672	0.0770336732115162	0.0185033811063492	0.0172550065622173	0.0629228841937543	0.0756866136739695	0.113006967108359	0.00206822167831867	0.0525135114913044	0.00348953763866736	0.067852867472779	0.0501967870343063	0.0207568837402297	0.124897695038402	0.105730051654368	0.13493780611143	0.299588542013495	0.0014679636124456	0.0830830210930055	0.240212738818317	9.53606588333291e-05	0.115681675181799	0.0881518008994436	0.000193083462314814	0.186359082390991	0.163399393132001	0.175150511681775	0.146449212747259
Myristic Acid	0.12458151077193	0.0676813954833877	0.0800582311280513	0.0732515296517838	0.0636636058779753	0.12132518367865	0.0609684804735175	0.000514403779988971	0.0952101041173562	0.0589956743590697	0.157438037947054	0.11937112371369	0.115101373263196	0.0355081398330483	0.155702019631374	0.0574205495673415	0.12375329033365	0.12287087821177	0.000225288327243635	8.12623657001793e-06	0.000354127314332345	0.072909354093441	0.0708351729234122	0.0716244140778531	0.0653972821032476	2.04290561644441e-05	2.64710200014693e-05	1.09711380842176e-05	0.146634891249923	0.0975538417500426	0.151053422829745	1.3165363051776e-05	0.000202185919006545	0.150397253522493	0.00107049806135161	1.24006418001587e-05	0.1853408811385	0.144908902600215	0.220393160336841	0.00019420639203488	0.153148226548719	0.0701712220284654	3.09662028989214e-06	9.70353820574919e-06	0.724163520993884	3.82197250811793e-05	5.69496351648806e-07	0.0635051556131895	0.193927032835388
Uridine 5'-diphosphoglucuronic acid	0.0196306783238705	0.0051922773945955	0.0115128919901837	0.00674438968970016	0.0227499249884915	0.0044377699024614	0.0240943150411468	0.0484021788000656	0.069500114570487	0.04639449937064	0.223639735605437	0.00667219387285337	0.321063644534916	0.0617464195606369	0.00256280865481962	0.0280194139979042	0.103820471381573	0.144785298732165	0.0579081926622546	0.139441794428791	0.136910560030109	0.0901468468164182	0.00171084356742584	0.0132400763910396	0.171307540757051	0.168475231000299	0.0962495926624609	0.17127831434312	0.328639845478674	0.0154639392013068	0.075194206772498	0.201010896250885	0.0907717236953597	0.014011539396202	0.0323523744857063	0.0764913113524168	0.00930574460733781	0.00986023408186	0.0980938596426334	0.0405614833409341	0.0166835465485312	0.263814258152407	0.146481147351065	0.189051843694626	0.285953418576181	0.0355963806504897	0.148700990166205	0.00112599117258836	0.0460335403827953
gamma-Glutamylglutamic acid	0.0191650389963919	0.0425734904246522	0.0145648750674089	0.0305747564734526	0.0265531847053503	0.0487794660425134	0.00743431877434063	0.0594696041168449	0.0227193708089178	0.0322691231718044	0.000227739983528266	0.0178364237811983	0.000398015969307541	0.0446646380438052	0.542894037187171	0.0460309865550536	0.0137001360685175	0.000148627637388434	0.10372425731958	0.109838960113575	0.0701697643231786	0.0312477358942288	0.0470325681040194	0.0237911830931496	0.00915406332161625	0.0834621569916909	0.0934113555523832	0.136852400308409	0.00146651191129647	0.0512400246640544	0.00913133889608566	0.0885231868910376	0.0536598840128435	0.0255739342662365	0.177374053170617	0.1433499852352	0.156185617035849	0.547057607789721	0.00947233038836663	0.0981586515867298	0.135939228159939	0.000586765920307712	0.142581604524226	0.119698659115439	6.39632445308685e-05	0.213249092089098	0.177088387019122	0.225253859019383	0.0691756763947028
Capric acid	0.0176830959144827	0.0471550843284238	0.0152191529145436	0.0326106418972015	0.0283229710128192	0.0455570018462017	0.00725423058033865	0.0603099078672823	0.0271210012867931	0.031339553635961	0.000367829581032691	0.0117452162833528	0.00028565991977761	0.0193693372004234	0.519573442302517	0.0510976190380225	0.00850394279501191	0.000193525765336163	0.102983144207428	0.110121220352163	0.0697327805270074	0.0317581937081533	0.0476665197882962	0.0295827488384759	0.00433766148813101	0.0782185373413073	0.0903836100002359	0.127937166378492	0.000594167605574064	0.0542610910225429	0.00304510070128078	0.0842322497306631	0.0545360540196394	0.033214853365992	0.1588617713783	0.120076219041543	0.157081930538283	0.459832513305736	0.00300558571976515	0.100736366415977	0.214526740142607	0.00014697764481146	0.132791178597961	0.106124775516113	0.000151418939645405	0.202246862827519	0.158573088238564	0.205076092793539	0.0985777959905595
Taurolithocholic acid sodium salt	0.0453888309721011	0.00939850610663269	0.00699460411182566	0.0174218477057475	0.0106608768631946	0.0676157810871177	0.0131986045695375	0.00229161024160074	0.0346566388498475	0.0168713575488274	0.0465842944300764	0.0177821055371081	0.0246001233180344	0.07401153142632	0.351378392595631	0.00516855388963251	0.151402920457335	0.00747388285413212	0.00413784495245882	0.00231531771191431	0.00227350422253409	0.011085754834243	0.00543979572029737	0.0123445604594897	0.0101160140725078	0.00206122860171271	0.00267776304352815	0.00460473004709932	0.0175617746710952	0.114718885374995	0.0285834245655613	0.00185357240833028	0.00409483894168991	0.0394107673406018	0.0153141215076009	0.0043181993691664	0.162094976863741	0.518679702163466	0.137774633262399	0.00394865505801851	0.0240945638498499	0.0079367350478567	0.0031366357159496	0.00446647507486118	0.103454504443191	0.00777844479377366	0.00280253120223512	0.0610398742109934	0.0860238312136805
[truncated: 70 more columns]
