# Supplementary material for: Comparative multiomics analysis of cell physiological state after culture in a basket bioreactor
Source: Sci Rep. 2022 Nov 23;12:20161. doi: 10.1038/s41598-022-24687-4 (PMC9686226; doi:10.1038/s41598-022-24687-4)
Supplement: Supplementary file 1 — Supplementary Information 1. [file 41598_2022_24687_MOESM1_ESM.zip › raw data/Metabolomics raw data/4.MetDiffAnalysis/EG.vs.CG/EG.vs.CG_neg_zscore.xls]

ID	neg_ME1_1	neg_ME1_2	neg_ME1_3	neg_ME1_4	neg_ME1_5	neg_ME1_6	neg_MC2_1	neg_MC2_2	neg_MC2_3	neg_MC2_4	neg_MC2_5	neg_MC2_6
N-(4-chlorophenethyl)-N'-(4-chlorophenyl)urea	19.4131198625527	23.2890015402651	23.9014745657472	23.1488954835897	24.0206717406491	24.8348714734034	1.70900555631391	-1.30223541164205	0.300248190143361	-0.0916942850881434	-0.0890135850506771	-0.526310464676386
Taurine	-6.48028752589514	-6.46403094418439	-6.26326408915408	-6.45088117204297	-6.21348620513337	-6.41121856785679	1.84562444097109	-0.729725549739073	-0.0274309077692057	0.257375739121121	-0.883312755046527	-0.462530967537404
DL-Serine	-5.9869380407482	-6.15646435333149	-5.74378079102795	-6.10830591658674	-6.27417146963967	-5.90340884864496	1.26506195327061	-1.67476538634059	0.523711534564402	0.00118595445390584	-0.453746710490727	0.338552654542397
D-(-)-Mannitol	-7.90801923923083	-7.74550545448501	-6.90952368743425	-7.92686373194058	-7.09219944134012	-7.24464478964368	1.69771140178935	-0.615031598296857	0.568201564394298	-1.10146262182548	-0.112677393146651	-0.436741352914671
DL-Malic acid	-6.44443450924852	-6.36662660249076	-6.74291548296154	-6.99610936977148	-5.91622021248949	-5.426362978047	0.014529487799437	-0.0800593004597638	-0.808919476669351	1.78415089801666	-1.0639713783441	0.154269769657109
S-Lactoylglutathione	9.90435004724733	10.5608247069514	9.78504336171151	15.0647216095383	14.8735372003999	14.0099418460657	-1.03758037368793	-0.827529013280074	-0.752745759174378	0.564404472407537	1.37680695532063	0.676643718414212
D-Mannitol 1-phosphate	-13.5406438004003	-12.6987242540763	-11.6813773953349	-12.3377692066127	-13.1774787863504	-11.8064117248336	-0.316571148868222	-1.50377552664875	0.719072869397917	-0.692752206298063	1.02391020024161	0.770115812175506
(2E)-N-(4-acetamidobutyl)-3-(4-hydroxy-3-methoxyphenyl)prop-2-enamide	36.1466397466221	15.2062890065361	14.1660706675673	13.6832223532396	19.7245488725186	14.1032082966006	-0.0182177458638299	-0.731065664668395	-0.661165677889075	-0.285218564729546	-0.272228008642315	1.96789566179316
methadone-d9	13.8251431896747	9.45682852147885	21.4140601714446	14.2673530953963	12.3678113860491	14.9366247158196	0.888038184299412	-0.748126609747705	0.858562220625422	0.922341620505347	-0.629435143381426	-1.29138027230105
D-3-Phenyllactic acid	-4.38808645250898	-4.06503771167298	-5.03901161092433	-4.04857508873502	-3.4696682090251	-4.5482919078319	1.06035057180565	-0.464881576129595	-0.240381001738014	-0.506492720518023	-1.21537513002654	1.36677985660652
10-Hydroxydecanoic acid	-3.04036448622846	-3.08861008213638	-2.47993285865098	-2.65485596422449	-3.11636486263043	-2.69968099461057	-0.725342059650595	-0.70209498840674	-0.430535892791357	-0.694515026236583	1.44302503169914	1.10946293538614
Gluconic acid	-3.17440328862366	-3.10669797559755	-3.28732409703527	-3.33245159844287	-3.27620406487235	-3.51746971335151	-0.458267424951387	-0.933878687789081	1.82670667419204	0.0854988095350058	0.208192147122752	-0.72825151810933
5-Methyluridine	-2.72180247270122	-2.75386348907134	-3.12998096373163	-2.74089614388691	-2.49625687266597	-2.36237060075923	-1.08777607546076	-0.714234040142394	-0.410867728567314	0.342077237058257	0.138269083718409	1.7325315233938
Reduced nicotinamide adenine dinucleotide	-2.97791379313725	-2.31591328392604	-3.05202134848587	-2.61493495914498	-2.45851348073828	-2.67317200730101	-1.15986125818741	0.521657836915543	1.31844213831367	-0.463522267408863	-0.946800050080684	0.730083600447752
Guanosine triphosphate (GTP)	-1.68456123651281	-1.89105472335069	-1.82014238191626	-1.96316953834186	-1.95626781487441	-1.85498435992611	0.066889505757395	1.7926716505718	0.0123028981359475	-0.32910916754832	-0.279776171472696	-1.26297871544413
Cystine	-3.41667827801131	-3.29808354000698	-3.43455980904146	-3.11290238354657	-2.71400416387333	-3.15774512332651	1.44418374633988	-0.858050050250879	-0.379662912249535	0.20441147638793	-1.18210466572115	0.771222405493752
L-Iditol	-3.15997020006677	-3.24419631600917	-2.79473196358512	-2.81657802606208	-2.43582031881104	-2.79716176027001	-1.05699709995367	0.585081306569785	0.655414341936641	-1.48968892833048	0.792072307562108	0.514118072215618
Gamma-Glu-Leu	-3.53925133696324	-3.59716156298907	-2.89378774265293	-3.01016293931508	-3.04790627503164	-3.00123356812047	-0.868024063680813	-1.45535089457297	-0.103384746342027	0.55519123319812	1.10633923529649	0.765229236101198
N3-(2-morpholinophenyl)-2-oxo-2H-chromene-3-carboxamide	23.1805768825997	8.51625436189534	4.98332930359026	7.97395234709083	10.6054382222798	8.11806573412332	-0.0521289533526449	-0.818190959887201	-0.341027710074608	-0.602084072195958	-0.14323027924597	1.95666197475638
Nonadecanoic acid	32.3897206629869	7.43260338984585	9.20518760953006	9.12368722296229	12.9054754682352	9.04365320144422	-0.387541835572869	-0.529020246734508	0.121833406845127	-0.115858021416817	1.89179924432181	-0.981212547442745
LPE 24:2	51.4660563694636	23.415604315821	18.6788235417957	10.4711548320239	20.5316156799417	17.993973608654	0.237286875640869	-0.431244814730533	1.90570309424957	-0.463464726178166	-0.367121734723906	-0.881158694257828
5-oxoproline	-2.67839492906504	-3.10423849466092	-2.23329038929282	-2.56647486173361	-2.25327508225161	-2.69031490050942	0.5071641603776	-0.561197848369787	-0.979734050686333	0.992745289959011	-1.09339587409013	1.13441832280964
Maltitol	-3.17806972149881	-2.32020353741339	-2.36819649132873	-3.23695861647425	-2.9748366519449	-2.74188199787526	1.12775588283104	-1.26275591739473	1.26632793314407	-0.270441849407498	-0.222685306531919	-0.638200742640965
9-HpOTrE	9.46860762467116	9.01887195718497	9.3406114802579	7.43692226501732	9.42643502145	7.53470098696985	-0.853135587761536	0.262382030683201	0.129712980969218	0.363555648707903	-1.37420615030392	1.47169107770513
(¡À)19(20)-DiHDPA	-1.85689098259857	-1.68720794165028	-1.61086875831401	-1.87979288855058	-1.94392274190727	-1.85577995008821	-0.038602061764184	-1.14053593365304	0.388025095057562	0.3486669357656	-1.06867552971668	1.51112149431074
LPE 20:1	29.3212562305255	8.18067320494473	9.94823005279268	6.36556401350291	10.3870913015042	10.754447713766	0.850463056726025	-0.0798299568122085	-0.0838249477921877	-0.445442447009288	1.29983914126642	-1.54120484637876
LPE 16:1	40.4697982306272	9.09187117235666	14.4267264787368	10.7633061631269	18.2424551706591	18.7944235529614	0.500610595933324	-0.987052124170213	-0.531970261656687	-0.779467592727121	1.69529699515868	0.102582387462019
Arachidic acid	34.728734718639	9.4096064583191	5.53980984383217	7.96870366007134	12.2838378450677	8.82750537550892	0.564431201032224	-0.880120716312994	-0.136814240784753	-0.421953673919166	1.72713258857652	-0.852675158591831
(¡À)14(15)-DiHET	-1.65077835756235	-2.02856069862061	-2.12072047686249	-1.80873168655462	-1.86565302288199	-1.89930970693108	-0.562153661268117	-1.12098846309979	0.0532714072052214	0.562381582300709	-0.592863330921227	1.6603524657832
N-Acetylhistamine	6.58645996956429	3.68633786829386	4.68281772327844	7.83926409880767	10.7297717716467	9.58483860204081	0.25987753723694	-1.00860273262448	-0.0468480223598038	1.1942761029858	-1.29644124082888	0.897738355590419
