# Supplementary material for: Comparative multiomics analysis of cell physiological state after culture in a basket bioreactor
Source: Sci Rep. 2022 Nov 23;12:20161. doi: 10.1038/s41598-022-24687-4 (PMC9686226; doi:10.1038/s41598-022-24687-4)
Supplement: Supplementary file 1 — Supplementary Information 1. [file 41598_2022_24687_MOESM1_ESM.zip › raw data/Metabolomics raw data/4.MetDiffAnalysis/EG.vs.CG/EG.vs.CG_pos_corr.xls]

corr	2-{[2-oxo-2-(3-pyridylamino)ethyl]thio}acetic acid	Choline	Creatine	L-Cystathionine	Wampetin	O-Acetyl-L-carnitine	2-Methylpentanedioic acid	Prolylleucine	Uridine 5'-monophosphate	N-lactoyl-phenylalanine	S-Adenosylmethionine	Creatinine	Dulcitol	DL-Norvaline	N-[2-chloro-6-(trifluoromethoxy)phenyl]-2,2-dimethylpropanamide	Glu-Thr	Nicotinamide adenine dinucleotide (NAD+)	Veratramine	Pro-Leu	1-Methyladenosine	D-Ala-D-Ala	Proline	DLK	ACar 18:2	L-Fucose	3'-Adenosine monophosphate (3'-AMP)	N-Acetyl-L-carnosine	2-Amino-1,3-octadecanediol	16,16-Dimethyl prostaglandin A2	Solanine	4-(3-methoxy-5,6-dihydrobenzo[c]acridin-7-yl)morpholine	Cytidine	L-(-)-Methionine	L-Glutamic acid	gamma-Glutamylcysteine	Ala-Gln	PPK	2-(1-adamantyl)-1-morpholinoethan-1-one	Isobutyryl carnitine	3-Nitro-L-Tyrosine	KQH	NNK	Glyceraldehyde 3-phosphate diethyl acetal	7-(2-hydroxypropan-2-yl)-1,4a-dimethyl-decahydronaphthalen-1-ol	Phosphocholine	Kanosamine	N-Benzylformamide	NAD+	ACar 18:1
2-{[2-oxo-2-(3-pyridylamino)ethyl]thio}acetic acid	1	0.990241277182499	0.977704499195976	0.897148605240461	0.955590533901001	0.96300350831844	0.947209598257088	0.96022944176726	-0.945818727300512	0.943969917639559	0.901314234913848	0.844807824607442	0.876539355563544	0.864400965382629	0.873367046526944	0.834044807032271	0.950445375269823	-0.795451719359568	0.89185897937328	0.810436638141509	0.889493953273781	0.817973569831384	0.801725380163099	0.754403061861778	0.816596519803817	0.640633286180353	0.817956414930648	-0.507756903020445	0.774965456642697	0.682892583259525	-0.865111628423083	-0.960307175705902	0.812971901888113	0.771256731153018	0.751213928357357	0.871399220817658	0.778687599750558	0.59382890052715	0.867856261522013	0.850232097787368	0.764175881113746	0.817337003539974	0.785599733863639	0.693256002720014	0.934886182715491	0.734606112241422	0.746820076767484	0.823509584290723	0.735652748369985
Choline	0.990241277182499	1	0.972692100065532	0.881436166607715	0.949200424446305	0.965654630082411	0.939850032437284	0.957791841491513	-0.931715338945393	0.925472909396398	0.891376095194235	0.860349367322074	0.867119786924305	0.880387806650886	0.85891844548731	0.825978972678363	0.936826884333037	-0.771845539659925	0.880301243503618	0.818167342710492	0.872199227136981	0.825896441423513	0.798177662210431	0.763546865997587	0.801857298322109	0.647613789350193	0.81468462251769	-0.464177290163897	0.77498169429791	0.712812907349553	-0.891842885115585	-0.958596296186459	0.818230719655124	0.770091935783006	0.733078066125941	0.842559135947598	0.781913846675004	0.600743063097664	0.828548852703007	0.840762267765622	0.760097027158299	0.798352184750216	0.811848896068486	0.712983267520996	0.930665315029273	0.754991341137691	0.757961548175223	0.803193015228892	0.753829869722556
Creatine	0.977704499195976	0.972692100065532	1	0.9447225702331	0.971886299371108	0.962954754939826	0.966506812339323	0.933738744056587	-0.948126372018834	0.932937028488366	0.962686247066435	0.906464310899903	0.914648144796145	0.907267244069505	0.911243821170128	0.894405164111452	0.937335089050546	-0.803511162031546	0.873222314545817	0.863600227777213	0.908101306515098	0.879941463060458	0.849736520007311	0.839860180940792	0.86146037351128	0.724044139730422	0.840139497615761	-0.511371791645032	0.805764755718319	0.754306744062861	-0.844820602942133	-0.976272771751841	0.863083993722889	0.877575247299148	0.798432302078125	0.915216194756479	0.806151123192133	0.660629371354522	0.828766131172346	0.850018469358205	0.828729793228055	0.848837760711992	0.828206578221952	0.755053768453546	0.937490612799093	0.76453861113211	0.799563048917143	0.805276689874631	0.81959132464021
L-Cystathionine	0.897148605240461	0.881436166607715	0.9447225702331	1	0.885657259763908	0.838732717532727	0.868904057270895	0.792913013063543	-0.891285321780384	0.893906806606528	0.906015836895012	0.826128544648428	0.922079621833891	0.886304996528895	0.96642153247993	0.89679417664351	0.907431862106805	-0.780498189599052	0.75586777785221	0.739566209701181	0.854941352023467	0.783958068148701	0.836486942392949	0.792219362676441	0.891839822655506	0.617111483985084	0.840566475035754	-0.513087901854657	0.689659682837098	0.728429455731347	-0.775555997155758	-0.936769581896183	0.816866447530898	0.900971145947857	0.840974119514162	0.940694868158686	0.670642634360336	0.504440442555756	0.854454947514427	0.797102652763962	0.808235806765798	0.773045440161165	0.731294641159304	0.619193395007908	0.895803373472477	0.71393126206714	0.783800512215275	0.869427876501296	0.759961656483835
Wampetin	0.955590533901001	0.949200424446305	0.971886299371108	0.885657259763908	1	0.949528243486725	0.979053115980667	0.934844352378914	-0.893756082049149	0.903114466547993	0.932993386965581	0.871129165138957	0.93199867998218	0.93333048877497	0.854925688314515	0.843898785546828	0.941290158010008	-0.805169292008034	0.841441871370001	0.846343178869667	0.822737082787724	0.855299256372535	0.775059673013678	0.833101221337811	0.895588331461616	0.734030734460853	0.773673356734089	-0.544857475571228	0.849405999634634	0.617779484262172	-0.788892521058724	-0.933378462195295	0.79684693622105	0.839605301739828	0.838480052414385	0.850370206593975	0.840949789319262	0.707385519451422	0.749237032578557	0.854200200680907	0.770078568205218	0.864994054864635	0.796540591060757	0.767728467244562	0.933328785282132	0.634935662533681	0.703225733895941	0.765672377779378	0.791926215424446
O-Acetyl-L-carnitine	0.96300350831844	0.965654630082411	0.962954754939826	0.838732717532727	0.949528243486725	1	0.933290222068173	0.977544069837966	-0.926278977793724	0.931141327603645	0.923773097741549	0.917798113500726	0.819963506634916	0.855053666360714	0.785378586014437	0.876211381384039	0.874687912338796	-0.755788670601275	0.940953229037944	0.916315807832735	0.889958428262275	0.923683142795036	0.859953925640315	0.850644634725393	0.742103173763954	0.797967392899774	0.834076127307621	-0.468946533338267	0.877313141523545	0.738417802475685	-0.85485060178004	-0.935731622273945	0.890642693670507	0.817790509683468	0.72995898152365	0.850205667210383	0.873385641287033	0.766733750375998	0.790136293611506	0.86098224191892	0.844095789246213	0.880688533243766	0.899487144278623	0.843193607974808	0.88593284916669	0.726486602814785	0.825567474395321	0.735748885584488	0.841763080635461
2-Methylpentanedioic acid	0.947209598257088	0.939850032437284	0.966506812339323	0.868904057270895	0.979053115980667	0.933290222068173	1	0.930310135715838	-0.913881537280553	0.850502301227161	0.934958353026303	0.857899957348481	0.911348344890538	0.880267194670743	0.845230207607046	0.786315547058791	0.92253557092475	-0.764030901311042	0.808439808369346	0.829270722144091	0.853232210116909	0.826573286858105	0.739659808713393	0.793475361980325	0.87214489707608	0.698191354706138	0.719225042025825	-0.498979487028193	0.789140936166182	0.641317775361497	-0.778243238903981	-0.934971001244627	0.758211551897759	0.800942144435462	0.76226027745767	0.836058170189532	0.798272297119996	0.670085335840809	0.708098128094307	0.812495987047319	0.722739097177799	0.800558391097298	0.735923507812659	0.73488744319095	0.892209853403901	0.70623655735106	0.653969848466995	0.684860431532972	0.765999879297546
Prolylleucine	0.96022944176726	0.957791841491513	0.933738744056587	0.792913013063543	0.934844352378914	0.977544069837966	0.930310135715838	1	-0.903875067582868	0.914749633850873	0.868763384481041	0.878268679361183	0.786787404716763	0.800471285974307	0.722170286027041	0.795019967908704	0.884053012159916	-0.746984333958039	0.929186368262374	0.871170758345143	0.869376000784386	0.865808125682107	0.823472328348941	0.784768614444117	0.714513466785963	0.744178355238671	0.812595468059336	-0.473852107216538	0.860299484351512	0.634712545510221	-0.881876312092804	-0.904450369570814	0.838297488517659	0.719304399353074	0.705639164561609	0.81930073724567	0.86362398928919	0.728019191996393	0.761277042325024	0.887906275536786	0.787180454414482	0.836205277419475	0.818063906775238	0.791202210583679	0.858910287806171	0.690492314076609	0.746054809495654	0.703015546819111	0.765618844591454
Uridine 5'-monophosphate	-0.945818727300512	-0.931715338945393	-0.948126372018834	-0.891285321780384	-0.893756082049149	-0.926278977793724	-0.913881537280553	-0.903875067582868	1	-0.895294132559611	-0.882016747569359	-0.815494511979762	-0.866435159161078	-0.820613231124963	-0.862025223804171	-0.831143481922491	-0.86352250973781	0.618697855360909	-0.82503376885063	-0.768429100706351	-0.868466452261118	-0.821712254820298	-0.801103667022666	-0.805544044711029	-0.796287652207137	-0.664118485510551	-0.770562986081291	0.302284018527992	-0.754584697849954	-0.723905598157647	0.790576874438797	0.955253451605133	-0.81110155526218	-0.788371849310354	-0.741897132016606	-0.850902029496477	-0.75110253422531	-0.605391478835947	-0.823158369951543	-0.813850532852937	-0.764860215188281	-0.773017184732934	-0.766267765607389	-0.734971699465352	-0.807958437061112	-0.716642019267354	-0.77344358804905	-0.76540411265851	-0.816399734515666
N-lactoyl-phenylalanine	0.943969917639559	0.925472909396398	0.932937028488366	0.893906806606528	0.903114466547993	0.931141327603645	0.850502301227161	0.914749633850873	-0.895294132559611	1	0.871612947437483	0.871497058846054	0.821303999109577	0.840383129803751	0.819085788564908	0.926012915755832	0.87383990917907	-0.767721620295358	0.911731075384862	0.834969197527913	0.857731590659044	0.867699492609215	0.880463309278956	0.828100153098946	0.762161343955191	0.733935802350164	0.921790780725004	-0.501859109600638	0.847451689034047	0.671985188121785	-0.847933960985173	-0.916564517343646	0.897049859464905	0.825596717948655	0.820824492778772	0.919568112301163	0.846381522822514	0.668555980667392	0.899554367575573	0.912921344361037	0.885464776359033	0.913887772544986	0.830897995720672	0.756839495658575	0.888822600092369	0.631496628064663	0.85420100186006	0.859525465290474	0.797353931679492
S-Adenosylmethionine	0.901314234913848	0.891376095194235	0.962686247066435	0.906015836895012	0.932993386965581	0.923773097741549	0.934958353026303	0.868763384481041	-0.882016747569359	0.871612947437483	1	0.940383504536913	0.848349912990745	0.846471290129832	0.867636768018009	0.906881244965564	0.841584940362467	-0.808028535493819	0.854607509753691	0.917278412326472	0.904368610881776	0.918868923423347	0.854354417761428	0.869071680171902	0.802110571342005	0.799261285130688	0.827160783515853	-0.544227811857411	0.809289909013718	0.791997744625493	-0.747682780131906	-0.920807674679607	0.884667395881518	0.92996415979961	0.754085287010388	0.906555096991984	0.824488463846238	0.738662274136589	0.746591547435963	0.800556135098914	0.865600975369803	0.864085653605238	0.841978424068054	0.790528526869945	0.892590061243862	0.771782173269114	0.81538383930487	0.709767876429325	0.844311702175985
Creatinine	0.844807824607442	0.860349367322074	0.906464310899903	0.826128544648428	0.871129165138957	0.917798113500726	0.857899957348481	0.878268679361183	-0.815494511979762	0.871497058846054	0.940383504536913	1	0.732088658408341	0.791037903398906	0.722025744024227	0.914392459812511	0.750727204690851	-0.741851657552586	0.884038723367658	0.973768150812953	0.88240277412118	0.973871538482385	0.921113350457056	0.913688294961544	0.667891788014282	0.89944571864293	0.898666548874093	-0.470857546932923	0.878264897123638	0.810420584905509	-0.829317661774787	-0.866270294063247	0.959478205825515	0.902445664704787	0.713901677073809	0.884424491511672	0.903377899605984	0.836750406785714	0.670016301250082	0.856671732953918	0.945565462510567	0.888944806587301	0.901282747577328	0.884631963458876	0.817196542044229	0.757644999446563	0.89351696931701	0.629619821084398	0.896269551581102
Dulcitol	0.876539355563544	0.867119786924305	0.914648144796145	0.922079621833891	0.93199867998218	0.819963506634916	0.911348344890538	0.786787404716763	-0.866435159161078	0.821303999109577	0.848349912990745	0.732088658408341	1	0.960512974728878	0.922429767726451	0.790869545652322	0.925816122831068	-0.688806736029883	0.64901826271061	0.660681803914455	0.706308595568697	0.716540253530594	0.66985613560031	0.777502057104052	0.989135216126251	0.581242994848224	0.664645341178141	-0.430674780428239	0.708370190694444	0.549746482629334	-0.682334670567692	-0.899755184158083	0.667833309450035	0.828562637992212	0.88962609877589	0.810010303630074	0.674989836665326	0.523339092488769	0.717926333202959	0.752151408303463	0.65706209277043	0.744871602856338	0.656970958693843	0.629426199713339	0.869500774588152	0.534500816272197	0.607079349133056	0.797699400751454	0.739515914136157
DL-Norvaline	0.864400965382629	0.880387806650886	0.907267244069505	0.886304996528895	0.93333048877497	0.855053666360714	0.880267194670743	0.800471285974307	-0.820613231124963	0.840383129803751	0.846471290129832	0.791037903398906	0.960512974728878	1	0.872540040428246	0.845359850935423	0.892821359388293	-0.707390209634778	0.700908371129742	0.739744034492047	0.697874105210489	0.784879499679078	0.708143585803128	0.827739770014674	0.934100941883697	0.671383611777905	0.708332083754966	-0.454875796097258	0.776663966116896	0.607638980379419	-0.71840151369692	-0.894153857083036	0.730379121431017	0.863405304086113	0.876069443623715	0.794785603135157	0.735972880509193	0.614389937390101	0.701661548469258	0.762432480833673	0.721754502406709	0.809489507015786	0.77397681723146	0.718344216105572	0.884499737888088	0.538051242905271	0.681568252495796	0.782564370328711	0.793644314285912
N-[2-chloro-6-(trifluoromethoxy)phenyl]-2,2-dimethylpropanamide	0.873367046526944	0.85891844548731	0.911243821170128	0.96642153247993	0.854925688314515	0.785378586014437	0.845230207607046	0.722170286027041	-0.862025223804171	0.819085788564908	0.867636768018009	0.722025744024227	0.922429767726451	0.872540040428246	1	0.8156653667497	0.895205182666737	-0.752425104217986	0.67225067246788	0.638502606402946	0.789029006194851	0.679296329961766	0.705680955566566	0.685954463766083	0.899917862495542	0.473646022293851	0.721127422164434	-0.483718793442979	0.566952291680034	0.699427779067512	-0.68362302979051	-0.90664815859632	0.698547723851152	0.839441836222877	0.772167205477492	0.851748863748663	0.552962147276572	0.372105602988312	0.836981166680589	0.672184789666927	0.672725053293222	0.67659240333028	0.65826063547288	0.501388980940692	0.896440347911457	0.698762700783731	0.680320588433288	0.865141365506394	0.664007506799674
Glu-Thr	0.834044807032271	0.825978972678363	0.894405164111452	0.89679417664351	0.843898785546828	0.876211381384039	0.786315547058791	0.795019967908704	-0.831143481922491	0.926012915755832	0.906881244965564	0.914392459812511	0.790869545652322	0.845359850935423	0.8156653667497	1	0.7576125763151	-0.728281205353192	0.852597003643889	0.887017395972086	0.844780028747624	0.928784938764562	0.912617292444182	0.913572277728192	0.732871789313735	0.84099795662746	0.908600448606007	-0.49113647211028	0.842393255280821	0.791895906358692	-0.734049289906765	-0.883210244057971	0.942868326617186	0.957684839530489	0.807431607241877	0.929449341707338	0.826102196374301	0.743892183320021	0.818152319048354	0.825790972431767	0.959721606681911	0.932107283349403	0.897041447813235	0.822855446635684	0.822199930524279	0.649484182190281	0.92782121501936	0.777063581372611	0.890362612430924
Nicotinamide adenine dinucleotide (NAD+)	0.950445375269823	0.936826884333037	0.937335089050546	0.907431862106805	0.941290158010008	0.874687912338796	0.92253557092475	0.884053012159916	-0.86352250973781	0.87383990917907	0.841584940362467	0.750727204690851	0.925816122831068	0.892821359388293	0.895205182666737	0.7576125763151	1	-0.836050372322336	0.776464577970018	0.697976881885878	0.807045638900592	0.704207564837426	0.729519584834304	0.669536720885227	0.89666106402511	0.521076170250281	0.734307226249946	-0.587323712888454	0.684233250261454	0.563755179529583	-0.828514774225653	-0.904827585909391	0.699058289680801	0.734598068793801	0.787948687603338	0.840310310803207	0.656341518788708	0.466437807489259	0.815017811534846	0.784717696247952	0.659279853838042	0.723577869381592	0.672522860802963	0.557407126964765	0.949820526066871	0.65474038442831	0.620746266499401	0.842042482690848	0.624823457127165
Veratramine	-0.795451719359568	-0.771845539659925	-0.803511162031546	-0.780498189599052	-0.805169292008034	-0.755788670601275	-0.764030901311042	-0.746984333958039	0.618697855360909	-0.767721620295358	-0.808028535493819	-0.741851657552586	-0.688806736029883	-0.707390209634778	-0.752425104217986	-0.728281205353192	-0.836050372322336	1	-0.803805536591437	-0.741568159038083	-0.799542148887988	-0.666035986195984	-0.719146116053561	-0.545503479831917	-0.671374882938663	-0.526230092807489	-0.756383000583794	0.896770868276223	-0.6177716141676	-0.533781375796015	0.67732960368968	0.757763545265793	-0.691129048468678	-0.708616125880687	-0.622528385394387	-0.795594082101303	-0.58914128862818	-0.463327277328001	-0.765943386098571	-0.691387925241153	-0.677557620762871	-0.704473533576381	-0.667891062440674	-0.449700188532568	-0.898965858507713	-0.655136245546889	-0.592068209921603	-0.734987756661793	-0.458031376984353
Pro-Leu	0.89185897937328	0.880301243503618	0.873222314545817	0.75586777785221	0.841441871370001	0.940953229037944	0.808439808369346	0.929186368262374	-0.82503376885063	0.911731075384862	0.854607509753691	0.884038723367658	0.64901826271061	0.700908371129742	0.67225067246788	0.852597003643889	0.776464577970018	-0.803805536591437	1	0.906541327214822	0.889865612104172	0.886954873620848	0.892020504948651	0.764561116991653	0.563529315889906	0.778530902308341	0.890924318576346	-0.587726040639663	0.855307734627057	0.683991556804448	-0.806342171075128	-0.855641170017799	0.906323983989759	0.746118045176243	0.639833460054194	0.822550736905593	0.837220881481279	0.742064966978969	0.82718608864261	0.863712361648828	0.86475303121419	0.85796140003928	0.897909975602269	0.774250851345544	0.816323973179174	0.693728842605657	0.840878525832101	0.727507455998522	0.736177040079597
1-Methyladenosine	0.810436638141509	0.818167342710492	0.863600227777213	0.739566209701181	0.846343178869667	0.916315807832735	0.829270722144091	0.871170758345143	-0.768429100706351	0.834969197527913	0.917278412326472	0.973768150812953	0.660681803914455	0.739744034492047	0.638502606402946	0.887017395972086	0.697976881885878	-0.741568159038083	0.906541327214822	1	0.872662913813912	0.975605167138817	0.883022408716097	0.880085718334874	0.586791566296874	0.927680946119166	0.835962661981527	-0.520996786128579	0.884440775658502	0.785134818876073	-0.763234658261865	-0.816538460009868	0.931974280274979	0.859394375973076	0.630948050091921	0.837571474964311	0.900809268229827	0.886438725537978	0.63918487767782	0.797338105436361	0.922429412184895	0.906470461025246	0.914076686254404	0.901528401025419	0.780738749980308	0.726729019947185	0.858721852678712	0.544464036118233	0.863609150427511
D-Ala-D-Ala	0.889493953273781	0.872199227136981	0.908101306515098	0.854941352023467	0.822737082787724	0.889958428262275	0.853232210116909	0.869376000784386	-0.868466452261118	0.857731590659044	0.904368610881776	0.88240277412118	0.706308595568697	0.697874105210489	0.789029006194851	0.844780028747624	0.807045638900592	-0.799542148887988	0.889865612104172	0.872662913813912	1	0.837155946924385	0.862684450765241	0.713652070214585	0.63003616007281	0.691155059542521	0.827334451274367	-0.586546715209387	0.680847025757466	0.833333590784133	-0.818202515632045	-0.902711831239972	0.858117187656353	0.790560775755106	0.560745674204327	0.926671126826605	0.694851061198033	0.592649333143656	0.833853376861154	0.748662921986024	0.836203869647808	0.779884721118668	0.769529033375951	0.664618566153735	0.822651782004232	0.897862839295483	0.799385523473575	0.650888586955952	0.707055476587278
Proline	0.817973569831384	0.825896441423513	0.879941463060458	0.783958068148701	0.855299256372535	0.923683142795036	0.826573286858105	0.865808125682107	-0.821712254820298	0.867699492609215	0.918868923423347	0.973871538482385	0.716540253530594	0.784879499679078	0.679296329961766	0.928784938764562	0.704207564837426	-0.666035986195984	0.886954873620848	0.975605167138817	0.837155946924385	1	0.918504978075684	0.95422010926232	0.64245877851001	0.950952291184769	0.863150061156914	-0.396028621251458	0.922891614353983	0.790798704421279	-0.768813513282588	-0.835709073050758	0.965018514795707	0.905057318466721	0.723522776611764	0.848254659300627	0.928009600417712	0.905903593091143	0.653441820024935	0.835325755134331	0.954063309786014	0.920453066617031	0.941501322608505	0.950459304129233	0.767196589631528	0.669872995468136	0.916679055175702	0.613489915341099	0.94685703787029
DLK	0.801725380163099	0.798177662210431	0.849736520007311	0.836486942392949	0.775059673013678	0.859953925640315	0.739659808713393	0.823472328348941	-0.801103667022666	0.880463309278956	0.854354417761428	0.921113350457056	0.66985613560031	0.708143585803128	0.705680955566566	0.912617292444182	0.729519584834304	-0.719146116053561	0.892020504948651	0.883022408716097	0.862684450765241	0.918504978075684	1	0.86284933474561	0.596350728083671	0.826953657198161	0.948873068021214	-0.456366866260437	0.829420918119487	0.773962007000479	-0.83525024847423	-0.816004031581038	0.978291479718407	0.861090037604611	0.719635498446199	0.891344779493304	0.801822818546165	0.73696794325624	0.755317198604063	0.855546926277894	0.958440062860853	0.816431909343672	0.89156070342288	0.798800676615616	0.757733267143194	0.700462901327949	0.950857009979355	0.737467786676829	0.842416452998366
ACar 18:2	0.754403061861778	0.763546865997587	0.839860180940792	0.792219362676441	0.833101221337811	0.850644634725393	0.793475361980325	0.784768614444117	-0.805544044711029	0.828100153098946	0.869071680171902	0.913688294961544	0.777502057104052	0.827739770014674	0.685954463766083	0.913572277728192	0.669536720885227	-0.545503479831917	0.764561116991653	0.880085718334874	0.713652070214585	0.95422010926232	0.86284933474561	1	0.726323110763963	0.936718284620014	0.815738736316523	-0.267618648273428	0.927956420958478	0.689500288005276	-0.678207322319153	-0.810533368568555	0.907985459525036	0.925566244590418	0.838971433715082	0.804653061274986	0.915648457115033	0.890698084152659	0.581110227636958	0.841692095955476	0.915745557748668	0.89413912798158	0.880074986273142	0.950582616092723	0.695602498160763	0.511453182140239	0.86840984667443	0.624784077129779	0.985428766882018
L-Fucose	0.816596519803817	0.801857298322109	0.86146037351128	0.891839822655506	0.895588331461616	0.742103173763954	0.87214489707608	0.714513466785963	-0.796287652207137	0.762161343955191	0.802110571342005	0.667891788014282	0.989135216126251	0.934100941883697	0.899917862495542	0.732871789313735	0.89666106402511	-0.671374882938663	0.563529315889906	0.586791566296874	0.63003616007281	0.64245877851001	0.596350728083671	0.726323110763963	1	0.518567698383281	0.607115692596426	-0.440658375500296	0.655453222058703	0.456643814409017	-0.607355987019929	-0.841428145895979	0.589659356337352	0.793503108928034	0.895115197941192	0.765585477814082	0.623049117876005	0.465043283642556	0.658507761164372	0.71126852792015	0.590518371583559	0.695385678034646	0.568085715296062	0.555342542447495	0.837099025327147	0.452723332878962	0.519908349324598	0.771157925073533	0.673389788872583
3'-Adenosine monophosphate (3'-AMP)	0.640633286180353	0.647613789350193	0.724044139730422	0.617111483985084	0.734030734460853	0.797967392899774	0.698191354706138	0.744178355238671	-0.664118485510551	0.733935802350164	0.799261285130688	0.89944571864293	0.581242994848224	0.671383611777905	0.473646022293851	0.84099795662746	0.521076170250281	-0.526230092807489	0.778530902308341	0.927680946119166	0.691155059542521	0.950952291184769	0.826953657198161	0.936718284620014	0.518567698383281	1	0.756692288744921	-0.337007537062792	0.9284001033606	0.641113958846572	-0.601590099713931	-0.684309638188406	0.882656742083343	0.832211186417163	0.669923663425913	0.725610104875836	0.9215443441551	0.976571822137884	0.460978223766734	0.773911657713927	0.905227023042825	0.889472384656663	0.86728532421555	0.969648939037702	0.578968381257327	0.478247441125101	0.818505598260976	0.419625006408757	0.917220337554264
N-Acetyl-L-carnosine	0.817956414930648	0.81468462251769	0.840139497615761	0.840566475035754	0.773673356734089	0.834076127307621	0.719225042025825	0.812595468059336	-0.770562986081291	0.921790780725004	0.827160783515853	0.898666548874093	0.664645341178141	0.708332083754966	0.721127422164434	0.908600448606007	0.734307226249946	-0.756383000583794	0.890924318576346	0.835962661981527	0.827334451274367	0.863150061156914	0.948873068021214	0.815738736316523	0.607115692596426	0.756692288744921	1	-0.504394653962924	0.81790656371814	0.696053721013112	-0.825563733939264	-0.826093220713303	0.95025515689539	0.827867002347866	0.758825272124194	0.885251124576699	0.817758687998355	0.667219142465971	0.814272904305914	0.91328364049293	0.939101829874175	0.836498916846728	0.843304275360278	0.729158611523883	0.78942725992071	0.646863940877333	0.915403643287662	0.809337000264092	0.775215094871702
2-Amino-1,3-octadecanediol	-0.507756903020445	-0.464177290163897	-0.511371791645032	-0.513087901854657	-0.544857475571228	-0.468946533338267	-0.498979487028193	-0.473852107216538	0.302284018527992	-0.501859109600638	-0.544227811857411	-0.470857546932923	-0.430674780428239	-0.454875796097258	-0.483718793442979	-0.49113647211028	-0.587323712888454	0.896770868276223	-0.587726040639663	-0.520996786128579	-0.586546715209387	-0.396028621251458	-0.456366866260437	-0.267618648273428	-0.440658375500296	-0.337007537062792	-0.504394653962924	1	-0.397664451644425	-0.248996954443567	0.356554447864592	0.493446260606393	-0.410341415507628	-0.471037245762733	-0.400964244733625	-0.578544129688844	-0.33661749998987	-0.280560699475407	-0.579325242759063	-0.450552931636014	-0.443184572934635	-0.5182725117392	-0.40662290871521	-0.190427263309416	-0.642782593676072	-0.412890034953713	-0.29315658105687	-0.482450065000814	-0.14840963042891
16,16-Dimethyl prostaglandin A2	0.774965456642697	0.77498169429791	0.805764755718319	0.689659682837098	0.849405999634634	0.877313141523545	0.789140936166182	0.860299484351512	-0.754584697849954	0.847451689034047	0.809289909013718	0.878264897123638	0.708370190694444	0.776663966116896	0.566952291680034	0.842393255280821	0.684233250261454	-0.6177716141676	0.855307734627057	0.884440775658502	0.680847025757466	0.922891614353983	0.829420918119487	0.927956420958478	0.655453222058703	0.9284001033606	0.81790656371814	-0.397664451644425	1	0.509695541966355	-0.680757058371696	-0.773789112234495	0.870361200765442	0.799818144848078	0.821724167107405	0.733418698434894	0.9707916220881	0.931318460761592	0.589948939788063	0.91454576335857	0.867436042629394	0.916566217996698	0.877267331009289	0.937126873770521	0.697345456206514	0.402189900165623	0.785486819358127	0.623363023490695	0.882296579495899
Solanine	0.682892583259525	0.712812907349553	0.754306744062861	0.728429455731347	0.617779484262172	0.738417802475685	0.641317775361497	0.634712545510221	-0.723905598157647	0.671985188121785	0.791997744625493	0.810420584905509	0.549746482629334	0.607638980379419	0.699427779067512	0.791895906358692	0.563755179529583	-0.533781375796015	0.683991556804448	0.785134818876073	0.833333590784133	0.790798704421279	0.773962007000479	0.689500288005276	0.456643814409017	0.641113958846572	0.696053721013112	-0.248996954443567	0.509695541966355	1	-0.714185099782935	-0.738845891733537	0.814378813807895	0.781019626690718	0.373621262725248	0.766059494329795	0.553631961323267	0.522430652635791	0.629740053429401	0.486331690209728	0.780810039035215	0.629450307730016	0.774605688112946	0.653406241624554	0.666888760520084	0.902470193620982	0.852740054330424	0.493868939892572	0.750656791314287
4-(3-methoxy-5,6-dihydrobenzo[c]acridin-7-yl)morpholine	-0.865111628423083	-0.891842885115585	-0.844820602942133	-0.775555997155758	-0.788892521058724	-0.85485060178004	-0.778243238903981	-0.881876312092804	0.790576874438797	-0.847933960985173	-0.747682780131906	-0.829317661774787	-0.682334670567692	-0.71840151369692	-0.68362302979051	-0.734049289906765	-0.828514774225653	0.67732960368968	-0.806342171075128	-0.763234658261865	-0.818202515632045	-0.768813513282588	-0.83525024847423	-0.678207322319153	-0.607355987019929	-0.601590099713931	-0.825563733939264	0.356554447864592	-0.680757058371696	-0.714185099782935	1	0.800503839352327	-0.819372231913764	-0.648991648674505	-0.593021959360935	-0.803646251134954	-0.707360627396373	-0.533182522877019	-0.707173606705655	-0.786219790472386	-0.760867416753942	-0.681001647528143	-0.735415012779055	-0.651518058616743	-0.820319372628522	-0.766259537770315	-0.77841456290122	-0.688590410108388	-0.683716890287735
Cytidine	-0.960307175705902	-0.958596296186459	-0.976272771751841	-0.936769581896183	-0.933378462195295	-0.935731622273945	-0.934971001244627	-0.904450369570814	0.955253451605133	-0.916564517343646	-0.920807674679607	-0.866270294063247	-0.899755184158083	-0.894153857083036	-0.90664815859632	-0.883210244057971	-0.904827585909391	0.757763545265793	-0.855641170017799	-0.816538460009868	-0.902711831239972	-0.835709073050758	-0.816004031581038	-0.810533368568555	-0.841428145895979	-0.684309638188406	-0.826093220713303	0.493446260606393	-0.773789112234495	-0.738845891733537	0.800503839352327	1	-0.829628053999779	-0.852265500047941	-0.781886825697113	-0.894439869138196	-0.758679818600517	-0.604144045239764	-0.85949244411925	-0.845218532992616	-0.800644927789738	-0.819808703071013	-0.80572336530877	-0.716972293042937	-0.881516331284987	-0.754429279984744	-0.773460381605817	-0.80289861631765	-0.793148040930806
L-(-)-Methionine	0.812971901888113	0.818230719655124	0.863083993722889	0.816866447530898	0.79684693622105	0.890642693670507	0.758211551897759	0.838297488517659	-0.81110155526218	0.897049859464905	0.884667395881518	0.959478205825515	0.667833309450035	0.730379121431017	0.698547723851152	0.942868326617186	0.699058289680801	-0.691129048468678	0.906323983989759	0.931974280274979	0.858117187656353	0.965018514795707	0.978291479718407	0.907985459525036	0.589659356337352	0.882656742083343	0.95025515689539	-0.410341415507628	0.870361200765442	0.814378813807895	-0.819372231913764	-0.829628053999779	1	0.888059048098655	0.713336955726699	0.880710885954322	0.87217066969558	0.806713936499994	0.738533341076401	0.859289030700107	0.983133307467305	0.877360119119558	0.932753301117423	0.870068539496239	0.766765381462465	0.704102961694771	0.975825215397299	0.704895174004089	0.898472016825187
L-Glutamic acid	0.771256731153018	0.770091935783006	0.877575247299148	0.900971145947857	0.839605301739828	0.817790509683468	0.800942144435462	0.719304399353074	-0.788371849310354	0.825596717948655	0.92996415979961	0.902445664704787	0.828562637992212	0.863405304086113	0.839441836222877	0.957684839530489	0.734598068793801	-0.708616125880687	0.746118045176243	0.859394375973076	0.790560775755106	0.905057318466721	0.861090037604611	0.925566244590418	0.793503108928034	0.832211186417163	0.827867002347866	-0.471037245762733	0.799818144848078	0.781019626690718	-0.648991648674505	-0.852265500047941	0.888059048098655	1	0.82233685046318	0.88858485306515	0.781023442739965	0.737219809401412	0.691458615206429	0.757542994078189	0.906624870864427	0.863951561394581	0.850747747813139	0.802277339313099	0.799210032933198	0.637486047429185	0.861382839770512	0.712595364125052	0.896721812781382
gamma-Glutamylcysteine	0.751213928357357	0.733078066125941	0.798432302078125	0.840974119514162	0.838480052414385	0.72995898152365	0.76226027745767	0.705639164561609	-0.741897132016606	0.820824492778772	0.754085287010388	0.713901677073809	0.88962609877589	0.876069443623715	0.772167205477492	0.807431607241877	0.787948687603338	-0.622528385394387	0.639833460054194	0.630948050091921	0.560745674204327	0.723522776611764	0.719635498446199	0.838971433715082	0.895115197941192	0.669923663425913	0.758825272124194	-0.400964244733625	0.821724167107405	0.373621262725248	-0.593021959360935	-0.781886825697113	0.713336955726699	0.82233685046318	1	0.756948560972167	0.765398847201491	0.626112876101221	0.654152266272116	0.861930112614742	0.732098106096968	0.789630735385175	0.671012219915374	0.682256931029173	0.74582632927939	0.276532454509951	0.652515945332472	0.821114462512985	0.763634090170953
Ala-Gln	0.871399220817658	0.842559135947598	0.915216194756479	0.940694868158686	0.850370206593975	0.850205667210383	0.836058170189532	0.81930073724567	-0.850902029496477	0.919568112301163	0.906555096991984	0.884424491511672	0.810010303630074	0.794785603135157	0.851748863748663	0.929449341707338	0.840310310803207	-0.795594082101303	0.822550736905593	0.837571474964311	0.926671126826605	0.848254659300627	0.891344779493304	0.804653061274986	0.765585477814082	0.725610104875836	0.885251124576699	-0.578544129688844	0.733418698434894	0.766059494329795	-0.803646251134954	-0.894439869138196	0.880710885954322	0.88858485306515	0.756948560972167	1	0.740350961460377	0.608652421998162	0.85090632607014	0.813733447177974	0.901804064224106	0.862959646029695	0.744997718969163	0.68618401657527	0.854675269854748	0.750722367031451	0.833865063155129	0.755048036890932	0.772457156026381
PPK	0.778687599750558	0.781913846675004	0.806151123192133	0.670642634360336	0.840949789319262	0.873385641287033	0.798272297119996	0.86362398928919	-0.75110253422531	0.846381522822514	0.824488463846238	0.903377899605984	0.674989836665326	0.735972880509193	0.552962147276572	0.826102196374301	0.656341518788708	-0.58914128862818	0.837220881481279	0.900809268229827	0.694851061198033	0.928009600417712	0.801822818546165	0.915648457115033	0.623049117876005	0.9215443441551	0.817758687998355	-0.33661749998987	0.9707916220881	0.553631961323267	-0.707360627396373	-0.758679818600517	0.87217066969558	0.781023442739965	0.765398847201491	0.740350961460377	1	0.929989657728942	0.559493936709565	0.900523755685405	0.86925864242128	0.922737238772527	0.837939325229264	0.939896872918995	0.702738338785168	0.457567940139746	0.785454669922422	0.565578698661147	0.884105859952634
2-(1-adamantyl)-1-morpholinoethan-1-one	0.59382890052715	0.600743063097664	0.660629371354522	0.504440442555756	0.707385519451422	0.766733750375998	0.670085335840809	0.728019191996393	-0.605391478835947	0.668555980667392	0.738662274136589	0.836750406785714	0.523339092488769	0.614389937390101	0.372105602988312	0.743892183320021	0.466437807489259	-0.463327277328001	0.742064966978969	0.886438725537978	0.592649333143656	0.905903593091143	0.73696794325624	0.890698084152659	0.465043283642556	0.976571822137884	0.667219142465971	-0.280560699475407	0.931318460761592	0.522430652635791	-0.533182522877019	-0.604144045239764	0.806713936499994	0.737219809401412	0.626112876101221	0.608652421998162	0.929989657728942	1	0.358056911306267	0.739041923779462	0.816892813109712	0.84871498093253	0.824450416099578	0.965175337930539	0.523490069299977	0.367853804885	0.726298177341928	0.343469384216903	0.869344196143414
Isobutyryl carnitine	0.867856261522013	0.828548852703007	0.828766131172346	0.854454947514427	0.749237032578557	0.790136293611506	0.708098128094307	0.761277042325024	-0.823158369951543	0.899554367575573	0.746591547435963	0.670016301250082	0.717926333202959	0.701661548469258	0.836981166680589	0.818152319048354	0.815017811534846	-0.765943386098571	0.82718608864261	0.63918487767782	0.833853376861154	0.653441820024935	0.755317198604063	0.581110227636958	0.658507761164372	0.460978223766734	0.814272904305914	-0.579325242759063	0.589948939788063	0.629740053429401	-0.707173606705655	-0.85949244411925	0.738533341076401	0.691458615206429	0.654152266272116	0.85090632607014	0.559493936709565	0.358056911306267	1	0.731237914353857	0.721396391003821	0.730611199075825	0.682263110678391	0.465847837574477	0.818528276325838	0.647043856332824	0.731887269417378	0.887938435550826	0.553672533888748
3-Nitro-L-Tyrosine	0.850232097787368	0.840762267765622	0.850018469358205	0.797102652763962	0.854200200680907	0.86098224191892	0.812495987047319	0.887906275536786	-0.813850532852937	0.912921344361037	0.800556135098914	0.856671732953918	0.752151408303463	0.762432480833673	0.672184789666927	0.825790972431767	0.784717696247952	-0.691387925241153	0.863712361648828	0.797338105436361	0.748662921986024	0.835325755134331	0.855546926277894	0.841692095955476	0.71126852792015	0.773911657713927	0.91328364049293	-0.450552931636014	0.91454576335857	0.486331690209728	-0.786219790472386	-0.845218532992616	0.859289030700107	0.757542994078189	0.861930112614742	0.813733447177974	0.900523755685405	0.739041923779462	0.731237914353857	1	0.847426334019798	0.849614672402439	0.775590707798094	0.779746749798306	0.755449822977474	0.483778512545584	0.768172081058459	0.767011721294744	0.781765722648274
KQH	0.764175881113746	0.760097027158299	0.828729793228055	0.808235806765798	0.770078568205218	0.844095789246213	0.722739097177799	0.787180454414482	-0.764860215188281	0.885464776359033	0.865600975369803	0.945565462510567	0.65706209277043	0.721754502406709	0.672725053293222	0.959721606681911	0.659279853838042	-0.677557620762871	0.86475303121419	0.922429412184895	0.836203869647808	0.954063309786014	0.958440062860853	0.915745557748668	0.590518371583559	0.905227023042825	0.939101829874175	-0.443184572934635	0.867436042629394	0.780810039035215	-0.760867416753942	-0.800644927789738	0.983133307467305	0.906624870864427	0.732098106096968	0.901804064224106	0.86925864242128	0.816892813109712	0.721396391003821	0.847426334019798	1	0.911614401390846	0.892911575827364	0.865605560165654	0.730859085614227	0.646999930765959	0.955868235658153	0.666190092339437	0.894619518301483
NNK	0.817337003539974	0.798352184750216	0.848837760711992	0.773045440161165	0.864994054864635	0.880688533243766	0.800558391097298	0.836205277419475	-0.773017184732934	0.913887772544986	0.864085653605238	0.888944806587301	0.744871602856338	0.809489507015786	0.67659240333028	0.932107283349403	0.723577869381592	-0.704473533576381	0.85796140003928	0.906470461025246	0.779884721118668	0.920453066617031	0.816431909343672	0.89413912798158	0.695385678034646	0.889472384656663	0.836498916846728	-0.5182725117392	0.916566217996698	0.629450307730016	-0.681001647528143	-0.819808703071013	0.877360119119558	0.863951561394581	0.789630735385175	0.862959646029695	0.922737238772527	0.84871498093253	0.730611199075825	0.849614672402439	0.911614401390846	1	0.844086968867697	0.873278694651791	0.78725260133772	0.51069833010892	0.81475196586838	0.657008562427385	0.853848913964179
Glyceraldehyde 3-phosphate diethyl acetal	0.785599733863639	0.811848896068486	0.828206578221952	0.731294641159304	0.796540591060757	0.899487144278623	0.735923507812659	0.818063906775238	-0.766267765607389	0.830897995720672	0.841978424068054	0.901282747577328	0.656970958693843	0.77397681723146	0.65826063547288	0.897041447813235	0.672522860802963	-0.667891062440674	0.897909975602269	0.914076686254404	0.769529033375951	0.941501322608505	0.89156070342288	0.880074986273142	0.568085715296062	0.86728532421555	0.843304275360278	-0.40662290871521	0.877267331009289	0.774605688112946	-0.735415012779055	-0.80572336530877	0.932753301117423	0.850747747813139	0.671012219915374	0.744997718969163	0.837939325229264	0.824450416099578	0.682263110678391	0.775590707798094	0.892911575827364	0.844086968867697	1	0.884505079419628	0.754179898036607	0.631412390984583	0.917352293760405	0.679894186882999	0.877059661042715
7-(2-hydroxypropan-2-yl)-1,4a-dimethyl-decahydronaphthalen-1-ol	0.693256002720014	0.712983267520996	0.755053768453546	0.619193395007908	0.767728467244562	0.843193607974808	0.73488744319095	0.791202210583679	-0.734971699465352	0.756839495658575	0.790528526869945	0.884631963458876	0.629426199713339	0.718344216105572	0.501388980940692	0.822855446635684	0.557407126964765	-0.449700188532568	0.774250851345544	0.901528401025419	0.664618566153735	0.950459304129233	0.798800676615616	0.950582616092723	0.555342542447495	0.969648939037702	0.729158611523883	-0.190427263309416	0.937126873770521	0.653406241624554	-0.651518058616743	-0.716972293042937	0.870068539496239	0.802277339313099	0.682256931029173	0.68618401657527	0.939896872918995	0.965175337930539	0.465847837574477	0.779746749798306	0.865605560165654	0.873278694651791	0.884505079419628	1	0.59752544518625	0.475368134536589	0.822203327385452	0.453450391062203	0.956032150029108
Phosphocholine	0.934886182715491	0.930665315029273	0.937490612799093	0.895803373472477	0.933328785282132	0.88593284916669	0.892209853403901	0.858910287806171	-0.807958437061112	0.888822600092369	0.892590061243862	0.817196542044229	0.869500774588152	0.884499737888088	0.896440347911457	0.822199930524279	0.949820526066871	-0.898965858507713	0.816323973179174	0.780738749980308	0.822651782004232	0.767196589631528	0.757733267143194	0.695602498160763	0.837099025327147	0.578968381257327	0.78942725992071	-0.642782593676072	0.697345456206514	0.666888760520084	-0.820319372628522	-0.881516331284987	0.766765381462465	0.799210032933198	0.74582632927939	0.854675269854748	0.702738338785168	0.523490069299977	0.818528276325838	0.755449822977474	0.730859085614227	0.78725260133772	0.754179898036607	0.59752544518625	1	0.708024303160016	0.70521938009195	0.838374026260272	0.653900391541526
Kanosamine	0.734606112241422	0.754991341137691	0.76453861113211	0.71393126206714	0.634935662533681	0.726486602814785	0.70623655735106	0.690492314076609	-0.716642019267354	0.631496628064663	0.771782173269114	0.757644999446563	0.534500816272197	0.538051242905271	0.698762700783731	0.649484182190281	0.65474038442831	-0.655136245546889	0.693728842605657	0.726729019947185	0.897862839295483	0.669872995468136	0.700462901327949	0.511453182140239	0.452723332878962	0.478247441125101	0.646863940877333	-0.412890034953713	0.402189900165623	0.902470193620982	-0.766259537770315	-0.754429279984744	0.704102961694771	0.637486047429185	0.276532454509951	0.750722367031451	0.457567940139746	0.367853804885	0.647043856332824	0.483778512545584	0.646999930765959	0.51069833010892	0.631412390984583	0.475368134536589	0.708024303160016	1	0.683056316801413	0.466085937653745	0.551006023877857
N-Benzylformamide	0.746820076767484	0.757961548175223	0.799563048917143	0.783800512215275	0.703225733895941	0.825567474395321	0.653969848466995	0.746054809495654	-0.77344358804905	0.85420100186006	0.81538383930487	0.89351696931701	0.607079349133056	0.681568252495796	0.680320588433288	0.92782121501936	0.620746266499401	-0.592068209921603	0.840878525832101	0.858721852678712	0.799385523473575	0.916679055175702	0.950857009979355	0.86840984667443	0.519908349324598	0.818505598260976	0.915403643287662	-0.29315658105687	0.785486819358127	0.852740054330424	-0.77841456290122	-0.773460381605817	0.975825215397299	0.861382839770512	0.652515945332472	0.833865063155129	0.785454669922422	0.726298177341928	0.731887269417378	0.768172081058459	0.955868235658153	0.81475196586838	0.917352293760405	0.822203327385452	0.70521938009195	0.683056316801413	1	0.703298210819439	0.882540074025007
NAD+	0.823509584290723	0.803193015228892	0.805276689874631	0.869427876501296	0.765672377779378	0.735748885584488	0.684860431532972	0.703015546819111	-0.76540411265851	0.859525465290474	0.709767876429325	0.629619821084398	0.797699400751454	0.782564370328711	0.865141365506394	0.777063581372611	0.842042482690848	-0.734987756661793	0.727507455998522	0.544464036118233	0.650888586955952	0.613489915341099	0.737467786676829	0.624784077129779	0.771157925073533	0.419625006408757	0.809337000264092	-0.482450065000814	0.623363023490695	0.493868939892572	-0.688590410108388	-0.80289861631765	0.704895174004089	0.712595364125052	0.821114462512985	0.755048036890932	0.565578698661147	0.343469384216903	0.887938435550826	0.767011721294744	0.666190092339437	0.657008562427385	0.679894186882999	0.453450391062203	0.838374026260272	0.466085937653745	0.703298210819439	1	0.57479507874639
ACar 18:1	0.735652748369985	0.753829869722556	0.81959132464021	0.759961656483835	0.791926215424446	0.841763080635461	0.765999879297546	0.765618844591454	-0.816399734515666	0.797353931679492	0.844311702175985	0.896269551581102	0.739515914136157	0.793644314285912	0.664007506799674	0.890362612430924	0.624823457127165	-0.458031376984353	0.736177040079597	0.863609150427511	0.707055476587278	0.94685703787029	0.842416452998366	0.985428766882018	0.673389788872583	0.917220337554264	0.775215094871702	-0.14840963042891	0.882296579495899	0.750656791314287	-0.683716890287735	-0.793148040930806	0.898472016825187	0.896721812781382	0.763634090170953	0.772457156026381	0.884105859952634	0.869344196143414	0.553672533888748	0.781765722648274	0.894619518301483	0.853848913964179	0.877059661042715	0.956032150029108	0.653900391541526	0.551006023877857	0.882540074025007	0.57479507874639	1
L-cysteine	0.644652051705332	0.652454573216977	0.768239854267832	0.77610495019495	0.68445602635174	0.731892305556325	0.683587016050782	0.633772992359152	-0.678625216822352	0.705061048897379	0.866945523054991	0.901114343098659	0.616817323291402	0.669702065350329	0.68088784420738	0.886335787892102	0.565432748541116	-0.626804404513722	0.701756303718631	0.879504232103777	0.822167418225963	0.886354481319179	0.853361544761861	0.843493451733004	0.561088381375396	0.837736040624091	0.778579645730827	-0.421998154430885	0.686087098942903	0.884098727665662	-0.634708487805466	-0.738277841737752	0.882321294677007	0.923757044112787	0.578184075138147	0.853357548010003	0.703094360286996	0.721670630497514	0.574320048024468	0.62723343568379	0.907528695601383	0.778316821628207	0.800397245262293	0.771815136069519	0.662886478177527	0.756764962213555	0.865513812466255	0.486832105327768	0.843455517873418
3-[4-methyl-1-(2-methylpropanoyl)-3-oxocyclohexyl]butanoic acid	0.78990458528918	0.74025053694075	0.791422195901935	0.748808986370122	0.738692547472446	0.736853990809636	0.815718912245782	0.795442003560644	-0.810165293894738	0.722153782254814	0.77757322273504	0.716764244750066	0.656171131641517	0.522648765129179	0.669926804785835	0.608186062725648	0.748337119740099	-0.639821582024522	0.712283167110556	0.666398370282748	0.836809467147065	0.657257767515581	0.716504680635093	0.591887823812116	0.621346842583794	0.533748831828322	0.684754834202933	-0.418980701855307	0.589656827521104	0.531574085180061	-0.709495506020203	-0.757250857146662	0.673670134107733	0.59451438931736	0.561524163077657	0.795598669880944	0.627729181675846	0.485042807980961	0.650776384284418	0.741235815794098	0.643435529554881	0.594590501527999	0.484842737796082	0.51940194350026	0.66727434020837	0.69518599671156	0.56649385494499	0.549532268413659	0.565721207481205
5,6-dihydroxyindole	-0.745264707228471	-0.771693783563111	-0.826994684226653	-0.801399336686657	-0.783046870952891	-0.811893829451068	-0.774822495975596	-0.723839790298645	0.819827281825513	-0.759865018821722	-0.826496729286076	-0.837870188475386	-0.780644519693945	-0.841766816641623	-0.743103677422613	-0.876344134960658	-0.656109685594502	0.520766857375938	-0.708895984850314	-0.802253940975122	-0.754794871749696	-0.851172021744087	-0.758518736294287	-0.888791454326435	-0.71640931166386	-0.802944503129419	-0.722832980842787	0.296798117040826	-0.776452004050049	-0.759881194398431	0.615229208841719	0.880111567712862	-0.806034846156981	-0.888318984462637	-0.723131662762682	-0.774064712106381	-0.741816274473802	-0.7119594528037	-0.640176946957728	-0.72584298729824	-0.812969334669993	-0.796200969757692	-0.831396767131771	-0.822316990319574	-0.657097021338499	-0.625511021128806	-0.784803792015219	-0.589163729947964	-0.89392556652486
Guanosine monophosphate	-0.896601034736501	-0.848922196289034	-0.88332005511266	-0.872616821224049	-0.819486248709707	-0.809166196985142	-0.850244390475123	-0.810192458975237	0.920860699583795	-0.837854410929142	-0.829693309971144	-0.69849773052405	-0.808324570214765	-0.689224187948712	-0.869308456050581	-0.724214303018091	-0.854619034254235	0.656247259656067	-0.734724675814396	-0.635567752493457	-0.823855599676332	-0.677343999012108	-0.720686924207164	-0.64134415373672	-0.767561117376456	-0.475859267152467	-0.716578752613373	0.355475222618714	-0.589818617942163	-0.623342008412784	0.728940138606552	0.851715663041559	-0.704178118351497	-0.689531250955255	-0.677998889478544	-0.83322938787273	-0.617526748185912	-0.418684334784905	-0.825916674651588	-0.726782469482144	-0.657845927046972	-0.658946790669278	-0.581019254924086	-0.52422945236267	-0.809312857406133	-0.685774240022388	-0.662819701933405	-0.782460184167087	-0.635914568735094
4-Methoxycinnamic Acid	0.716245992021903	0.72188327979724	0.776750356053022	0.821313739194179	0.638730427853481	0.71483910336204	0.65414439849394	0.630717825209295	-0.731185544149358	0.714378366017856	0.781015571177395	0.762432846270477	0.62006589730805	0.650124610347258	0.782019060635562	0.816631782925212	0.662097304177306	-0.678339435554527	0.70501475902535	0.728957649926645	0.893713454852667	0.715031883085293	0.785874500787855	0.622261431139505	0.544413358047892	0.559249582525701	0.733846827122067	-0.49508369688571	0.473576207461337	0.912601905271135	-0.696001908722507	-0.805889243791084	0.773180374680485	0.789766902144185	0.452174828036043	0.853457261771842	0.461223425177375	0.397907186742867	0.778091681561396	0.534432158125231	0.768315291593499	0.630987288094596	0.712280246639245	0.519924186600973	0.708176995253716	0.890285145208661	0.78932321969427	0.607062852696483	0.639970761879717
D-(+)-Maltose	-0.967207261935114	-0.959747110130582	-0.981449304990744	-0.926048767556374	-0.933931267231818	-0.960743264838978	-0.93527277620513	-0.934584826681832	0.982595891936279	-0.93713416582134	-0.927972108489206	-0.888327687130183	-0.884950509117063	-0.866689688537211	-0.878597729385013	-0.888318087889317	-0.901764565040383	0.704196263984697	-0.868098984661398	-0.841662176296195	-0.900725744695865	-0.884137141947362	-0.869466783809317	-0.853268128535424	-0.817205399070238	-0.729125670852572	-0.837970897001117	0.382144637133023	-0.804900954820797	-0.770331417730749	0.860915029612145	0.963313997120714	-0.878254422508639	-0.849287750879678	-0.778637173565475	-0.905559512258071	-0.805284479851983	-0.664453509558192	-0.829747874587971	-0.850350367043346	-0.838045729846591	-0.832111213728581	-0.827086778230636	-0.781670865358234	-0.877504771894413	-0.752192561037333	-0.835526532094826	-0.792835380587983	-0.85382355848846
ethyl 2-cyano-3-[(2-oxoazepan-3-yl)amino]acrylate	0.770211506727062	0.75261908307384	0.804496591439972	0.71601853712944	0.792906611299126	0.86603132470637	0.727567408196882	0.781742905631728	-0.736716104271855	0.847912701392466	0.838883702855901	0.842858815687303	0.655352812481676	0.746202247760402	0.648778712316704	0.915222603645471	0.663530738591249	-0.697821142700037	0.869521823148416	0.906768450480829	0.794466069169063	0.907958906329888	0.812317121696432	0.828328306798494	0.579868231720824	0.857648630689201	0.76675600491917	-0.531285918323473	0.833634983330685	0.726119127901721	-0.629993953174205	-0.770926937571093	0.865764558702541	0.840410864291333	0.639465440010538	0.812057205792856	0.811715711286743	0.81052514329594	0.736913103700571	0.699616418429244	0.88132099329875	0.937893076890766	0.897160023018198	0.838495424578357	0.756469387166275	0.576973440487224	0.84079702836872	0.614304302120312	0.813705536738041
RPH	0.839398452347061	0.83277907100449	0.843228809642834	0.748265473720922	0.794150158804052	0.821442355264936	0.853442000077528	0.819415682206646	-0.783649545569567	0.709191462147293	0.816560036587079	0.753721539382703	0.689695266679057	0.67517056127509	0.730062247525369	0.665888487518129	0.811441596534766	-0.766336458199599	0.758337596580398	0.768887635890293	0.925046013084637	0.69235369031323	0.665274026311419	0.546296484859424	0.622704201093194	0.535998656214118	0.598449908713624	-0.597139730469001	0.528635294339392	0.744388329578234	-0.759552709496071	-0.830092531435412	0.656113638841112	0.642876285838235	0.412070728100783	0.798224675717861	0.542682702094379	0.461136387286515	0.700072309802472	0.569967025215019	0.622008096531936	0.637147756867226	0.6238070514112	0.529249329719217	0.796732575043742	0.892586124317036	0.573726607243581	0.496127428234313	0.547885588859523
N1-(3,4-dimethoxyphenethyl)-4-methylbenzene-1-sulfonamide	0.624151687584566	0.635896935460154	0.681884093841337	0.540508657896594	0.738490080829549	0.783731160845393	0.680038627570823	0.750342119546141	-0.614249670544963	0.711830608772649	0.73294168999559	0.84034006790135	0.569267318075529	0.674015083216505	0.404044804479586	0.770284647407162	0.516484266487195	-0.504774308331098	0.763949494375533	0.876816693405761	0.582919568369775	0.902882728865895	0.755474044826197	0.903724170255211	0.515265973490839	0.968745028568678	0.71119847673291	-0.325306983643969	0.964888953407437	0.486704525968539	-0.566045207578465	-0.637631084820334	0.817265147985704	0.751323607486995	0.699400541782118	0.623379849776113	0.94405913757385	0.986836928210747	0.406104004624424	0.795750222256823	0.828686821310576	0.87081470421205	0.847893447679902	0.960151794114844	0.562686825745	0.333289325636819	0.735171393068598	0.425002748170841	0.868274907886929
6-phospho-D-glucono-1,5-lactone	0.730080795036665	0.69855749973855	0.781438010377042	0.882793166291527	0.751829098181919	0.685084134274844	0.678325351190627	0.651154838649219	-0.713096946778489	0.835642136525859	0.765806106740184	0.728942429222673	0.78779670391597	0.754135926105342	0.805359489749153	0.837026950140865	0.755068405438597	-0.693716369230546	0.672579690151626	0.626012064543049	0.637519934167253	0.711640657884333	0.818619213300814	0.775036267379164	0.787226978311306	0.605896413100344	0.864730936290362	-0.453947416897505	0.719537756435413	0.490678994936792	-0.641989026486331	-0.745195982527688	0.786335416788801	0.83394835973738	0.91616889924412	0.828822332252346	0.685407376060692	0.520905962122321	0.744533826998938	0.830818606839395	0.797296182170486	0.737088076907668	0.664730267125295	0.580296873648332	0.76310274856597	0.406250238027949	0.759295250538673	0.888078316159071	0.704782871635378
ACar 20:2	0.67353272961354	0.696199211161561	0.750265087891447	0.657487351445118	0.714799343103831	0.812730178585775	0.695088478168871	0.74498361960479	-0.758915137278716	0.748049038079027	0.792911945524648	0.888043742990284	0.607726500543633	0.678539681937981	0.540931300630929	0.840578007093493	0.521287431918019	-0.398468337419007	0.748411456939477	0.872701637945226	0.682486331036724	0.945382609498251	0.840570387992931	0.955776493766685	0.527938942643771	0.938624772154525	0.767075695122049	-0.0963913207757507	0.8803788847969	0.739429284888073	-0.662924786488673	-0.721165725193325	0.904338501310328	0.828357060502487	0.663150775420969	0.706874111214674	0.89315925846947	0.905990549903851	0.487642907518095	0.762115092052324	0.891604697907221	0.820569782933865	0.88154024032903	0.972330479728017	0.566821251215352	0.53903244419519	0.888544184740194	0.483477994638968	0.979386967513919
4-Hydroxybenzaldehyde	0.749950157573917	0.761826358479434	0.810797019435429	0.751681933342901	0.757321711290319	0.862482615677036	0.70280847039193	0.784744631214797	-0.76990175036701	0.854127729745948	0.845129973042911	0.928658558505696	0.633598169216605	0.724179067224855	0.639515987942021	0.937620893934267	0.618300293491664	-0.596351942011467	0.862567388194644	0.919797561137018	0.778288579656634	0.970339003537448	0.935977751417756	0.933828986439401	0.551081652575856	0.918182204937863	0.892230294155379	-0.318941918028259	0.884636780230136	0.800524242289984	-0.740182754820993	-0.777414086025093	0.980055020084878	0.88650911972092	0.698539417813078	0.813388465472735	0.879106496685413	0.856237904183173	0.670191596046293	0.805266624974858	0.969649927051656	0.885282411926748	0.955352565059288	0.919252197318123	0.702900269333331	0.616975569479069	0.975108084219111	0.649087531365789	0.936003641670495
2-Hydroxycinnamic acid	0.741153379698943	0.750066529656055	0.801993257302566	0.743187881117702	0.746238222695512	0.854645638844868	0.695504703659185	0.788832742317164	-0.74461953306792	0.84689684368525	0.842372255165038	0.938589042324596	0.603959864432856	0.692965728963322	0.615221363209644	0.925648808947326	0.619866034399631	-0.63294480247736	0.87459060597876	0.933583648190618	0.80060581514302	0.968668613305198	0.956544058637493	0.912155563393678	0.52208680209896	0.919583662278496	0.904704443436099	-0.371681464456665	0.874907214171959	0.799076562818418	-0.764343504438265	-0.758535590496186	0.987158234524693	0.872473340415903	0.671328986200778	0.82859474833802	0.870389754310995	0.853647972448382	0.662148191652443	0.80556329350162	0.97883006178254	0.875993199932599	0.943021078131627	0.901752163881629	0.704710639095952	0.64261442582581	0.971919969609866	0.628017228942567	0.907843013220622
WKK	0.787650916123621	0.810004036207728	0.803712453824834	0.682455545822916	0.740864646630029	0.880311731649456	0.740729036130293	0.869370597242893	-0.770911806439017	0.820992198820527	0.790661655296697	0.91867672541733	0.557494733177248	0.640514906773088	0.548535852151689	0.815710794745287	0.652633616708256	-0.606904451402117	0.88121507233516	0.921687425074481	0.874208023527239	0.908284933168115	0.886333179038105	0.794629868570906	0.45522287452387	0.837710048197627	0.833288222680118	-0.354908776687082	0.796439946180723	0.809679368656499	-0.877033275850782	-0.78259418419413	0.913865142209235	0.723326854496799	0.509677290279984	0.808894099262343	0.822502401777882	0.773312142823844	0.64625296671092	0.776926870541463	0.888987508983604	0.807258917543426	0.854731844214858	0.843987794457905	0.687460585062344	0.776497202833106	0.869937888671392	0.500138890806416	0.813173132453582
1-(6-methyl-3-pyridyl)ethan-1-one O1-ethyloxime hydrochloride	0.864523982543429	0.857447082885162	0.905310478405349	0.855659242471321	0.870039796615617	0.89411733051805	0.840155787598929	0.871655312896225	-0.790360463129103	0.906423952160855	0.925757860167979	0.957571565545777	0.735468040872587	0.766051239936731	0.755855068287621	0.901914645816233	0.810901197507026	-0.827111268651398	0.884737951297842	0.927221174779748	0.886448596780026	0.921671942147714	0.927610266887421	0.839698824442139	0.684700796739753	0.81104416880915	0.919579295585867	-0.562499581490426	0.822871221291835	0.763164225304947	-0.8646030948875	-0.831284028755717	0.939846382603513	0.868896529490107	0.723832058157942	0.926568470314049	0.854111429501036	0.744262877798179	0.739016474477789	0.847017247854803	0.92878446736289	0.877590579662314	0.837759740895306	0.78253384390405	0.88376086513105	0.743037060062327	0.875509296398091	0.711521202141593	0.806298117800328
2-Linoleoyl glycerol	-0.467569727117971	-0.423981914335937	-0.47027329303622	-0.475826355384297	-0.505537423142992	-0.428154963810212	-0.458910935169924	-0.435330908869031	0.25707011666102	-0.46108050294595	-0.504775087010292	-0.432586411789668	-0.392283849002852	-0.417212172099815	-0.447803678699264	-0.451392139729263	-0.555457910685054	0.879338213302023	-0.554389402664173	-0.485347752344897	-0.551822116208948	-0.35636738202819	-0.424680997274438	-0.225502018091049	-0.405258132660121	-0.301658199000267	-0.470679473977955	0.998611339765348	-0.360189449506119	-0.21572179228254	0.325666843931754	0.450926650138822	-0.373476933126309	-0.433512952614944	-0.365834300455768	-0.541874885167899	-0.295652334870453	-0.24702433964845	-0.546681497250798	-0.412889527946774	-0.406576984098604	-0.477696885301654	-0.372556370958696	-0.150056283628913	-0.610991389507547	-0.385862781067119	-0.257172349608482	-0.453583641323209	-0.104536312094183
o-Toluic Acid	0.734915330614405	0.7600757482644	0.794858351755476	0.709984021765679	0.754915647013028	0.853931360782642	0.699072771476113	0.785009273601297	-0.689551118094207	0.820328371369382	0.843243617991696	0.949755479722144	0.58507755318251	0.707769255732752	0.598116019039987	0.902701264230828	0.618690125384833	-0.679825666346177	0.868724112618677	0.954113957178926	0.788008650581037	0.959399664127126	0.912779314162333	0.878400489221324	0.506098017609084	0.906482996111952	0.880756421290183	-0.430324189437601	0.856630325212306	0.808244468549564	-0.770972963084212	-0.743817136803323	0.962574799629499	0.857807048311319	0.624077686475611	0.795822259269924	0.867076994923573	0.848877902898888	0.622434121142522	0.770030913900469	0.950367259891739	0.871418827208549	0.94980030768709	0.886515593880122	0.740771223794045	0.67083520839893	0.93706299954208	0.58934326876289	0.871031353430616
Sphingosine (d18:1)	-0.567124435667214	-0.526311292288257	-0.566486961111996	-0.563594065730428	-0.591690888335946	-0.517896504993484	-0.544608526936317	-0.52421151629739	0.348591924982218	-0.550298537225282	-0.596058570591685	-0.517412061332795	-0.468390244156114	-0.484213442410264	-0.54285526665994	-0.517579197835212	-0.648034830207057	0.940620123284307	-0.626988578263443	-0.552359280540887	-0.620272195311959	-0.434864678047794	-0.509497100286613	-0.293911320705128	-0.476366838393373	-0.338938044726905	-0.558096283730921	0.982778754685619	-0.414707973149596	-0.304922427316537	0.442207301702574	0.520800242336632	-0.462702027102413	-0.500162965910159	-0.428053946713583	-0.613678505988644	-0.371712112286792	-0.28734478206087	-0.611637481404009	-0.483377130356033	-0.474967187944219	-0.5285898326277	-0.444918078352949	-0.209164828117922	-0.720037707784796	-0.473275825340891	-0.351522442003452	-0.551654925927786	-0.18081522135612
N-Acetylornithine	0.842907561355276	0.823117881095157	0.799605297471894	0.738972794081163	0.75087414698518	0.735284928597988	0.826852284469926	0.787620166232261	-0.79976967003125	0.702544222963319	0.702413272245616	0.615145626628328	0.708579291660308	0.621982818759689	0.73492270158793	0.544564399436474	0.829321588022615	-0.65316929887837	0.643426306315853	0.572304154330188	0.833264059049133	0.523375671704077	0.53642740124147	0.426555881300894	0.663943567222591	0.33242353233779	0.547830845005652	-0.457963249524011	0.421604496847109	0.568657303121233	-0.751584314588729	-0.81042242440862	0.518402398471315	0.493431576378755	0.440281717372681	0.74935268276673	0.467085566429127	0.262705148033569	0.719252301228226	0.595054251487933	0.482008110728786	0.533111070840956	0.413252268695968	0.367837104867228	0.747659713420173	0.783983939067591	0.431335337919989	0.542523774970698	0.425416473784821
3-{[(4-fluorophenyl)sulfonyl]amino}-5-phenylthiophene-2-carboxamide	-0.928013453107945	-0.918666624075524	-0.944122444979252	-0.923597804413621	-0.896981012271373	-0.892497617353347	-0.895706884310341	-0.866246403812278	0.870353469071385	-0.875354179144326	-0.898274938515974	-0.835423263607461	-0.847937203333068	-0.849362781063986	-0.89094183834457	-0.851474311971092	-0.919106717100948	0.875500463777911	-0.85506045013811	-0.806697525607309	-0.937367396424201	-0.782264354870261	-0.812340677975201	-0.70719165625924	-0.794347632698771	-0.621439125230959	-0.804436938968737	0.681967590471005	-0.689041912267563	-0.735392445579807	0.798964858626087	0.956450412080438	-0.793015809044913	-0.820256050872774	-0.699154247019137	-0.911209691352663	-0.654707022891859	-0.521413375762448	-0.87508413854822	-0.771221619015969	-0.772035287534223	-0.773767484793377	-0.766793211765985	-0.606545452880458	-0.906738140329561	-0.807664731547383	-0.726689865204396	-0.781132945697528	-0.672229810459039
Carnosine	0.67273476687479	0.679715405443635	0.786763690282008	0.833471018144444	0.690662713027808	0.716332606885411	0.666465255770655	0.5930209400124	-0.692470260330354	0.729566219334507	0.87126546732247	0.851304080389816	0.667712162361471	0.70990872232865	0.793633027325822	0.898868130454337	0.607867401432756	-0.655466356899262	0.676965549123511	0.80306861790137	0.777638590301149	0.834748696225072	0.82724549418169	0.806421991665697	0.621987949435488	0.723277180652663	0.792487590195947	-0.403384316378096	0.623318852449644	0.890837305808957	-0.617735912622481	-0.750720970435991	0.861396221461282	0.939870642756086	0.624236547829453	0.83845783661557	0.642552910392748	0.603718744634158	0.654273033222659	0.598628439313147	0.867156436752427	0.740548339298017	0.798147388537672	0.683998789329595	0.736906536468763	0.739097495061645	0.879134784999046	0.638393282101877	0.807674173673467
Cytidine 5'-monophosphate (hydrate)	-0.935169573590959	-0.928161980964976	-0.901755465456702	-0.780730532042235	-0.839936745577128	-0.939337317639192	-0.866824596307249	-0.944344997240066	0.947480838453074	-0.869614903832733	-0.832732476701614	-0.814688069715184	-0.71631902613034	-0.695744740152131	-0.736796884624737	-0.756841134149196	-0.817856712308266	0.6383165328959	-0.898886838971064	-0.798361656354096	-0.890458158313364	-0.813946371437313	-0.814050959711186	-0.717710280944618	-0.622042973032138	-0.646590193099728	-0.775843852408749	0.324421787671479	-0.73718331036736	-0.727080569476372	0.854693028286521	0.891709320986441	-0.821096557188728	-0.669319848480979	-0.584984334986716	-0.788891394728113	-0.747493543848044	-0.611215880833469	-0.798382407727177	-0.794322468736306	-0.744429135020506	-0.724897920233338	-0.786266064776813	-0.717950242625048	-0.783307732238749	-0.774417177475304	-0.774994550373587	-0.696300292967784	-0.738350415037088
Boc-beta-cyano-L-alanine	0.778988743485007	0.750960549691416	0.822415784483437	0.831313270947719	0.745766336682756	0.800592042824433	0.73208907275441	0.791508971931982	-0.766552232129595	0.87208471116661	0.835975005784892	0.890991965728057	0.644030078207843	0.642692792070116	0.683907939094822	0.882936157174327	0.716066976570455	-0.729568120602536	0.838106365842371	0.852737065751685	0.895481407255197	0.860502689881141	0.943422153372095	0.793996573279641	0.587884146571851	0.780384671357909	0.919178115983747	-0.522859498276207	0.755761749268855	0.732642338069695	-0.809773155633448	-0.787397885477623	0.920383296417467	0.819736578090404	0.67501866631862	0.951518160635207	0.767516516434289	0.673146505041063	0.761129933669126	0.830187047880789	0.93957435183958	0.828814227758662	0.746842151694068	0.717466695393228	0.736417101496205	0.712102062558843	0.870369807830501	0.657805123103731	0.762668984501306
Sedanolide	0.778378610825896	0.737044084380941	0.785331208503361	0.784675072144252	0.686430754211883	0.683115224380072	0.780933232608805	0.695076391699029	-0.809655964766737	0.673715415969981	0.760682599229812	0.640700319894634	0.672633891818164	0.543739415727244	0.775809643279723	0.604747694069711	0.740229215808229	-0.612463567741493	0.610854495595035	0.587780290926389	0.868988653528995	0.564454926742057	0.605180199804093	0.481708919755214	0.631667381627095	0.378970912560559	0.579958956606444	-0.403054006503727	0.383471105626491	0.67841606644377	-0.662669547168198	-0.783526422578743	0.582281394587335	0.594254004364973	0.431260386304815	0.808653808003669	0.441542760265748	0.280328954546666	0.716993471035098	0.548172834846714	0.560825829252117	0.526065591188827	0.414135753492218	0.378652883663594	0.689014659320262	0.831652186103975	0.524945493709199	0.528306056164285	0.491295556792645
Nicotinamide	0.76769390977575	0.806475819265378	0.799032092819277	0.766363031253887	0.795699171702217	0.758982786045745	0.737572085611521	0.660772848165174	-0.706452638436027	0.700611206202393	0.739780159927261	0.657738631204026	0.825861464945708	0.900261088823331	0.830138855794993	0.727178241624545	0.787704883013343	-0.621251351410662	0.592908390073746	0.623455773373726	0.594637307428973	0.661492372265276	0.576268482579674	0.655157193293949	0.783314433384177	0.484150248169788	0.557527908398737	-0.337072816268728	0.562659792702679	0.67918990408279	-0.652177489078884	-0.767507978292375	0.617447470092285	0.746477236770046	0.647079332755241	0.633134368444448	0.537053610872836	0.432840949000448	0.633164062055356	0.507625582239543	0.568546791246534	0.63312278381133	0.736974054798242	0.571049708855507	0.847272397639204	0.578633962318001	0.631579402841821	0.72310058769164	0.665245877262138
Val-Ser	0.660265931864471	0.642136895291234	0.767652607048864	0.862321657139612	0.69601320049129	0.683369039452895	0.667204534536897	0.628838889742504	-0.699396342957906	0.772331183120092	0.81363512757481	0.837812460874956	0.702507254583722	0.694007119481951	0.731972984606007	0.884257307273817	0.648229781784682	-0.646303483138139	0.676391319639963	0.755629395767601	0.753290873154629	0.81361137477495	0.899336103968889	0.847914518845079	0.67885077972622	0.762950972993256	0.86746416054949	-0.439949274536863	0.72115338978522	0.682930334208729	-0.652695946403134	-0.744415891321335	0.869172673360401	0.910527391411799	0.790448572149274	0.893205380937357	0.697764708498166	0.637677717449694	0.651899519838708	0.776954165320213	0.905333338126155	0.757201524366041	0.715174847276548	0.688730922340988	0.666218642175648	0.578984412927533	0.840985242527349	0.679235425403291	0.803295141955449
ACar 20:3	0.723658862571742	0.739279908098449	0.782315353690347	0.674740778863235	0.812602354632948	0.855766732348231	0.733675590326608	0.788249061395769	-0.681376849482184	0.810603133160196	0.818717438259842	0.895074576396322	0.670152595565021	0.795467913807334	0.570904729103635	0.887241763353834	0.635351777741358	-0.638477900038877	0.826203428937537	0.925675495313785	0.683968439424136	0.946972725668389	0.822269285955965	0.923571182581534	0.609332934268705	0.949191554348161	0.787055675466764	-0.43490090856377	0.943668937414898	0.64086183103585	-0.658923513025343	-0.736481798767695	0.884188064525751	0.8562118927489	0.738372056530389	0.738336265871349	0.919608676423449	0.929615181506957	0.566606918379739	0.788400268704126	0.894037968098211	0.932842343193043	0.931043194899557	0.942517045136982	0.719730996653338	0.468838902221275	0.833236535337172	0.571814455808944	0.8944341064983
5-Hydroxytryptophan	-0.763014118101319	-0.795957400619172	-0.80970394341114	-0.749199520850729	-0.762310183680294	-0.771665006666309	-0.803849360783433	-0.734926714846738	0.840908780235134	-0.684539513201357	-0.753641182248328	-0.740393445842878	-0.786489064835665	-0.772220537108418	-0.727939097222313	-0.678927092245853	-0.711554437023652	0.36172903738769	-0.545367263673414	-0.6645084124605	-0.683446622924502	-0.733398042927229	-0.63550409910756	-0.756544303969336	-0.72641548894788	-0.599737309858462	-0.557118952259487	-0.0106727227531539	-0.593616856346895	-0.754013195004778	0.762317608759553	0.779088151605742	-0.674244089155344	-0.706365725167959	-0.589968065844263	-0.698293709981405	-0.64496891840539	-0.54435486710562	-0.496349446632128	-0.588710337536032	-0.631808613437797	-0.612099843524034	-0.628552976350596	-0.711753055575565	-0.674891675263326	-0.687721980903351	-0.665399599233896	-0.497076062615619	-0.81546105347634
Prostaglandin E2-1-glyceryl ester	0.790157341548468	0.792201824331077	0.763302728840487	0.609176651179644	0.758786828634972	0.811094365851654	0.815798216924717	0.897056885049227	-0.759214641883615	0.702710722493418	0.701556666930492	0.761921118872867	0.59159012585733	0.564135121190853	0.493542745308284	0.553913569239344	0.731238285525071	-0.591990738551448	0.776749775138465	0.744037108561159	0.783001740664527	0.711176214613071	0.711148021899166	0.61849193233817	0.525498382076861	0.634052474590374	0.661236973484054	-0.367197740711855	0.711210665857957	0.494341672561163	-0.82702266810781	-0.736471901685699	0.686526740655771	0.503114434674136	0.502248707254529	0.675181850782411	0.727398651919348	0.627251129854521	0.524564468229325	0.785207079464947	0.629872518385191	0.61007169809223	0.602919931026447	0.659264833487652	0.63751845424099	0.661201489162437	0.557410380332315	0.437623777996792	0.603627768101836
L-Tyrosinemethylester	0.691991283386187	0.691226743084823	0.745210704828606	0.819149571093009	0.596288197774348	0.656368756305582	0.621778474821928	0.582343016994097	-0.709987275387681	0.678810025598906	0.735891413914146	0.695591357670076	0.607702467404379	0.61039212976189	0.791483090721687	0.763433549938228	0.656853084243825	-0.663123646327413	0.648179912117667	0.645439766066688	0.870952509671541	0.631503844219035	0.736196057250783	0.545216818823975	0.541170407603206	0.457875340921789	0.698007512049334	-0.492979282518989	0.387490336089928	0.868887051893648	-0.666730528595768	-0.785052451080404	0.708176933255697	0.738667712650245	0.425998970719833	0.835061238699321	0.375234251607725	0.285432532255633	0.785401663704758	0.496432971003606	0.703532060423045	0.558070384428368	0.625191338314722	0.416122983222887	0.683825502534933	0.880577485148843	0.726819111365667	0.613559754207829	0.560055072644226
4-(cyclohexylmethyl)-6-(2-thienyl)-2,3-dihydropyridazin-3-one hydrate	0.720609106897101	0.725853046094342	0.785938963864592	0.758155142985269	0.742111774227507	0.819637246348284	0.676734494787594	0.759726555574087	-0.727129384671326	0.853217834151326	0.822557474697467	0.919225621163786	0.627332967933105	0.706105062350182	0.621614042610656	0.928242204875854	0.613131082909903	-0.622470554616469	0.846131921761833	0.889731271991367	0.743179778113365	0.94444825661319	0.949577387317154	0.931053424454381	0.56284901098461	0.910831246051725	0.932596852306978	-0.367789874187073	0.901032331369875	0.712010519085615	-0.724035504000098	-0.752848321378188	0.97596547526918	0.883573711964178	0.761332437456476	0.818319804978326	0.886706625867948	0.845588968119952	0.658683665351073	0.861047624695853	0.977778851339107	0.877914904286128	0.917317558894254	0.886936479128595	0.686494362845668	0.544935602072151	0.954750656555124	0.679987161203229	0.906462146354699
LQH	0.742944171295205	0.720478524643345	0.712167434490973	0.691816705866971	0.657647156837732	0.764409299452546	0.565678936951971	0.714911468826264	-0.703523888539045	0.885283142325659	0.660561563110427	0.700463838713188	0.556442297729298	0.637206837775052	0.614318303627794	0.85918173645933	0.616358154979145	-0.624003263049177	0.847844515389522	0.711302953972578	0.719572334602871	0.739977772300272	0.775297376848449	0.679192901230152	0.478165738551368	0.648612658948698	0.842276805812639	-0.467928176456297	0.729476054561293	0.593226595611539	-0.638874011517603	-0.744941755471962	0.807395864685075	0.685403979991821	0.63240072053381	0.766415173990127	0.69874296549303	0.571081262195029	0.88382723998847	0.756098038127106	0.819386495830707	0.841143900608659	0.790097054450451	0.646822638432767	0.67598660361829	0.471085456379747	0.818978526036156	0.762732225872559	0.657585922485789
16,16-Dimethyl prostaglandin A1	0.584127582757776	0.593857481428495	0.620461445705994	0.454399678298362	0.690581794932145	0.746604506696512	0.639596365062531	0.732110732019692	-0.592086276141114	0.668123182782548	0.649310465531192	0.766918237136468	0.518621364083451	0.618035728992567	0.314178609085478	0.694318420634739	0.460238979613593	-0.398925192916334	0.720219346278494	0.814439885321	0.51972627718254	0.844674712707808	0.675514842579561	0.855727758229972	0.460675216719554	0.932495997607518	0.63389044626135	-0.237985213751484	0.945351834017468	0.395561065932807	-0.516632299494343	-0.592528479723236	0.743384930334259	0.653273418209852	0.651961314206449	0.54727395142146	0.924357509664119	0.969244236879255	0.35572663079511	0.770654286216479	0.756353206381646	0.834005249665064	0.782771750011103	0.943429549200481	0.474026308223863	0.24898248418159	0.656845077882381	0.350158688403145	0.827714377037578
DMK	0.65173768832331	0.667450274925012	0.75397501631919	0.72982166755489	0.694956889527831	0.775814814157705	0.659301941561546	0.699660392152594	-0.683810826671674	0.761001568590705	0.820498984695755	0.926136179049088	0.593720445839469	0.678847906905966	0.587244289938139	0.901680069075725	0.557247203622848	-0.570000096016203	0.765033058716701	0.906716132040174	0.762433020097231	0.945015434327826	0.924253030370489	0.921022718416384	0.52536782562066	0.929883721220121	0.845735833418235	-0.332214809990952	0.824921117571714	0.806012790063323	-0.705924350304114	-0.712929574724993	0.948729593002775	0.897094622875571	0.655970551876118	0.81896429716774	0.820763970597193	0.843561629430702	0.551849688049132	0.741571638372269	0.963870376207821	0.831152066009813	0.88208379126928	0.889047288533333	0.6332579165888	0.63245201833414	0.932403697969861	0.524858790677044	0.917563803805697
3-Hydroxy-3-methylbutanoic acid	0.806856253190428	0.837537216327159	0.783172778689379	0.60573933461077	0.832473060858339	0.805693153741418	0.853265719991467	0.814456160475968	-0.760910101167439	0.646683251546503	0.695029984123222	0.641189745577336	0.766671017904771	0.773132670183923	0.637082285020605	0.520346765238894	0.783731727806065	-0.482854311409391	0.593936670687989	0.628522793297046	0.589465787761996	0.636685845557683	0.467486247962899	0.602384681358465	0.717260379470431	0.49664852867892	0.427095027437227	-0.169870425088452	0.613551055117551	0.508869100159835	-0.715572842881523	-0.726974091796262	0.519403291786346	0.524307265564028	0.535990298681757	0.532078782751562	0.650469861177242	0.531475872203789	0.45283970735397	0.568725092656264	0.441819425763732	0.583553445435382	0.589414191428975	0.633322431376814	0.749380354556259	0.555068332620845	0.447304894157648	0.480715712726982	0.627027834755034
Bafilomycin B1	0.843809995269139	0.805056569817341	0.856020489738591	0.811734270222506	0.780010627017846	0.831384085251422	0.815162026776446	0.837971074486058	-0.866193521239026	0.86678976295234	0.859181723200506	0.850078769345811	0.673108783960551	0.614353319652485	0.717574001744637	0.813362390469655	0.726704902474379	-0.646576074394294	0.818586652221383	0.81386316362422	0.912940072473552	0.818906890949104	0.825763870742245	0.747414662714815	0.614136803724473	0.704910066231003	0.829508471901582	-0.397293493152536	0.708876573903185	0.721477654412842	-0.770287522167152	-0.833412515649581	0.842124388576253	0.746537215897889	0.61593715736152	0.91219071080777	0.774802070104772	0.629884994399934	0.770639528315826	0.805834380223681	0.841060446138452	0.804082950428798	0.660930347901294	0.694425273135095	0.730108740898065	0.750763253853575	0.780181945221478	0.610454499372453	0.741842234039792
ARH	-0.736932061539957	-0.737971655719177	-0.770441010120795	-0.674157985550358	-0.735645933079213	-0.767188569960227	-0.789511033179625	-0.730727137421688	0.823456763895408	-0.599336631476128	-0.774794029206558	-0.672318931294739	-0.685394109548563	-0.626714543680407	-0.689387055065089	-0.591577623195729	-0.660035521430057	0.4991629941475	-0.683759012893669	-0.646241714028998	-0.673292516994403	-0.689650722230372	-0.646898881800774	-0.674945217412512	-0.625792581524065	-0.567082696383932	-0.556350265146804	0.210907841478809	-0.639508635204933	-0.579394164122432	0.535594342740345	0.766819697849671	-0.646305839840753	-0.649959657010715	-0.567562895922525	-0.552932438398376	-0.601354930471845	-0.566288956977159	-0.532191126340019	-0.628113929864041	-0.548866857305673	-0.502963533609709	-0.695656888633079	-0.632388523018494	-0.608895344144704	-0.603667673444239	-0.592361717719341	-0.574743426679313	-0.684526821432466
FQH	0.666275998315401	0.680732687063792	0.701053392606551	0.701833979137312	0.540087819420246	0.662325674768853	0.595047471252384	0.597439344416685	-0.714297844396805	0.627955318513632	0.685608874805866	0.684543325183788	0.506152204800552	0.517062483732504	0.675943877015046	0.683870941037221	0.57013477559966	-0.489325465976756	0.612418011832624	0.650941608876522	0.847665757992981	0.639967475323821	0.683394037166727	0.521020460545545	0.412092155063324	0.460992717529357	0.610365468458367	-0.249350532794183	0.346879987210019	0.937776310999059	-0.716350178988364	-0.715924395110415	0.689611154218487	0.635744917095517	0.262375302468973	0.757894793506169	0.391767629435387	0.317226845618825	0.673432372208831	0.410988558082608	0.661719250856868	0.514464586915365	0.601539604892745	0.474023100998896	0.607940675296425	0.930400135215632	0.727513428406078	0.451815559699854	0.589630175045194
Dihomo-��-linolenic acid methyl ester	-0.463715248469944	-0.420970647046015	-0.467316899081603	-0.472814626902939	-0.502190290224684	-0.426237002600238	-0.456488357235326	-0.433178913181418	0.255319191352661	-0.458889728698413	-0.501479993776859	-0.432939515892224	-0.389522731321197	-0.417109134634379	-0.442357356655521	-0.452604094967228	-0.549763107360481	0.873621901397169	-0.552213025747349	-0.486773454763685	-0.553359130225721	-0.356524076630859	-0.422067166873462	-0.226595162421758	-0.401688937813547	-0.30609010046861	-0.468149223192687	0.998387244458059	-0.360375904283594	-0.217303667774649	0.322518461584745	0.452283698944421	-0.371999465693108	-0.433428082569012	-0.362207304074234	-0.542617699494407	-0.295221006760517	-0.249274335036461	-0.544625858697193	-0.411693723741358	-0.408027943225641	-0.48043898923067	-0.371455038143578	-0.152985870884747	-0.603594117040195	-0.386359042803237	-0.255332591566819	-0.443807241791937	-0.106151834091141
N-Methyldioctylamine	-0.475469646499579	-0.42906986258181	-0.479756081901091	-0.487521629395435	-0.517942030514869	-0.436223655757901	-0.46968126734969	-0.445429159015422	0.268671895273562	-0.477547199363	-0.515849219046671	-0.445289879407315	-0.405585095179972	-0.426815113867847	-0.453234555621089	-0.46675855369145	-0.560937542479891	0.880840683690259	-0.56265408064724	-0.495298119839548	-0.555501888456495	-0.37062391913672	-0.43683975414355	-0.247732874382229	-0.420776740251387	-0.322144194348029	-0.487796371229152	0.99860189450704	-0.384004950091156	-0.208368576204069	0.327265745034843	0.460671068665532	-0.38704786654302	-0.448425739262161	-0.393799972058845	-0.556452205128533	-0.320710221149676	-0.268310658797669	-0.553383322570414	-0.438976380326132	-0.424569243702668	-0.499440483159187	-0.377513236266719	-0.16871291202275	-0.61384609072184	-0.373519263399554	-0.26720122208736	-0.463767955349052	-0.123167915921343
Adenosine 5'-monophosphate	-0.909059886653617	-0.885901414212781	-0.871563432447539	-0.858588181467487	-0.807287143522571	-0.81347228579447	-0.833999583119169	-0.829655186680893	0.943707215611453	-0.838538984369082	-0.75408949315289	-0.660174982626763	-0.821080433278817	-0.729566725146604	-0.85090814291074	-0.694884546218222	-0.86258896524817	0.59804169907243	-0.736898856169245	-0.575972573863341	-0.788939528274651	-0.628989955019437	-0.692569412786471	-0.621895317438423	-0.768442173201381	-0.429750521114599	-0.718744702822064	0.304093628798427	-0.601371018643826	-0.566739051180974	0.752733792855116	0.903939433902035	-0.669720515428172	-0.632364361756272	-0.70085884864977	-0.773707065106122	-0.59209677027011	-0.364710014654537	-0.850920126963741	-0.779326794238768	-0.610503362778431	-0.613131357001575	-0.594354995217639	-0.50788551808545	-0.763334241550741	-0.647629573005964	-0.630755193918531	-0.819360175658327	-0.618226763957603
PC (19:1/20:5)	-0.637172951778451	-0.596480980869115	-0.653348523769721	-0.605062346449099	-0.686328947768941	-0.642171707632332	-0.64392280203775	-0.615280661338639	0.481345927072894	-0.588827729099521	-0.697412789923699	-0.586698133986134	-0.558783167447846	-0.575350441257873	-0.598924926335078	-0.592856404683105	-0.692667721615041	0.918193181051887	-0.716242735508582	-0.653267470833084	-0.66532258116812	-0.567692231122682	-0.592086656167563	-0.438578393642561	-0.543529892513717	-0.479603864531397	-0.556704230800732	0.907904191438185	-0.545726065121162	-0.390289489190415	0.442343672082907	0.598868722552501	-0.549279217014346	-0.600154019064094	-0.495173651919404	-0.620028639654807	-0.463897109458822	-0.454481064501523	-0.622275566210357	-0.514513090282548	-0.534616259872469	-0.592864323417082	-0.606720836695005	-0.382805695439725	-0.745196789753375	-0.493866647189943	-0.447683342841604	-0.585392283446133	-0.34582842643884
EPH	-0.737512549071009	-0.730835276004466	-0.76893732219822	-0.757406385989154	-0.673642739830735	-0.744546199604454	-0.697550470201918	-0.677141920051187	0.900438815729614	-0.740958774260354	-0.727392787275931	-0.677746688045648	-0.713153806977953	-0.665903571498312	-0.737182760092337	-0.754329936289179	-0.603836794406804	0.287898930925121	-0.615823907756501	-0.612098988880746	-0.683565242021482	-0.72875644769407	-0.688866284859663	-0.774931786923334	-0.638084107693037	-0.601097166292728	-0.64070745380817	-0.0591729075303746	-0.618660928802114	-0.727170515809155	0.606409710302686	0.792184105663462	-0.727821860066804	-0.72345906677433	-0.628802207839525	-0.705686460948639	-0.636464047915972	-0.532472190130134	-0.667557752684318	-0.638763460135305	-0.693955422508351	-0.646871836131547	-0.66896013006639	-0.702019624262664	-0.565880647765828	-0.581661729757369	-0.764252714517383	-0.623821822213914	-0.833489714670081
ACar 16:1	0.616948429648481	0.641680269276739	0.690472964846068	0.600893118380318	0.686823510331798	0.747188647192268	0.661277723226063	0.684311670958328	-0.72918579182233	0.686893740210117	0.707232379340948	0.787391084963669	0.633699640049542	0.690816417868931	0.499323075152167	0.762909949064786	0.485664169801629	-0.256292385158199	0.623254406770306	0.760381924653524	0.541247883348499	0.867045336658261	0.723327878573383	0.938608672108392	0.568701675768231	0.880551788476451	0.651489204664782	0.0552716713874681	0.8543250801386	0.611883662746136	-0.581361424637184	-0.663761356421282	0.79531301388432	0.765830553345601	0.699124813515842	0.61085933703303	0.862627100219112	0.870876347019667	0.391164668459722	0.717786450329538	0.787929961467935	0.769879086645039	0.79144409349953	0.951396901036639	0.494605533308491	0.378592481802967	0.784428291050324	0.443603497801096	0.966759771625215
NPK	0.572098109386098	0.592947654524547	0.644030126261284	0.529513199760078	0.610804019136193	0.75023357635837	0.578687887254242	0.687081181437705	-0.598841050802238	0.682857115710932	0.720712618705912	0.870780173292442	0.421709625947734	0.54870074345877	0.377968942175091	0.806124120999187	0.406613337559514	-0.463824381212444	0.78043401743414	0.91110468098976	0.694886998222711	0.919119127365928	0.824979244966465	0.857266106531857	0.332514015238097	0.959984687819931	0.7528664075798	-0.284286286341973	0.844574712958785	0.716052208197108	-0.606040756937936	-0.622145596555281	0.886451968496431	0.757091885014099	0.501841601724914	0.675068175427389	0.847313355797304	0.918672109840763	0.453299235769674	0.693240372704158	0.899341581129776	0.823179120274855	0.875604991270246	0.926560069110695	0.495750355414358	0.543206100985363	0.85492031007467	0.346891701887214	0.863831199169661
Cholecalciferol	-0.476139460985723	-0.43446353191969	-0.479716852106027	-0.487033559388577	-0.515674487783913	-0.437745816993009	-0.466184569435008	-0.447293721707021	0.263415239997387	-0.477152277296425	-0.510412520995777	-0.448890304794494	-0.402693695669636	-0.431949827279726	-0.450841278605697	-0.466317159332882	-0.565275941496809	0.883064092622602	-0.561612300507723	-0.497706567200726	-0.559003148085362	-0.370516884165651	-0.440302810816108	-0.242949960432988	-0.41547749893181	-0.318614826454036	-0.48882919367008	0.998196416886048	-0.376861949457029	-0.222465727717898	0.347867598142258	0.45998396559317	-0.389173334989077	-0.445198769818562	-0.382988838659077	-0.55810999604273	-0.313848819147343	-0.260979426099305	-0.551407272846737	-0.43239611162318	-0.42554216377367	-0.494887849678278	-0.381764604275468	-0.166780205452211	-0.619505802705912	-0.388732925187158	-0.272016463932237	-0.460222441494492	-0.121151456812037
PPH	0.731673303785425	0.721458752477561	0.724278935005286	0.650719542605363	0.664732322969841	0.797933519633906	0.627498064374903	0.776771741579763	-0.683035173322394	0.745579568656816	0.697509872973028	0.734822108814755	0.507212883041095	0.560658512458569	0.559210006003038	0.722288091955822	0.683527474821622	-0.721247973642153	0.879483655126358	0.771283037890475	0.793457076157301	0.762073830106692	0.87101340529571	0.618555467344074	0.411816386018518	0.646784615168883	0.759930716556804	-0.53337569123222	0.678873383307951	0.660908597701322	-0.7630536898848	-0.680028457968491	0.814459274694573	0.629313240727961	0.477718459015518	0.712043424081516	0.601450336914454	0.592516939417318	0.717695794500217	0.658697489443682	0.755246243979385	0.645293339490453	0.826974474846229	0.628089318377835	0.692635381285215	0.659867039895022	0.790978116017399	0.649152882875353	0.606765764569808
L-(-)-alpha-Amino-epsilon-Caprolactam	0.673726268455156	0.680250599032925	0.714849034555722	0.700890605108642	0.567464808384063	0.679912468707901	0.617113300992518	0.639082220324241	-0.65774905549779	0.640249914490304	0.744998982767605	0.761870736837942	0.457442513339488	0.463905855732557	0.647298877805504	0.68212866270102	0.594629019855846	-0.650346439133135	0.695708001067765	0.732208427043401	0.886324426505616	0.687530564368477	0.771918301752617	0.523132505196379	0.376299106107094	0.512933900426441	0.705461686330483	-0.418186944574017	0.403837549381604	0.909630897841921	-0.766348269482376	-0.679616746434158	0.758589749942323	0.652573247074112	0.273451395474491	0.785463673755887	0.458732530820586	0.387829324530436	0.649167910628723	0.483507606002644	0.719249531904871	0.528707070475177	0.635333204311634	0.47786904082249	0.67125210929844	0.962007112492864	0.756574635015492	0.472450005666706	0.557186236550672
Indole	0.652933692539525	0.674142723330156	0.7245347998838	0.652571088613434	0.693098773518619	0.799586099173584	0.629693339384152	0.720100289416993	-0.686311628055189	0.777974922721488	0.771543199614558	0.888571641810325	0.564319024970397	0.679108909903158	0.52420382831441	0.886884195127347	0.512319477567992	-0.496878001589751	0.80089778266045	0.88837851124061	0.673705122031087	0.946687825964563	0.880459227745348	0.937537855581758	0.485567789353501	0.947635233418194	0.834603205988513	-0.247088202301202	0.902072892544253	0.715773187609416	-0.651350835188468	-0.699216503057733	0.93652176106261	0.845681094906562	0.681166656575636	0.718759687876097	0.886647760849422	0.903207926853147	0.551203894302382	0.780327016202489	0.936162227458664	0.861005263346709	0.936746456262327	0.94677343664368	0.595501095986766	0.495980188765898	0.927858919925327	0.553800181213851	0.936736290275603
Cys-Gly	0.766461854383692	0.767684876221017	0.792226839286006	0.760532879607273	0.739449695005764	0.752903933419088	0.770223709377814	0.719686766845657	-0.748631698655445	0.69776427139402	0.741067366532216	0.700117809336989	0.721570394200527	0.741271940470419	0.728280056497344	0.717824094965111	0.757573349151131	-0.656203675060857	0.657404463001283	0.704384892091673	0.854865074008205	0.660978510537438	0.626697733443568	0.581618617287579	0.657977082729659	0.542922177464076	0.56266805655215	-0.530544017358815	0.507222858087465	0.73783681723332	-0.690533951251103	-0.823930273319843	0.621835273183399	0.685377439548654	0.468879881395399	0.808249422903017	0.489822020816213	0.426790011141034	0.702088991197128	0.527386234333296	0.634124842249092	0.666292353951966	0.60362914718141	0.533958510375393	0.722649311869049	0.790506000682926	0.575935037599295	0.486412932718915	0.588339630902172
1,4-dihydroxyheptadec-16-en-2-yl acetate	-0.505786655964817	-0.462178966699168	-0.506368772038722	-0.502770029825327	-0.54209665185264	-0.468341408756129	-0.494479973991675	-0.474541378851457	0.295566988241228	-0.502315331589786	-0.539828074889497	-0.469506868612837	-0.420939234344156	-0.448120253089758	-0.473293265423566	-0.48764350638799	-0.581174381312163	0.895281217308666	-0.589999393649211	-0.522405208633799	-0.582019621957679	-0.395252839576445	-0.450970372047362	-0.263328361072906	-0.430562443540758	-0.337495430887611	-0.503503914644518	0.999582363357369	-0.399350745035988	-0.243565905064755	0.355319875558042	0.486685985084674	-0.408705635255852	-0.463158478402019	-0.394069647029695	-0.573032397966961	-0.342182051925761	-0.284351143148306	-0.576490003105275	-0.449980272616034	-0.441765396162666	-0.522251014354802	-0.405507132425513	-0.191658176884694	-0.641533568676702	-0.407044748116176	-0.290840699292643	-0.476754995106339	-0.1441256856185
Benzoylecgonine	0.640599923643254	0.649470550340424	0.716405624710059	0.696005319694025	0.635258019657895	0.7501102429463	0.577374660083497	0.654373791664063	-0.636655714932044	0.779936719088051	0.784437045599667	0.881347119958064	0.50828168210707	0.617913048865252	0.580934941157276	0.913361213315379	0.512483961903831	-0.59733894641616	0.786671464877308	0.882797772185281	0.766238526582033	0.903543424964611	0.89028209966702	0.832777463818235	0.430277158985386	0.855036710925559	0.855930420200321	-0.379789663705821	0.748154140072433	0.844352165542992	-0.678280656325285	-0.678853581095921	0.937493752031567	0.856016389734056	0.561450326475797	0.812526768392739	0.765098249140999	0.759125134154948	0.642319464792353	0.672510433232736	0.95583895490388	0.841009069526904	0.878366868540689	0.811072732614046	0.651395862347092	0.651935611018685	0.953465489588201	0.556434481651804	0.837790604542412
Ureidoisobutyric Acid	0.616605745712065	0.619267848521687	0.729826825244021	0.701407198246531	0.758105915678548	0.723024093969249	0.692666671372266	0.639888887457867	-0.614344622666466	0.710178803825553	0.826736645169981	0.849240433886122	0.686912262305455	0.750767668498848	0.61137604467047	0.846933503933952	0.565317922349817	-0.60031355040802	0.678130794301041	0.83060477022946	0.584614220537113	0.880350824510442	0.774216529446102	0.928470110680068	0.670742185267133	0.898849607169978	0.754892221417488	-0.396125729416514	0.877663153662594	0.561948006628798	-0.49980911203815	-0.671969533543709	0.826547632553936	0.908882162879539	0.81493209278213	0.707116461794507	0.862393840568059	0.872596801471497	0.459868149072109	0.756282260344226	0.851165810849498	0.844754552383389	0.818179578416086	0.859794611990502	0.657061395359897	0.377192289735565	0.769551575937428	0.568796624780376	0.875440283456507
1-morpholino-3-(4-nitrophenoxy)propan-2-ol	0.744627300246955	0.751381147567363	0.777274365049032	0.699488998146816	0.661539902472426	0.788850456569798	0.720807751499052	0.749692612216492	-0.774042660476612	0.691504572025369	0.782765493802572	0.800694769323524	0.546828233561789	0.562095498788246	0.637733054343641	0.72398329216413	0.637455831712015	-0.575722557464798	0.747021892366327	0.807249616754694	0.919313038566392	0.776189737269302	0.770987815126967	0.632326069927918	0.446049371901289	0.639573192903592	0.658873860298918	-0.33784993977863	0.530815012345281	0.91666143828808	-0.781537122214683	-0.759184950132439	0.777867263134674	0.679106876230163	0.324876966589559	0.798597880967197	0.568652130122003	0.539468482623967	0.647481509534125	0.531800881403243	0.744119682992415	0.634567354233076	0.704659168841433	0.642654018992312	0.661916427029926	0.934953202574065	0.762800821563973	0.420280465905186	0.684206985755584
Azetidine-2-carboxylic acid	0.662588520535112	0.672197039838248	0.649631873770271	0.451378711713813	0.730494720631068	0.799796431948966	0.671426094635886	0.801885822386795	-0.627447203948753	0.703011916002235	0.616371897811121	0.711815663011985	0.549348008668628	0.658419479665986	0.339691760697317	0.65834500681744	0.561363298639651	-0.458548288689295	0.768871090782442	0.784433932823746	0.548305400850121	0.79547509404868	0.639520089462311	0.764623045141385	0.476164123950075	0.837544647214129	0.58990879327032	-0.306939659048977	0.907550930443139	0.375047239360671	-0.587877021998175	-0.626320182746149	0.691661065288914	0.57052554678975	0.605976412140725	0.533203178212085	0.863151531770447	0.882914590460933	0.446306214689293	0.740642833530991	0.682351755847822	0.813124544281644	0.783788693399088	0.878518941070679	0.547152829380837	0.280327181846988	0.606872088909816	0.407306954818176	0.742627784725566
TMK	0.721274920978744	0.717885212081547	0.679037151949603	0.549823655889361	0.623065614025995	0.789859202366896	0.605334946051097	0.817984372348585	-0.673707673419174	0.741317484379467	0.644842596683925	0.741358837715976	0.396505831670181	0.438926339739421	0.432177284983431	0.639383063472973	0.602204772243301	-0.62428277857587	0.901875169276045	0.758594969573305	0.750338022187835	0.748207593675518	0.844186182765701	0.598449268663887	0.2963853734227	0.64777538083129	0.79712432070787	-0.395895820568007	0.720538716923501	0.571472659452588	-0.789679185203043	-0.640619571671464	0.815600650595688	0.512322273479772	0.43317094498268	0.633660110861091	0.696578735224791	0.632289972503017	0.651905059462029	0.753182102332682	0.736368666051574	0.620510664833356	0.782725550956958	0.654550286509223	0.610331225988876	0.614018219108477	0.767742253450024	0.586388553621849	0.590711652560387
Alanyltyrosine	0.702955165396691	0.699302631755757	0.750493812740323	0.828793954226838	0.667426117939057	0.616718952250169	0.676492982587969	0.565634091969132	-0.636178366674852	0.639639311492887	0.716308986776956	0.62043360089482	0.720294756672314	0.70221302666336	0.839223683757817	0.6713376469814	0.783253207318432	-0.743594388244797	0.526319765970686	0.562291577998916	0.774525972757473	0.534309985755362	0.612285234060078	0.461318773061778	0.695069071114172	0.333747312563075	0.57360418478721	-0.572943134535542	0.313526058280554	0.737514653796124	-0.687011238702341	-0.724525304068191	0.569557577763678	0.691809576667988	0.476196547247217	0.806930854587341	0.31263979999125	0.188108676951547	0.701219382341392	0.418324974611897	0.567949824695753	0.512800962467197	0.493592578341292	0.304978925950023	0.803426984159038	0.800924833307868	0.559917071240138	0.623622964726677	0.452679635541227
Dihomo-��-linolenoyl ethanolamide	-0.448645688952112	-0.407684727986855	-0.451154834184252	-0.456019090903158	-0.48800941820108	-0.410117657666043	-0.441768598941941	-0.418098444628859	0.235434253389202	-0.443237703339584	-0.486145665350885	-0.419728451157815	-0.373901248626872	-0.404300058309315	-0.427770198402891	-0.436285876606274	-0.5348144856108	0.866465824945014	-0.538412019986034	-0.473120816151866	-0.53670226806401	-0.339898538271748	-0.403428370685791	-0.209767451016734	-0.387978842967901	-0.291366533392841	-0.456363987357086	0.997080982303853	-0.347005127256727	-0.202230293676153	0.308600703935148	0.437746400310926	-0.355703764374988	-0.417811960283703	-0.348921549651282	-0.52457256141052	-0.283927762618986	-0.236282168265864	-0.530139681014139	-0.4002266326036	-0.391941975048369	-0.466672574999831	-0.357592393595933	-0.137466198491869	-0.592257822019739	-0.374688948942312	-0.238201004211022	-0.431421383910072	-0.0881685457509019
Adipamide	0.649357544845073	0.651751432512647	0.63690594127085	0.449091296611465	0.657645857054099	0.791066369566436	0.617008475084873	0.808188531105695	-0.596288961886378	0.730077508607967	0.652303184342521	0.801760680886449	0.392203209419999	0.495880773951777	0.29376549679537	0.688389390557808	0.491404093577141	-0.541419970536532	0.868893528048858	0.863955667341759	0.666086313910158	0.841427695813687	0.766662353201184	0.737970050022571	0.306666874503464	0.869008919653876	0.746967401768911	-0.386879317443881	0.888922033841484	0.483178345419627	-0.661273840024966	-0.60331076786374	0.811952830202758	0.571715493157972	0.500659436838055	0.60700043775661	0.889389397031997	0.888858987893137	0.498407964117364	0.793895047220866	0.797619921024432	0.8111760955589	0.807793445143888	0.856236926589493	0.535069099960256	0.435467722134873	0.725155409870231	0.396423658748584	0.713366819699017
Dinophysistoxin-2	-0.645697417388437	-0.616130042770979	-0.711642599812561	-0.700724303293954	-0.704156867772569	-0.686858100768491	-0.665225637158742	-0.60145188870991	0.730042594317107	-0.71156325670858	-0.7720745190261	-0.691422666347058	-0.690509335376444	-0.664410297497593	-0.680301980825352	-0.778721622910736	-0.5362651441795	0.450017302677359	-0.637032686681995	-0.656336486808648	-0.540771098420989	-0.755373824343604	-0.664489375219269	-0.833384755310999	-0.668889703046043	-0.712197572516729	-0.683861618932549	0.200810066222685	-0.769510740450722	-0.492122298163279	0.372601931926505	0.696789726838623	-0.726709949250406	-0.806123059572966	-0.793694142552396	-0.637035466635427	-0.763761398244694	-0.700132617566207	-0.580155349747114	-0.71895510535862	-0.723293152802684	-0.749908114341042	-0.709349629029942	-0.735481287481646	-0.584508377854912	-0.310189577829426	-0.707231503562043	-0.666459058401991	-0.806835275174579
Eicosapentaenoic acid	-0.461778354965895	-0.421526429542119	-0.465730945484498	-0.471578521240461	-0.500696118877949	-0.421142606979455	-0.454336171136367	-0.426734502088298	0.247888723830737	-0.451818221608737	-0.502459274097298	-0.430465332569332	-0.387314862065846	-0.414988906126622	-0.448000176705892	-0.444480964218853	-0.548874157681246	0.879801134295566	-0.547532329185856	-0.479782536027406	-0.543463056891313	-0.349200036639061	-0.415761451830369	-0.218921593610847	-0.401775842657746	-0.292388477538031	-0.468732335065463	0.997509111601528	-0.352455455792132	-0.214629000326802	0.319197747960536	0.448139956956012	-0.367596578151178	-0.431082542115761	-0.36099935917318	-0.530528970043249	-0.29023901420299	-0.238256950013947	-0.538506423761448	-0.408356140473644	-0.398319551082688	-0.467062088003489	-0.370526732525164	-0.141332268488031	-0.610149951951226	-0.387119740506217	-0.251288337112791	-0.452671659797958	-0.0974429213225796
PE (17:0/19:1)	-0.629842234054548	-0.616425780598772	-0.648094237967932	-0.616615568678425	-0.596079560938782	-0.630980071023305	-0.600462812014331	-0.617236037901335	0.641618440443014	-0.725472110900635	-0.642898946511629	-0.700706065044005	-0.530958973011308	-0.543880517799352	-0.523121651460483	-0.715370287788554	-0.499898532242975	0.383563184687521	-0.560235718252718	-0.667521585382328	-0.680183959540623	-0.67767865630527	-0.582078867645437	-0.652729926986426	-0.485784090018535	-0.626325380609203	-0.642844608928486	0.188479015836066	-0.567509273417928	-0.633760911297165	0.620988099901531	0.641621435642713	-0.666236571877852	-0.62482872275615	-0.485860670271904	-0.767292005443296	-0.686991851914563	-0.544796472308868	-0.573299875980421	-0.608928801191702	-0.72594953716219	-0.771067503059018	-0.489770869936794	-0.633833456696223	-0.553840208322692	-0.554018009207723	-0.643649440500756	-0.376072629150702	-0.671802158895715
RKK	0.526189806792881	0.540612822031164	0.571426952402518	0.480966372213991	0.583866877252995	0.658345362233385	0.541448585568361	0.625279064628755	-0.644249569313121	0.639293849750626	0.569332065539114	0.681537241376509	0.517625184269915	0.569650021713516	0.352701666942947	0.671221667416982	0.381240444569137	-0.153721876393995	0.585045957376605	0.656339865090129	0.416935405926766	0.778495112041142	0.665869312855021	0.871014347976803	0.457087029339726	0.830028640394265	0.624019692108258	0.120706168705882	0.852078767381207	0.424025960906678	-0.496546748229509	-0.559544907341739	0.728413931302209	0.636141046548091	0.684032253590902	0.502531249860158	0.844574224570727	0.844204896258248	0.341106881569573	0.737015814344241	0.724855691227219	0.714656131857507	0.715545769128618	0.900985450494466	0.362091038773616	0.189749582469043	0.71327608441628	0.415340397618841	0.884796159068284
N-��-L-Acetyl-arginine	0.688240830727833	0.692215509740273	0.648127952664026	0.46093460208311	0.666641273424314	0.778918711648396	0.661767977769463	0.849442499490893	-0.62662185308082	0.701199195276664	0.616341761696117	0.752596019682148	0.414514658228339	0.468436768638612	0.308751062799112	0.578375339395783	0.56647239747794	-0.565437708271897	0.852834481333347	0.781038700081896	0.679562294322852	0.746467793626327	0.733154520026237	0.640217410469495	0.336093363641544	0.740110434946149	0.724071534258195	-0.403128920279863	0.82536142649018	0.394576254405482	-0.721541551096236	-0.631128632869235	0.73780641960702	0.468949309372417	0.486273737665549	0.577310218117752	0.817183634549543	0.762873153628461	0.499969885494474	0.829092179381849	0.694165844585815	0.686512708089533	0.709263834848446	0.739387042302273	0.537036202108957	0.473843028310062	0.618378202971901	0.419399440119334	0.605552063642353
Homosildenafil	0.647054933820035	0.637048419565566	0.644085721418599	0.53874829420939	0.660246832182156	0.752575824451102	0.589389377751517	0.756428028416607	-0.644018529874224	0.776787217791337	0.641085490179564	0.756029604848657	0.485976507447167	0.550093689576397	0.390455148831046	0.735847387260211	0.507961779648844	-0.488702197728968	0.826966341808712	0.760839747155753	0.571858990348186	0.813426339794383	0.79620970288173	0.806583482261273	0.423081904150015	0.83295233560094	0.817356439186951	-0.291114028541498	0.928551051845271	0.38596877749213	-0.596404715100039	-0.629409109947684	0.825487143806034	0.634531799232527	0.70618149915365	0.608323847242594	0.896993447353442	0.845653175664834	0.562275158866074	0.889226779089683	0.812412740545415	0.803372594078363	0.802769971505342	0.836866874120732	0.521816596163637	0.273105430623012	0.764371351081247	0.590518965935662	0.763093654065084
LNH	0.632688989802312	0.63583337745852	0.668971393512122	0.552241994326244	0.593981318480438	0.757098229143812	0.62675828848315	0.749865001904695	-0.6687590480055	0.675321823370059	0.709527125459621	0.838916585955313	0.391917667528367	0.448768774905127	0.392444207536892	0.719633141710735	0.473257846233895	-0.50903237830602	0.812598193029871	0.872044621269291	0.834504753580169	0.84142618092481	0.827583032246301	0.72108347569215	0.290473744992048	0.83500443726691	0.737058900717921	-0.349163105015252	0.727101199573539	0.733984423098404	-0.695748029179877	-0.668621334302191	0.840708262267861	0.644520875263028	0.375184228325359	0.727881134658033	0.738839890198622	0.770639824584052	0.531755557452175	0.685717258933499	0.835515435979048	0.718330363227892	0.759078475813646	0.790766732280499	0.488796695555971	0.717326231504198	0.782721289145495	0.31384585141628	0.735349235206663
VPH	0.525803394559832	0.546251889902921	0.609756518262783	0.492194613232496	0.585779751811425	0.71244097925338	0.558678690700344	0.657675722135566	-0.533305736687549	0.622481838859772	0.705335123042701	0.858389203018465	0.384221769190109	0.505081662201933	0.333180994664157	0.751631380485298	0.394035492169893	-0.47974355808865	0.740115957753635	0.904255983568354	0.669349675491418	0.900042313213199	0.817935038181327	0.821783129645762	0.302977924689421	0.94572302648178	0.710248577710092	-0.304000356345269	0.807142680006185	0.69766517175066	-0.610409382480098	-0.5496917620997	0.861317038288245	0.729650747902326	0.455273222853371	0.649659895375956	0.812752143281321	0.91309800069496	0.366226439380416	0.638434949137781	0.869769623179353	0.770187395135905	0.838762609135389	0.897109392971269	0.488706050713766	0.54541418948238	0.81960416641658	0.286263281752619	0.824364332528429
LPE 16:0	-0.437111932724484	-0.39365858233523	-0.439922284905492	-0.449352215210035	-0.479573202494339	-0.397915712928279	-0.431731850339928	-0.410494018150895	0.223852122026522	-0.435790206543195	-0.474093167823013	-0.409530870609895	-0.367911372647346	-0.393738308929463	-0.415389082574023	-0.425488388617295	-0.531405614229712	0.861940924421065	-0.528889943729898	-0.461590083357638	-0.523811822121588	-0.330946354221198	-0.403853887415121	-0.204406228862119	-0.384680183748899	-0.286669969333828	-0.452357233120322	0.995810959257648	-0.345087366799481	-0.180466159374175	0.305294221076091	0.421930705330841	-0.349157164800349	-0.408385054945425	-0.353577078232722	-0.519424785795413	-0.278290775613141	-0.233084617215062	-0.518356352241345	-0.400490565040134	-0.386575246490709	-0.457138237956178	-0.344746278302145	-0.129696295516711	-0.582439924915142	-0.354750564773312	-0.22976732755045	-0.429092171222441	-0.0795426644734502
LPK	0.562246086389815	0.578613434449192	0.667063740173045	0.64137585901267	0.596677211212887	0.703043926035871	0.567406052711509	0.632538337439704	-0.587929521019445	0.677633033505004	0.751989645414492	0.883057609449335	0.468667718870305	0.561597749103246	0.4833853769687	0.831832731456773	0.46739319503629	-0.54025128094119	0.728840850590291	0.877153338504036	0.731891960809843	0.897753093242189	0.904096029898454	0.844389321201641	0.396238519919092	0.896776095819627	0.804042297299567	-0.334201651405471	0.755978049498558	0.78947828272665	-0.671775736212445	-0.616588421927498	0.91525966770039	0.825132619468927	0.539144162618974	0.763077554689155	0.751693057496607	0.808942877225909	0.478884264839874	0.665534230008681	0.929385731105615	0.754717231751282	0.838498408388618	0.833285511551291	0.554142799318889	0.630853038896172	0.901495345686216	0.430492485535007	0.843762594612901
MNK	-0.764608561455089	-0.759101613445762	-0.765241017084793	-0.757972941198026	-0.682628971448063	-0.720869943380386	-0.655149590200557	-0.677039625506306	0.681114953607934	-0.772874466108447	-0.734086262396239	-0.705292446670717	-0.621464459344711	-0.634600170159706	-0.748337748335913	-0.73018709429207	-0.734883382445926	0.671530413474424	-0.66582767779873	-0.666097481754564	-0.759017261164247	-0.668411805267693	-0.706751257549531	-0.553049257524734	-0.566389569007835	-0.453535094899455	-0.702492848435569	0.375781362312274	-0.460290007384509	-0.78604800073439	0.81040002870082	0.675701926213832	-0.721645204545594	-0.663533442829245	-0.468333510282875	-0.79755670903751	-0.532200284160126	-0.366536772925346	-0.730461546706637	-0.522355579783928	-0.690732148266002	-0.645388732113818	-0.62190668726869	-0.483098035228673	-0.836265370674435	-0.758714173999326	-0.742229373125591	-0.671110796396078	-0.575124030183653
FNK	0.625494673574864	0.615253904694846	0.650082985935277	0.513853140849278	0.661067576321329	0.734404116252484	0.67221634150715	0.776455905631742	-0.663692079054768	0.670077443547914	0.678450638780912	0.786185960173211	0.476371911736973	0.473466870455194	0.348255454264692	0.624510567112843	0.502502074027536	-0.432516932005332	0.750313225601081	0.779679811494999	0.625925125504335	0.809280996181098	0.770560060145366	0.789022303719227	0.419785630396086	0.839773591406869	0.718734223690078	-0.208568324250136	0.867318764103926	0.419272052955306	-0.632068894612635	-0.603340432889352	0.78080333812272	0.593469326292569	0.604830901109332	0.607779777980842	0.877464719478509	0.862101970000986	0.391458283850299	0.837327724313213	0.756571073233892	0.702892734538534	0.687755300915359	0.837495226140305	0.467275088366927	0.402095495382417	0.675191657897641	0.389893859370584	0.762368991151765
octadec-9-ynoic acid	-0.432463526936075	-0.389637186914914	-0.430810841278454	-0.444653487476945	-0.466764217473602	-0.38433761959144	-0.419504075037863	-0.39887472764583	0.212760795937729	-0.426693297631878	-0.458881866096596	-0.391563528777995	-0.35923499196788	-0.383184306406333	-0.416132839323913	-0.408908150696117	-0.532744843951947	0.861180749020128	-0.51426231775569	-0.440690416246854	-0.517781865043192	-0.307750113796088	-0.389393143965521	-0.175987008835263	-0.376590987268352	-0.25299358571883	-0.440577998750239	0.993694368715141	-0.314142904762644	-0.179311787855633	0.310761799274509	0.410949888980695	-0.33186554295087	-0.388925490971403	-0.333552722345126	-0.512421817194516	-0.250610504076811	-0.19672955306514	-0.519930047724785	-0.379789818481007	-0.366867580492984	-0.434981505171428	-0.324431442737482	-0.0984774670115368	-0.584800426119993	-0.362040312322721	-0.216405981586975	-0.429902098304204	-0.0532885257761405
Cer-NDS (d18:0/18:1)	-0.422967672056835	-0.381605821899389	-0.425987860434707	-0.434517835684423	-0.4700155337254	-0.387054875324942	-0.420009483908661	-0.398957744479558	0.209534638808013	-0.41802960661718	-0.457235941839187	-0.392907229040644	-0.362065253254178	-0.391876537981849	-0.402161749860121	-0.410143303709026	-0.523963481032881	0.852332527444783	-0.516479123267682	-0.447626448442777	-0.504608759251856	-0.317678046843878	-0.390763020729285	-0.194153969915245	-0.379058432954889	-0.27742329230744	-0.433090747166235	0.992847583916555	-0.3385659444225	-0.162998296641777	0.291701287759402	0.409621152407125	-0.332676325338894	-0.39602406084848	-0.347810026988232	-0.498147013598074	-0.26283926259498	-0.226308080631768	-0.501943196489627	-0.386540924967212	-0.368507866846905	-0.440715192068225	-0.34095105437675	-0.121669268608912	-0.5697432147064	-0.336129789337475	-0.213621947155122	-0.42062162239728	-0.0685838555261409
PC (14:0e/22:3)	-0.621766603543498	-0.618253923162631	-0.637527446562299	-0.484033888581136	-0.619506927202924	-0.699514246709384	-0.654374050360783	-0.658382034976602	0.705969818408228	-0.511067227075772	-0.651698869365912	-0.576922778667168	-0.523918748512954	-0.4849184766013	-0.499030972413945	-0.48507196236356	-0.526870319104092	0.318458562179104	-0.59198183470606	-0.600313238379885	-0.534139188354122	-0.659950301781144	-0.568259444520449	-0.60923399026981	-0.44900851279125	-0.548892720230603	-0.408959759256709	-0.0126472533112063	-0.573445682023639	-0.556278095607985	0.515227939771236	0.549072659924272	-0.587549661488297	-0.512284897672259	-0.396590491378055	-0.427915172361515	-0.574795477624766	-0.597054293929709	-0.367029153115442	-0.449486579917792	-0.481249806836291	-0.456699880683449	-0.643017174202709	-0.654849602676959	-0.517953950596551	-0.494927108816701	-0.573651311712508	-0.410294855165865	-0.661430490168658
MKK	0.701776306663096	0.67681275967355	0.623397245171371	0.532218147275379	0.637371447754859	0.721087181721559	0.564218130089861	0.791134797529929	-0.62394553643225	0.798395871574078	0.522687186818195	0.623925724834312	0.471596960804274	0.500744989825971	0.390785232538048	0.613959753030378	0.632258638814656	-0.56631008487515	0.817213963541489	0.619076612920716	0.581150841289874	0.645756687751685	0.738805138016891	0.588206582157874	0.410253209163713	0.591478417380322	0.779957693641472	-0.389648255928833	0.780611121199933	0.268709813598048	-0.723830501890331	-0.600236369384376	0.709207012482197	0.442617395543498	0.631110954903999	0.60810724952317	0.740093847712465	0.596285061546692	0.668772416700494	0.857519157390142	0.677731025071863	0.688517472774072	0.650502240625634	0.609939238945879	0.584438421463094	0.28857596717212	0.641199197959764	0.671806330300556	0.535623122449707
Sunitinib	-0.407191384100526	-0.36438922663889	-0.406359688002936	-0.417586401189797	-0.451054274942341	-0.363362897148555	-0.401779123069712	-0.376156077456101	0.190097250175205	-0.401029761682426	-0.437619401058477	-0.366726046008782	-0.345902773480619	-0.3726617068287	-0.392821907188703	-0.388816972006858	-0.506980975432508	0.841955690252889	-0.495249846618733	-0.420845214554801	-0.485556231272594	-0.287785149044568	-0.358362216668902	-0.164537834049871	-0.366367077094851	-0.245748887715659	-0.413422600266084	0.991685792328482	-0.311258525030654	-0.141065923328871	0.264939837933901	0.393987107306051	-0.304134928542709	-0.373196177309546	-0.33007924583825	-0.478968444446631	-0.240406752540571	-0.195733221904898	-0.496312200997352	-0.367041099194232	-0.341712427049673	-0.422933447408477	-0.311570417873199	-0.0897694160127311	-0.556468650136168	-0.320254298636742	-0.18548334554449	-0.410816580433658	-0.0378656194225895
Palmitoleic Acid	-0.479810875805723	-0.423972953743886	-0.481490614480195	-0.48235375196426	-0.520164239433275	-0.446220780300899	-0.479369370579686	-0.452579210078332	0.297483763072892	-0.473153398268898	-0.516121812750192	-0.425670077719438	-0.413378142421068	-0.421806990306645	-0.451946444893969	-0.464458629458286	-0.559531365098106	0.859107381173933	-0.570194397426288	-0.491709295429422	-0.566506975179805	-0.371194103010052	-0.429662569551852	-0.249726743935536	-0.42293280493335	-0.329304422511055	-0.456699462522833	0.990191378832282	-0.38849662667599	-0.200926386884675	0.294487021655277	0.47046168860504	-0.374832413805932	-0.442938997723823	-0.387002587450716	-0.553285216153072	-0.310117286665485	-0.279130789168567	-0.566673593831022	-0.425252040596467	-0.412978193118726	-0.501897572059315	-0.377775550787222	-0.178747754560657	-0.590964488716204	-0.36254766337037	-0.255421483411284	-0.451331519622908	-0.12944584418587
R-1 Methanandamide phosphate	0.686351580356883	0.674572604978789	0.63553683480051	0.462109556231591	0.618286068290054	0.654867134454354	0.742070035575505	0.716776326651517	-0.721890765106045	0.486919406914846	0.569730665909531	0.492045396096409	0.518322507616219	0.428307541449367	0.47003103420493	0.333714016898507	0.593795037202699	-0.373180748946943	0.547209458011835	0.505879337075869	0.676990367352127	0.45490238988344	0.35134746650622	0.360756941425035	0.454925744976759	0.341876886315742	0.306632761097298	-0.203263897095561	0.40026092013712	0.430301126352591	-0.535527805866082	-0.663537106048919	0.369537374550955	0.302285785320931	0.237373035859957	0.4790521371067	0.447809091973127	0.348622136742537	0.451832474330107	0.463362894115366	0.30746165639604	0.39951670371391	0.34219812733725	0.416072258833765	0.479298616557752	0.640186883894744	0.263952518354494	0.23691871277601	0.392199248598625
2,4-dihydroxyheptadec-16-en-1-yl acetate	-0.468461862381491	-0.419278279956706	-0.467831988341098	-0.483742379582241	-0.496654870453526	-0.417631187721148	-0.453246485834899	-0.42067741915114	0.26893494962751	-0.452762852464924	-0.497777304876666	-0.401953479419807	-0.399445855736931	-0.410259258587681	-0.469615155496685	-0.440565613204528	-0.559978619898249	0.873733864568779	-0.543836253850187	-0.454018361753582	-0.548498562286122	-0.330369456940819	-0.409867351185072	-0.202327669983897	-0.412714568763892	-0.263271472787392	-0.452217823391014	0.994403848477281	-0.330896707804645	-0.208740764652512	0.300921412392712	0.454451993577188	-0.352208194847499	-0.423888594917258	-0.361041475933649	-0.533718866101566	-0.258052986470408	-0.206238436422521	-0.568682392952421	-0.392117000946973	-0.380868427086344	-0.451986830576124	-0.356350527414654	-0.115578840439389	-0.606474794132706	-0.382642148423412	-0.24262088638093	-0.47501544444435	-0.0831329311520111
Octadecanamine	-0.445354456766824	-0.399982464510757	-0.446301231929084	-0.45533693901719	-0.485795767798752	-0.4034998667871	-0.435019379662414	-0.413446040951576	0.229208468818626	-0.447842277834476	-0.482689257021724	-0.413311285175986	-0.371976372351079	-0.397090552156538	-0.425779989466944	-0.435203730635572	-0.534600117628253	0.868094540404284	-0.53543923088755	-0.465569196333228	-0.525754772334214	-0.336059692053957	-0.404681680875816	-0.208292727575115	-0.389404480958045	-0.287242845776568	-0.460853995167685	0.996648243563736	-0.348775633387877	-0.185345277895692	0.304601496360367	0.425480959918737	-0.355364851578287	-0.415034850874637	-0.359906427609915	-0.525500710210962	-0.287721090985619	-0.235288476015224	-0.531367512600707	-0.40451767509499	-0.392960730138887	-0.46959826428729	-0.349110137261662	-0.132181931547684	-0.594424886652038	-0.354185163020872	-0.23824469171738	-0.442556037554127	-0.0835442417844027
Oleamide	-0.429397765019592	-0.384038750136841	-0.42656244025351	-0.442268755395405	-0.463267260919812	-0.37914551638669	-0.41562739927006	-0.394265988892324	0.210953244692301	-0.424860612158332	-0.454481943571975	-0.383123358376085	-0.357776227017451	-0.378063080886599	-0.414727269893996	-0.405030486262619	-0.530600750993975	0.858169299347139	-0.51021587324602	-0.433025732062806	-0.512929388097787	-0.301221124524226	-0.384156102090089	-0.170805578394498	-0.376248892176961	-0.246740651313404	-0.435753880524564	0.99336847860391	-0.310202905694696	-0.169713165507303	0.302202176478502	0.406397902749771	-0.325624415957226	-0.384173583297525	-0.334128198924973	-0.510029944438177	-0.245950267941457	-0.191387405924316	-0.521332207502865	-0.376820288616306	-0.361575974381772	-0.432645522352001	-0.316570745636329	-0.0918370478143726	-0.580914598577708	-0.35244753213613	-0.210333185388833	-0.43106738181409	-0.0472223393202822
DKK	0.558580594763141	0.572572348175443	0.592205486790798	0.412768218714655	0.61660655231782	0.743982396172404	0.578991864960262	0.728956001307714	-0.540248554882881	0.632011230319397	0.652241397637122	0.800439925504268	0.369182690716924	0.486424488011141	0.259252220289592	0.673142074434084	0.413093703188662	-0.486789800740686	0.80463290767259	0.868101765382018	0.605631432255176	0.858012077579058	0.761744967159903	0.779645967086008	0.287520797917033	0.919975807939775	0.688760776319455	-0.336684786256928	0.887259843199875	0.501677221573128	-0.570911613475248	-0.54992697551558	0.804664788987532	0.61749176079506	0.4890478260345	0.545083180206931	0.863993234861134	0.942945253864547	0.372631472751613	0.724454515988405	0.789015027877004	0.762677842409422	0.837927335333552	0.894679573076872	0.467075436272792	0.403775019258076	0.72529745619041	0.320694721457419	0.758723501698157
Diflorasone	0.753682052744058	0.751923743969789	0.687260624585906	0.478381407581877	0.749008147762155	0.77695013702786	0.747951214661354	0.84482596850173	-0.653588343946217	0.638585732681255	0.619806359301034	0.611197023973069	0.556674629859588	0.548283916522436	0.446287808493313	0.435537207379097	0.720317922145883	-0.592069713627046	0.738273593028654	0.634138680214964	0.568787826873141	0.616011284113908	0.569217120139173	0.512518995005414	0.503105939231916	0.505557494183026	0.528255642386986	-0.339297254972865	0.684753969428461	0.311715300412237	-0.706882385919901	-0.596472651589662	0.563728375549659	0.385748559541169	0.487524991286254	0.464562951345521	0.683135185414693	0.584880203141827	0.457826815181774	0.672943857859035	0.459882982076719	0.537280856904385	0.604486826722307	0.584842020393995	0.680921215251791	0.43806473108702	0.451494479890877	0.512930047968357	0.489543783940064
D-Erythrose 4-phosphate	0.673456047202651	0.659245876253474	0.590044168233929	0.517700847306528	0.569097873710964	0.664782124897733	0.542068108880751	0.743577817390866	-0.65071328139331	0.745671553132729	0.464519678220394	0.572157941437195	0.444124860875976	0.45919211196469	0.381644858481917	0.567511301416669	0.563579759433552	-0.455996606761866	0.751888469312216	0.542369327715013	0.60481894666334	0.558829610120895	0.644188331711228	0.524878506591899	0.376384704042962	0.512779311278738	0.730497033527661	-0.322569171577635	0.688195432767242	0.274484481022045	-0.657815594819274	-0.659211575683152	0.628461632871734	0.386077309296473	0.556890553981888	0.585289708059731	0.656125683986492	0.4813608480793	0.684636735443972	0.837759106397554	0.611691868823094	0.620719423914285	0.553918467882395	0.534732629947678	0.468753471422655	0.341417963944357	0.558718798580406	0.588037107703264	0.486913663792924
Arachidonoyl amide	-0.430251715857863	-0.384037922040522	-0.426656193395277	-0.443958198895975	-0.462749347970144	-0.377688670532918	-0.4156340169474	-0.392803641026073	0.213007335546419	-0.424551103573452	-0.453489016202074	-0.378908080862999	-0.359720493059979	-0.377690755789158	-0.418195728180807	-0.403477873474408	-0.532024751126222	0.857643875111618	-0.508543962067553	-0.428225397648855	-0.512499451306579	-0.297077647749056	-0.381422149425091	-0.167509897425058	-0.378543980331924	-0.240932885538139	-0.433720740859755	0.99321668333243	-0.306451980518631	-0.167354185158447	0.299140175065727	0.407681216956066	-0.322176338877288	-0.382548736565218	-0.334732607147938	-0.509523324731114	-0.241484929797216	-0.18521551938901	-0.524980790462118	-0.375445254873491	-0.357830818209591	-0.429735367428264	-0.313038688083926	-0.0865999784629191	-0.580699174046624	-0.35140054673344	-0.207337037537518	-0.434524548447674	-0.0438537183034469
Hexadecanamide	-0.42704560165137	-0.383075359365369	-0.425413853673875	-0.442229511728598	-0.459809153524093	-0.377127851022524	-0.412889620062647	-0.390728791969142	0.208790427865493	-0.419950875676753	-0.454444439475843	-0.382758300845816	-0.354634061953617	-0.375631538693567	-0.416376061769926	-0.402726806654263	-0.528817029396629	0.859627274637999	-0.509263941450438	-0.431549208580543	-0.512866819285151	-0.299491373033738	-0.385569349705776	-0.167695438013224	-0.3726085214802	-0.242537069391662	-0.435639207810263	0.992942954255735	-0.30480781865609	-0.175113861743036	0.302303092465541	0.405310627737518	-0.325906115510407	-0.384311484049308	-0.329092907805349	-0.506470393456079	-0.239512589764687	-0.186262905380197	-0.519411135537597	-0.372189059314528	-0.359431805420902	-0.424464300825904	-0.319016105522483	-0.087514207578439	-0.580641649763372	-0.358785942494801	-0.212015523149941	-0.43222345734108	-0.0448376417620782
Lysopc 20:0	-0.419795062546218	-0.378002599479064	-0.419462759253938	-0.432741258875691	-0.458717691219251	-0.373536665798664	-0.410842411231356	-0.384644552296415	0.20273370046033	-0.410326538031426	-0.450052496408274	-0.377365062411475	-0.354240573570335	-0.379780072072555	-0.410115333161774	-0.398066965108515	-0.519405088727198	0.85300778268194	-0.504616038359521	-0.428206222988992	-0.500191124682963	-0.295721525361869	-0.372037665130267	-0.169017974264255	-0.373070925939728	-0.245072283005336	-0.425670410108816	0.99309913717227	-0.310048189748859	-0.162225927189381	0.281918201022556	0.405553845162314	-0.316413852430778	-0.383216990946773	-0.331853657777466	-0.490610064000265	-0.240658537939957	-0.191931124671237	-0.509398105187464	-0.370829609774008	-0.350303802862076	-0.42312950671476	-0.321777270851853	-0.0907209449122065	-0.57112592884794	-0.343165244035455	-0.200410023134866	-0.425444244657807	-0.0444498429661201
N-Tetradecanamide	-0.438805948730065	-0.397427877736317	-0.439772153598656	-0.448135113370931	-0.477925088774639	-0.396095620529209	-0.431165069509787	-0.410101461708619	0.219411941428264	-0.431503105519123	-0.4717822063871	-0.407061586773876	-0.364937192324663	-0.390948863596485	-0.417675465264692	-0.416439110188307	-0.536508170209123	0.866942368530621	-0.524983437052491	-0.456913431242062	-0.523460090665894	-0.323860280581428	-0.400151390703958	-0.192102675449016	-0.381685973183355	-0.271948925433452	-0.448971047569893	0.994818114328827	-0.331683279117053	-0.185838409339278	0.316803464572884	0.417700384483551	-0.344476754708608	-0.400221409353522	-0.342056588148631	-0.515501003106325	-0.26845874840665	-0.218532201786302	-0.515159238681284	-0.391510467903052	-0.37782425900176	-0.444683839698838	-0.339634008735436	-0.117490362260461	-0.590485309795639	-0.366956824134473	-0.226035003604251	-0.429713457772336	-0.0688877225853312
6-Methylquinoline	0.569035046087882	0.59685527572621	0.654650310837352	0.585560511217869	0.619547252601531	0.737897994233891	0.549782675456911	0.633892720991897	-0.603804274456743	0.698726438183143	0.723563344168335	0.842609572966145	0.491619040808604	0.631359772285132	0.468870765557893	0.853854346709722	0.428330140004557	-0.454666725849498	0.744702337924461	0.860772382322579	0.620469288906904	0.912868778684905	0.832763902597195	0.895005581487493	0.41029719315908	0.92635899917878	0.76682395904875	-0.231537632196704	0.840952143234136	0.727628630882867	-0.574833072128288	-0.62723487013978	0.895378083031492	0.82400668875316	0.598658077736585	0.656105795850245	0.81837460003556	0.87943302803966	0.486915283387599	0.674592567013073	0.898877036635981	0.814183636519792	0.927320935061273	0.916435879544437	0.539185228666538	0.474614020533953	0.904928164579847	0.481920566160374	0.902691632200672
KKK	0.63523936530171	0.663765750901486	0.623369046791825	0.450346131479257	0.594203388709256	0.688711373863262	0.652370868603769	0.762764206055565	-0.552482698769217	0.568329047311971	0.626342353878381	0.755890711695139	0.347769439375476	0.373848807019533	0.331851986632887	0.462961671047017	0.534924443616617	-0.55605374395806	0.708529157743254	0.740601616784962	0.712130679159364	0.665421081196715	0.658078875048374	0.509913913487939	0.280038063570724	0.593382792078529	0.641083059795174	-0.33371969297168	0.59091452896665	0.55050127439797	-0.790032306192237	-0.564871072589918	0.668589094838744	0.420504439739146	0.278847229888072	0.56588478230188	0.672580045507816	0.589372777851321	0.364571596772485	0.653118006038353	0.604385542596185	0.510896336320797	0.565474975021711	0.590583457062756	0.555693947541422	0.713994588919028	0.554314038182372	0.270166096105015	0.508461048079632
EPK	0.576451326791393	0.581907794135956	0.667532790555211	0.658105337756632	0.614855177042289	0.709532033228298	0.538362976265409	0.612355009706932	-0.608170734903417	0.740633621850073	0.745375162357034	0.844049872945741	0.510830344941571	0.61135090169615	0.52859484877803	0.889265095161727	0.459021647226663	-0.519809829539778	0.749084106504444	0.83633732951849	0.645828235398248	0.89880172111176	0.888153438852877	0.890968537845093	0.446274469939991	0.896154607332909	0.843306309718194	-0.30007002824211	0.823643943134062	0.709607216814679	-0.58138145220184	-0.629311161156148	0.924953243321156	0.860283637946573	0.665358265227435	0.731821514965031	0.802730598312634	0.827784936219095	0.559277479799992	0.71987134550932	0.941144708889902	0.820643053532157	0.888602974225537	0.85609787660951	0.569967207917668	0.468933922431188	0.935778575015506	0.575800048058181	0.878147830230964
PNH	0.472632447379877	0.497595398574215	0.525015403387444	0.353910536388169	0.579162196427775	0.673212858245792	0.51895960562506	0.629840819449735	-0.491770060841317	0.577254181669703	0.584257816000064	0.732208472246441	0.392270517389374	0.526453554143677	0.218594564589116	0.652848891756962	0.324501254895034	-0.29713163460038	0.654811603331508	0.789520454695183	0.436759647074566	0.827715569700701	0.646203236697153	0.827221295863752	0.324734216074184	0.925048301157864	0.582534302281585	-0.118998522712818	0.884174154504328	0.438784090260239	-0.461825302757258	-0.478265321377171	0.731414025225753	0.619132371088904	0.538933749187893	0.455971813411415	0.876554387310195	0.966471977021366	0.248646899906161	0.656565214305389	0.736738215410935	0.769543058889999	0.791182634407494	0.941516626597054	0.389443883551329	0.226916110783967	0.680646828475047	0.259534148631258	0.822918624232699
Gelsemine	-0.502748996039829	-0.495437272450937	-0.500468360864313	-0.50364669573948	-0.451826703270856	-0.478863910827047	-0.461297736096044	-0.514079953401027	0.519535533495702	-0.557400113841345	-0.409230205223012	-0.487895760184164	-0.460589622387155	-0.440956626841826	-0.390061303415692	-0.481216612563382	-0.501547915728495	0.229135310815103	-0.355359064637119	-0.436206118653277	-0.519158676668965	-0.475083540961635	-0.4985143622957	-0.458983544547145	-0.416902253872441	-0.399985887841151	-0.43920063485753	0.0156230687967033	-0.360528024513764	-0.491559549882178	0.693557600041024	0.443492946049965	-0.484383523946527	-0.396709174845435	-0.360949284051954	-0.630414199069272	-0.430692778925051	-0.319089513443259	-0.400158848917496	-0.421191091228421	-0.515978245694738	-0.492227193484946	-0.294845764933007	-0.442060776424014	-0.443497111766286	-0.457828678585373	-0.485837947750069	-0.288419086425698	-0.499154967892532
Monoolein	-0.490457967137289	-0.43840813719315	-0.487338919977907	-0.502873044354607	-0.523810750910026	-0.439542667267788	-0.478751654684298	-0.465709631464716	0.284158020710287	-0.49534377736625	-0.503394367494385	-0.439683048477325	-0.421258255209685	-0.427732974056403	-0.453013261554048	-0.459759238772341	-0.594954757096114	0.875429112122546	-0.5555488202085	-0.484026193953781	-0.570419049375745	-0.363785560816747	-0.453439061977878	-0.240175373336108	-0.436189655235804	-0.309509571820324	-0.488448140374572	0.985239186623353	-0.374505610454632	-0.20188451233139	0.381185789860209	0.457096654374338	-0.386072185803802	-0.430320211385194	-0.399957011662945	-0.587598240967302	-0.312449501337865	-0.250062211304653	-0.562426990785524	-0.446677943556287	-0.426930736677534	-0.496440351207352	-0.347015014841289	-0.15913919909622	-0.622350404556638	-0.381038041072403	-0.265112397981271	-0.466347615207028	-0.117923304205164
TLH	0.69221493405113	0.682309532971104	0.719405893828666	0.717097516992062	0.601441834380486	0.726004027880808	0.604893389446673	0.713077553476717	-0.716490987409151	0.788824897134142	0.705496530005606	0.808723305666125	0.50336172932192	0.524158898912786	0.568682361734127	0.798903796836564	0.589136532550535	-0.535229683238189	0.747116597079802	0.773489216948033	0.84970556572031	0.788259287608494	0.871523404591916	0.699845879143261	0.418857705205649	0.69698549194178	0.823238904496424	-0.305280194987174	0.619520911503815	0.801367467377209	-0.822153501531631	-0.697929630265706	0.86099521750423	0.69509171541312	0.478916527405574	0.870579054500554	0.658679168926628	0.575084049275458	0.693810448802423	0.687151199092759	0.873094414613743	0.724832528339905	0.681392397425141	0.670210424805745	0.609177346101997	0.750281810900367	0.859095879294191	0.51956963237511	0.721185784379418
PC (20:2/20:2)	-0.559364930995723	-0.619482426246538	-0.60808106550531	-0.554493283351902	-0.550561920274358	-0.566525844981526	-0.607987406327229	-0.534704486533219	0.575747900623829	-0.459184067604212	-0.616875210431751	-0.633428562188702	-0.502531144858422	-0.537534001216465	-0.554815630875225	-0.504111793985176	-0.457832139302648	0.435667464435723	-0.511106423403473	-0.551691684493323	-0.578576488646442	-0.530916212567777	-0.468463881774713	-0.522707794766872	-0.462303831305739	-0.444516654919608	-0.540040403985567	0.243978760854765	-0.46284612857724	-0.564509082331346	0.467669290528826	0.69403431968804	-0.525504260572682	-0.557695636479249	-0.403945858578826	-0.461069410014616	-0.48878495865906	-0.383634421429323	-0.407259332205082	-0.552125695203295	-0.475640833897239	-0.406898572841936	-0.546344668084842	-0.465432518969493	-0.480713295425436	-0.632563183357347	-0.466442107096557	-0.38783744666589	-0.522518376975631
PC (18:1e/6:0)	-0.451874752168815	-0.506475661147435	-0.487037072180706	-0.472613533088034	-0.426759573640261	-0.496194399391019	-0.440229816874011	-0.485947063300978	0.445677594017315	-0.42614188822675	-0.455337158944825	-0.558175933613021	-0.366784080806643	-0.455359431837463	-0.387669705272778	-0.484522395868509	-0.405540117108408	0.467836714123009	-0.551176022899097	-0.513055830825922	-0.554735328269806	-0.479998944732171	-0.552851255904626	-0.449467328757448	-0.30827441933556	-0.45320048881902	-0.564600177192468	0.409213396567143	-0.46842978243825	-0.45438679691052	0.47567637751145	0.602118801402085	-0.526452605408283	-0.473903315803844	-0.361698445929096	-0.443042090166178	-0.383988652297459	-0.358539127968857	-0.430991568540923	-0.550463553873648	-0.499801126767182	-0.365647500406245	-0.571336657378487	-0.410949230523049	-0.365321086173988	-0.52543910973168	-0.472234525046642	-0.377522039500997	-0.420663389502324
2-Arachidonyl glycerol ether	-0.467218212725979	-0.417514966299238	-0.478120874657492	-0.486698069600178	-0.510890501102753	-0.446046900453646	-0.466228039896632	-0.442298628525143	0.296440107009244	-0.461044617894599	-0.513704982564198	-0.429397257337644	-0.412661341176817	-0.431027807014159	-0.453719431278173	-0.473629528968026	-0.551930042132804	0.853185974885962	-0.573513021198188	-0.494053163154783	-0.560918507264352	-0.381541244570183	-0.453921174945296	-0.266251293911472	-0.417665411249121	-0.342666576415373	-0.462655179920015	0.981457162619676	-0.396174300630808	-0.218067580824642	0.291707822437014	0.472407493321181	-0.390015302152717	-0.460695920500005	-0.393948931320593	-0.542572983533482	-0.297578571791262	-0.287236062148463	-0.559802817994807	-0.421326652864632	-0.422311210687174	-0.485559168805056	-0.411998318123401	-0.191195672350577	-0.578569752083811	-0.3637926303677	-0.278865098552735	-0.463189776929574	-0.14775231435333
Skatole	0.560723715527568	0.581281005078308	0.646627350862974	0.60869480405227	0.623175308903134	0.715665161893574	0.536338053008462	0.629198148846103	-0.577125115344664	0.718551752995742	0.705659683449851	0.836761347791538	0.508410746067036	0.640437232458234	0.466664944225007	0.859328660907331	0.455132392115479	-0.497113157494116	0.743353565303173	0.838850982939998	0.598412620542167	0.897243595455746	0.862988979367325	0.898998411464618	0.441578767399206	0.92301518614889	0.811246788513808	-0.293781855685731	0.866515873614795	0.649895662208356	-0.587899264061317	-0.615183438835799	0.90068991802528	0.828313314523364	0.674093539120615	0.678455557842238	0.825606963425624	0.870605885958486	0.498527600693386	0.732895480523897	0.915419894369537	0.820283267015613	0.906436541670944	0.892437343554846	0.547278389630191	0.409501092867785	0.897619776714835	0.535476504520703	0.881274972079923
Palmitoylcarnitine	0.358114034565741	0.404397624687726	0.430744812845419	0.330914936466509	0.395991680172435	0.512895851932486	0.39831816866927	0.437019672764017	-0.530461957038193	0.415249393524842	0.454859963301691	0.566523479187196	0.360372289599352	0.426984043864055	0.254184207765741	0.519150181104255	0.189344078914138	0.0889665591510147	0.365334669090792	0.544484109299428	0.31891591389956	0.665974713908408	0.499598391830994	0.736695076825571	0.28256212564397	0.693140064208356	0.392748738310113	0.406761917121114	0.593826158858175	0.564599939636228	-0.410686922446019	-0.406100161354457	0.59210402974424	0.526346135597632	0.386304636771514	0.34537312070023	0.63664995969124	0.696287280101917	0.129885012065728	0.418833241612234	0.569685949161146	0.503610452728497	0.601651586283827	0.80381766848646	0.211377697306434	0.285386501822318	0.637767427098174	0.161966878587992	0.82392072035029
RQH	-0.60690030856133	-0.61359028613404	-0.656473515744776	-0.660935377799027	-0.519802949630034	-0.633247799271093	-0.541957137305764	-0.584451480131098	0.586822654517355	-0.599662746799851	-0.718363700258438	-0.739018414485999	-0.388868848135399	-0.40849838027976	-0.602281033594402	-0.668441648523756	-0.518073876491102	0.701512391044907	-0.745136741612365	-0.70291705135643	-0.802342399625514	-0.666961302658291	-0.803358271744072	-0.527816124426594	-0.319019089837874	-0.525416133417438	-0.777879196320835	0.514281924142472	-0.474862353384282	-0.77106175357628	0.630572250820719	0.652850205529456	-0.77486430931418	-0.658234187330045	-0.348260328344457	-0.686350484309491	-0.470392790952235	-0.418283535076294	-0.642524282707561	-0.569070266027608	-0.718682756870283	-0.483570883289548	-0.70243774063133	-0.455507261962699	-0.605165920946533	-0.821778908310695	-0.758302782177344	-0.563837972827245	-0.518303628531431
trans-3-Indoleacrylic acid	0.546034290027489	0.57361410247191	0.638087810729414	0.623788694653028	0.574593334892669	0.687243521473714	0.496463290682367	0.565037406378916	-0.594428838820405	0.696776632620815	0.702451491098311	0.806886114832675	0.493189337745179	0.624700793529055	0.522444028127555	0.869690408395813	0.410412903598189	-0.435091777747541	0.698493081453569	0.796065120562286	0.598240842773559	0.867994975360786	0.827419502413803	0.870532845030437	0.417822544932948	0.855307855381342	0.787139680022781	-0.198970792062395	0.772968265910163	0.751648016939043	-0.550337650862382	-0.624558375947751	0.886684302616224	0.840903208387269	0.612198868742161	0.665341481064407	0.751548174690287	0.781747401075783	0.53205745742131	0.648055234418324	0.893554519689805	0.775979772050041	0.90013055090733	0.845639566019064	0.533703423676338	0.473447010114673	0.926543477644616	0.548387730324099	0.881539540503334
7-Ketodeoxycholic acid	-0.419344635133179	-0.377497730617372	-0.416930880818472	-0.426376203865967	-0.454844343516555	-0.370669557524355	-0.409600884317037	-0.382885255718507	0.197691295513452	-0.405696768403327	-0.449866118138683	-0.37527511848943	-0.344795160714392	-0.368827249628089	-0.40752781316682	-0.38942900995503	-0.516219223631107	0.855078135642324	-0.502180318761226	-0.426829344957879	-0.501705135701311	-0.290214326509631	-0.364016082211043	-0.156610489142914	-0.363700416385505	-0.234669520694183	-0.420644529411596	0.992515001717365	-0.297779419294889	-0.166660472461254	0.283485083332185	0.399303651399565	-0.31121845205657	-0.374130653094606	-0.315053796327431	-0.48693678709681	-0.235937411965853	-0.183238118515602	-0.505947886196148	-0.360907297045521	-0.34310277896819	-0.416725381403897	-0.313393754668549	-0.0811368061178283	-0.574208828533209	-0.353757219332588	-0.194936919303769	-0.417577744578115	-0.033777768154116
SM (d14:0/20:0)	-0.402360520215584	-0.411898871907445	-0.409424473168492	-0.454763531591355	-0.369862353989926	-0.40850233048346	-0.330256653315156	-0.451590048297512	0.388019480294509	-0.53633818559149	-0.306350379434433	-0.478682697584607	-0.374102718777117	-0.418499295575019	-0.276376190660279	-0.491847792639713	-0.43046543653843	0.249003435186975	-0.363701437520328	-0.415398403127545	-0.438491910111775	-0.457565737730906	-0.560580761091786	-0.466305204763371	-0.334174517170931	-0.441637970530894	-0.523294046623798	0.106832799704568	-0.41852191400146	-0.385412904700368	0.681798357979675	0.38253010475059	-0.5139226067806	-0.387329642502903	-0.416547347819143	-0.591218645509996	-0.426422318887905	-0.340201236410945	-0.369751787073083	-0.493174268607018	-0.564881380722492	-0.481859623489097	-0.34169486872343	-0.437429471809492	-0.363986358401392	-0.326058271374555	-0.513307627455041	-0.316389990831558	-0.470124662692035
N,N-Diethyldodecanamide	-0.411916525330848	-0.369761694426294	-0.412309549679454	-0.41602929945954	-0.456964448230878	-0.374984624562913	-0.410956622246727	-0.391574017969965	0.195756194848421	-0.406006139331556	-0.447059384902726	-0.385280195469346	-0.340903764872014	-0.368657531456359	-0.382915410427212	-0.393304414607221	-0.507013785093915	0.845151298617866	-0.509813110619282	-0.44123859048505	-0.498951332316898	-0.305695241619717	-0.375127709581535	-0.177843322693963	-0.359003490345865	-0.268684645279831	-0.424792252133939	0.992109991641542	-0.32833259708163	-0.149919211272613	0.280288626384363	0.396961917602534	-0.320461439672853	-0.377360646624538	-0.328180858656692	-0.486576928705724	-0.259810691852749	-0.22044667615328	-0.489472246471387	-0.381042913760419	-0.357255911237183	-0.432234181182845	-0.322830286603804	-0.110390960588846	-0.555562114449107	-0.332611160192402	-0.19718715797034	-0.399322741259136	-0.0515739318063923
PMK	-0.578532081612764	-0.611355716897194	-0.6387645491711	-0.530516134515218	-0.605765072072995	-0.73374728768666	-0.57223468730748	-0.635392455158614	0.667008944132467	-0.652972541957207	-0.681158739981167	-0.76630625515028	-0.494256854641303	-0.613084374731294	-0.454969524499761	-0.778041741330743	-0.382540063074731	0.324492747438791	-0.710100272671016	-0.78647050961507	-0.588054982542132	-0.842792922603676	-0.698089182320194	-0.849717525725829	-0.404076692641577	-0.857912013392681	-0.665436626488255	0.1079612804248	-0.809513239298243	-0.667965048799098	0.470338290439316	0.677791352843987	-0.793355847409516	-0.740242234522333	-0.55195936683807	-0.557203937556534	-0.790923315624954	-0.830322386245508	-0.481610264512694	-0.65770192646188	-0.783162397596689	-0.761379768567491	-0.870773522895967	-0.893375636191651	-0.449787908649356	-0.44346789265308	-0.796197491009066	-0.425594124201097	-0.875845449415788
PE (19:2/19:2)	-0.55143354254976	-0.544892812749984	-0.586400517115077	-0.570926348750929	-0.545253290823542	-0.549931451376282	-0.552723902087704	-0.544257584106067	0.530771142717783	-0.644219569527282	-0.596770208358968	-0.671003223932369	-0.483655067662664	-0.506868840573347	-0.467403715074921	-0.655438929844334	-0.460349543362122	0.397819478003586	-0.478145059804091	-0.634572055645723	-0.638467685397222	-0.618500419048252	-0.526758844434365	-0.58911536412035	-0.454914539816469	-0.586888258750109	-0.5887362953169	0.249172841619269	-0.497444083251255	-0.593484500921918	0.590386013045606	0.570652826932328	-0.602361337322419	-0.591097911811042	-0.43169773700674	-0.738986278635697	-0.623045434054475	-0.495823239157416	-0.479861927745158	-0.542718251570039	-0.679116481754299	-0.716516250579014	-0.411016235376565	-0.563325958610569	-0.523989550385063	-0.543457116480905	-0.564327336723872	-0.285375046681953	-0.595348243416917
PE (19:1/19:1)	-0.38505435117228	-0.320052160342252	-0.39559824775431	-0.35297781001413	-0.395322050420936	-0.426181539955851	-0.418725294884146	-0.388767453514358	0.531102846884042	-0.314647163919084	-0.390189163789138	-0.225127110083771	-0.41972865976427	-0.317338230917756	-0.365719348483193	-0.321500671478723	-0.375838945031407	0.20281455168312	-0.386226327929969	-0.29289525643112	-0.353562670529987	-0.362225461017004	-0.359458585024138	-0.375637184305781	-0.374452516056398	-0.330110589329025	-0.161468828326597	0.117492454078872	-0.375236626313815	-0.2039192128305	0.124191515371962	0.385173806480293	-0.296570572028576	-0.338287617241532	-0.348207297566265	-0.296398314951658	-0.247689136281542	-0.350712338263432	-0.357463874371389	-0.261084611131657	-0.255180347795885	-0.286021479906485	-0.37281548838763	-0.362705807528026	-0.242719325602102	-0.157127625909077	-0.283956014479352	-0.332920637868921	-0.381985317948863
EKK	0.478014301449082	0.489260196332132	0.563422074135687	0.457847392474508	0.610698025448772	0.652159913852252	0.550493646187148	0.608493625159965	-0.482429572974431	0.59169113127456	0.662247929308487	0.779753354161021	0.444711899242713	0.545355955277233	0.312520893945354	0.700648159548985	0.372435565310601	-0.450958566085248	0.678536300532268	0.804816307856608	0.480360718119921	0.835666492381418	0.722436682673222	0.853393555165214	0.406062326105859	0.932574023848747	0.683463307991566	-0.304056845627757	0.902581163449242	0.414284980525037	-0.431758216768722	-0.518379722100293	0.774719866714054	0.717576084135801	0.651057663148045	0.530235732709136	0.873748998547112	0.950268587938899	0.294485484951758	0.737172074190857	0.789662262512994	0.768272242872313	0.792158036767496	0.888430880158624	0.441930156655059	0.245890749172717	0.697099780893009	0.363354500181187	0.804206392937591
ACar 20:1	0.33410679144067	0.388256431048017	0.386327577325927	0.332137022390847	0.281765277395841	0.444023210775259	0.294076487980284	0.34655166767621	-0.517408797422599	0.366377501025053	0.378021822942375	0.462763794857347	0.287211671309825	0.345925364197077	0.304601408169311	0.463556840548461	0.16316734497789	0.13099617496939	0.308072289161302	0.419693248219696	0.323635745413144	0.546695243218538	0.460371792727015	0.580949400711143	0.191243794124403	0.485095229732753	0.352678898094586	0.483395469215808	0.380548086046633	0.670074488679809	-0.429832316653788	-0.378218348974359	0.535851985267412	0.44550686351044	0.230666381714327	0.309107646345573	0.427795674111305	0.449346148337445	0.208215876293706	0.268417835254483	0.482530206561927	0.344170949235975	0.546922100468614	0.621072202622182	0.199720299135993	0.402147483417277	0.645021031056693	0.213805460296466	0.705110806289352
SPH	-0.581859810805787	-0.628651788365616	-0.572416466201579	-0.412976644019894	-0.47795106867554	-0.69174557163315	-0.507436256674807	-0.690681708293155	0.608195375421977	-0.608146288015244	-0.563869984216234	-0.746666894280201	-0.261276583031464	-0.35434062411334	-0.296230765370434	-0.583624187336863	-0.359214493482959	0.30019622681566	-0.71545554082013	-0.740416131557676	-0.678399281464322	-0.733797818056917	-0.693882569179053	-0.60976737151174	-0.143351084676155	-0.672617001745353	-0.675443450549561	0.0251825786487701	-0.610510014506028	-0.727821965626863	0.735826650135607	0.574495440638616	-0.760690080198621	-0.46895281922439	-0.230458403995708	-0.539436225275858	-0.690253013883587	-0.637930529032225	-0.437889685197679	-0.605429201680072	-0.704917739798391	-0.575132547843753	-0.703489955388692	-0.723150376509635	-0.41926353266411	-0.687194493717904	-0.751894151700321	-0.276916472969455	-0.674257949117414
Psychosine	-0.396666583558919	-0.35437547163706	-0.400328471067183	-0.411808100790938	-0.442486480272735	-0.355730123388506	-0.394476425994398	-0.366712903115015	0.17606886788072	-0.391560926261395	-0.440908024490253	-0.372476648910031	-0.331616744994789	-0.358982542481416	-0.386202746724199	-0.385622823188417	-0.496533298207907	0.844885356193517	-0.489230514272544	-0.426722874698725	-0.485614246885049	-0.290708807197995	-0.361511904436471	-0.161405917851361	-0.352968046004096	-0.247819008972753	-0.413207575745085	0.991040740991357	-0.301782947863121	-0.154023446777419	0.266751774452701	0.379028160036163	-0.308310909437611	-0.375138055665531	-0.314740169974605	-0.479144736922705	-0.238108965442274	-0.197625941895134	-0.480996178683806	-0.35412130142689	-0.345643574665678	-0.417509025178815	-0.308903810019005	-0.0877072450359765	-0.55676846065376	-0.331992413044896	-0.19066299588461	-0.397099407890608	-0.0360280717357353
2,3-dihydroxypropyl 12-methyltridecanoate	-0.454010113597155	-0.41205339120015	-0.451832281306305	-0.458548855018148	-0.487449898225597	-0.413610358772291	-0.437732115261574	-0.430102338617864	0.234763434150669	-0.45748367457698	-0.480089389783433	-0.426047035698128	-0.368008513096486	-0.397488173631735	-0.41907396193448	-0.4375433081646	-0.54414029319513	0.871800389674061	-0.548238213469019	-0.475468403650015	-0.54027992063612	-0.344297314580706	-0.424253301928724	-0.210769688694084	-0.381297548917233	-0.293738660805998	-0.476667835133518	0.995031302164517	-0.354699324975635	-0.197470642932199	0.340534870426508	0.430975801798166	-0.369623824855343	-0.410180182159789	-0.355089953301866	-0.535834453923694	-0.293296210661647	-0.238184527431625	-0.535490455172283	-0.418009018900348	-0.404929723056946	-0.469525805445598	-0.357373576309643	-0.139478392816628	-0.59804277228971	-0.373669619351639	-0.25189077952726	-0.442738540389022	-0.0879533981855458
Linolelaidic Acid (C18:2N6T)	-0.466424959432043	-0.435305595529036	-0.474956925719245	-0.478898520278961	-0.506484359476395	-0.4419014235746	-0.463129046214644	-0.458140426225036	0.265026476673463	-0.467813046450401	-0.501097040437276	-0.470511311007276	-0.388262374694769	-0.429066669150131	-0.422805832507933	-0.465021913420747	-0.549092195393894	0.865494256329461	-0.573608752674689	-0.51221825117884	-0.56615236094708	-0.384856528582124	-0.464805019116194	-0.263657797134308	-0.395265588045714	-0.349480881306026	-0.509163686650976	0.984653083290011	-0.402869455147643	-0.225414920423124	0.365481537029444	0.473031462776912	-0.407843234069203	-0.445446382821395	-0.384599279985038	-0.549967414396462	-0.328413437913487	-0.28646516386305	-0.530143798478815	-0.465058392185435	-0.441975624967898	-0.48480026493543	-0.403925645657205	-0.193982786655647	-0.586416459693351	-0.398922283947945	-0.284327509829388	-0.43950431125106	-0.141435725898889
PC (16:0/17:0)	-0.595915017519091	-0.594500776088825	-0.639972330984884	-0.649944382060145	-0.589104861329194	-0.585392038779902	-0.590413284827363	-0.581011519579579	0.581020699981197	-0.691325310171539	-0.636708293172798	-0.716861272970296	-0.551892951876483	-0.566001986571287	-0.536403601738128	-0.698524394018289	-0.529869325050459	0.428783441134451	-0.499640328519952	-0.650319374995896	-0.660809725152433	-0.657915060234235	-0.60873856314588	-0.646490354222121	-0.524826966525573	-0.604808725347847	-0.657677040778823	0.228157214025603	-0.532149936119283	-0.631645936059516	0.677369021121716	0.60998812733892	-0.663182087175617	-0.647668676979108	-0.515265337988185	-0.788415795081736	-0.647926112279878	-0.503502914482001	-0.508609592116917	-0.602123236931091	-0.727555831439008	-0.719623898689595	-0.454568360590157	-0.589958707481838	-0.579708866675621	-0.573743652097321	-0.63259912471527	-0.377172108070665	-0.651512276622073
[truncated: 115 more columns]
