# Supplementary material for: Comparative multiomics analysis of cell physiological state after culture in a basket bioreactor
Source: Sci Rep. 2022 Nov 23;12:20161. doi: 10.1038/s41598-022-24687-4 (PMC9686226; doi:10.1038/s41598-022-24687-4)
Supplement: Supplementary file 1 — Supplementary Information 1. [file 41598_2022_24687_MOESM1_ESM.zip › raw data/Metabolomics raw data/4.MetDiffAnalysis/EG.vs.CG/EG.vs.CG_pos_Pvalue.xls]

Pvalue	2-{[2-oxo-2-(3-pyridylamino)ethyl]thio}acetic acid	Choline	Creatine	L-Cystathionine	Wampetin	O-Acetyl-L-carnitine	2-Methylpentanedioic acid	Prolylleucine	Uridine 5'-monophosphate	N-lactoyl-phenylalanine	S-Adenosylmethionine	Creatinine	Dulcitol	DL-Norvaline	N-[2-chloro-6-(trifluoromethoxy)phenyl]-2,2-dimethylpropanamide	Glu-Thr	Nicotinamide adenine dinucleotide (NAD+)	Veratramine	Pro-Leu	1-Methyladenosine	D-Ala-D-Ala	Proline	DLK	ACar 18:2	L-Fucose	3'-Adenosine monophosphate (3'-AMP)	N-Acetyl-L-carnosine	2-Amino-1,3-octadecanediol	16,16-Dimethyl prostaglandin A2	Solanine	4-(3-methoxy-5,6-dihydrobenzo[c]acridin-7-yl)morpholine	Cytidine	L-(-)-Methionine	L-Glutamic acid	gamma-Glutamylcysteine	Ala-Gln	PPK	2-(1-adamantyl)-1-morpholinoethan-1-one	Isobutyryl carnitine	3-Nitro-L-Tyrosine	KQH	NNK	Glyceraldehyde 3-phosphate diethyl acetal	7-(2-hydroxypropan-2-yl)-1,4a-dimethyl-decahydronaphthalen-1-ol	Phosphocholine	Kanosamine	N-Benzylformamide	NAD+	ACar 18:1
2-{[2-oxo-2-(3-pyridylamino)ethyl]thio}acetic acid	0	6.85707214045547e-10	4.17955291580262e-08	7.60962064855643e-05	1.26243517005934e-06	5.12960662777817e-07	2.95410339482836e-06	7.3291246879642e-07	3.3563654433677e-06	3.95696956017041e-06	6.23332147819753e-05	0.00054303818686786	0.000182965601856706	0.000286266780534618	0.000206561886187619	0.000744975680195029	2.16501240493494e-06	0.00197758081325143	9.68893980100038e-05	0.00138881187827645	0.000107514823398595	0.00114923812866566	0.00171160881039485	0.0045794100580922	0.00119043346447742	0.0248034949821619	0.00114974447832733	0.0919389377687386	0.00307091936517169	0.0143834470958114	0.000279191792243857	7.2587328463219e-07	0.00130431051259732	0.00331000929060192	0.00485602051698567	0.000222350386693952	0.00284441051786846	0.0417702251864089	0.000253136820764701	0.000458924473662778	0.00380551160399624	0.0011681426196418	0.00245776327394018	0.0124223264934683	8.25833225146691e-06	0.00650578743380578	0.00525757247931548	0.00099458310463496	0.00639087666705948
Choline	6.85707214045547e-10	0	1.14241138768328e-07	0.000150730963828595	2.44580151186182e-06	3.55277474829314e-07	5.60252807772155e-06	9.82728106849745e-07	1.0418077899134e-05	1.59624062612374e-05	9.8988901562369e-05	0.000329312995179899	0.000259933795374791	0.000157225844267581	0.000345662075434755	0.000931017919742447	7.12242432771696e-06	0.00327113643752869	0.000157771745074478	0.00114353058137073	0.000215822078924146	0.000933090358470127	0.00185839419322782	0.00385210116464381	0.00170632784010967	0.0227899497350913	0.0012495029708839	0.128472483766413	0.00306990235441353	0.00926985788225501	9.69588061350959e-05	8.93797232931111e-07	0.00114166856985285	0.00338794193397945	0.00667633169978137	0.000581217664202545	0.00265857946027364	0.0388569405236365	0.000868242846337753	0.000613194236518704	0.00411536086611843	0.001850955569577	0.00134123798045563	0.0092453368280552	1.12239087386838e-05	0.00452971608893689	0.00428501184004202	0.00165355692710033	0.00462822503188692
Creatine	4.17955291580262e-08	1.14241138768328e-07	0	3.70298682041248e-06	1.31941560780468e-07	5.16306885131558e-07	3.13786305936653e-07	8.99441868882021e-06	2.71057242607674e-06	9.53879199955667e-06	5.35048406442962e-07	4.81063484011275e-05	3.08682545690913e-05	4.61406733248989e-05	3.73157328132426e-05	8.63889265857979e-05	6.84644855514628e-06	0.00164117443618841	0.000207692382414042	0.000294404994677963	4.41662359476179e-05	0.00016005655786885	0.000466159384956017	0.000629752583024649	0.000317039376796693	0.00775416131390974	0.000624589004607202	0.0892663437994032	0.00155548679611896	0.00458758546496584	0.000542826938602233	5.69158512179837e-08	0.000299746442294243	0.000175735426495512	0.00184754840041947	2.98838566755224e-05	0.00154114789718977	0.019356922931136	0.000863089284405411	0.00046203245233834	0.000863949523863663	0.000479505925622666	0.000876409312230016	0.00452446667923983	6.76370619434609e-06	0.00377884013830708	0.00179997134003799	0.00157374605839403	0.00110225410307476
L-Cystathionine	7.60962064855643e-05	0.000150730963828595	3.70298682041248e-06	0	0.000126671973735458	0.000650932299386373	0.000243706317061037	0.0020937612673574	9.93875193003734e-05	8.83703344301167e-05	4.9232564144618e-05	0.000927271077995098	1.98268391967538e-05	0.00012326348890752	3.17755740679713e-07	7.73688477947467e-05	4.57455889595343e-05	0.00273894372990395	0.00445643828515083	0.00597468549941912	0.000394434938842722	0.00254572042205887	0.000694760242434457	0.00212639463732177	9.6972017717795e-05	0.0325409799747705	0.000616759137051446	0.0880161465891098	0.0130788915865053	0.00721584591611474	0.00303409665345773	7.15408559093565e-06	0.00118227021898789	6.33866397283714e-05	0.000609354939754294	5.22750116567304e-06	0.0169856968266842	0.0944378566955534	0.000400748547357071	0.00190472027898499	0.00146552300476763	0.00319299467007805	0.00687960043149063	0.0317941816896852	8.10152751551629e-05	0.00910976841144691	0.00255428651579431	0.000239095697938801	0.00412596163644162
Wampetin	1.26243517005934e-06	2.44580151186182e-06	1.31941560780468e-07	0.000126671973735458	0	2.36921691923513e-06	3.06637360619225e-08	8.28430066832478e-06	8.89765595166694e-05	5.70288793346535e-05	9.49969376086301e-06	0.000224588554022409	1.0208667551598e-05	9.26846863194354e-06	0.000394637043759438	0.000558230538630195	4.97540089775733e-06	0.00157778595714454	0.00060094401976541	0.00051810842836009	0.00101513961554667	0.000389838864615139	0.00306502189479598	0.000765111768414436	8.18241952769046e-05	0.00656961604672684	0.00315267271730999	0.0669703623614502	0.000471033628135972	0.0323000063851502	0.00228834984166208	9.23592760285154e-06	0.00191586906116869	0.000634493186064346	0.000655753406036664	0.000456923849034668	0.000609794916324417	0.010076754950805	0.00503370994889208	0.000404086384505088	0.00338884433039187	0.000280352786095906	0.0019292908685719	0.00355035158748448	9.26962579832671e-06	0.0265401528045977	0.0107297237373494	0.00369638803958634	0.00214030231478132
O-Acetyl-L-carnitine	5.12960662777817e-07	3.55277474829314e-07	5.16306885131558e-07	0.000650932299386373	2.36921691923513e-06	0	9.29585198895683e-06	4.33093627123958e-08	1.51385612720717e-05	1.08527162730855e-05	1.78156751766942e-05	2.57164500455219e-05	0.00109165750236579	0.000392988130314998	0.00246947468731074	0.00018530250352429	0.000196465032077725	0.00446301527000299	5.11687526996538e-06	2.80486172352344e-05	0.000105359307556097	1.79182778028749e-05	0.000333769632173764	0.00045296861982367	0.00571600391905141	0.00186738683103808	0.00074431440807428	0.124076150950162	0.00017754335687678	0.00609463672611104	0.000395606984425343	7.74712591879692e-06	0.00010224563155531	0.00115465026168003	0.00703485014847978	0.000459308117242637	0.000206416992091126	0.00362044478162233	0.00222673616050403	0.000322276988886636	0.000554910486156887	0.000155340811812333	6.81052606894045e-05	0.000570241094820747	0.00012521288475807	0.00745076092239485	0.000941386432475313	0.00638039875158214	0.000595220456886866
2-Methylpentanedioic acid	2.95410339482836e-06	5.60252807772155e-06	3.13786305936653e-07	0.000243706317061037	3.06637360619225e-08	9.29585198895683e-06	0	1.15073529279671e-05	3.22370322026411e-05	0.000455016686340972	8.21368002345554e-06	0.000357678384525014	3.71032133165954e-05	0.000157986875801142	0.000536089138755243	0.00242014615703054	1.92685883602042e-05	0.00381621178372333	0.00145827867183977	0.000851212166827367	0.000416967015258585	0.000916198801915077	0.00596498800396603	0.00206758740383457	0.000216260636866551	0.0115614451170523	0.00837980925954965	0.0986514067577465	0.00227594107857596	0.0246005528799083	0.0028707607701275	8.20587418942478e-06	0.00426488163138068	0.00174322201504677	0.00394874157302884	0.000703381345820936	0.0018543577607327	0.0171117552533738	0.00996793514477692	0.00131986312624256	0.00792001510164718	0.00175887359795143	0.00636139985563175	0.00647474860840305	9.5385870991914e-05	0.0102540678888176	0.0210624023963288	0.0139946126506096	0.00367282695192363
Prolylleucine	7.3291246879642e-07	9.82728106849745e-07	8.99441868882021e-06	0.0020937612673574	8.28430066832478e-06	4.33093627123958e-08	1.15073529279671e-05	0	5.48974084837554e-05	3.06905327505266e-05	0.000244956237389887	0.000171021632128576	0.00239559075261033	0.00176244117628686	0.00799312833972147	0.00199698238270874	0.000135431842870814	0.00524212516978952	1.24415928875098e-05	0.000224242697803453	0.000239549245044045	0.000272390747104458	0.000995567066893176	0.00250199801351088	0.00902724856468009	0.00551075723133555	0.00131660041916841	0.119658141127413	0.000329872610414631	0.0266098998591606	0.000148067529761796	5.33271996079484e-05	0.000659254076796241	0.00836921070586252	0.0103471723199565	0.00111058252358922	0.00029416093276168	0.00726498270886726	0.00402382628175072	0.000115144941005585	0.00237528212254962	0.000700414263374889	0.00114657454633319	0.00217494906915265	0.000345757056276619	0.0129246505558438	0.00532999399401215	0.0107635308688842	0.00370025019921223
Uridine 5'-monophosphate	3.3563654433677e-06	1.0418077899134e-05	2.71057242607674e-06	9.93875193003734e-05	8.89765595166694e-05	1.51385612720717e-05	3.22370322026411e-05	5.48974084837554e-05	0	8.29411259748698e-05	0.000147225510892003	0.00122421189458921	0.000266379058288093	0.00107334711803615	0.000310937454884532	0.000808230644430328	0.000295204362549654	0.0319708082480773	0.000954966654560392	0.00350160309934097	0.000247610979165116	0.00104291439588167	0.00173666625223984	0.0015637236649615	0.00194042696057208	0.0185048316359822	0.00335625945240764	0.33959571240847	0.00456402286922854	0.00777164362935031	0.00220521776368172	1.31033045690113e-06	0.00136625439682006	0.00231452595208012	0.00573669229715408	0.000449283093524845	0.00486590508294181	0.0369815482632038	0.00100388883567873	0.00127596802600256	0.00375531146841305	0.0031948182797524	0.00365363958445786	0.00646547443163974	0.0014754170276593	0.00873029537636087	0.00316738221774106	0.00371577284948437	0.00119641200556393
N-lactoyl-phenylalanine	3.95696956017041e-06	1.59624062612374e-05	9.53879199955667e-06	8.83703344301167e-05	5.70288793346535e-05	1.08527162730855e-05	0.000455016686340972	3.06905327505266e-05	8.29411259748698e-05	0	0.000220591430894361	0.000221543833475972	0.00105414057437989	0.000620111932790505	0.0011167742162079	1.54066880172836e-05	0.000202901816647743	0.00355083051092823	3.6333154402469e-05	0.000725649000804363	0.000359695697386696	0.000254571907636357	0.000156750902068963	0.000878960599937678	0.00395624818320089	0.00658019223470267	2.01870346159091e-05	0.096414175172187	0.000500668279032311	0.0166848180608326	0.000493224476520437	2.76461170529947e-05	7.64491083336576e-05	0.000940646656108031	0.00106744467979604	2.31347785546333e-05	0.000517497407786774	0.0174612161955912	6.78857265397435e-05	3.40183838654509e-05	0.000127698931777802	3.22257097454319e-05	0.000813767136740254	0.00437624637128433	0.00011069129400855	0.0276299890132268	0.000404075853252571	0.000338651214373151	0.00189381343017755
S-Adenosylmethionine	6.23332147819753e-05	9.8988901562369e-05	5.35048406442962e-07	4.9232564144618e-05	9.49969376086301e-06	1.78156751766942e-05	8.21368002345554e-06	0.000244956237389887	0.000147225510892003	0.000220591430894361	0	5.36332844043147e-06	0.000486873539562397	0.000516069128831754	0.000255147871306243	4.70775986012768e-05	0.000598389460928529	0.00147291172495155	0.000398759873724359	2.65160044229837e-05	5.35481705158136e-05	2.41289345487342e-05	0.000402063175644387	0.000242223436390359	0.00169622379834672	0.00181257535799247	0.000901729262837846	0.0673498519563999	0.00142838627651018	0.00213690238469074	0.0051768229241192	2.14518501736791e-05	0.000132022816223145	1.17888599270155e-05	0.00460642448760948	4.78808506030269e-05	0.000968997622576739	0.00606895118108376	0.00527912125524088	0.00175896592735297	0.000274399855036371	0.000289450223460923	0.000591407007785079	0.00220757130986097	9.37773547386969e-05	0.003275303106672	0.00122764451630454	0.00971638317449011	0.00055128936373335
Creatinine	0.00054303818686786	0.000329312995179899	4.81063484011275e-05	0.000927271077995098	0.000224588554022409	2.57164500455219e-05	0.000357678384525014	0.000171021632128576	0.00122421189458921	0.000221543833475972	5.36332844043147e-06	0	0.00678853559976084	0.00218287121772595	0.00801178752801108	3.13195899055142e-05	0.00489932189177104	0.00574126591492954	0.000135511938149371	9.36078841760689e-08	0.000144930266087099	9.17936576257792e-08	2.10520760153769e-05	3.25894917800655e-05	0.0176146047331629	6.82408235370238e-05	7.0830316679475e-05	0.122342574743073	0.000171047071994884	0.00138936000371414	0.000850113748735105	0.000267949583424181	8.03775596820116e-07	5.89563270868674e-05	0.00911397666690952	0.000133362494211009	5.62834189816697e-05	0.000689503598131138	0.0171274182304106	0.000372598575463655	3.43406677010978e-06	0.000110107678253265	6.24293168887848e-05	0.000132217575973243	0.00117234603986144	0.00431060332867226	8.99449728716781e-05	0.0282381967720237	7.92831983974556e-05
Dulcitol	0.000182965601856706	0.000259933795374791	3.08682545690913e-05	1.98268391967538e-05	1.0208667551598e-05	0.00109165750236579	3.71032133165954e-05	0.00239559075261033	0.000266379058288093	0.00105414057437989	0.000486873539562397	0.00678853559976084	0	7.07496232101819e-07	1.93970119225893e-05	0.00219101152844154	1.56074085881652e-05	0.0132383033163871	0.0223996592370564	0.0193439097719293	0.0102428829097141	0.00874432426795375	0.0171637980893513	0.00291512548881243	1.1707805899436e-09	0.0474653007032181	0.0183785948615283	0.162218848517719	0.00992662117551267	0.0640739280023214	0.0144951225932909	6.72332175935957e-05	0.0176281569303195	0.000867915173057016	0.000106898084718822	0.00140342525699003	0.0160256549854548	0.0807942740752385	0.00855468767643308	0.00477343299776827	0.0202574081128853	0.00544344522714647	0.0202808062633296	0.0283014876102854	0.000238459485188788	0.073401915953402	0.0363168497894905	0.0018788963813951	0.00597990136129155
DL-Norvaline	0.000286266780534618	0.000157225844267581	4.61406733248989e-05	0.00012326348890752	9.26846863194354e-06	0.000392988130314998	0.000157986875801142	0.00176244117628686	0.00107334711803615	0.000620111932790505	0.000516069128831754	0.00218287121772595	7.07496232101819e-07	0	0.000213086805162305	0.00053397013759128	9.28092721748178e-05	0.0100760358521096	0.0111068465542061	0.005956271770513	0.0116154117568022	0.00249606150836673	0.00996102328749289	0.000887642532006246	8.75668512266128e-06	0.016819148657466	0.00993240019781166	0.137336047915338	0.00296591772977867	0.0360983574062282	0.00849038866830014	8.73836885561639e-05	0.00698573493489341	0.000296413075278566	0.000186321044813732	0.00200757481982753	0.00635603582751661	0.0335360890194107	0.0109832133242506	0.00393570134622291	0.00804689054328288	0.00142143650066954	0.003133325259301	0.00849812267543502	0.000132946359873857	0.0711513073766804	0.0146495749154483	0.00262225924341735	0.00205977283438207
N-[2-chloro-6-(trifluoromethoxy)phenyl]-2,2-dimethylpropanamide	0.000206561886187619	0.000345662075434755	3.73157328132426e-05	3.17755740679713e-07	0.000394637043759438	0.00246947468731074	0.000536089138755243	0.00799312833972147	0.000310937454884532	0.0011167742162079	0.000255147871306243	0.00801178752801108	1.93970119225893e-05	0.000213086805162305	0	0.00121892717468877	8.32811688343793e-05	0.00474952310344133	0.0166257873703682	0.0254429847165697	0.00228152579333272	0.0151145562702789	0.0103406387565602	0.0137818254530826	6.67082490327912e-05	0.119841631170352	0.00812848523422363	0.111088294644625	0.0545710027984938	0.0113528934498108	0.0142381971897578	4.76505641588116e-05	0.0115010460255265	0.000637548060512464	0.00325004735247191	0.000437321687458784	0.0622168386785285	0.233614416292144	0.000684924803515472	0.0166404221358739	0.0165206905829837	0.0156820190144241	0.0199515201904561	0.0967770781513567	7.86559314424246e-05	0.011464724156523	0.0149036012845274	0.00027889874429904	0.0185315033363109
Glu-Thr	0.000744975680195029	0.000931017919742447	8.63889265857979e-05	7.73688477947467e-05	0.000558230538630195	0.00018530250352429	0.00242014615703054	0.00199698238270874	0.000808230644430328	1.54066880172836e-05	4.70775986012768e-05	3.13195899055142e-05	0.00219101152844154	0.00053397013759128	0.00121892717468877	0	0.00431323110449103	0.00723357283737267	0.000425591209301713	0.000119598087366418	0.000543497921254862	1.27894625076665e-05	3.4598317241976e-05	3.28025515709821e-05	0.00669960877220853	0.000608924118360184	4.3016821721161e-05	0.104920330701462	0.000584114266390782	0.00214174421405295	0.0065675503162572	0.000140219708561653	4.35337679107301e-06	9.95067630775536e-07	0.00149435070063686	1.22177881822073e-05	0.000927930267654621	0.00553872574173279	0.00114397231853028	0.000935743964974587	7.80245199010476e-07	1.01292891920132e-05	7.64792294968164e-05	0.00101196885284575	0.00102962537397327	0.0222712655831221	1.36560088432703e-05	0.00294161584339751	0.000103511269134142
Nicotinamide adenine dinucleotide (NAD+)	2.16501240493494e-06	7.12242432771696e-06	6.84644855514628e-06	4.57455889595343e-05	4.97540089775733e-06	0.000196465032077725	1.92685883602042e-05	0.000135431842870814	0.000295204362549654	0.000202901816647743	0.000598389460928529	0.00489932189177104	1.56074085881652e-05	9.28092721748178e-05	8.32811688343793e-05	0.00431323110449103	0	0.000703538896000317	0.00297810016781287	0.0115979082133129	0.00150833996823806	0.0105728475199783	0.00708649321292009	0.0172365189081655	7.78511027863691e-05	0.0823524765984993	0.00653888543184807	0.0446495532876696	0.0141176865655363	0.0562569974478844	0.000869053294188011	5.23169509197905e-05	0.0114149214110698	0.00650667649626946	0.00233596783808925	0.000621447467923983	0.0204429504780765	0.12637624666044	0.00123905000975131	0.00250472764727952	0.019694065205343	0.00781311661072816	0.0165654254839003	0.0597117435244336	2.30254928309732e-06	0.0208596670340654	0.0312452255269418	0.000590276275005096	0.0298363492401745
Veratramine	0.00197758081325143	0.00327113643752869	0.00164117443618841	0.00273894372990395	0.00157778595714454	0.00446301527000299	0.00381621178372333	0.00524212516978952	0.0319708082480773	0.00355083051092823	0.00147291172495155	0.00574126591492954	0.0132383033163871	0.0100760358521096	0.00474952310344133	0.00723357283737267	0.000703538896000317	0	0.00162978064990123	0.0057698408867922	0.001800842117896	0.0180484208485139	0.00839036015209894	0.0665825609909803	0.0168211036137268	0.0788329611393156	0.00441378183870687	7.74531221753885e-05	0.0323028379562142	0.0738638440893738	0.0155257768025998	0.00430100593920371	0.0128076097629832	0.00988938463499778	0.0306236592919317	0.0019712152109936	0.0438313536803662	0.129266552907974	0.00367688302399986	0.0127602495308951	0.0154776837530783	0.0105306464124931	0.0176147728354107	0.142435043144466	6.98266291917804e-05	0.0207560675078631	0.042536155740186	0.00646370813230557	0.134285947828611
Pro-Leu	9.68893980100038e-05	0.000157771745074478	0.000207692382414042	0.00445643828515083	0.00060094401976541	5.11687526996538e-06	0.00145827867183977	1.24415928875098e-05	0.000954966654560392	3.6333154402469e-05	0.000398759873724359	0.000135511938149371	0.0223996592370564	0.0111068465542061	0.0166257873703682	0.000425591209301713	0.00297810016781287	0.00162978064990123	0	4.79149989060752e-05	0.00010578731395376	0.000119916314855839	9.61949567890222e-05	0.00377718997200672	0.0563774642256372	0.00285368143355603	0.000100985276195799	0.0444675187256949	0.000389730497117402	0.0141653274852612	0.0015340953160858	0.000385487120177128	4.84565392305924e-05	0.0053239812958796	0.0250421676793026	0.00102014701576176	0.000680193276003088	0.00571983596038381	0.000901110006902537	0.000293254615078528	0.000282744558849093	0.000356944394613931	7.34179030679885e-05	0.00311593164259818	0.00119871986486494	0.0123378544763581	0.000611085029964641	0.00732662383342618	0.006333891286524
1-Methyladenosine	0.00138881187827645	0.00114353058137073	0.000294404994677963	0.00597468549941912	0.00051810842836009	2.80486172352344e-05	0.000851212166827367	0.000224242697803453	0.00350160309934097	0.000725649000804363	2.65160044229837e-05	9.36078841760689e-08	0.0193439097719293	0.005956271770513	0.0254429847165697	0.000119598087366418	0.0115979082133129	0.0057698408867922	4.79149989060752e-05	0	0.000212107320606944	6.53130156696897e-08	0.000141304640189826	0.000159137369056297	0.0448911330486932	1.37859037011458e-05	0.000705312900274516	0.0824075069773134	0.000133272351849849	0.00248243325785587	0.00387538559005246	0.00119219498406527	1.022656876876e-05	0.000340155797210233	0.0278067759731028	0.000673318802654414	6.38884997095952e-05	0.000122568817734907	0.0252369270418152	0.00189449895905887	1.93974446128012e-05	4.80910461839595e-05	3.1884147926172e-05	6.16826393083811e-05	0.00272515867158092	0.00742114104823974	0.000347956685589553	0.0672073094196606	0.000294313328864793
D-Ala-D-Ala	0.000107514823398595	0.000215822078924146	4.41662359476179e-05	0.000394434938842722	0.00101513961554667	0.000105359307556097	0.000416967015258585	0.000239549245044045	0.000247610979165116	0.000359695697386696	5.35481705158136e-05	0.000144930266087099	0.0102428829097141	0.0116154117568022	0.00228152579333272	0.000543497921254862	0.00150833996823806	0.001800842117896	0.00010578731395376	0.000212107320606944	0	0.000681472458503572	0.00030393205209986	0.0091495392413199	0.0281024501024226	0.0128028452957977	0.000897485943174562	0.0450025982934852	0.0147960251377913	0.000760114430524327	0.00114249691409858	5.81832179050319e-05	0.000355088617095946	0.00220600123002496	0.0578769587255243	1.47500981968629e-05	0.0121390759568593	0.042282266036579	0.00074902726857344	0.00508622060937613	0.000700442611487433	0.00277433850279855	0.00342609977278861	0.0183849950106295	0.00101742942109138	7.35815362065449e-05	0.00180737803018525	0.0218874934892766	0.0101274531141497
Proline	0.00114923812866566	0.000933090358470127	0.00016005655786885	0.00254572042205887	0.000389838864615139	1.79182778028749e-05	0.000916198801915077	0.000272390747104458	0.00104291439588167	0.000254571907636357	2.41289345487342e-05	9.17936576257792e-08	0.00874432426795375	0.00249606150836673	0.0151145562702789	1.27894625076665e-05	0.0105728475199783	0.0180484208485139	0.000119916314855839	6.53130156696897e-08	0.000681472458503572	0	2.46595722464127e-05	1.46620886160565e-06	0.0242649412399319	2.05829196148203e-06	0.000299058667404611	0.202519998103364	1.88413418280457e-05	0.00219444371964076	0.00347507345442594	0.000710461389187882	3.89001537088856e-07	5.17090985674714e-05	0.00782010465128261	0.000488322280081712	1.34830786441536e-05	4.95176488015241e-05	0.0212021588522679	0.000718298831315023	1.49109418189173e-06	2.19230939537497e-05	4.88832512923164e-06	2.16202254990595e-06	0.00358770116528716	0.0171599658880811	2.74622914773326e-05	0.0338699173931479	3.05224375154e-06
DLK	0.00171160881039485	0.00185839419322782	0.000466159384956017	0.000694760242434457	0.00306502189479598	0.000333769632173764	0.00596498800396603	0.000995567066893176	0.00173666625223984	0.000156750902068963	0.000402063175644387	2.10520760153769e-05	0.0171637980893513	0.00996102328749289	0.0103406387565602	3.4598317241976e-05	0.00708649321292009	0.00839036015209894	9.61949567890222e-05	0.000141304640189826	0.00030393205209986	2.46595722464127e-05	0	0.000302199250141888	0.0406902976666562	0.000906810324198522	2.52422361670407e-06	0.135889286430973	0.000847701335400502	0.00313426740004055	0.000719850516896953	0.00120850381564826	3.66119815028718e-08	0.000321090322132321	0.00832509891619996	9.91262779121165e-05	0.00170770693273971	0.00624865171069266	0.00450236593164374	0.000386682828982674	9.10547387855916e-07	0.00119543292388113	9.81820876720852e-05	0.00183194423236476	0.00430345569589604	0.0111804546414753	2.07802591894369e-06	0.00619522781601685	0.000583708517382732
ACar 18:2	0.0045794100580922	0.00385210116464381	0.000629752583024649	0.00212639463732177	0.000765111768414436	0.00045296861982367	0.00206758740383457	0.00250199801351088	0.0015637236649615	0.000878960599937678	0.000242223436390359	3.25894917800655e-05	0.00291512548881243	0.000887642532006246	0.0137818254530826	3.28025515709821e-05	0.0172365189081655	0.0665825609909803	0.00377718997200672	0.000159137369056297	0.0091495392413199	1.46620886160565e-06	0.000302199250141888	0	0.00747078725401463	7.18252316681517e-06	0.00121666317217307	0.400380739547854	1.35317190583623e-05	0.0131085732841043	0.0153412510335619	0.00138551260882077	4.44364267504113e-05	1.58652419856276e-05	0.000646402605487114	0.00159731578587389	2.91514744199502e-05	0.000101996774315559	0.0475281407728194	0.000596481667747419	2.89889187390025e-05	8.74422689260905e-05	0.000159205610902404	2.13569596068813e-06	0.0120073072447774	0.0892067809104456	0.000248119600661866	0.0298497340995991	5.04842276620709e-09
L-Fucose	0.00119043346447742	0.00170632784010967	0.000317039376796693	9.6972017717795e-05	8.18241952769046e-05	0.00571600391905141	0.000216260636866551	0.00902724856468009	0.00194042696057208	0.00395624818320089	0.00169622379834672	0.0176146047331629	1.1707805899436e-09	8.75668512266128e-06	6.67082490327912e-05	0.00669960877220853	7.78511027863691e-05	0.0168211036137268	0.0563774642256372	0.0448911330486932	0.0281024501024226	0.0242649412399319	0.0406902976666562	0.00747078725401463	0	0.0841034979707703	0.0363026319077606	0.15163235311793	0.0206733836441371	0.135621660304585	0.0362087265982987	0.000601189537434673	0.0436000967047925	0.00206630246729782	8.36262792870114e-05	0.0037026589988103	0.0304437299769723	0.127666764578455	0.0198888716516643	0.00949436954240817	0.0432185512630431	0.0120452185094364	0.0539818706482351	0.0608664092041226	0.000682595319665765	0.139442070861467	0.0831645522934213	0.00331656667013164	0.0163742439822051
3'-Adenosine monophosphate (3'-AMP)	0.0248034949821619	0.0227899497350913	0.00775416131390974	0.0325409799747705	0.00656961604672684	0.00186738683103808	0.0115614451170523	0.00551075723133555	0.0185048316359822	0.00658019223470267	0.00181257535799247	6.82408235370238e-05	0.0474653007032181	0.016819148657466	0.119841631170352	0.000608924118360184	0.0823524765984993	0.0788329611393156	0.00285368143355603	1.37859037011458e-05	0.0128028452957977	2.05829196148203e-06	0.000906810324198522	7.18252316681517e-06	0.0841034979707703	0	0.00438832401751626	0.284077883441287	1.31301200517357e-05	0.0246608554370962	0.0385102712172527	0.0141026541383378	0.00014343554823752	0.00078448824466803	0.0171484529810826	0.00755859606348488	2.0498412139831e-05	5.34452578602928e-08	0.131477614971513	0.00313747194044473	5.12636505495254e-05	0.000107615750708229	0.000258393793299601	1.92762813823917e-07	0.0485500141713281	0.115788601152298	0.0011336196592219	0.174468440110903	2.66065542750373e-05
N-Acetyl-L-carnosine	0.00114974447832733	0.0012495029708839	0.000624589004607202	0.000616759137051446	0.00315267271730999	0.00074431440807428	0.00837980925954965	0.00131660041916841	0.00335625945240764	2.01870346159091e-05	0.000901729262837846	7.0830316679475e-05	0.0183785948615283	0.00993240019781166	0.00812848523422363	4.3016821721161e-05	0.00653888543184807	0.00441378183870687	0.000100985276195799	0.000705312900274516	0.000897485943174562	0.000299058667404611	2.52422361670407e-06	0.00121666317217307	0.0363026319077606	0.00438832401751626	0	0.0944726739982796	0.00115121687806122	0.0119286940290238	0.000941481087445	0.000928154906206277	2.20617229254511e-06	0.000884569872029974	0.00421576871679422	0.000128846447837472	0.0011555930616163	0.0177709501848064	0.00126251315765126	3.33373795927855e-05	5.95215130236399e-06	0.000694520657509317	0.000568343086035893	0.00712913139214579	0.00226170256348906	0.0230003391122263	2.95645044184333e-05	0.00142674426472451	0.0030553121085859
2-Amino-1,3-octadecanediol	0.0919389377687386	0.128472483766413	0.0892663437994032	0.0880161465891098	0.0669703623614502	0.124076150950162	0.0986514067577465	0.119658141127413	0.33959571240847	0.096414175172187	0.0673498519563999	0.122342574743073	0.162218848517719	0.137336047915338	0.111088294644625	0.104920330701462	0.0446495532876696	7.74531221753885e-05	0.0444675187256949	0.0824075069773134	0.0450025982934852	0.202519998103364	0.135889286430973	0.400380739547854	0.15163235311793	0.284077883441287	0.0944726739982796	0	0.200491638286443	0.435144876494115	0.255264744314915	0.103047293360732	0.185195946609456	0.122180382593711	0.196438067750285	0.0487542435969925	0.284670854860609	0.377077186669277	0.0483786922816331	0.141586657192697	0.149025502872209	0.0843111989199466	0.189605010942401	0.553301871653925	0.0241703034375777	0.182211141291832	0.355091326523202	0.112166773091008	0.645288479509267
16,16-Dimethyl prostaglandin A2	0.00307091936517169	0.00306990235441353	0.00155548679611896	0.0130788915865053	0.000471033628135972	0.00017754335687678	0.00227594107857596	0.000329872610414631	0.00456402286922854	0.000500668279032311	0.00142838627651018	0.000171047071994884	0.00992662117551267	0.00296591772977867	0.0545710027984938	0.000584114266390782	0.0141176865655363	0.0323028379562142	0.000389730497117402	0.000133272351849849	0.0147960251377913	1.88413418280457e-05	0.000847701335400502	1.35317190583623e-05	0.0206733836441371	1.31301200517357e-05	0.00115121687806122	0.200491638286443	0	0.0904990308771925	0.0148143690675918	0.00314528190890272	0.000231049460263342	0.00178936901523199	0.00104258822253447	0.0066380264674019	1.59414435407801e-07	1.07170923111444e-05	0.04347120827751	3.10483592409694e-05	0.000256997845840658	2.76433805477949e-05	0.000177860830714282	6.95847546182595e-06	0.0117057539868445	0.194945376957282	0.00246373762241759	0.030335633894515	0.000145558869858637
Solanine	0.0143834470958114	0.00926985788225501	0.00458758546496584	0.00721584591611474	0.0323000063851502	0.00609463672611104	0.0246005528799083	0.0266098998591606	0.00777164362935031	0.0166848180608326	0.00213690238469074	0.00138936000371414	0.0640739280023214	0.0360983574062282	0.0113528934498108	0.00214174421405295	0.0562569974478844	0.0738638440893738	0.0141653274852612	0.00248243325785587	0.000760114430524327	0.00219444371964076	0.00313426740004055	0.0131085732841043	0.135621660304585	0.0246608554370962	0.0119286940290238	0.435144876494115	0.0904990308771925	0	0.0090737213576434	0.00604971292735207	0.00125915653580325	0.00270913031830603	0.23156485866712	0.00366855042312124	0.0618347639359017	0.0814173744409176	0.0281989467275117	0.108888900621235	0.00272108370379654	0.0282936016236526	0.00309351853700109	0.0212115998473279	0.0178481135359193	5.88847445496312e-05	0.000423637033233445	0.102706969048236	0.00490561028404672
4-(3-methoxy-5,6-dihydrobenzo[c]acridin-7-yl)morpholine	0.000279191792243857	9.69588061350959e-05	0.000542826938602233	0.00303409665345773	0.00228834984166208	0.000395606984425343	0.0028707607701275	0.000148067529761796	0.00220521776368172	0.000493224476520437	0.0051768229241192	0.000850113748735105	0.0144951225932909	0.00849038866830014	0.0142381971897578	0.0065675503162572	0.000869053294188011	0.0155257768025998	0.0015340953160858	0.00387538559005246	0.00114249691409858	0.00347507345442594	0.000719850516896953	0.0153412510335619	0.0362087265982987	0.0385102712172527	0.000941481087445	0.255264744314915	0.0148143690675918	0.0090737213576434	0	0.00176110723397193	0.00110852895976193	0.0224070095039442	0.0421200338861265	0.00163593824324934	0.0100805720389924	0.0742498636727446	0.0101092852811418	0.00242515268113618	0.00405542454842766	0.0147645376047111	0.00641684281053439	0.0217170546064671	0.00108159901420708	0.00365422776873741	0.0028605794635251	0.013278960959051	0.0142196117413823
Cytidine	7.2587328463219e-07	8.93797232931111e-07	5.69158512179837e-08	7.15408559093565e-06	9.23592760285154e-06	7.74712591879692e-06	8.20587418942478e-06	5.33271996079484e-05	1.31033045690113e-06	2.76461170529947e-05	2.14518501736791e-05	0.000267949583424181	6.72332175935957e-05	8.73836885561639e-05	4.76505641588116e-05	0.000140219708561653	5.23169509197905e-05	0.00430100593920371	0.000385487120177128	0.00119219498406527	5.81832179050319e-05	0.000710461389187882	0.00120850381564826	0.00138551260882077	0.000601189537434673	0.0141026541383378	0.000928154906206277	0.103047293360732	0.00314528190890272	0.00604971292735207	0.00176110723397193	0	0.00084287789294839	0.000430146705277135	0.00266009635440886	8.62522526823991e-05	0.00422736969999158	0.0374783431364383	0.00033902972731964	0.000536280278137033	0.00175533478467263	0.00109605542280578	0.00155702893086011	0.00868488135004399	0.000150243098193838	0.00457718658573531	0.00316630535076998	0.00166507885171929	0.0020827915345043
L-(-)-Methionine	0.00130431051259732	0.00114166856985285	0.000299746442294243	0.00118227021898789	0.00191586906116869	0.00010224563155531	0.00426488163138068	0.000659254076796241	0.00136625439682006	7.64491083336576e-05	0.000132022816223145	8.03775596820116e-07	0.0176281569303195	0.00698573493489341	0.0115010460255265	4.35337679107301e-06	0.0114149214110698	0.0128076097629832	4.84565392305924e-05	1.022656876876e-05	0.000355088617095946	3.89001537088856e-07	3.66119815028718e-08	4.44364267504113e-05	0.0436000967047925	0.00014343554823752	2.20617229254511e-06	0.185195946609456	0.000231049460263342	0.00125915653580325	0.00110852895976193	0.00084287789294839	0	0.000114392834599701	0.00919458270257888	0.000155201408010404	0.00021605251097411	0.00152044253881373	0.00608248742965918	0.000341368666476937	1.04508668668482e-08	0.000177218254922704	9.66713533828796e-06	0.000233549417087196	0.00361819984279235	0.0105894792475304	6.24430819133185e-08	0.0104640018364903	7.14886960543151e-05
L-Glutamic acid	0.00331000929060192	0.00338794193397945	0.000175735426495512	6.33866397283714e-05	0.000634493186064346	0.00115465026168003	0.00174322201504677	0.00836921070586252	0.00231452595208012	0.000940646656108031	1.17888599270155e-05	5.89563270868674e-05	0.000867915173057016	0.000296413075278566	0.000637548060512464	9.95067630775536e-07	0.00650667649626946	0.00988938463499778	0.0053239812958796	0.000340155797210233	0.00220600123002496	5.17090985674714e-05	0.000321090322132321	1.58652419856276e-05	0.00206630246729782	0.00078448824466803	0.000884569872029974	0.122180382593711	0.00178936901523199	0.00270913031830603	0.0224070095039442	0.000430146705277135	0.000114392834599701	0	0.00102591792280081	0.000111833631310639	0.00270891304975487	0.00622168881896692	0.0127473397089538	0.00431887458279278	4.77081091642284e-05	0.000290812368071027	0.000451489380206193	0.00168959587173992	0.00181472275129583	0.025752259868311	0.000317884174000053	0.00930124078424473	7.76307238748456e-05
gamma-Glutamylcysteine	0.00485602051698567	0.00667633169978137	0.00184754840041947	0.000609354939754294	0.000655753406036664	0.00703485014847978	0.00394874157302884	0.0103471723199565	0.00573669229715408	0.00106744467979604	0.00460642448760948	0.00911397666690952	0.000106898084718822	0.000186321044813732	0.00325004735247191	0.00149435070063686	0.00233596783808925	0.0306236592919317	0.0250421676793026	0.0278067759731028	0.0578769587255243	0.00782010465128261	0.00832509891619996	0.000646402605487114	8.36262792870114e-05	0.0171484529810826	0.00421576871679422	0.196438067750285	0.00104258822253447	0.23156485866712	0.0421200338861265	0.00266009635440886	0.00919458270257888	0.00102591792280081	0	0.00436731430289144	0.00371615410108347	0.0294004716005758	0.0210142772789715	0.000311958459235768	0.00678745753430156	0.00225162543461639	0.0169024751110899	0.0145107340638047	0.00535176148655626	0.384253718316149	0.0214488459199313	0.00105938398159391	0.00384561499495701
Ala-Gln	0.000222350386693952	0.000581217664202545	2.98838566755224e-05	5.22750116567304e-06	0.000456923849034668	0.000459308117242637	0.000703381345820936	0.00111058252358922	0.000449283093524845	2.31347785546333e-05	4.78808506030269e-05	0.000133362494211009	0.00140342525699003	0.00200757481982753	0.000437321687458784	1.22177881822073e-05	0.000621447467923983	0.0019712152109936	0.00102014701576176	0.000673318802654414	1.47500981968629e-05	0.000488322280081712	9.91262779121165e-05	0.00159731578587389	0.0037026589988103	0.00755859606348488	0.000128846447837472	0.0487542435969925	0.0066380264674019	0.00366855042312124	0.00163593824324934	8.62522526823991e-05	0.000155201408010404	0.000111833631310639	0.00436731430289144	0	0.00589374612573855	0.0357050791341375	0.000449221770935234	0.001279717305052	6.08531157133244e-05	0.000301044266277065	0.00543126673118054	0.0137374829336622	0.000397879073320393	0.00489975373268427	0.000748779442871715	0.00452494844492932	0.00323112631978276
PPK	0.00284441051786846	0.00265857946027364	0.00154114789718977	0.0169856968266842	0.000609794916324417	0.000206416992091126	0.0018543577607327	0.00029416093276168	0.00486590508294181	0.000517497407786774	0.000968997622576739	5.62834189816697e-05	0.0160256549854548	0.00635603582751661	0.0622168386785285	0.000927930267654621	0.0204429504780765	0.0438313536803662	0.000680193276003088	6.38884997095952e-05	0.0121390759568593	1.34830786441536e-05	0.00170770693273971	2.91514744199502e-05	0.0304437299769723	2.0498412139831e-05	0.0011555930616163	0.284670854860609	1.59414435407801e-07	0.0618347639359017	0.0100805720389924	0.00422736969999158	0.00021605251097411	0.00270891304975487	0.00371615410108347	0.00589374612573855	0	1.1767929451661e-05	0.0585602153579765	6.47812577330671e-05	0.000240577779866243	1.90256624789059e-05	0.000666163889727258	5.58119366363615e-06	0.0108082388423165	0.134731113523444	0.00246544068653037	0.055290976791978	0.000135135928365711
2-(1-adamantyl)-1-morpholinoethan-1-one	0.0417702251864089	0.0388569405236365	0.019356922931136	0.0944378566955534	0.010076754950805	0.00362044478162233	0.0171117552533738	0.00726498270886726	0.0369815482632038	0.0174612161955912	0.00606895118108376	0.000689503598131138	0.0807942740752385	0.0335360890194107	0.233614416292144	0.00553872574173279	0.12637624666044	0.129266552907974	0.00571983596038381	0.000122568817734907	0.042282266036579	4.95176488015241e-05	0.00624865171069266	0.000101996774315559	0.127666764578455	5.34452578602928e-08	0.0177709501848064	0.377077186669277	1.07170923111444e-05	0.0814173744409176	0.0742498636727446	0.0374783431364383	0.00152044253881373	0.00622168881896692	0.0294004716005758	0.0357050791341375	1.1767929451661e-05	0	0.253123663966151	0.00602922465410738	0.00118147517868143	0.000481351976638643	0.000969982510608414	3.80460600605888e-07	0.0806910344843249	0.239421362001143	0.007473844918979	0.274356410199845	0.000239827643193003
Isobutyryl carnitine	0.000253136820764701	0.000868242846337753	0.000863089284405411	0.000400748547357071	0.00503370994889208	0.00222673616050403	0.00996793514477692	0.00402382628175072	0.00100388883567873	6.78857265397435e-05	0.00527912125524088	0.0171274182304106	0.00855468767643308	0.0109832133242506	0.000684924803515472	0.00114397231853028	0.00123905000975131	0.00367688302399986	0.000901110006902537	0.0252369270418152	0.00074902726857344	0.0212021588522679	0.00450236593164374	0.0475281407728194	0.0198888716516643	0.131477614971513	0.00126251315765126	0.0483786922816331	0.04347120827751	0.0281989467275117	0.0101092852811418	0.00033902972731964	0.00608248742965918	0.0127473397089538	0.0210142772789715	0.000449221770935234	0.0585602153579765	0.253123663966151	0	0.0068861412645767	0.00809341200096631	0.0069587151541073	0.0145094926277497	0.126921170679517	0.00113295756411191	0.0229497309537948	0.00681154647066789	0.000114986294933257	0.0618116729894591
3-Nitro-L-Tyrosine	0.000458924473662778	0.000613194236518704	0.00046203245233834	0.00190472027898499	0.000404086384505088	0.000322276988886636	0.00131986312624256	0.000115144941005585	0.00127596802600256	3.40183838654509e-05	0.00175896592735297	0.000372598575463655	0.00477343299776827	0.00393570134622291	0.0166404221358739	0.000935743964974587	0.00250472764727952	0.0127602495308951	0.000293254615078528	0.00189449895905887	0.00508622060937613	0.000718298831315023	0.000386682828982674	0.000596481667747419	0.00949436954240817	0.00313747194044473	3.33373795927855e-05	0.141586657192697	3.10483592409694e-05	0.108888900621235	0.00242515268113618	0.000536280278137033	0.000341368666476937	0.00431887458279278	0.000311958459235768	0.001279717305052	6.47812577330671e-05	0.00602922465410738	0.0068861412645767	0	0.000501062027488709	0.000467951714735704	0.00303194280372487	0.00278234669977642	0.00449127022557085	0.111037700530066	0.00351942652422027	0.0036007526151851	0.00266690290277131
KQH	0.00380551160399624	0.00411536086611843	0.000863949523863663	0.00146552300476763	0.00338884433039187	0.000554910486156887	0.00792001510164718	0.00237528212254962	0.00375531146841305	0.000127698931777802	0.000274399855036371	3.43406677010978e-06	0.0202574081128853	0.00804689054328288	0.0165206905829837	7.80245199010476e-07	0.019694065205343	0.0154776837530783	0.000282744558849093	1.93974446128012e-05	0.000700442611487433	1.49109418189173e-06	9.10547387855916e-07	2.89889187390025e-05	0.0432185512630431	5.12636505495254e-05	5.95215130236399e-06	0.149025502872209	0.000256997845840658	0.00272108370379654	0.00405542454842766	0.00175533478467263	1.04508668668482e-08	4.77081091642284e-05	0.00678745753430156	6.08531157133244e-05	0.000240577779866243	0.00118147517868143	0.00809341200096631	0.000501062027488709	0	3.65665583704774e-05	9.24338084313224e-05	0.00027435526348326	0.00692994151495174	0.0229620792354085	1.22403045754997e-06	0.0180121016506331	8.5547473907728e-05
NNK	0.0011681426196418	0.001850955569577	0.000479505925622666	0.00319299467007805	0.000280352786095906	0.000155340811812333	0.00175887359795143	0.000700414263374889	0.0031948182797524	3.22257097454319e-05	0.000289450223460923	0.000110107678253265	0.00544344522714647	0.00142143650066954	0.0156820190144241	1.01292891920132e-05	0.00781311661072816	0.0105306464124931	0.000356944394613931	4.80910461839595e-05	0.00277433850279855	2.19230939537497e-05	0.00119543292388113	8.74422689260905e-05	0.0120452185094364	0.000107615750708229	0.000694520657509317	0.0843111989199466	2.76433805477949e-05	0.0282936016236526	0.0147645376047111	0.00109605542280578	0.000177218254922704	0.000290812368071027	0.00225162543461639	0.000301044266277065	1.90256624789059e-05	0.000481351976638643	0.0069587151541073	0.000467951714735704	3.65665583704774e-05	0	0.000555058805597243	0.000207251426779261	0.00237156866323632	0.0897602250329091	0.00124738479334944	0.0202711493309702	0.000408724530836175
Glyceraldehyde 3-phosphate diethyl acetal	0.00245776327394018	0.00134123798045563	0.000876409312230016	0.00687960043149063	0.0019292908685719	6.81052606894045e-05	0.00636139985563175	0.00114657454633319	0.00365363958445786	0.000813767136740254	0.000591407007785079	6.24293168887848e-05	0.0202808062633296	0.003133325259301	0.0199515201904561	7.64792294968164e-05	0.0165654254839003	0.0176147728354107	7.34179030679885e-05	3.1884147926172e-05	0.00342609977278861	4.88832512923164e-06	9.81820876720852e-05	0.000159205610902404	0.0539818706482351	0.000258393793299601	0.000568343086035893	0.189605010942401	0.000177860830714282	0.00309351853700109	0.00641684281053439	0.00155702893086011	9.66713533828796e-06	0.000451489380206193	0.0169024751110899	0.00543126673118054	0.000666163889727258	0.000969982510608414	0.0145094926277497	0.00303194280372487	9.24338084313224e-05	0.000555058805597243	0	0.000132916858320865	0.00459836892499634	0.0276570827042995	2.64011600399137e-05	0.0149911570140682	0.00017930558164586
7-(2-hydroxypropan-2-yl)-1,4a-dimethyl-decahydronaphthalen-1-ol	0.0124223264934683	0.0092453368280552	0.00452446667923983	0.0317941816896852	0.00355035158748448	0.000570241094820747	0.00647474860840305	0.00217494906915265	0.00646547443163974	0.00437624637128433	0.00220757130986097	0.000132217575973243	0.0283014876102854	0.00849812267543502	0.0967770781513567	0.00101196885284575	0.0597117435244336	0.142435043144466	0.00311593164259818	6.16826393083811e-05	0.0183849950106295	2.16202254990595e-06	0.00183194423236476	2.13569596068813e-06	0.0608664092041226	1.92762813823917e-07	0.00712913139214579	0.553301871653925	6.95847546182595e-06	0.0212115998473279	0.0217170546064671	0.00868488135004399	0.000233549417087196	0.00168959587173992	0.0145107340638047	0.0137374829336622	5.58119366363615e-06	3.80460600605888e-07	0.126921170679517	0.00278234669977642	0.00027435526348326	0.000207251426779261	0.000132916858320865	0	0.040194078013913	0.118314003982848	0.00102953327066814	0.138728380990166	1.20180106192304e-06
Phosphocholine	8.25833225146691e-06	1.12239087386838e-05	6.76370619434609e-06	8.10152751551629e-05	9.26962579832671e-06	0.00012521288475807	9.5385870991914e-05	0.000345757056276619	0.0014754170276593	0.00011069129400855	9.37773547386969e-05	0.00117234603986144	0.000238459485188788	0.000132946359873857	7.86559314424246e-05	0.00102962537397327	2.30254928309732e-06	6.98266291917804e-05	0.00119871986486494	0.00272515867158092	0.00101742942109138	0.00358770116528716	0.00430345569589604	0.0120073072447774	0.000682595319665765	0.0485500141713281	0.00226170256348906	0.0241703034375777	0.0117057539868445	0.0178481135359193	0.00108159901420708	0.000150243098193838	0.00361819984279235	0.00181472275129583	0.00535176148655626	0.000397879073320393	0.0108082388423165	0.0806910344843249	0.00113295756411191	0.00449127022557085	0.00692994151495174	0.00237156866323632	0.00459836892499634	0.040194078013913	0	0.00997916785533046	0.0104129714883792	0.000657784705683344	0.0210807474983366
Kanosamine	0.00650578743380578	0.00452971608893689	0.00377884013830708	0.00910976841144691	0.0265401528045977	0.00745076092239485	0.0102540678888176	0.0129246505558438	0.00873029537636087	0.0276299890132268	0.003275303106672	0.00431060332867226	0.073401915953402	0.0711513073766804	0.011464724156523	0.0222712655831221	0.0208596670340654	0.0207560675078631	0.0123378544763581	0.00742114104823974	7.35815362065449e-05	0.0171599658880811	0.0111804546414753	0.0892067809104456	0.139442070861467	0.115788601152298	0.0230003391122263	0.182211141291832	0.194945376957282	5.88847445496312e-05	0.00365422776873741	0.00457718658573531	0.0105894792475304	0.025752259868311	0.384253718316149	0.00489975373268427	0.134731113523444	0.239421362001143	0.0229497309537948	0.111037700530066	0.0229620792354085	0.0897602250329091	0.0276570827042995	0.118314003982848	0.00997916785533046	0	0.0143507939203975	0.126701065877069	0.0633420159466722
N-Benzylformamide	0.00525757247931548	0.00428501184004202	0.00179997134003799	0.00255428651579431	0.0107297237373494	0.000941386432475313	0.0210624023963288	0.00532999399401215	0.00316738221774106	0.000404075853252571	0.00122764451630454	8.99449728716781e-05	0.0363168497894905	0.0146495749154483	0.0149036012845274	1.36560088432703e-05	0.0312452255269418	0.042536155740186	0.000611085029964641	0.000347956685589553	0.00180737803018525	2.74622914773326e-05	2.07802591894369e-06	0.000248119600661866	0.0831645522934213	0.0011336196592219	2.95645044184333e-05	0.355091326523202	0.00246373762241759	0.000423637033233445	0.0028605794635251	0.00316630535076998	6.24430819133185e-08	0.000317884174000053	0.0214488459199313	0.000748779442871715	0.00246544068653037	0.007473844918979	0.00681154647066789	0.00351942652422027	1.22403045754997e-06	0.00124738479334944	2.64011600399137e-05	0.00102953327066814	0.0104129714883792	0.0143507939203975	0	0.0107180846489789	0.000144120688399412
NAD+	0.00099458310463496	0.00165355692710033	0.00157374605839403	0.000239095697938801	0.00369638803958634	0.00638039875158214	0.0139946126506096	0.0107635308688842	0.00371577284948437	0.000338651214373151	0.00971638317449011	0.0282381967720237	0.0018788963813951	0.00262225924341735	0.00027889874429904	0.00294161584339751	0.000590276275005096	0.00646370813230557	0.00732662383342618	0.0672073094196606	0.0218874934892766	0.0338699173931479	0.00619522781601685	0.0298497340995991	0.00331656667013164	0.174468440110903	0.00142674426472451	0.112166773091008	0.030335633894515	0.102706969048236	0.013278960959051	0.00166507885171929	0.0104640018364903	0.00930124078424473	0.00105938398159391	0.00452494844492932	0.055290976791978	0.274356410199845	0.000114986294933257	0.0036007526151851	0.0180121016506331	0.0202711493309702	0.0149911570140682	0.138728380990166	0.000657784705683344	0.126701065877069	0.0107180846489789	0	0.0505853289200916
ACar 18:1	0.00639087666705948	0.00462822503188692	0.00110225410307476	0.00412596163644162	0.00214030231478132	0.000595220456886866	0.00367282695192363	0.00370025019921223	0.00119641200556393	0.00189381343017755	0.00055128936373335	7.92831983974556e-05	0.00597990136129155	0.00205977283438207	0.0185315033363109	0.000103511269134142	0.0298363492401745	0.134285947828611	0.006333891286524	0.000294313328864793	0.0101274531141497	3.05224375154e-06	0.000583708517382732	5.04842276620709e-09	0.0163742439822051	2.66065542750373e-05	0.0030553121085859	0.645288479509267	0.000145558869858637	0.00490561028404672	0.0142196117413823	0.0020827915345043	7.14886960543151e-05	7.76307238748456e-05	0.00384561499495701	0.00323112631978276	0.000135135928365711	0.000239827643193003	0.0618116729894591	0.00266690290277131	8.5547473907728e-05	0.000408724530836175	0.00017930558164586	1.20180106192304e-06	0.0210807474983366	0.0633420159466722	0.000144120688399412	0.0505853289200916	0
L-cysteine	0.0236291673910979	0.0214652712831371	0.0035147200134279	0.0030001693786627	0.014073879341277	0.00681097032444276	0.0142453330770064	0.0269050619369126	0.0152539654673579	0.0104378697873463	0.000261562700859195	6.29452792422207e-05	0.0326475030412561	0.017198846933787	0.0147877079704635	0.00012310326710279	0.0553678650333084	0.0291686052015777	0.0109677320746145	0.000162867951844889	0.00103050724158613	0.000123006076053692	0.000415227801345279	0.000565109945185851	0.0576908659667542	0.000670110586051763	0.00285079509385138	0.171790189993774	0.0137561915560015	0.000135175835144123	0.0266111695358049	0.0061093785416807	0.000145412381893263	1.78339518837728e-05	0.0489280429044406	0.000415281462704484	0.0107508450058789	0.00805776816883298	0.0508207361388123	0.0290254170186622	4.55144336445237e-05	0.00286638457869627	0.00176547803207914	0.00327313512822698	0.0188025026939381	0.00438235834740549	0.000275248672869989	0.108471001829695	0.000565757112713683
3-[4-methyl-1-(2-methylpropanoyl)-3-oxocyclohexyl]butanoic acid	0.00223811721367308	0.00590405759099965	0.00216437680988743	0.00507282188931375	0.00606577617382802	0.0062608794302988	0.00121727457438258	0.0019780158179191	0.00139809908551836	0.00799525719535775	0.00291084323614922	0.00871346823823628	0.0204870045953022	0.0812674733873959	0.0171477393796916	0.0358856733084533	0.00511620320799816	0.0250457246457904	0.00934641686224044	0.0179631005846753	0.000688329459496224	0.0202072363466887	0.00874923213002809	0.0426151846893622	0.0310347535678926	0.0738847864482866	0.014015278705927	0.175200069050235	0.0436012234254378	0.0752934974663631	0.00975709004506874	0.00434262941145582	0.016312768614368	0.0414746887364422	0.0574548356637715	0.00197101033438309	0.0288605946017862	0.109970167346612	0.0219179760286614	0.00580347535286108	0.0239802922791497	0.0414419660541194	0.110138645569838	0.083518380203328	0.017758082195822	0.0120802114449878	0.0548105611321532	0.0641989864720807	0.0552159734690637
5,6-dihydroxyindole	0.00540555260023529	0.00328112192651377	0.000905802130348536	0.00172471480378069	0.00259556549823543	0.00133974519021021	0.0030798844692939	0.00777995813700014	0.00109552688666918	0.00413354189970815	0.000918097465979314	0.000667504130072432	0.00273055212318957	0.000595154135171339	0.00561634260018598	0.00018435380840488	0.0205029086449375	0.0825670384416578	0.00984713841904268	0.00169052460153222	0.00454626694043338	0.000445442253591647	0.00424024538401544	0.000110840422058578	0.00876239998846112	0.00166327893558037	0.00790799587839217	0.348864808367187	0.0029788696979003	0.00413227235211571	0.0332269237716522	0.000158973094755838	0.0015454524604999	0.000113122001967859	0.00786984865830801	0.00312773833105947	0.00574482648583532	0.00939343212195761	0.0249394662102129	0.00752983132635707	0.00130439402784426	0.00194425461201999	0.000802548812638843	0.00102645504691964	0.0202484456306198	0.0296033489627911	0.00250011353289152	0.043821318299814	8.82951078967379e-05
Guanosine monophosphate	7.80693535125784e-05	0.000478239589433741	0.00013958846812513	0.000212474334739107	0.00110526007310785	0.00143270687470482	0.000458746128332382	0.00139716717178226	2.13820766313745e-05	0.000667810275628263	0.000841362718263278	0.0115095049741865	0.00146236752313262	0.0131601050822237	0.000240140790851557	0.00773272902503644	0.00039860996213728	0.0204673129101396	0.00649269289123914	0.0263432774796712	0.000985480317140136	0.0155227373118726	0.00818617108224845	0.0245927562159389	0.0035620712651856	0.117880697232316	0.00873901500760685	0.256809194375196	0.0435291787869633	0.0303428619790919	0.00715503071961621	0.000437785932561951	0.0105775274970459	0.0131028036256579	0.0153849235773903	0.00076235228789725	0.03239102698175	0.175537247875983	0.000932581953714749	0.00741462217826816	0.0200569761901772	0.0197779284408783	0.0475712329068417	0.0801867335553073	0.00142758591409375	0.0138167131283241	0.0188187362938472	0.00262805059271478	0.0262357055825645
4-Methoxycinnamic Acid	0.00878498435210764	0.00803021036677321	0.00296065117808243	0.0010538716626709	0.0253740436900166	0.0089813378583795	0.0210163512848988	0.0278812118933303	0.00689218390644377	0.00904634740903833	0.00270936123541611	0.00393567370801274	0.0314848978933922	0.0220956577293886	0.00265267927894741	0.00118936456862536	0.0189950107617148	0.0153136169067631	0.0104451574382815	0.00715295220621292	8.91485992526293e-05	0.00895424057596874	0.00244327144625216	0.0307161962341046	0.0672378720451088	0.0586942473145438	0.00659011638632805	0.101733073390398	0.119903833504414	3.46278714743498e-05	0.0119377014537997	0.00155085565169133	0.00318429688990578	0.00224490095931673	0.139982057227775	0.00041394429009207	0.13124567565381	0.200191722313598	0.00287979038599625	0.0734459132605696	0.00350948689078187	0.0277941039326321	0.00934684023635072	0.0831535031733604	0.00995594564706254	0.000103863487398417	0.00226686845521354	0.0363233046517232	0.02500107817408
D-(+)-Maltose	2.82652901049729e-07	7.77811723952466e-07	1.67716738342117e-08	1.53703411270844e-05	8.86742677692744e-06	6.87372504282236e-07	8.02136663018522e-06	8.44686162991569e-06	1.22143393727279e-08	6.95452775142046e-06	1.35173561272941e-05	0.000113079646629913	0.000130474690901433	0.000263968476929841	0.000168819685759857	0.000113126366239872	6.0971435447739e-05	0.0105746434004608	0.00025092734505426	0.000597013881102508	6.41486601104722e-05	0.000134961007304535	0.000238755972749468	0.00041648343960207	0.00117208064293616	0.00713303190376729	0.000665552552987075	0.220239554761199	0.00158791456809667	0.00337180629556996	0.000323018620078928	4.92052293316381e-07	0.000171117541175686	0.000472787037629254	0.00284739144720196	5.03996636524097e-05	0.00157345333822239	0.0184244852522575	0.00084009740127867	0.000457210824707026	0.00066410526927932	0.00078668816120491	0.000903542172881053	0.00267224358625094	0.000176220125255235	0.00476983212477079	0.000714185385836801	0.00209739439060131	0.000409060900399231
ethyl 2-cyano-3-[(2-oxoazepan-3-yl)amino]acrylate	0.00337987825422076	0.00473263212516681	0.00160327176153437	0.00881650993368491	0.00209406068138038	0.000270238833881896	0.00731938209305594	0.00266818680924789	0.00627569945748984	0.000493550795012942	0.000648064472900377	0.00057601289653711	0.0206995495986714	0.00531598292495194	0.0224658814976055	2.9872893321909e-05	0.0186464061615283	0.0116244392683051	0.000238276031269706	4.73541859945783e-05	0.00202208580446326	4.44985396815174e-05	0.00132574505941471	0.000873498175104824	0.0481188313807216	0.000360692944135346	0.00361886520975001	0.0754815292007431	0.000753670315386719	0.00749582987698467	0.0281161901011808	0.00333193494429193	0.000272812339281714	0.000619603854038451	0.0251525442632597	0.00133432821584094	0.00134567019868255	0.00138579292083713	0.00625453405056371	0.0113213223025998	0.000151434052103362	6.55325352867114e-06	7.60554837337744e-05	0.000655459302303081	0.00440666005391187	0.0495156154821849	0.000612563003904897	0.0335677502119357	0.00128061229345127
RPH	0.000638360735608814	0.000772081905335361	0.000569636834198085	0.00512281442924928	0.0020365109946313	0.00105032568800074	0.000414148733991314	0.00110728235321646	0.00256251497156041	0.00980268057009163	0.00119154012201031	0.00463749483538802	0.0130722721368561	0.0159866279962066	0.00702275420362419	0.0180832330598606	0.00135482781654269	0.00364873175338686	0.0042547597493571	0.00346997560328524	1.64128196688179e-05	0.012584710613199	0.0182287860610477	0.0661086373542628	0.0305628241998617	0.0724465685259788	0.039806604533614	0.0403565334373663	0.077226180473077	0.00549030356764023	0.00415811161165371	0.000832138965854088	0.0205018851569617	0.0241429711249188	0.183167380152377	0.00185638810082777	0.0682873496899193	0.131327975465427	0.0112452923207244	0.0530138466821071	0.0308041978463732	0.0258557814261896	0.0301832010093111	0.0768195921864135	0.00192087114187134	9.37939007018563e-05	0.0511159019446015	0.100901235014825	0.0651659648004349
N1-(3,4-dimethoxyphenethyl)-4-methylbenzene-1-sulfonamide	0.0300652693938647	0.0262411672085066	0.0145857787587699	0.0696216301984761	0.0060870342630105	0.00255806401388122	0.0149614557581402	0.00493378713775577	0.0335879598593372	0.00941219400543269	0.0066917140930223	0.000620901439703778	0.0533724479271078	0.0162373596263898	0.192699665321915	0.00337495295365691	0.0855768997250289	0.0941842484322899	0.00382222998683645	0.000181007516617158	0.0466767912096714	5.76910413143621e-05	0.00448924599755089	5.53152145182331e-05	0.0864465326722215	2.22888352893979e-07	0.00950464829494958	0.302171055294136	3.96172134297166e-07	0.108577442605535	0.0550457146664869	0.0257079684789622	0.00117029150104842	0.00484630295988233	0.0113574573423166	0.030329847427906	3.92616163822614e-06	3.04428357699874e-09	0.190225394801301	0.00196425161263404	0.000864967665699744	0.000227216849371701	0.000493846469303709	7.39997873572723e-07	0.0568284032200175	0.289759227789935	0.00644353381730903	0.168436575319973	0.000249335359590554
6-phospho-D-glucono-1,5-lactone	0.00702058331628206	0.0114993924695918	0.00268538843461897	0.000142637622942531	0.00480170629782683	0.0139509069527281	0.0153165611862989	0.0218152834153654	0.00922900116515224	0.00071182520489928	0.00368675350917861	0.00715475880823687	0.00234370586611177	0.00460211154572466	0.00157063686581671	0.000684019160925413	0.004523236545564	0.0123400773433494	0.0165528430620472	0.0294343838066432	0.0257419066238365	0.00943990502966277	0.00113030561405603	0.00306648616439907	0.00237288699268101	0.0367817983473472	0.000282964608228107	0.138241855372934	0.00833810279725656	0.105293975652908	0.024402707917482	0.0054121628104497	0.0024191082801023	0.00074701484763089	2.82885270211783e-05	0.000861760121514196	0.0138879320427492	0.0824704983328568	0.00547616422265607	0.000815563863303622	0.0018963158239322	0.00623578016961376	0.0183583054439551	0.0479143893884739	0.00388525540913462	0.190050436325153	0.00417844923142656	0.000114298250918724	0.0104817216353103
ACar 20:2	0.0163428780542446	0.0119034279047262	0.00494070341621172	0.0201484858880193	0.00898693419908451	0.00131219216939415	0.0120973283317999	0.00543262722583831	0.00420861337132093	0.00514282544926907	0.00209381119446033	0.000114468008482392	0.0360642726832124	0.0152718012809851	0.069360847294762	0.000616548723052753	0.0822061482813974	0.199499435391192	0.00510935046411513	0.000211799360719505	0.0144647021579795	3.49104646656326e-06	0.000616687734976918	1.23661381832636e-06	0.0776890516148973	6.18393364044411e-06	0.00359623207978023	0.765701204330918	0.000157282040588523	0.00598889321301671	0.0187931944020452	0.008123483632896	5.36297293131519e-05	0.000872811622129628	0.0187383514145825	0.0101553935041145	9.14091193393062e-05	4.92966769303696e-05	0.107796160105523	0.00395976126893869	9.79905763211467e-05	0.00107456412856619	0.00015009783201936	1.21933949644031e-07	0.0546394037693002	0.070537791882611	0.000112029957468732	0.111292454652515	2.83126775081622e-08
4-Hydroxybenzaldehyde	0.00496905558827013	0.0039817456542146	0.00137655061695719	0.00481465770919969	0.00433685891467225	0.000306063701516698	0.0107969150347383	0.00250328342875172	0.00340079785067397	0.000405039875130222	0.000537731922663637	1.29005555599339e-05	0.0269602429270828	0.00773716337320138	0.0251373630793272	6.69500416944018e-06	0.0321130206966472	0.0406897826498031	0.00030516697695341	2.28156693045887e-05	0.0028680636145154	1.72023511828941e-07	7.60310775183407e-06	8.93471536107131e-06	0.0632982537365767	2.51378362137543e-05	9.5298847689855e-05	0.312277320624758	0.000132191086655193	0.00176027157578708	0.00591102504793469	0.0029204256048039	2.40395776638553e-08	0.000122204380133133	0.0115024511004114	0.00129081347991756	0.000165458776969682	0.000377982668193843	0.0170876668586488	0.00157412432409522	1.92731762034168e-07	0.000128677902192668	1.29610049790622e-06	2.35798873906892e-05	0.0107821060361065	0.0325901670395963	7.21836619670825e-08	0.0223805368397026	7.58808247870002e-06
2-Hydroxycinnamic acid	0.00581184102045004	0.00495856470746756	0.00170089818943312	0.00560801512379846	0.0053125684444721	0.000398264054842318	0.0120243957665087	0.00229134359316462	0.0054678482201917	0.00050933973892999	0.000584481765797625	6.20157648761645e-06	0.03755209474729	0.0124743951173124	0.0332298043987198	1.57796800667487e-05	0.0315555534532728	0.0271671951775634	0.00019719542902757	9.09776475759474e-06	0.00175693357245662	2.25597327064229e-07	1.13443349565167e-06	3.54938495351644e-05	0.0816540728065618	2.31130417046503e-05	5.26450788071009e-05	0.234189886712841	0.000194826661863861	0.00182032410527419	0.00379316860948626	0.00423889679928897	2.69188345420236e-09	0.000213619979993265	0.0168313856317237	0.000867152287488977	0.000230806673775251	0.00041139615751931	0.0189825541571805	0.00156300397631327	3.23193876950741e-08	0.000186869969532587	4.29660753445869e-06	6.10086203402836e-05	0.0104931307430308	0.0242194184594804	1.31160794803249e-07	0.0287651370112492	4.47704353084256e-05
WKK	0.00235114682061634	0.00140364096167345	0.00163337684278576	0.0144708733202199	0.00584121345599332	0.000157705523984098	0.00585504744593796	0.000239596526522808	0.00333294354814225	0.0010627769772499	0.00220109528605123	2.44080283477509e-05	0.0596630872658661	0.0248387156550575	0.0647829161579392	0.0012175249977335	0.0214173784902164	0.03638532691671	0.000152082919583098	2.03171690246247e-05	0.000200087732081616	4.37406107989703e-05	0.000123116835860715	0.00201463719788139	0.136998397072051	0.000670616521446698	0.000761088128914024	0.257621994992178	0.00193371606454694	0.0014148498726198	0.000179489796639908	0.00262060378594733	3.22668185397023e-05	0.00784499358668763	0.0905125157319265	0.00144224511537202	0.00102144895980229	0.00317582061341987	0.0231728048159864	0.00294991254077163	0.000109904315674294	0.00150059739727244	0.000397144833033768	0.000556728593192856	0.0134928092264707	0.00297610421586916	0.000234672243941418	0.0977465061489559	0.00129777698022272
1-(6-methyl-3-pyridyl)ethan-1-one O1-ethyloxime hydrochloride	0.00028503220054792	0.000363124672158974	5.10457024858041e-05	0.000385258156373514	0.000233796076132195	8.75290179837756e-05	0.000624288875524187	0.00022024405905065	0.00221576754583463	4.82068605777439e-05	1.56672282814389e-05	1.00826418748263e-06	0.0064110440757428	0.00366914233265344	0.00445749446491271	6.05228276480395e-05	0.00137302171517226	0.000902941919021926	0.000131635666150852	1.42185251541387e-05	0.000122517662124315	2.03367203128907e-05	1.38517241731196e-05	0.000632750520851202	0.0140258628842761	0.00136819006564379	2.31191441477641e-05	0.0569289654578599	0.00101154685445969	0.00388065319460298	0.00028424043602496	0.000805073996592318	5.60419317248736e-06	0.000243773077465099	0.00778093549298171	1.48510204985885e-05	0.000405254575949178	0.00550251696885126	0.00603188153218201	0.000507448167442214	1.27898754789685e-05	0.000175630115349443	0.000669649524358988	0.0026239550929719	0.000137076843428857	0.00562293744329567	0.000190383398840972	0.00945736298119017	0.00153571935152441
2-Linoleoyl glycerol	0.125335037910683	0.169571326443253	0.122870884777608	0.117909701266089	0.0936062985294388	0.164962853514775	0.133443693993984	0.157224961051831	0.419897556501963	0.131380835328007	0.0941836574746136	0.160156549551151	0.207210449013328	0.177218157668493	0.14433358618981	0.140754925282521	0.0608014811441295	0.000163945503780701	0.061404669707575	0.109713703866313	0.0628708937139639	0.255532059676344	0.168793713332586	0.480999132231055	0.191239377813188	0.340646339636699	0.122503438628298	4.05718814060204e-14	0.250102802206312	0.500712682979791	0.301605209883362	0.141215877584075	0.231759565367373	0.159162998461731	0.24220917719489	0.0687810568406781	0.350817614885981	0.438910721439583	0.0658793848935645	0.182211732072373	0.189659866272712	0.11626871215091	0.233003738866042	0.641585278388838	0.0348091145251243	0.215405759235318	0.419706187366814	0.13859783735255	0.746454351707829
o-Toluic Acid	0.00647167790425022	0.00411702583120185	0.00200428225572027	0.00968416952948193	0.0045360872601349	0.000407632264254827	0.0114124855571066	0.00248912741062644	0.013099102557959	0.0010813455955949	0.000569382787136206	2.31725558157147e-06	0.0456755249417581	0.0100180467120517	0.0399462411482615	5.82137582807356e-05	0.0319735690315835	0.0150052620366878	0.000245306070649527	1.4830196781774e-06	0.00233292028453531	8.11487578251512e-07	3.42883248013916e-05	0.000170136905513379	0.0931832523829055	4.80598692987817e-05	0.000154917727173815	0.162598887942028	0.000373109882291276	0.00146521485405276	0.00332886842331131	0.00554607795534466	5.42984280399093e-07	0.000358790498066298	0.0300905639473784	0.00196104523360478	0.000260333052770748	0.000478903562624489	0.0306563120939769	0.00339206278476992	2.18184082841594e-06	0.000222188573066873	2.30711249740844e-06	0.000122170905418404	0.00585074112891987	0.0169422963692548	6.99313098789731e-06	0.0437410900814072	0.00022540351889861
Sphingosine (d18:1)	0.0544812374680128	0.0787783475008102	0.0548141691372898	0.0563429108221293	0.0427015827998471	0.0845762707626899	0.067120223398574	0.0801989414815101	0.266787478572557	0.0637524154806058	0.0408143820704898	0.0849186197363029	0.124583794469865	0.110669687591765	0.0681822022888192	0.0848004008940041	0.0226724312748265	5.2598561633133e-06	0.0291070754218487	0.0625621226742462	0.0314120866620233	0.157720548902477	0.0906457178953132	0.353796015025576	0.117433986463553	0.281153297016094	0.0593297320673156	1.15895648858951e-08	0.180100488821526	0.335185586918749	0.150030544035923	0.0825438619364432	0.129852689631648	0.097727775012348	0.165073465507405	0.0337997707722681	0.234148275543363	0.365149638518042	0.0345644843845023	0.111378045689366	0.118668519309094	0.0772563416358684	0.147253373766748	0.514127099608551	0.008271747330996	0.120171704445607	0.262512304022975	0.0629672126032616	0.573860540473871
N-Acetylornithine	0.000575169720049733	0.00100496592393284	0.00179821208352681	0.00603644376948781	0.00488621856076171	0.00643108448913565	0.000909305161106307	0.00235271858497451	0.00179138003823127	0.0108396278015366	0.0108608410540561	0.0332576212854027	0.00989495499412667	0.0308129885976061	0.00647086646397422	0.0671468112073356	0.000850021921602794	0.0212745525685285	0.0239829687627864	0.0518282957389532	0.00076160712650861	0.0807692525568863	0.0721746870076499	0.16671932352425	0.0185468828172837	0.291091292979249	0.0651982838984377	0.134351329412374	0.172232659392879	0.0536864642643188	0.00482326330933822	0.00138929718685796	0.0842197644177996	0.103059130011465	0.152023516533038	0.00502318180035727	0.125779709277992	0.409413918118674	0.00837616753101291	0.0412429831923327	0.112544075755208	0.0742960136536743	0.18178935987878	0.239444337169552	0.00517896972717794	0.00254431595422416	0.161504336510203	0.0683842863186668	0.167978047211629
3-{[(4-fluorophenyl)sulfonyl]amino}-5-phenylthiophene-2-carboxamide	1.34795601645917e-05	2.44227667235989e-05	3.90441686355151e-06	1.80160451334406e-05	7.66959161495475e-05	9.41664787296861e-05	8.13774572897491e-05	0.000268177762111632	0.000231115235950716	0.000191520490931774	7.21605811415929e-05	0.000716298830785612	0.000493174723675183	0.000471673893022125	0.000100907274184286	0.000441172256758157	2.37871183069916e-05	0.000190448004750645	0.00039290087547068	0.00152104323986249	6.82919472190757e-06	0.00263896245921384	0.00132496926806102	0.0101065114864158	0.00202748469249136	0.0310025036641806	0.00160554689526584	0.0145689477380282	0.0131942073296465	0.00641931177722033	0.00182502218066305	1.14652771193924e-06	0.00208895792590377	0.00108338354808786	0.0113987884710356	3.73853332237573e-05	0.0208684151723485	0.0821189986935015	0.000193512678587536	0.00331233841831394	0.00325868362678156	0.0031466617851235	0.00361622552918711	0.0365261730865526	4.74287279361346e-05	0.00148594960215554	0.00742591920643157	0.00270268410464042	0.0166304204942724
Carnosine	0.0165185436992316	0.0150279798816835	0.00239682028902864	0.000757170815895886	0.0128932515876683	0.00877300156440472	0.0179473853388979	0.0421204770821579	0.0125636442526623	0.007080998730267	0.000223456723010259	0.00044357293179455	0.0176562566598046	0.00969538288237583	0.00206029418593932	7.0153109143639e-05	0.0360094471335463	0.0206699625927788	0.0156027905986976	0.00165841799402127	0.00290691409305793	0.000730223493896601	0.000899657550528121	0.00153115606828009	0.0308112041768292	0.00785131330781231	0.00211372986225221	0.193497471936685	0.0303508278505974	0.000101373377231161	0.0323156852053315	0.00489987840721818	0.000317738243933693	5.59313276771472e-06	0.0300362818848148	0.000656178624229307	0.0242374027060459	0.0376488027557572	0.0209824609217509	0.0397320834615404	0.000259592225157846	0.00587351913020949	0.00185968686624782	0.0141639001408737	0.00625523876077496	0.00602342613674109	0.000165273451589326	0.0254761154640941	0.00148561010235249
Cytidine 5'-monophosphate (hydrate)	8.08409246963953e-06	1.33444684257715e-05	6.09987188233944e-05	0.0027256287175956	0.000628333897049075	5.84030160009438e-06	0.000262697713323477	3.82873072611837e-06	2.88031585289151e-06	0.000237466082747853	0.000773094082031853	0.00124939447763543	0.00877487959513977	0.0119824841518293	0.0062670139993546	0.00437611208242393	0.0011526907352208	0.0254993929852308	7.00905170928056e-05	0.00185055251769028	0.000103078142712839	0.0012729054079459	0.00126956964082985	0.00858404278663329	0.0307920719437889	0.0230774967992302	0.00301626995295174	0.303565462930103	0.00622559069918099	0.00737834366611413	0.000397648485164301	9.7536319866932e-05	0.00105988035792931	0.0172860227336186	0.0457184603022041	0.00228840622126724	0.00519445487334408	0.034723975313573	0.00184966970477784	0.00202863320283116	0.00548633534771714	0.00764707332726745	0.00242273229559116	0.0085514437092603	0.00258122026806024	0.00310541039910455	0.00306909732344998	0.0118858972012339	0.00610173118045092
Boc-beta-cyano-L-alanine	0.00282665795174124	0.00487852611485165	0.00102378526797579	0.000804418423005139	0.00535748812552157	0.00175749680214892	0.00678848831648686	0.00216021727064061	0.00363334804419065	0.000216747275353925	0.000705063029025329	0.000100684356369858	0.0238082177854981	0.0241965218491537	0.0141818372138173	0.000141805021104977	0.00880978908785683	0.00708077479045273	0.000662934343396401	0.000423677787963357	8.22287612317181e-05	0.000327597560339873	4.1503366504027e-06	0.00204355244030172	0.0443961269790157	0.00274546719907772	2.36852347734676e-05	0.0811228224330808	0.00446525518618767	0.00672557248224134	0.00141160490689092	0.00236410422728526	2.20167658623185e-05	0.00109810912621351	0.0160194246077137	1.9441336547116e-06	0.00356519966490352	0.0164277302102514	0.00403515260440033	0.000829966706386982	5.7294036772481e-06	0.000861951696248518	0.00525549448263462	0.00861722904337051	0.0063079268437813	0.00937269824508325	0.000230976254725269	0.0200673741574615	0.00391784517065804
Sedanolide	0.00286271371110788	0.00624049136715933	0.00247198920680483	0.00250701439638834	0.0136899384427574	0.0143390594441327	0.00271405276141362	0.0120994510538123	0.00141566052418342	0.0163028549413502	0.00406974265113697	0.0247835669323619	0.0165408489716623	0.0676452212979666	0.00301838431885386	0.0372373475302873	0.00590624856512011	0.0342534977630115	0.0348611052998504	0.0444430132075464	0.000242957051850412	0.0558849203298369	0.0370653585516756	0.11279997529584	0.0275751273026521	0.224416813879685	0.0480755087448767	0.193897217499256	0.218507640378708	0.015297604830537	0.0188552770438453	0.00256924076341864	0.0469758335463986	0.041586773839253	0.161585309675128	0.00145070889160113	0.150716441156627	0.377488157215838	0.00868197532036111	0.0649965650939434	0.0578333964745926	0.0789436817941776	0.180763191350446	0.224838005547994	0.0131993117367315	0.000796850421148337	0.0797004039725508	0.0774447925098154	0.104790605330332
Nicotinamide	0.00355276927920206	0.0015291764071056	0.0018221933211231	0.00364683454996284	0.00196652630952728	0.00420323303456527	0.00618412367533185	0.0193213288342812	0.0102205453927273	0.0111559090891344	0.00595253621378355	0.0200843265570785	0.000933969724474224	6.5611203758439e-05	0.000831073750919549	0.00736648603864223	0.00234839027061206	0.0310681501286708	0.0421694322869522	0.0303037475970526	0.0414218520388359	0.0191435488996166	0.049860037240192	0.0207505958196418	0.00258085255855257	0.110723108717662	0.0596446690346875	0.283978708462195	0.0568429140489321	0.0151366010664593	0.0215395429973803	0.00356579878515231	0.0324196161421763	0.00528992494470118	0.0229397614064053	0.0271070328401145	0.0717788467964835	0.159883212350437	0.0270976177414799	0.092037029847539	0.0537434902715119	0.0271107066774381	0.00624799641668528	0.0524622997362682	0.00050345772854119	0.0487109489384434	0.027603384326664	0.00787381108789967	0.0182354744753147
Val-Ser	0.0194473004738502	0.0243592806054167	0.003555660518829	0.000307771967330136	0.0119357379811571	0.0142885800556307	0.0177743568060592	0.0284940931508078	0.011358161020436	0.00323933649754653	0.00128287220387217	0.000668624797922786	0.0108456133413608	0.0122883401288717	0.00680174543691901	0.000134290719585519	0.0226181670955952	0.0231585095140655	0.0157248367913951	0.00447627967005998	0.00467448574524026	0.00128363528484066	6.86005528150416e-05	0.000493522891958844	0.0152070044556193	0.0038966352116811	0.000256738070808985	0.152369297158812	0.0081250941364628	0.0143759136143486	0.0214007240529475	0.00548762302491325	0.000241333399950857	3.87983079210199e-05	0.00221146769575906	9.12192934315973e-05	0.0116340642599346	0.0256937395739953	0.0216142399367335	0.00294825465546083	5.09861303808596e-05	0.00434665059768072	0.00893418485116412	0.013252541722736	0.018005379010238	0.0485423085496877	0.000609153877985436	0.0151271689946577	0.00164957430276855
ACar 20:3	0.00780285181589619	0.00600442196483099	0.00263611741687272	0.0160795531028486	0.0013163747880087	0.000383898527304699	0.00660924749725943	0.00232073214906722	0.0146883360052898	0.00138313682816477	0.0011274465019405	8.3782438462928e-05	0.0170965050831029	0.00197685590331683	0.0525359219562783	0.000118461537524393	0.0264104273125838	0.0254504692531319	0.000925399571448761	1.57521028540536e-05	0.0141698904299348	3.01975985554627e-06	0.00102774611294471	1.80466302120989e-05	0.0354427221403466	2.44790065978634e-06	0.00238171507248215	0.157682001516038	4.06231424256019e-06	0.0247355999412561	0.0197837993463628	0.00630094305904571	0.000134676639988192	0.000378307397882929	0.00609945211770449	0.00610322157351758	2.30781089588082e-05	1.20782927629583e-05	0.054751411136659	0.00231309132970228	8.7845433045443e-05	9.60476540114351e-06	1.09284342213119e-05	4.48618349574134e-06	0.0083124082076027	0.124174264224357	0.000762198626746264	0.052075149374792	8.62749351249999e-05
5-Hydroxytryptophan	0.00389189766313199	0.00195504088021825	0.00141399904920426	0.0050371283829844	0.00394495902232191	0.00328301804515698	0.0016280896349952	0.00647042469290346	0.000610537063477894	0.014057488163488	0.00464438004062776	0.00588938796543938	0.00241109408542645	0.00324656083381432	0.00727460475800354	0.015191140724858	0.0094525034289418	0.247935099418793	0.0666642032783611	0.0184113426944969	0.0142731762565681	0.00664034453476213	0.0263630554332152	0.00440049089092216	0.00745946679274596	0.0392714455433897	0.0598719896331279	0.973739084949635	0.0418619459496966	0.00461256984997773	0.00394439648685706	0.00282081636723393	0.0161874386122272	0.0102340191670704	0.0434627051163061	0.0115440734383295	0.0235383265225309	0.0672731583305228	0.100724877936119	0.0440243833056133	0.0275298101646207	0.0343901767529184	0.028588198435167	0.00942350053276142	0.0160468820153863	0.0134431086979955	0.0181989709314047	0.100149142229369	0.00122524886296767
Prostaglandin E2-1-glyceryl ester	0.00222570452338049	0.00212722475368323	0.0038702998190089	0.0355028514848644	0.00421883251972307	0.00136649678320446	0.00121483012491091	7.64239576535432e-05	0.00418483226149961	0.0108127003311726	0.011000367944479	0.00397452035619708	0.042745836540669	0.0560547569568605	0.102969541603835	0.0616746165764614	0.00688609845185014	0.042570083984923	0.00296068656832705	0.00552454838987417	0.00259805345081773	0.00950791659719751	0.00951205677224826	0.0320444127183833	0.0793262650747369	0.0268170161122474	0.0192065152326826	0.240324928902183	0.00950285916410895	0.102327233224993	0.000905114953904287	0.00630201102851007	0.0136714754571866	0.0954496395791429	0.0961141288294715	0.0159841923797752	0.00733978020338466	0.0290195225284093	0.0799589424448061	0.00247858651302196	0.0281557489195074	0.0351594703281615	0.0379704579973083	0.0196978416305728	0.0257423587153107	0.0192152755510393	0.0597099361195941	0.154802142518104	0.0376853375807055
L-Tyrosinemethylester	0.012650371310824	0.0127897217577778	0.00541074624932731	0.00111493416464801	0.0407168328224701	0.0204359145505785	0.0308841187208819	0.0469468991056569	0.00968368522833152	0.0152154813582454	0.00636488847725762	0.0120092530148205	0.0360736300979444	0.0350371172490742	0.00216145722549393	0.00386053996660663	0.0203110991092602	0.0187449289069205	0.0226320391635838	0.0234038105814368	0.000226062121016659	0.0276276689286396	0.00633183151148116	0.0667544539431562	0.069213609607352	0.134435725378784	0.0115926954822824	0.103424159010892	0.213310222686009	0.000243857150159625	0.0178851567298052	0.00248682360811612	0.00995595506786987	0.0060683807084674	0.167333806505168	0.000723746096264092	0.229395509297688	0.368491440621596	0.00246825056659383	0.1006585849465	0.0106805946661458	0.0593440576700517	0.0297115188218548	0.178468244318252	0.0141981276297243	0.000156034820735655	0.00741015570143752	0.0338439285616183	0.0582532305997985
4-(cyclohexylmethyl)-6-(2-thienyl)-2,3-dihydropyridazin-3-one hydrate	0.00819639346183524	0.00752859075328937	0.00243988098513075	0.00426941738847115	0.00571514158160802	0.00110094237279762	0.0156518145341301	0.00414442134417677	0.00737241560026068	0.000417160683462959	0.00101996562978169	2.36176374470451e-05	0.0289922708877246	0.0102745078296283	0.030941441614284	1.32719477241921e-05	0.0340036735286881	0.030643688701068	0.000521484904711963	0.000106409212368994	0.00560881608019139	3.79401112325955e-06	2.35790184166479e-06	1.09205217974007e-05	0.0567413994740824	3.81639593286059e-05	9.77749561178054e-06	0.239509322182901	6.31977584378427e-05	0.00938600372429844	0.00775525018005294	0.00471272945493809	6.06668464175066e-08	0.000138138838307562	0.00401956749999579	0.00113905519621335	0.000121186398513302	0.000530241137629842	0.0198443660350162	0.000321556817310952	4.11083901823641e-08	0.00017341400234026	2.6455104445292e-05	0.000120010065592102	0.01367770126941	0.0669233797541342	1.38444043217265e-06	0.0149720337804136	4.81117349484247e-05
LQH	0.005632142785145	0.00821356869411111	0.00936320530688404	0.0126820915222447	0.0201076654345307	0.00378833208180997	0.055238213305309	0.00897115894166144	0.0106819031089357	0.000128673969579752	0.0193737616494373	0.011180299371467	0.0602494334892152	0.025837680182392	0.03356257209113	0.000342607430561192	0.0328142791109297	0.0301160182974932	0.000494598528348526	0.0094893211759568	0.00833350068281266	0.00593213326999632	0.00305018113109351	0.0151359799207602	0.115859766933132	0.0225118694671835	0.000586154375850895	0.125006487813045	0.0070916248405375	0.0420311283291503	0.0253306634353759	0.00543666834968201	0.00149564197269449	0.0138885925816564	0.027340405686106	0.00364311395574659	0.0114680550195479	0.0524462862076624	0.000136701739723655	0.00443733615257804	0.00110811960305123	0.000606291533494204	0.00222866039238195	0.0230119684582138	0.0158112757769004	0.122136892772482	0.00111987388874919	0.00391308083216404	0.0201232999024923
16,16-Dimethyl prostaglandin A1	0.0461144069119847	0.0417578732847695	0.0313453987045882	0.137800108579251	0.0129081551076952	0.00527789750543873	0.0251132368978162	0.0067860170046926	0.0425282464749038	0.0175610547520891	0.0223190739740838	0.00360736617318079	0.0840657747479207	0.0322079096989402	0.319961048915514	0.0122331243277259	0.13217848909471	0.198936902543749	0.00824773763520431	0.00125722410141418	0.0832916493910267	0.000545242552222098	0.0159124748702648	0.000384391075412608	0.131764601549236	9.84916551137902e-06	0.0268680347924419	0.456366170501151	3.50070975661263e-06	0.203102044570786	0.0854716376160498	0.0423349775741283	0.00558856394972039	0.0212468726149221	0.0215976180326516	0.0655276868695178	1.71603279685914e-05	2.05821164615306e-07	0.256448925256112	0.00335014481660998	0.00441624011728131	0.000745811513009175	0.00261076069324652	4.14767695792403e-06	0.119503183386895	0.435172443903845	0.0203131578812286	0.264496836977428	0.00088825675732414
DMK	0.0216578147333568	0.0177171129550209	0.00461582683776615	0.00705095846597084	0.0121204538364934	0.00301806464970742	0.0196885128582171	0.011313972129347	0.0142010291971478	0.00404505552790347	0.00107654950846199	1.52820061692272e-05	0.041817119975792	0.0152076018913547	0.0446855506248155	6.12251496266055e-05	0.0598006356669222	0.0529969397053368	0.00374271218112864	4.74829108451174e-05	0.00393566056144012	3.60772536550838e-06	1.72760696097722e-05	2.11699899826633e-05	0.0794145042358468	1.18550822940758e-05	0.000527861471926024	0.291412939061619	0.000957852299399388	0.00154627001498311	0.0103026476447368	0.00925305995566483	2.55921679827448e-06	7.62889722025341e-05	0.0205389538557225	0.00112028557190848	0.00106913304577	0.000563948247557431	0.0628550192975743	0.00576948954261643	4.56283592538578e-07	0.000808037574141318	0.000146824855210037	0.000109620120494336	0.0270678743641272	0.027324040870107	9.91511921719531e-06	0.0797591847138498	2.60745456949673e-05
3-Hydroxy-3-methylbutanoic acid	0.00151524084234495	0.000673988168939836	0.00258863403472958	0.0368438552614665	0.000778748187617323	0.00155815530206082	0.000416515852595761	0.00125670950567019	0.00405212315284819	0.0230512465618189	0.0121076040864494	0.0246384201481859	0.00362490019263147	0.00318736982501426	0.0258758514513929	0.082859052927881	0.00255803311484658	0.111822395901587	0.0417236633354649	0.0285981459210764	0.0436864012759412	0.0259976187007982	0.125411634836887	0.0381870773165449	0.00864541255507928	0.100487632401653	0.16612579981231	0.597631449541129	0.0338471649371031	0.0911109890894854	0.00887852866180098	0.00739128659881259	0.0835174367949647	0.0801337857751646	0.0724518752911	0.0749649503468896	0.0220014079446904	0.0753575463486273	0.139327677039845	0.0536515046715627	0.150430641471736	0.0463810937000599	0.0437094264301386	0.0270474427138012	0.00502066518165986	0.0610209248873409	0.14483559514422	0.113652228034255	0.0290939725000466
Bafilomycin B1	0.000559731922169977	0.00158203469233182	0.000380703569910849	0.00134505190691413	0.00276704595126633	0.000802832563322868	0.00123454654491034	0.00066554911750364	0.000268683388541549	0.000263025368483599	0.000342607583856539	0.000461153526408171	0.0164360347158189	0.0335496247615688	0.00860259776510258	0.00129165516796722	0.00742408389545692	0.0230814813484743	0.00113125462665173	0.00127556407308946	3.39829146483524e-05	0.00112194768727178	0.000936426784654053	0.00520181792956854	0.0336297398483488	0.0104616537182824	0.000845659931785967	0.200950514836257	0.00985006425964396	0.00808283764878356	0.00337475947849702	0.000758422826175187	0.000588832951527829	0.00528425414093098	0.0329677271231358	3.54250457508869e-05	0.0030811670055787	0.0281516828601764	0.00335113262208995	0.0015528953530446	0.000607795830621236	0.00161909896279883	0.0192823110275732	0.0122142142365427	0.00701731335304055	0.00489610481449208	0.00275714656160877	0.0350133375886229	0.00574221403304472
ARH	0.00625250007584691	0.0061417220946462	0.0033644417673512	0.0162061950837625	0.00639161995060025	0.00358826659671444	0.00225754952570727	0.00694524637516987	0.000995978360076177	0.0394374514057479	0.00308167200340599	0.0166106347859952	0.0138905125247741	0.0291986603987139	0.0131296891932216	0.0427513298329384	0.0195047568509849	0.0985078093954268	0.014211276807875	0.0231759900095346	0.0163956139350037	0.0130805588653444	0.0229905042881809	0.0160353011675257	0.029508313583267	0.0545029931349189	0.0603008975019716	0.510545944943712	0.0251395709320432	0.0483456536419213	0.0727036005188841	0.00361434733565042	0.0231578427632681	0.0221407918398924	0.0542530666549766	0.0622338230162983	0.0386062979617488	0.0549178688462421	0.0748919509347958	0.028733141852526	0.0645885313997996	0.0955652409965459	0.0119978108972838	0.0273442979296238	0.0356112669787722	0.0376693090781123	0.0424077890876293	0.0506108885544463	0.0140599790608166
FQH	0.0179918788972548	0.0148193411477883	0.0110829614857043	0.0109550534491386	0.0698819696725978	0.0189391553285638	0.0412458875187678	0.0402303016018259	0.00905774487405071	0.0287856346206421	0.0138487818326814	0.0140567400842004	0.0931424289799113	0.085166243973668	0.015820421654455	0.0141891467499928	0.05292812568296	0.106404656365342	0.0342705952646282	0.021873099563387	0.000497353474459701	0.0250020611509581	0.0142836155494608	0.0823910928664982	0.183142332394665	0.131463897716775	0.035047285926331	0.434471534915399	0.269303425576709	6.61377040432647e-06	0.00877057203089644	0.00882958284281013	0.0130879230712258	0.0262882865968146	0.410023940071774	0.00429039904814836	0.20786217477287	0.315032045916979	0.0163648951661513	0.184435191116651	0.0190877407345005	0.0870218245868521	0.0385308754340579	0.119506035130277	0.0359809592844206	1.14350016409011e-05	0.00732590217414438	0.140336476822303	0.043613099758326
Dihomo-��-linolenic acid methyl ester	0.128903720370529	0.172946606492556	0.125567116206509	0.120583750858613	0.0961590783598571	0.167070992806961	0.135771842718854	0.159520744180451	0.423181781290748	0.13346396057831	0.0967067518596832	0.159777444946449	0.210710854536311	0.177336180912099	0.149875943971276	0.139559342303262	0.0640642295249808	0.00020458290392702	0.0626460879928116	0.108519925994036	0.0619901949612717	0.255308133420788	0.171712693963324	0.478818092990703	0.195554637962392	0.333243757986814	0.124804160333935	8.56890971661638e-14	0.249839688656587	0.49750000628102	0.306575820586892	0.139874769888138	0.233758344132664	0.159253843276784	0.247263967454388	0.0683269861740585	0.351554251366696	0.434616600340407	0.0671097826112153	0.183608440550399	0.187931490725458	0.113890435061389	0.234497446565449	0.635015393965868	0.0376988577468104	0.214765489517494	0.423156598533128	0.148387395973569	0.742652219407884
N-Methyldioctylamine	0.118224358221617	0.163963188339368	0.114479700913335	0.107896923693294	0.0845441467858729	0.156278768400183	0.123407745479495	0.146733499203735	0.398457620003831	0.116399471999504	0.0860294611998674	0.146875058346798	0.190847038756527	0.166433778336305	0.138940000907113	0.126080632891786	0.0577727212586509	0.000154393849676229	0.0568459805035728	0.101561808977818	0.0607767435744002	0.235628432439929	0.155627905551486	0.437556277347284	0.173165387027397	0.307169720378461	0.107668744830752	4.1969908304403e-14	0.217812948354046	0.515766704397026	0.299098267918	0.131768533113282	0.213878690591914	0.14370907471108	0.205303554712046	0.0602438951573625	0.309451114213391	0.399116672709828	0.0619764017189582	0.153384109565739	0.168917869408359	0.0982909356894563	0.22635122602596	0.600167232082379	0.0337375246975054	0.231702449933496	0.401144210972087	0.128854479924584	0.702939362351609
Adenosine 5'-monophosphate	4.19797563043417e-05	0.000125378646986248	0.000220997966287016	0.000349523636415202	0.00149957501185935	0.00128811065924077	0.000745931304418336	0.000842247645021804	4.04879476605371e-06	0.000654626461085178	0.00460606613326934	0.0194699652591432	0.00106032750277098	0.00708093915294732	0.000449195842142016	0.0121331814617751	0.000304939061594119	0.0399773699444369	0.00625606298673286	0.0500051099154218	0.00228599779465065	0.0284444619676858	0.0125457461268874	0.0308434325154818	0.00350069840265907	0.163221957561235	0.00844417518377435	0.33656757729054	0.0385997232464709	0.0546823414137951	0.00472266499729781	5.47199466478781e-05	0.0171946470310228	0.0273520090025788	0.0111150116672327	0.00315051912842089	0.0425236526966791	0.243769463960947	0.000449024842471747	0.00280683039548131	0.0349947155027503	0.0340035712158936	0.041543275920407	0.0918429350798306	0.00386794711796592	0.0227855363187881	0.0278691201382465	0.00110887505016346	0.0321393727223671
PC (19:1/20:5)	0.0258480610719048	0.0406350634588798	0.0212269222308016	0.0371121675013166	0.0137095410259559	0.0243490647939614	0.023839199194461	0.0332080367456119	0.113110960992518	0.0439717423474278	0.0116942182816839	0.0449336438376645	0.0589506755267683	0.0503110843432808	0.0396085449972514	0.0421920576872209	0.0125280189310572	2.51214534127453e-05	0.00878543511476022	0.0212484530079142	0.0182172533058007	0.0541858896101519	0.0425280801131584	0.153800484135769	0.0677722089398811	0.114611319781521	0.0601031293175326	4.46267434232845e-05	0.0664493012660801	0.209735219491124	0.149890038816181	0.0396319426500472	0.0643469356660621	0.0390993258225035	0.101661200822676	0.0314980605972551	0.128733871892177	0.137720711604141	0.0307112914224669	0.0869869319608649	0.0733279784874554	0.0421886106918829	0.0364573160928682	0.219375408177123	0.00541208513297282	0.102708813014046	0.144454597360321	0.045530773664859	0.270855605764323
EPH	0.00619046037185517	0.00693270135234818	0.00346656156273771	0.00432997045984096	0.0163187682638726	0.00547496312856156	0.011670656958145	0.0155654452433377	6.50487345629912e-05	0.00583162572479683	0.00734048984689419	0.0154378891873713	0.0092208384603478	0.0180796707256861	0.00622564953967152	0.00458561591233561	0.0376014333585898	0.364184204239694	0.0330090927448009	0.0343904983665782	0.0142496487385909	0.00717686129731006	0.0132271275120413	0.00307302901287434	0.0255699799621231	0.0387117465812113	0.0247814468177975	0.855056876154747	0.031983998220264	0.00736742345012673	0.0365795303169216	0.00212806365659722	0.00728870606822824	0.00782819152510229	0.0285061540893033	0.0103397782795619	0.0260659249739553	0.0747095325991404	0.0176921191499059	0.0253640590397337	0.0122975275188855	0.0229981165670705	0.0173683628643544	0.0109247955060253	0.0551321432879927	0.047267492695147	0.00379985017731964	0.0301781397478459	0.000756771029200558
ACar 16:1	0.0325999952493774	0.0244935672865804	0.0129282195611777	0.0387953656932688	0.0136145081790056	0.00522295866568836	0.0191964585987808	0.0141022542697469	0.00712591417226358	0.0136010527030076	0.0101002553811731	0.00236445322459324	0.026928204831096	0.0128649772480524	0.0983826577553913	0.00389971543059012	0.109448010922694	0.421354796600194	0.0303730056973064	0.00409311818380803	0.0691659476726854	0.000260628737813242	0.00784486333931417	6.19187867591991e-06	0.0536635791420613	0.000156195760098962	0.0217248460342261	0.864532397722262	0.000402447454916795	0.0344715970673841	0.0474092960989909	0.0185907615149061	0.00198379800569482	0.00368499431076037	0.01140373521274	0.0348592656291697	0.000304536571429664	0.000226699751703339	0.208624989982248	0.00857368504485988	0.00233692019647951	0.00340233231268944	0.00216332658900538	1.9681629949598e-06	0.102115687754476	0.224918054225811	0.00252028533440981	0.148595998303478	3.02243533837227e-07
NPK	0.0519320613641717	0.0421523490741826	0.023808203914196	0.0766453189889612	0.0348802897004195	0.00494353478496252	0.0486849729182009	0.0135651885889904	0.0396434660180879	0.0143905275608591	0.00818279784953501	0.000227506917691826	0.17211442477033	0.0646860322386662	0.225745410799553	0.00154214669394272	0.189616442539548	0.128801778679692	0.00274263001118252	3.76001201590296e-05	0.0121327499094907	2.37693845666431e-05	0.000956362484973253	0.000365319046204783	0.290951919031256	7.55431057296069e-07	0.00471116189210508	0.370502229340161	0.000546903130805624	0.00881183775552747	0.0367248382898655	0.0307564115834207	0.000122500192751671	0.00435559755088231	0.0964276735004252	0.0160087293486247	0.000502819433867442	2.44147618407407e-05	0.138876562159572	0.0124251260615262	6.85825428213076e-05	0.00100333717879964	0.000189684538427655	1.48593038438248e-05	0.101201230011494	0.0679687754124225	0.000394706456400585	0.269286162808027	0.000292039286946327
Cholecalciferol	0.117633962035728	0.158147748047275	0.114513612465962	0.108303067719612	0.0861542659439038	0.15467385829926	0.126609961638765	0.1448468526578	0.408102203391695	0.116744925799762	0.0899703789113386	0.143243815123143	0.194333850693847	0.160841449459663	0.14130052250319	0.126487558406611	0.0554505560220089	0.000141063310164941	0.0574071801790615	0.0996513477192389	0.0588296364397853	0.235774320691811	0.152001593743385	0.446738477862067	0.179211673666354	0.312801658115118	0.106813832567449	1.4983919793517e-13	0.22721873563669	0.487080884092408	0.267850321015098	0.132420829091876	0.211156344752537	0.14696770650227	0.219136362452374	0.0593221483918719	0.320496844715312	0.412610516702398	0.0631100742358156	0.160361098801701	0.167838902205865	0.1018896693905	0.220737266995964	0.604410327814405	0.0316831901150162	0.211718693873993	0.392381902225543	0.132194196530645	0.707612087069034
PPH	0.00683605846414099	0.00808529632873507	0.0077246001767779	0.0219334302224797	0.0183578144914288	0.00186883860845593	0.0289373508046812	0.00295934856171683	0.0143550074598041	0.00537534580056731	0.0116776007265076	0.00648194691068004	0.092345760860018	0.0579243548786302	0.0587159757090629	0.00797794462747956	0.0142571365704171	0.00811275142756359	0.00016300120619318	0.00330826507595762	0.00206843453816779	0.00396289733533357	0.000225553312507754	0.0320216900065294	0.183464864557295	0.0230226782784075	0.0041283874189744	0.0741251969856249	0.0152023043861118	0.0192876958271706	0.00388893096250661	0.0149635455073838	0.00125661105726914	0.0283384588088959	0.116249874176761	0.00938121949385138	0.0385673200879811	0.0423400134391466	0.00858601375449401	0.0198408714803272	0.0045083106907578	0.0234455830309311	0.000906298645336352	0.0287412825495142	0.0125338485395014	0.0195468487832244	0.00218575936150555	0.0223625067081073	0.0364396919919234
L-(-)-alpha-Amino-epsilon-Caprolactam	0.0163004796372794	0.0149179467320679	0.00897994042788862	0.0111097752481225	0.0543040524013444	0.0149873953333774	0.0325403227660003	0.0252678537750143	0.0200816681468631	0.0249176885361872	0.00543114479560293	0.00397836065126145	0.134851759722905	0.128725707018371	0.0228781351099016	0.0145365197123143	0.0414254129733536	0.0220350671584739	0.0119888919565725	0.00677487844294475	0.000123162366698123	0.0134794904147678	0.00326635692380762	0.0809356864131111	0.227970040263694	0.0881278510521689	0.0103749533088921	0.176104044826793	0.192949790803959	4.07183637356007e-05	0.00364788838540858	0.0150483287792129	0.0042345654432665	0.0214335182039544	0.389789780487073	0.00246496363252835	0.133614253651187	0.212875323553242	0.0223583621266824	0.111267335424821	0.00837653744836101	0.0771785776237463	0.0264162078500392	0.116118443526908	0.0168486183212841	5.84872513361304e-07	0.00439799508419964	0.120910168724771	0.0598345479484867
Indole	0.0213372851577798	0.016209521412347	0.00769248251556507	0.0214340954286295	0.0124505098759372	0.00179901134938968	0.0282141919245362	0.0082634691495488	0.013712877957345	0.00288676148490969	0.0032910531760753	0.000111897379012075	0.0559570486636681	0.0151533938677596	0.0802041745848297	0.000120276853494278	0.0885744750360072	0.10030585753899	0.0017450258550026	0.000112832536859097	0.016305108230454	3.10025475508932e-06	0.000156776547860277	6.73872920076161e-06	0.109528895486842	2.83897181466792e-06	0.000733254007012546	0.438788557839402	6.00526229962952e-05	0.00885061036205981	0.0217622382190387	0.0113883306572274	7.29229807770396e-06	0.000528747432537342	0.0147309892988922	0.00844216160545744	0.000121489102126767	5.6763523948493e-05	0.0632275634004743	0.00274878495636305	7.49655969793354e-06	0.000322023271761537	7.16689465997745e-06	3.07588996376778e-06	0.0410518962981182	0.10101830629164	1.36212578692004e-05	0.0617390644593098	7.17253124012762e-06
Cys-Gly	0.00363978556644672	0.00355340148612424	0.00212604083342558	0.00408136971915544	0.00598677378935417	0.00470791071893005	0.00337905614716565	0.0083182840849301	0.00508908823767759	0.0116341388321849	0.00582057936865795	0.0112377251271759	0.00807078257191776	0.00579981225657036	0.00723371033828017	0.00856856946358296	0.00431641194294569	0.0204785850465967	0.0201696826085522	0.0105446971631289	0.000395419893441894	0.019270391089333	0.0292042852912798	0.0472878319076936	0.0200235807657361	0.0681414621036522	0.0568384778956894	0.0759671052405362	0.0923382905358837	0.00615600635834382	0.0129169729655524	0.000983524301048535	0.0308643359343631	0.0138937555244114	0.124136902861499	0.00146503862086675	0.105996291936582	0.166461415531595	0.0109135054736287	0.0780577878465472	0.026794251982274	0.0179880305742496	0.0376847835742888	0.073749927617893	0.00793152242808316	0.00220866853379915	0.0500235336743755	0.108820982126853	0.0441909089372738
1,4-dihydroxyheptadec-16-en-2-yl acetate	0.0934180586300535	0.130344357078246	0.0929793923384087	0.0957136168157004	0.0686452773247544	0.124628424169763	0.102216316164817	0.119045782369236	0.350963307397718	0.0960628813308454	0.0700429869920961	0.123566186260457	0.172982036932387	0.144015546740947	0.120156141209654	0.107795662691306	0.047497768873074	8.29904314560131e-05	0.0434487797818574	0.0814348734565255	0.0470988874922401	0.203486305724835	0.141172540469241	0.408262577072339	0.162340559991727	0.283337130633233	0.0951517032060459	9.99864667919397e-17	0.198413790689415	0.445550854625078	0.257031954892498	0.108592917224123	0.187127582895048	0.129424622089698	0.204965498871655	0.0514627122719622	0.276277696257377	0.370388302505701	0.0497516279908223	0.14215602983242	0.150486427601479	0.0815409747437423	0.190940545048661	0.550691275607587	0.024536823415797	0.189101597923172	0.359081586449205	0.117093125106094	0.654957293046554
Benzoylecgonine	0.0248134174590149	0.0222750144937377	0.00876290935336901	0.0119371083107414	0.0264396166328629	0.00495462830249883	0.0493203399571739	0.0209559427510136	0.0260068903150634	0.00277132497356192	0.00251981363337931	0.000151274334594055	0.0915476493057993	0.0322519785065093	0.0476111953872067	3.31929720258601e-05	0.0884547617238776	0.0402725694839	0.00240160653573942	0.000142610744464085	0.00365573012391539	5.58189480284923e-05	0.000103877353642922	0.0007721168014741	0.162649911640374	0.000393206281733282	0.000381835223616924	0.223334655494697	0.00513310066573826	0.000550612786969492	0.0153259072283382	0.0152064218954892	6.76204423176034e-06	0.000380755026568109	0.0574947799783162	0.0013188529181952	0.00373796851722604	0.00419192861793332	0.0243057394966129	0.0165681779724439	1.22803552345062e-06	0.000608723349407844	0.000170362231754048	0.00136722633337033	0.0217500651930141	0.021604530733703	1.58906572982987e-06	0.060253803001688	0.000669049475468222
Ureidoisobutyric Acid	0.0327242751382861	0.0317677046955631	0.00705035291716307	0.0110248497068542	0.00427337866667016	0.00788357128121983	0.0125282082143439	0.0250255743613436	0.0335528401764575	0.00965520803425478	0.000912157570949362	0.00047349007817504	0.0135975056574873	0.0048957109551199	0.0346633236740112	0.000508763221582167	0.0554284092925118	0.0390335744660817	0.0153572751863987	0.00082041865521034	0.045889212439438	0.000157458887028612	0.00311810610410949	1.30676222931455e-05	0.0169632508361075	7.02151246879585e-05	0.00453806036413453	0.202399239018281	0.000175132305833753	0.0572259178089429	0.0980033259862695	0.0166883036708564	0.000916834702889717	4.23785633261846e-05	0.00124173276532466	0.0101180708562731	0.000307004963298411	0.000212633897124894	0.132530984909312	0.00442209794760445	0.000445530320655282	0.00054391955692742	0.00114317091490008	0.000335578303729208	0.0202575870941573	0.226778476220798	0.00342456541861887	0.0536146322740071	0.000190888647574501
1-morpholino-3-(4-nitrophenoxy)propan-2-ol	0.00546709504678274	0.00484121079515148	0.0029288586474143	0.011342640520417	0.0191318474296725	0.00229045614209427	0.00817031764772518	0.00499233275259543	0.00312913930272581	0.0127389519880878	0.00261110701674182	0.00175329905386298	0.0657921567250246	0.0571464066649728	0.0256768621568151	0.00776183593010754	0.0257614940666492	0.0501279142742707	0.00523859786335895	0.00150093440238371	2.34936445999698e-05	0.00299495508812173	0.00332787934091201	0.0273642330666685	0.146104199161942	0.0251201905840425	0.0197963266241118	0.282799581939252	0.0757894913266555	2.74905025607496e-05	0.00267978748144353	0.0041871852752476	0.00289320069363645	0.0151538156927036	0.302847993021667	0.00184052201306225	0.0536891326748789	0.0702663216548798	0.0228269621789518	0.0751457363608916	0.00551648276541821	0.0266553582221914	0.0105012660876835	0.0242078483856187	0.0190393355922301	8.21686030101168e-06	0.00390791808921087	0.173726112607895	0.0141228579050892
Azetidine-2-carboxylic acid	0.0188750167481784	0.0166377002486418	0.0222306781868048	0.140768208791395	0.00697226640603111	0.00179026958108059	0.0168096363577337	0.00170518760450005	0.0289542617577914	0.0107641155553051	0.0328092786807271	0.0094143721696501	0.0643066925641671	0.0199112352645672	0.280016148655235	0.0199301151283749	0.0575418853655583	0.133790542905036	0.00347111301566049	0.00251998134412959	0.0649184887643049	0.00197653456020612	0.0251361315510309	0.0037726521205596	0.117612260434391	0.000673842935989598	0.0434890606540479	0.331834793975254	4.54614858162436e-05	0.2296464020176	0.0443993422910169	0.0293308237546055	0.0127104205554729	0.0527288168490316	0.0367502218485996	0.0742365263099098	0.000299043372024829	0.000141930354876315	0.145844101659286	0.00586385401885059	0.0144916932288168	0.00129935222550451	0.00255492997359431	0.000169344894640337	0.065599482651285	0.377491301769972	0.0363980077933503	0.188789104117081	0.00566358213960614
TMK	0.00810923750682267	0.00856026903197872	0.0151682831525578	0.0640289155268719	0.0304380424992948	0.00224035152897076	0.0370039604617573	0.0011489193661596	0.0163045497236779	0.00579519651763174	0.0235745105777978	0.00579100787742796	0.20192698581745	0.153436422549217	0.160596515298849	0.0251772988452908	0.0382600850356692	0.0300204983377727	6.06405752213909e-05	0.00423414818480162	0.00493415483437839	0.0051281600858729	0.000553392240261628	0.039806871877579	0.349567595483803	0.0227447950104225	0.00190377788389089	0.202685214050083	0.00820564837892061	0.0522479341607476	0.00224923102154235	0.0248075735172112	0.00122092684434633	0.0885724392294972	0.159529284099521	0.0269406823843764	0.011837705716486	0.027375760215193	0.0216127494678754	0.00468386349837123	0.00631315904441678	0.0313280715743295	0.00261331894966247	0.0209095507688035	0.0350603491715901	0.0336736764879098	0.00354938743279701	0.0450747031472657	0.0431330292972934
Alanyltyrosine	0.0107732574235351	0.0113738744404523	0.00492018876134017	0.000862431067811091	0.0177227341905399	0.0326831814325177	0.0157031784427937	0.0552618144818368	0.0261540965313858	0.025100352879314	0.00877626809195555	0.0313552042570132	0.00823778491531057	0.0108933393062127	0.000641642661402065	0.0168294450468857	0.00258421367973918	0.00556794367457984	0.0787726497080618	0.0570408221655539	0.00309854300429721	0.07352424810945	0.0343204626835389	0.131155556745043	0.0121007368874043	0.289055989566518	0.0511769418140916	0.0515074255814199	0.321021697409951	0.0061902362748585	0.0135785629172537	0.00769367269607175	0.0532234838341865	0.0126833881262586	0.117583734320254	0.00151251961437218	0.322465296863561	0.558233058375708	0.0110556697877038	0.175946639134943	0.0540522681840601	0.0882243542613696	0.102929399213324	0.335091489563968	0.0016444437526759	0.00174392575054523	0.058328623886179	0.0302463301372353	0.139485040150229
Dihomo-��-linolenoyl ethanolamide	0.143488675345952	0.188339442528132	0.140989796230036	0.136225840135935	0.107492025688057	0.185459440257803	0.150483120329229	0.176205014111591	0.461350808969059	0.148970986700101	0.109044522779403	0.174351153932889	0.231187424219263	0.192391887730258	0.165384415727011	0.156212958084052	0.0732011412342191	0.000266087725253543	0.0709252996774745	0.120310090234797	0.0720007538317814	0.279704638315159	0.193444195247179	0.512887724020115	0.212683672558947	0.35817350512286	0.135892070226838	1.66081083974856e-12	0.269119051979351	0.52848231342648	0.329089374414278	0.154673245293461	0.256481680751311	0.176532111571514	0.266304611301312	0.0799534450188195	0.371132338456848	0.459691133554191	0.076232642019893	0.197339762731843	0.20764192449556	0.126159830242503	0.253784497589487	0.670084291461647	0.0424531967994153	0.230127536599637	0.455945682457694	0.161411409376448	0.78525599606335
Adipamide	0.0223061099515988	0.0216541114845716	0.0259299647267495	0.143042824000665	0.0201079972055085	0.00218149713069784	0.0325782537070528	0.0014672057560755	0.0407165084922722	0.00702096793853645	0.0215058275272453	0.00171019441950526	0.207312174096819	0.101097403122247	0.354046087474627	0.0133168245087832	0.104702160502639	0.0690601630475188	0.00024379969983445	0.000290770584805639	0.0180365538925516	0.000601197589703927	0.00362551590768732	0.0061418920490575	0.332286844749027	0.000242777822696764	0.0052437159460252	0.214095477142571	0.000110216249840191	0.111546857437395	0.0191974167684046	0.0378128375845917	0.00133778698987415	0.0521251356846926	0.0973420423499055	0.0363477342976619	0.000108004771944754	0.000110517265831386	0.0990995309691532	0.00204821732837083	0.00188232024740912	0.00136374326544548	0.00148132672015742	0.00037799486866343	0.0730384439232874	0.157079721354242	0.00761499541998827	0.202029023313518	0.00919030677073839
Dinophysistoxin-2	0.023330439356002	0.032897359251239	0.00943962142368852	0.0111372175974897	0.0105809058423226	0.0136078797029388	0.0182402847787913	0.0385666863405591	0.0070250550564474	0.00945121414109129	0.00325611343740438	0.0127539036948917	0.0129215115448354	0.0184348341083194	0.0149074142189266	0.00284240059209919	0.0722774970802209	0.142119167725098	0.025891063048311	0.0204442505201084	0.069459617444933	0.00449762593883654	0.0184158990171071	0.000759017484056298	0.0173845173482147	0.00935883125057762	0.0141909889138061	0.531443312807956	0.00342734526027702	0.104118160503118	0.232942068162932	0.0118012848823867	0.00742346800855558	0.00154218596568158	0.00205747244258208	0.0258902102773577	0.00383616297389628	0.0112352631322548	0.047981821848042	0.00841593572374862	0.00784928084632553	0.00497284988174169	0.00977894413222625	0.00640959614592097	0.0459381255644789	0.326474858528925	0.0101003898928371	0.0179488410332689	0.00151600673211564
Eicosapentaenoic acid	0.130721743618596	0.172320491659261	0.127029319562633	0.121692691795681	0.0973135828379823	0.172752733310157	0.137862084075366	0.166522539277181	0.437258625085317	0.140333848711036	0.0959522232627559	0.162445821538334	0.213535555289567	0.179775688493272	0.144136125684047	0.147698945628846	0.0645842487643408	0.000160954704264131	0.0653747135176729	0.114456836821857	0.0678127511754344	0.265897049667275	0.17888439632002	0.494223692476708	0.195448862004245	0.356412151412975	0.124271457653009	7.52000433315208e-13	0.261159574898224	0.502937448544418	0.311867557012797	0.143995766609296	0.239775388349723	0.161777544665042	0.248961087465943	0.0759769757989372	0.360122147351788	0.455836696701588	0.0708662422916405	0.18754190209949	0.199682848583448	0.125801298929463	0.235760895174319	0.661288418287165	0.0351295618620461	0.21378628731538	0.430790252869884	0.139492883931276	0.763209153302961
PE (17:0/19:1)	0.0281656206518087	0.0327896783042886	0.022655885284596	0.0327207079573629	0.0408054581563703	0.0277964343963018	0.0389721270894523	0.0324959510565832	0.0245117913830499	0.00757567934141433	0.0241363638182723	0.0111402302485924	0.0756952531511834	0.0675597948174969	0.0809431206268042	0.00890682176669568	0.0979336441158354	0.218387722576777	0.0581546424151421	0.0177005269180312	0.0149316150171438	0.015452199707811	0.0470710174402204	0.0213916484488154	0.109347426601395	0.0293290789817922	0.0241522095488842	0.557444215280799	0.0542809353974431	0.0269088725622491	0.0311603520223178	0.0245109083190077	0.0180011580368523	0.0298345598341565	0.109283226214587	0.00358097900856601	0.0135822717490367	0.0670070634623916	0.0513288918086628	0.0355983602830373	0.00751669808011241	0.00332257627981428	0.106038309933458	0.0268859960531394	0.0617163083772307	0.0616152959382304	0.0239182784613368	0.22827276911721	0.0167256043409585
RKK	0.0788600665353404	0.069557295315313	0.0522710703920238	0.113436741608496	0.0462353701427705	0.0199300249946303	0.0690425837620342	0.0296818069155508	0.023744919768948	0.0252041279453797	0.0533391936406296	0.0146558498620442	0.0847678934060089	0.0531761018808745	0.260803282460474	0.0168554457387174	0.221424846107494	0.633368598745878	0.0456900744606599	0.0204433777143011	0.177535288007145	0.00285580216960355	0.0180877622196815	0.000225545443039702	0.135194075227109	0.000833609851500336	0.0301103978874201	0.708645205158066	0.000432729392272581	0.169522265543912	0.100568327316359	0.0585322840796892	0.00721770070874323	0.0261656307888374	0.0141572973249629	0.0958969228731628	0.000546911250502844	0.000553078331923608	0.277888229013462	0.00624352024211282	0.00765234383672779	0.00900711305869778	0.00888230646133327	6.33424414997327e-05	0.247427019360847	0.554741310064591	0.0092033028690593	0.17936982709079	0.000131316939069896
N-��-L-Acetyl-arginine	0.0133448581187285	0.0126097162623195	0.0226464991222731	0.131518905227855	0.0179060768302231	0.00283077880836917	0.0190757703094539	0.000470493423776553	0.029229685423056	0.0110589862350733	0.0328202446419117	0.00473463802032963	0.18032420210204	0.124541286401606	0.328841469666193	0.0488356649572905	0.054821791809438	0.0553652509635871	0.000422350915924467	0.00270804449855991	0.0150595684808857	0.00529081817695552	0.00666771979327955	0.0249273878867219	0.28546880354261	0.0059184657729263	0.00775070793696776	0.193806511218006	0.000946611574821887	0.204331351684127	0.00807453039258827	0.027748490735939	0.0061592300133127	0.124073621072986	0.108937365960784	0.0493516676122822	0.00117273289015679	0.00390247972978113	0.0978780649815087	0.000855400201657142	0.0122601638771933	0.013674173471592	0.00979181412609884	0.00599328155357968	0.0717898310414539	0.11966622074363	0.0320851158803386	0.174724359768126	0.0369179378703983
Homosildenafil	0.0229466176316602	0.0258862371398182	0.0237921595199198	0.0707150865796594	0.0194520585631748	0.00473639499020986	0.0437205027307047	0.00441006861929897	0.0238115515447289	0.00295840616052446	0.0246692868969109	0.00444300681752649	0.109186162656069	0.0638715865870342	0.209524792975122	0.00636967653441341	0.0917860427559883	0.106918708489267	0.000906498521471915	0.00405756572232559	0.0520526658221744	0.00128959166722803	0.00194386872037669	0.00152522269418183	0.170575752499945	0.000768327030318458	0.0011675619078508	0.358609412960848	1.29956566094798e-05	0.215268907309888	0.0406673977941761	0.0283070788133259	0.000943420871816829	0.0266664987955217	0.0102626225990299	0.035832249523488	7.66512918782849e-05	0.000529199758374087	0.0570496582983151	0.000108770270073417	0.00132259816058114	0.00164655882038403	0.0016701329267487	0.000687189674057607	0.0818404042214205	0.390413943891072	0.00379112105846393	0.0432182880933353	0.00388593658444135
LNH	0.0272485350315629	0.0262608601133	0.0173657802876933	0.062629450843587	0.0417043841477149	0.00435507946819933	0.0291840265591248	0.00497674293966644	0.0174145160709817	0.0159540171337358	0.00975235788366514	0.000647441188110727	0.207672623579327	0.143365432768572	0.207008250599317	0.00832541228462623	0.120187750084167	0.0909898653847932	0.00131651113489139	0.000217071899602413	0.000735310249204056	0.000601224692679601	0.000891439068423308	0.00813422659240087	0.359716012234034	0.000724919980487475	0.006238904374045	0.265951077799957	0.00737583793310741	0.00657477390211987	0.0119819106237166	0.0174461765723897	0.000614175944677907	0.0236668481073662	0.229462603700075	0.00728157394875709	0.00605034100264171	0.00335111278949244	0.0751752497004958	0.0138277570741491	0.00071441224220542	0.00849999332164889	0.00419563139841559	0.00219599408516733	0.106840663679897	0.00863640945533062	0.00261355504225636	0.320501668498305	0.00642404120477684
VPH	0.0791203769712174	0.0661352266174191	0.0352801157532452	0.104059478886268	0.0453530137903204	0.00932356045112647	0.0590082220111761	0.0201003751250939	0.074170327557668	0.0306397797186239	0.0103947983563477	0.000351866307084089	0.217531182802012	0.0939511841761169	0.289925711222297	0.00481911275658723	0.205008295493449	0.114490526196839	0.00591789730312031	5.38537482956632e-05	0.0172792081672732	6.63088193344483e-05	0.00115037568185306	0.00104097491202427	0.338432825398937	3.38556081359451e-06	0.00964484930544752	0.336723298086186	0.00150481332931648	0.0116510549046046	0.0350305381504337	0.0641058578510249	0.000318602511729391	0.0070710477106959	0.136949461019831	0.0222229835981625	0.00131147447712987	3.36849704173653e-05	0.241666357283111	0.0254634845788767	0.000236124532989489	0.00338150312755556	0.000650363757596539	7.6236191613514e-05	0.106915525606783	0.0666360701049918	0.0011018871630463	0.367037683407289	0.000972213683716117
LPE 16:0	0.155340919678186	0.205480932203209	0.152397391661228	0.1427821773691	0.114637844625892	0.200181192626192	0.161076396605891	0.185016377611879	0.484299586711088	0.156737712752539	0.119443744541665	0.18615153642823	0.239342172750973	0.205380901393153	0.179313656516324	0.167898425054606	0.0754033874543977	0.000311842264820694	0.0770573843775697	0.130899345719643	0.0804713162268783	0.293371972683663	0.192930066005993	0.523959512325016	0.216936178778979	0.366327103792739	0.139802335350359	1.00876250994258e-11	0.271952549940618	0.574612806897146	0.334566634381807	0.17186595173214	0.265959768471316	0.18750760300596	0.259538762457894	0.0835023982135374	0.381112588548256	0.465964548718315	0.0842521712181193	0.197016826447431	0.21448690735208	0.135144728873979	0.272458299071757	0.687876515439219	0.0469014219767631	0.257849282784126	0.47251481449715	0.163938860752761	0.805892451353876
LPK	0.0570653063048131	0.0487208399190137	0.0178072151055463	0.0245833874501204	0.0405519517682469	0.0107589616520002	0.0543346095482588	0.0272965196732198	0.0443756534052544	0.0154618019624949	0.00478760719606468	0.000141100823471546	0.124330414405469	0.0574150461540072	0.111371046174007	0.00079284135805562	0.125497052323575	0.0697807695202249	0.0071668243187128	0.000178652741112136	0.00681100976309041	7.39636273227386e-05	5.42900839817543e-05	0.000549992084564091	0.202259033446591	7.74342150623344e-05	0.00162066092370302	0.288359308502275	0.00444728252731967	0.00225917242664073	0.0167314984220907	0.0327305668986055	2.98095518849507e-05	0.000952440052517628	0.0704681692476268	0.00388714264475306	0.0048136777941086	0.00144053165161033	0.115234893618011	0.018167044874043	1.22716303310791e-05	0.00455282003309356	0.0006554022272026	0.000761146346165771	0.0615444685986407	0.0278374774242462	6.17827023953093e-05	0.162416385257473	0.000560534715612375
MNK	0.00377371305746875	0.00419379489910851	0.00372759576130966	0.00428409291677946	0.0144361339854006	0.00816216657022787	0.0207525816755712	0.0155870974004179	0.0147414950763816	0.00320404146899541	0.00656343571822814	0.0104014963475513	0.0309936543983303	0.0266450788794651	0.00511614523208797	0.00700815126540864	0.0064751958312517	0.0167862951808059	0.0180975995086726	0.0180339213610465	0.00420049311548953	0.0174944284517215	0.0101743523928986	0.0621670569502015	0.0548651586959512	0.13864538848499	0.0108479465016473	0.228662455094756	0.132130032014789	0.00243415432408638	0.00139006212229823	0.0158722860736988	0.00806106791666293	0.0186457529635594	0.12463564341007	0.00188504673362787	0.07488600244839	0.24123728699828	0.0069761295235689	0.0814690128741241	0.012880473136988	0.0234183633602255	0.030839475442697	0.111615106311453	0.000699205000815417	0.00422462742766754	0.00570336019276901	0.0168803287471032	0.0504227624137347
FNK	0.0296088735315338	0.0332178575324784	0.0221070405702869	0.0874625029546214	0.0192483620874163	0.00652814221300369	0.0166334122403902	0.00297863090298573	0.018607464318511	0.0171135453710529	0.0152903849548529	0.00242692334858514	0.117429527076928	0.120001291202821	0.267280896011452	0.0299428166644483	0.0959193366575082	0.160231212564312	0.00493638051982442	0.00278623830451689	0.0294636520265882	0.00142869721893913	0.00335645555100519	0.00228186054341364	0.174286345041648	0.000631360010415745	0.00844558350360451	0.515355178370655	0.000258083565554525	0.174868992697189	0.027446434524252	0.0378008930587945	0.0027214665380905	0.0419258449971163	0.0372042155401236	0.0360435350455195	0.00017649605317863	0.000310115494042628	0.208253320137561	0.000678092563534691	0.0043982881118255	0.0107833209796224	0.0134367831305311	0.000674809301307191	0.125605522549343	0.195060100775904	0.0159820767985287	0.210238281615803	0.00394050534371171
octadec-9-ynoic acid	0.160288616690794	0.210565044670836	0.162071510727727	0.147522981040819	0.126075416966498	0.217380720595816	0.174605615397181	0.198998993285454	0.506750977729349	0.166567920687795	0.133471475211457	0.208120195201941	0.251452218764515	0.218881403630035	0.178456907621743	0.186887764747107	0.0745328636157405	0.00032009436476304	0.0871674362610636	0.151599108192453	0.0846572003393381	0.330493703171446	0.210876015415554	0.584300434921764	0.227580240930044	0.427563394530863	0.151715771155354	7.7682602370237e-11	0.320019032450334	0.577103390944631	0.325536045945496	0.18448059434996	0.291951616571888	0.211472699351446	0.289354664413432	0.0884999783878165	0.432076211068524	0.539989765340817	0.083149414322835	0.223334451222459	0.240780405528136	0.157596272403762	0.303550234415089	0.760759530000446	0.0458032504121728	0.247498178574092	0.499322009841564	0.163057180684363	0.869355525565602
Cer-NDS (d18:0/18:1)	0.170703504351144	0.220945417683985	0.167346079862151	0.158089874446065	0.123104437544843	0.213869678831706	0.174032767185742	0.198896858523396	0.513366378670608	0.176283576211358	0.135050610515974	0.206425095142435	0.24746318985902	0.207724574269187	0.194979581791503	0.185429228084205	0.0803678929949083	0.000429222579816728	0.0855805585026623	0.144511833759899	0.0943099440898844	0.314306036432449	0.209134064748779	0.545413757304787	0.224300986627603	0.382660633132028	0.159615252293951	1.45656631572751e-10	0.281715662462253	0.612745694532752	0.357596039212257	0.186044947828179	0.290702001656203	0.202525670286562	0.267934902858678	0.0993045915245179	0.409166014209785	0.47939043790538	0.0963493630236163	0.214531116607291	0.238522558691242	0.1515734044229	0.278122092145777	0.706411274970229	0.0531283659083996	0.28541330779166	0.504991541093565	0.173340527881496	0.832273481378765
PC (14:0e/22:3)	0.0308882546213011	0.0321296374107031	0.0257396118077829	0.110821517749451	0.0316827911093055	0.0113384139111252	0.0209558746972379	0.0199207263605228	0.0102955621265602	0.0894894674680829	0.0216682766457802	0.0495403114212478	0.0803983887502327	0.110074846143045	0.0986111044497668	0.109945630840992	0.0784030543578124	0.313052326214799	0.0425739846128326	0.0390337029926399	0.0736338565105	0.0195260390818796	0.0538919644232981	0.0354807820205698	0.143125585522767	0.0645733602598644	0.186826680543259	0.968882536957177	0.0512560472871412	0.0603412755954472	0.0864737775738306	0.0644678762402222	0.0445472573616572	0.0885996565487097	0.201821893376698	0.165225497450922	0.0505851315734195	0.0403925806241761	0.240557442253678	0.142648072143512	0.113193404629493	0.13556752282605	0.0241019127537801	0.0208310462887888	0.0845357370380676	0.101858265579249	0.0511534382651679	0.185250756153837	0.0191587915075557
MKK	0.010964466038132	0.0156351960104366	0.0303238660824381	0.074874400345514	0.025787295268922	0.00813374230352552	0.0560106394986719	0.0021781967577075	0.030135772661888	0.00184909709319856	0.0812410869850213	0.0301425544479228	0.12167610022845	0.0972756753137618	0.2091058923208	0.0336953538085414	0.0273857689824032	0.0549067971096847	0.00117182405627943	0.031835743390654	0.0475089116996781	0.0233135846426598	0.00605397886805895	0.0442507844221932	0.185299789208001	0.0427949356027344	0.0027701101048732	0.210550946633458	0.00273246570172329	0.398388472425006	0.00778113221901685	0.0390653750415825	0.00980034499810516	0.149608270212741	0.0277541926110325	0.0359162574573533	0.00592017336574169	0.0407181640252005	0.0174114448424619	0.00036225361426075	0.0154411830389967	0.0132926900439121	0.021992583741163	0.0352101374249968	0.045970474732936	0.363006498782111	0.0246356229801746	0.0167246739693283	0.0726852838936832
Sunitinib	0.188926800040676	0.244215739027213	0.189919551902169	0.176789913929881	0.141089400029515	0.245646786235005	0.195444869951111	0.228161196869677	0.554002648876237	0.196358099231155	0.154806744701429	0.240975817446486	0.270745695310063	0.232861172421633	0.206532478934394	0.211611306320777	0.0925195515181737	0.000591808697634349	0.101600349068738	0.173088109234297	0.109538597940643	0.364382324739135	0.252689878381316	0.609347382343419	0.241471854307135	0.441353983479029	0.181591237884054	3.08551264552623e-10	0.324722292674131	0.661893147613688	0.405293019597202	0.205068931890511	0.33649863872406	0.232138596352397	0.294715415783315	0.115161831862487	0.451658103689057	0.542085272404036	0.100754449067987	0.240540962030319	0.276980503610383	0.170741791314144	0.324211908218166	0.781439620919108	0.0602347030203094	0.310178433480842	0.563838195238625	0.184637171505808	0.906992992836964
Palmitoleic Acid	0.114432346321974	0.16958130821668	0.11298693550166	0.112248925478282	0.0829861487315186	0.145930585628433	0.114814276765957	0.139583824823919	0.34769901340094	0.120280993583546	0.0858350012982791	0.167697369796524	0.181642936263638	0.172004968335442	0.140207291070425	0.128210363326781	0.0585397041573809	0.000343467947909468	0.0528976821290828	0.104453723110339	0.0548036948919387	0.234852178363825	0.163317616446467	0.433755648153162	0.170742510099866	0.295918802719251	0.135567926549217	7.03359502742908e-10	0.212020792293247	0.531200533058841	0.352809665969727	0.122700365541304	0.229934810883064	0.149277649341896	0.213936915142128	0.0620323501912986	0.326593567753522	0.379616649519155	0.0547165502891588	0.168160192604621	0.182108434740191	0.0963845256056931	0.226002386363679	0.578321858603729	0.0430213366542539	0.24678700674134	0.422989564517335	0.140814899438466	0.688452500781288
R-1 Methanandamide phosphate	0.0137051813849407	0.0161160226054189	0.0263528826769169	0.130409692647219	0.032118117612989	0.0208264547395643	0.00571932748201301	0.00871180620432113	0.0080292416118192	0.108398205147994	0.0531347919929107	0.104180588530364	0.0842759960670509	0.164795872437718	0.12309038452266	0.289107082415464	0.0417848633636276	0.232159435930905	0.0655659089426693	0.093348123718796	0.0155975315230871	0.137310157453565	0.262766443753476	0.249302497767497	0.137287422636741	0.27673426918086	0.332343400015658	0.526331829952277	0.197297791618777	0.162623907993111	0.0727459595292726	0.0186448681540835	0.237111880891291	0.339592748786913	0.457560053321212	0.115089223052324	0.144328144070544	0.2667432003112	0.140319777493528	0.129233216194359	0.330970686501807	0.198210014396284	0.276253657033482	0.178526595702252	0.114875561677167	0.0249364996501416	0.407111118347233	0.458447035735691	0.207317171370821
2,4-dihydroxyheptadec-16-en-1-yl acetate	0.124518362918901	0.1748619209365	0.125094597238881	0.111068310607643	0.100482605865788	0.176738706516305	0.138928298260486	0.173277515949382	0.397978041135648	0.139403217083481	0.0995956025799187	0.195232761573011	0.19829699103372	0.185292666253751	0.12346779224626	0.151728627951984	0.0582949900739534	0.000203718188474149	0.0675865852279835	0.138172499428566	0.0648048401863481	0.294265396013074	0.185754472862142	0.528279554937854	0.18241567127571	0.408367606784382	0.139939680909575	4.2819632444796e-11	0.293448798381261	0.515000027555038	0.341885497684337	0.137749068582884	0.261517670848692	0.169675299011227	0.248901800117253	0.0739040732832229	0.418059514994069	0.520164163228763	0.053673523384832	0.207420957859822	0.221913630063608	0.140167445270704	0.255556152786416	0.720573282466742	0.0365539404499498	0.21958900899048	0.447373596238096	0.118625814163524	0.797288569929294
Octadecanamine	0.146809413179332	0.197638805730367	0.145849144729342	0.136887548328387	0.109337635020063	0.193357751320693	0.157555996252804	0.181563983271316	0.473622502580444	0.144294784258828	0.111962920951669	0.181720699335901	0.233789666928085	0.201201825389245	0.167575816332759	0.157360048886553	0.0733383139398891	0.000250967664917671	0.0728023748147869	0.12717906955042	0.0791531732726288	0.285520108768783	0.191932304666951	0.515923007215382	0.210861563123936	0.365327377310329	0.131595226177069	3.31272351335884e-12	0.266518301710987	0.564133601895865	0.335720362339106	0.167906648806576	0.256967449772609	0.179722604328197	0.250502495861871	0.0793246921663209	0.364493889496089	0.461636431008865	0.0754282555429623	0.192129731536817	0.206357777466997	0.123483136929219	0.266028576641075	0.682168370138435	0.0415131917811183	0.258662495232637	0.455860575539416	0.149671402085945	0.796304189101648
Oleamide	0.163605840375561	0.217769009281486	0.166712095015644	0.149967216594387	0.129322739935081	0.224185773290634	0.179038855563896	0.204719584979417	0.510452807343797	0.168594285110305	0.137719854181399	0.21896088213325	0.253522851424845	0.225620384116724	0.180078167213601	0.191512836400245	0.0759298976772412	0.0003544695287387	0.0901151656697843	0.159684966935039	0.0881311255008921	0.341381137468659	0.217616496715858	0.595585790206918	0.228037139845444	0.439453590555336	0.156776214350971	9.98873085012489e-11	0.326452975431185	0.597975720242179	0.339733009678624	0.189873866396793	0.301671892919645	0.217593783366473	0.288471875686598	0.0902522049224579	0.440967783936279	0.551265105545269	0.0821751576374558	0.227274295232737	0.248150112365782	0.160093046694271	0.316089399870589	0.77651706802136	0.0476208407683219	0.261171045922843	0.511725407127603	0.161793938409076	0.884133608468292
DKK	0.0590622894732085	0.0516934493876951	0.042476083003437	0.182353119714518	0.032723982211303	0.0055298974266703	0.0485387270234784	0.00715314787040804	0.0697824564141109	0.0274648903281684	0.021522395878816	0.00176372696896355	0.23759732421634	0.108811324221509	0.415822262992381	0.0164287054731436	0.1819739170845	0.108506289303318	0.00159808197239921	0.000250902119947377	0.0368865274420494	0.000356339886447865	0.00398795952991484	0.00278820750122217	0.364842839494206	2.25701732612041e-05	0.0132469335602856	0.28456850971322	0.000118370322239659	0.0965544701654712	0.0525324243649676	0.0639686870640502	0.00159687005909745	0.0324036418571422	0.106633441627293	0.0668346933934776	0.000290388504294394	4.32471344791573e-06	0.232902087302822	0.00770254943382098	0.00228222397233235	0.00391717758846641	0.000666396168668068	8.53128839576429e-05	0.125789024194243	0.193025294493745	0.00759734257014982	0.309475824840095	0.00422388311668828
Diflorasone	0.00464087718674334	0.00479339080655648	0.0135309203036324	0.115671974118274	0.0050545954503504	0.00294849928937065	0.00515188925456163	0.000542738255494899	0.0211633099171872	0.0254178141798478	0.0315766718616711	0.0347311211148621	0.0601196506988487	0.0649311378087449	0.145862731195847	0.157005989162655	0.00823472932292797	0.0425354973886377	0.00610982646977941	0.0267899006728941	0.0536191663417544	0.0329406716713422	0.053398239564143	0.0884292784268723	0.0954561452220285	0.0935911298869541	0.077478304215984	0.280611020438908	0.0140154480406294	0.323974970437491	0.0101541174899955	0.0406385939282493	0.0562712842334645	0.215553289488873	0.107894129633	0.128113256621345	0.0143350847829776	0.0457664560614518	0.134482326867946	0.0164723803521045	0.132516873565511	0.0716355693708947	0.0373413579879983	0.0457840639091183	0.0147809108474272	0.154338944183109	0.140653713037177	0.0881306466493527	0.106224984001346
D-Erythrose 4-phosphate	0.016359699216107	0.0197026086248347	0.0434288827825894	0.0847144261359331	0.0534595432059564	0.0183459243207904	0.0686627427631919	0.00556957291549157	0.021935133014445	0.00536654517818697	0.128153531034838	0.0519019145460516	0.148062577780669	0.133175168088116	0.220894232971041	0.0542798812217686	0.0563505440282162	0.136247617348438	0.00479648873225743	0.0684785813078392	0.0372089743555782	0.0589251071380095	0.023762567489055	0.0797458156187603	0.227855685183474	0.0882400782002947	0.0069719971281197	0.306495401478172	0.0133534335227775	0.387929004999447	0.0200647053007995	0.0197112360036994	0.0286183103307912	0.21512883648138	0.059999207891739	0.0455779146781844	0.0204987669217912	0.11309816660256	0.0140384180475581	0.000669661864588207	0.0345439479343273	0.03125465639333	0.0616718333210196	0.0732534993626049	0.124252176507733	0.277421697732078	0.0589861257046304	0.0443271354972064	0.108402993069914
Arachidonoyl amide	0.162677519310371	0.217770085718569	0.166608792911736	0.148232960388923	0.129808268548335	0.226117888589423	0.179031228531061	0.206555472661565	0.506246990816468	0.168938028168617	0.138690532239314	0.224499989465054	0.250765283043956	0.226115115948709	0.176094025615909	0.193384340279426	0.0750000767453911	0.000360750175161437	0.0913525082022723	0.164885757389888	0.0884434940233124	0.348389274340054	0.221186344609193	0.602807020029139	0.224982344068829	0.450638236509147	0.158940721089842	1.11826501939946e-10	0.332643196178337	0.603149022004987	0.344891244963719	0.188343618634213	0.307118687254858	0.219711065909548	0.287546349848241	0.0906263237349882	0.449569322219326	0.564411287580325	0.0796764828278523	0.22911262735922	0.253445183346019	0.163238436657683	0.321815120399647	0.788999578345707	0.0477230682344681	0.262689333346171	0.51789418486141	0.158082721332442	0.892354993069328
Hexadecanamide	0.166180154994616	0.219023486882009	0.167980948576883	0.150007654841827	0.132587119851053	0.226864316459961	0.182211624735952	0.209177483440885	0.514897763170272	0.174099135329571	0.13775643778324	0.219437295058152	0.258016725800881	0.228863058985281	0.17817729052704	0.194293700762435	0.0771056903570959	0.000337486269999848	0.0908182725133855	0.161273425087826	0.0881765381141298	0.344297498854454	0.215784882775279	0.602399599843822	0.232933149438121	0.447535433330325	0.156897794350451	1.36222952300921e-10	0.335376509293929	0.586196308363283	0.339563718489249	0.191176352730908	0.301229306816433	0.217414658977049	0.296247787954977	0.0929029557441848	0.453393880500755	0.562171442256014	0.0835119485925113	0.233501282119099	0.251173614569112	0.169034511285725	0.312158463611675	0.786817152945196	0.0477503919105074	0.252088559504915	0.508275843019138	0.160546824248102	0.889952610499288
Lysopc 20:0	0.17427565577364	0.225700705385643	0.174652496346318	0.159990230235606	0.133628447107746	0.231678971641959	0.184606825571642	0.216982391716039	0.527434471108316	0.185213458867202	0.142084139330172	0.226548417930411	0.258582732810575	0.223347314748072	0.185462178777767	0.199994455311556	0.0835161794699239	0.000419998405167955	0.0943044149471288	0.164906743510709	0.0977058697145506	0.350699525653112	0.23370653757708	0.59949853032381	0.232307809571489	0.442652742577151	0.167697002117095	1.21833283683325e-10	0.32670705372871	0.614453237618986	0.37467449017108	0.190884515732427	0.316342534556917	0.218838788939784	0.291969957057004	0.105350351752537	0.451169900791047	0.550113082697764	0.0907189544758851	0.235348227542882	0.264285254752699	0.170522533764451	0.307752587696534	0.779173325068881	0.0524236234420658	0.274809632316634	0.532278627219434	0.167947297231944	0.890899373456968
N-Tetradecanamide	0.153562327296791	0.200784206523328	0.152553729276805	0.144000628779797	0.116069548845656	0.20243667628143	0.161688321303635	0.185478521386925	0.493232654209788	0.161323183836095	0.121509502142345	0.189081520263001	0.243453709330761	0.20889842142973	0.176688090184975	0.178104852550736	0.0721235472528067	0.000261592260431538	0.0796746893906943	0.135361447152588	0.0807115270489304	0.304451837133884	0.197431885009467	0.549749810608901	0.220840331151701	0.392504122599805	0.143163050786365	2.91699185464199e-11	0.292232946644181	0.563078796068439	0.315714132244401	0.176659607511343	0.272858317408323	0.197346156954747	0.27646535637521	0.0862783015975973	0.398846426096395	0.495011326508651	0.0865230053395726	0.208187305740646	0.225937647109963	0.147492037300649	0.280103187328123	0.716119527936646	0.0432331922866342	0.240657238029882	0.479935153064269	0.163262264493281	0.831539715929918
6-Methylquinoline	0.0534918621944622	0.0404766386072591	0.0208832924776089	0.045453535051123	0.031668484817393	0.00614952241179309	0.0640528152595683	0.0268673180512939	0.0376144782774026	0.0114708450017146	0.00781495855421051	0.000580339145313609	0.104527150342171	0.0276740165120555	0.124145213278517	0.000408652487180567	0.164771149650214	0.137539698955314	0.00545982276624314	0.000324597013639763	0.0313426371185061	3.41180938401197e-05	0.000772411298938002	8.40481958156018e-05	0.185248003692798	1.50586437483349e-05	0.00361404523267456	0.469013910243683	0.000609752338412217	0.00731199242716709	0.0505665339687606	0.029024939123673	8.26211949809657e-05	0.000981525761448332	0.0397197215914942	0.0205039157286729	0.0011374500389194	0.000163329424663955	0.108401642833129	0.0161116905418332	7.01233067546148e-05	0.00126534769121495	1.41237577538645e-05	2.78537263938608e-05	0.0704425888768843	0.118981366758017	5.20501413476391e-05	0.112618913283243	5.82416073844379e-05
KKK	0.0264454269992802	0.018589702374174	0.0303335624232684	0.14179210062868	0.0416085867319134	0.0132562149158447	0.0214876883918697	0.00391067325279044	0.0624913286226653	0.053855973847956	0.0293233820652626	0.00445453293490743	0.267994542248497	0.231258090071147	0.291972535919006	0.129609078325487	0.0731308481445214	0.0604669179472952	0.00990254039172449	0.00586806829925359	0.00936854182321132	0.0181938739900856	0.0199976899746122	0.0903377970392237	0.378004344032434	0.0419633573461101	0.0246700067917045	0.289098372008698	0.0430433905668092	0.0636346238344955	0.0022318383318895	0.0556644593216456	0.0174535945489736	0.173472910438366	0.380121286685493	0.0551299706238298	0.0165527644057592	0.0437279136835366	0.243961969607856	0.0212881983463042	0.0373817967634388	0.0896148266723922	0.0553456119527977	0.0431897391826351	0.0606687919442247	0.00910076548932091	0.0614473702540804	0.395737407400318	0.0914141673854307
EPK	0.0497705437258434	0.0471515246543875	0.0176979217521209	0.0199909632137218	0.0333644536993875	0.00975162354093157	0.0709559939405882	0.0342942505364947	0.0358916199455625	0.00586479568595656	0.0053949413513334	0.000555682930043433	0.0896632672572012	0.0346728399222019	0.0772530133211748	0.000108589521764803	0.133337921234833	0.0832333085444519	0.00504765705529216	0.000697759091688145	0.0232932504274544	7.03756455693832e-05	0.000113930070881597	0.000100788492710056	0.1458762325544	7.97075471545851e-05	0.000568308241527697	0.343320403222066	0.000991040797026394	0.00974037907210926	0.0473998298110395	0.0283391397740863	1.65120132561571e-05	0.000330050539095477	0.0182087810323668	0.00681907229382949	0.00167168213232888	0.000886550826661461	0.0586789344516452	0.00829378357484486	5.03608903595496e-06	0.00107251238901229	0.000111746238318676	0.000379733348055709	0.0530137532676017	0.124087644045959	7.71948719667627e-06	0.0500898294094074	0.000171835943848754
PNH	0.120746770000072	0.0997389968306004	0.0796530298769061	0.259058026366958	0.0484569146010954	0.0164131296670014	0.0838282789925843	0.0281660818292045	0.104404306377889	0.0493789204002052	0.0460540644651884	0.00677487329236267	0.207227264455433	0.0786827264021774	0.494885145575343	0.0213598971929752	0.30344013543147	0.348297472510023	0.0208410008016419	0.00225708282128562	0.155712434963819	0.000888227900908031	0.0231868838396025	0.00090024897740641	0.303072899635227	1.64103791147477e-05	0.0468571622519977	0.712611301287015	0.00013475427123614	0.153585193923927	0.130677480844976	0.115773030677526	0.00686585019491047	0.0318158946938329	0.0705993377032157	0.13627163378031	0.000182859051207175	3.15402956331415e-07	0.435812005702304	0.020385218351772	0.00627332118112448	0.00342514506808745	0.0021758917885505	4.8820615903247e-06	0.21081133774728	0.478178601106298	0.0148368672745692	0.415297170890221	0.00101027956311174
Gelsemine	0.0957297545254909	0.101450767784659	0.0974903776021342	0.0950426381710041	0.14032547495044	0.115252564006565	0.131175436559045	0.0872988599500504	0.0834249412023107	0.0597156397869839	0.186506781544979	0.107586279241438	0.131845744106926	0.151323072867321	0.210025279136936	0.113221885035195	0.096654290414194	0.473767594452168	0.256975748940341	0.156297320393908	0.083688714765173	0.118565568568933	0.0990160024046052	0.133374317857436	0.177573298804802	0.197634611109399	0.153149811238271	0.961565113719614	0.249625146281988	0.104575568369684	0.0123683973598176	0.148709264817306	0.110525994341496	0.201674621882089	0.249031588511582	0.0279795995783815	0.162199353408939	0.312040880223658	0.197422752380065	0.172698095269809	0.0859373804169141	0.104033048144542	0.352195770887526	0.150181605992272	0.148704995802718	0.134480537162693	0.109302272832752	0.363279214546197	0.098514087143177
Monoolein	0.105474817308092	0.153978826848537	0.108048845387355	0.0956346075656723	0.0804720470578938	0.152792900304778	0.115350051588688	0.127049045837374	0.370727593332694	0.101525366176869	0.0952354390854127	0.152646566359634	0.172622424525559	0.16542523607114	0.139157189344896	0.132634626376844	0.0412856163616132	0.000190970532083928	0.0607503520972426	0.110828027384062	0.0527830825585095	0.245056854624859	0.138739483619257	0.452106960998038	0.156314737841231	0.327592426743174	0.107128719801382	5.38378414172897e-09	0.230373967527879	0.529202573861374	0.22149661485082	0.135184799327035	0.215135447605315	0.162603203369118	0.197669994925932	0.0445252851564875	0.322775731824597	0.433117775909576	0.0569679847052087	0.145468189404147	0.166306519193451	0.100652728708594	0.2691044873278	0.621294820480288	0.0306853322071009	0.221690698292239	0.404975678421297	0.126459453331516	0.715111915522542
TLH	0.0126098205179603	0.0145001693101819	0.00835567023689704	0.00866770875348503	0.0385707926224423	0.00750998823697154	0.037179347300742	0.00923178645029802	0.00875112188250295	0.00229173670614652	0.0103694947929359	0.00144825706497287	0.095260396689136	0.0802347620579025	0.0536735394853048	0.00182759425244178	0.0438334807270421	0.0729359596786715	0.0052297115988688	0.00316445696814032	0.000466614204413368	0.00232021479028493	0.00022132703606244	0.0112830071059852	0.175339953882022	0.0117675667908665	0.00100174909467188	0.334589973405369	0.0316778293558769	0.00172599997213675	0.00103088489764248	0.0116059530428353	0.000322133966980151	0.0120967598280693	0.115206888451484	0.000229202111239901	0.0198455027708117	0.0504425012084119	0.012323318839643	0.0135518096865024	0.000208695418125253	0.00765523590096906	0.0146851845675349	0.0170834011170619	0.0355025839548008	0.00493920132086996	0.000343601209750116	0.0834011022549058	0.00812086522734914
PC (20:2/20:2)	0.0586309503586527	0.031691485610446	0.0359264225120791	0.0613458460123107	0.0635994174837461	0.0547938207728412	0.0359627993242264	0.0732715069392606	0.0501154564500762	0.133182845630141	0.0326265208983673	0.0270138556395988	0.0958970035324645	0.0714761947027758	0.0611635618637948	0.0946879499417838	0.134477213359149	0.156867830124347	0.089460731184404	0.0629460271046411	0.048738645142809	0.0757232362140262	0.124516518295211	0.0812269367143726	0.130226876600974	0.147662531964199	0.0699113437826091	0.444755661229834	0.129717449409844	0.0558561959554997	0.125243722771261	0.0122835082534669	0.0793222935508391	0.0595516102234468	0.192819053051158	0.131391329552681	0.106850355005019	0.218294975712374	0.188845836217476	0.0626962619543247	0.118073282989317	0.18927594621349	0.0660799169252378	0.127305697489414	0.113654307450852	0.0272886017404108	0.126372280961758	0.212864910005842	0.0813570619814118
PC (18:1e/6:0)	0.140278043407818	0.0928989946978877	0.108300140953403	0.120763703305775	0.166494930005477	0.100848015730861	0.152077466243394	0.10921082939508	0.146481215687826	0.167175978407785	0.136887334657147	0.0592856906442024	0.240895679404027	0.136865696491418	0.213080037183322	0.110408760233176	0.190900980711175	0.125090267419319	0.0632436761486163	0.0880394013121514	0.0612089369280114	0.114269909720753	0.0622802508232736	0.142667281144106	0.329627687272349	0.138973421396817	0.0558079020749921	0.186526653876561	0.124547668884172	0.137812677836207	0.118041931200248	0.0382950073666259	0.078683363830844	0.119612575643486	0.247978063549356	0.149171765028149	0.217834136922467	0.252438717576364	0.161875935646854	0.0636565282884506	0.098009550229257	0.242468009011131	0.0523167974961445	0.184481367536567	0.242920683493116	0.0793663171699008	0.121103344719948	0.226339513792559	0.173293358444395
2-Arachidonyl glycerol ether	0.125657779510474	0.17687160938761	0.115898857209977	0.108582831062662	0.0896191092675079	0.146106703374047	0.126569822418935	0.149936438802691	0.349474356073127	0.131414785566068	0.0875695096951186	0.163606393265947	0.182477743593653	0.16183673797615	0.13846488734034	0.119856324176496	0.0628087714853866	0.00041759012988204	0.0512224292145944	0.102558874886296	0.0577830567890167	0.22103010706414	0.138267515302124	0.402884361847111	0.176699582740776	0.275553662969451	0.129896675810217	1.67364042586726e-08	0.202338854705796	0.49595186564562	0.357584771511353	0.120948264541581	0.210083783420625	0.131744979454942	0.205116782145078	0.0683542617260476	0.347537975428426	0.365339207033785	0.0583910944079147	0.172545385252052	0.17143882643889	0.109536131969202	0.183252041965074	0.551671585303498	0.0487418921756401	0.245046994425369	0.380089476436413	0.129395303552533	0.646768808119546
Skatole	0.0578888967014472	0.0474473208592558	0.0230670126086277	0.0356886992482378	0.0304002417693321	0.00886565573111177	0.0722312878181711	0.0283761639205004	0.0494417308138526	0.0084701344034978	0.0103439640340872	0.000689285970615639	0.0914515882678406	0.0248618452927316	0.126166860730691	0.000340911998821055	0.137086369888026	0.100119809215646	0.00559165665559896	0.00064868512559477	0.0398221816514693	7.57579338520084e-05	0.000300737718976121	6.97181447882881e-05	0.150679225589363	1.86948176186764e-05	0.00136136502352076	0.354018029050649	0.000265612783073381	0.0221583199904339	0.0443893050184815	0.0332437313553825	6.42605081819962e-05	0.000873856311415133	0.0162202442930703	0.0152893578921026	0.000940387581641012	0.000228975386047497	0.0990056128151061	0.00669693227116729	2.95369449237903e-05	0.00108261626490823	4.81754890960821e-05	9.44208699933958e-05	0.0655250571279338	0.186186700969578	7.44298738137285e-05	0.0727786307885379	0.000151715709710883
Palmitoylcarnitine	0.2530424686838	0.192274325251741	0.162143001109367	0.293420588992482	0.202565947839844	0.0881554641729172	0.199684553208946	0.155438161031969	0.0760209448443414	0.179474853088784	0.137351463482241	0.0547950586686476	0.249844787932813	0.16624786784112	0.425317407276164	0.0836946675887804	0.555603361357382	0.783353033861925	0.242901836626952	0.0671952064573413	0.312318988199002	0.0180628761878225	0.0981676638635322	0.00627796180063296	0.373537570709582	0.0124431039269091	0.206624594442367	0.189439030148996	0.041771410198645	0.0558080279773494	0.184789540098177	0.190229994359209	0.0425204750861222	0.0787549202938796	0.214835627099376	0.271529264155142	0.026008661555211	0.011888152959364	0.687442607646372	0.175367784812707	0.053157695314612	0.0950703148659803	0.0384851924529895	0.00162931238973854	0.5095824705359	0.368572078780393	0.0256663827178726	0.615026332691743	0.000983774366239555
RQH	0.0363869500659814	0.0338325713371813	0.0204088698255399	0.0192810659086054	0.0832381114262318	0.0270710795013834	0.0687306753395902	0.0459644349359815	0.0448769945154642	0.0393023002022636	0.00849549212137029	0.00603167896652184	0.211545040121289	0.187373211050935	0.0382291257979814	0.0174875499569872	0.0844511595915492	0.0110076157626902	0.00541786572286557	0.0107794003944046	0.0016870155459579	0.0178311497338557	0.00164711612009772	0.0777708860758249	0.312153682914681	0.0793818466601476	0.00289248642139795	0.0871533145935704	0.118761328709909	0.00332295868043675	0.0279283529223333	0.02135954674385	0.00307726028516866	0.0199582335565336	0.267273744658293	0.013705392489347	0.122762707683529	0.175993886395811	0.0242457754107786	0.0534737431162343	0.00845250282186966	0.11121367008342	0.0108568749766569	0.136722135321022	0.0370710275797167	0.00104109035059107	0.00425755366236052	0.0562128837890837	0.0842892879435613
trans-3-Indoleacrylic acid	0.0662650741750323	0.0511719949509537	0.0255688542507782	0.0301894918607657	0.0506852117932283	0.0135341837266278	0.100634527545793	0.0555765110294467	0.0415114910676083	0.0118035427511899	0.0108546466376979	0.0015141511312938	0.103254524447812	0.0298780555831951	0.081408176523625	0.000236810652757315	0.185111812415066	0.157479025550869	0.0115102918386932	0.00195026495255584	0.0398939977038551	0.000251872278855602	0.000895413473289009	0.000229592990637085	0.176520019647567	0.000389728953827372	0.00237738277565433	0.535288441587613	0.0031979773806879	0.00481764630013339	0.0637296784523259	0.0299265310273522	0.000121301122558535	0.000610637951950805	0.034352926814306	0.0182127656458735	0.00482645217482605	0.00266793381472901	0.0749788127712744	0.0226667473923206	8.97923483988386e-05	0.00300788029414007	6.60267562960158e-05	0.000529420360025647	0.0739140138358004	0.120018999330339	1.48756732661463e-05	0.0648700325037997	0.000150102082447808
7-Ketodeoxycholic acid	0.17478657510052	0.226371856348052	0.177540476012538	0.166917419850343	0.137366672749384	0.235566243812168	0.186068873466213	0.219271543670707	0.537970245519192	0.190713150406419	0.142269705327589	0.229340704743508	0.272385785486615	0.238084394985441	0.188526136859099	0.210830295847967	0.0857655837037298	0.000392673470358544	0.0961667524054287	0.166418111706783	0.0965329303750828	0.360164876463434	0.244735457251043	0.626920200104217	0.245175627503026	0.462850075716941	0.173314656980715	1.82718923619202e-10	0.34719695629323	0.604673563409754	0.371911122160775	0.198471639146944	0.324787900311019	0.230878449731194	0.318541557480545	0.108383716505232	0.460365606826354	0.568649786790736	0.0932964208948315	0.249090711289919	0.274902769325025	0.177776179563225	0.321236977162349	0.80206968085993	0.0508759632017425	0.259278994325006	0.543762521576147	0.176799812678771	0.917001347789053
SM (d14:0/20:0)	0.194738139264904	0.183368354241855	0.186277200134286	0.137445378189477	0.236667610140946	0.187368527601116	0.294440270472699	0.140559240334761	0.212631602196928	0.0722312038061734	0.332811749984698	0.115409963572852	0.230916060013747	0.175747974163212	0.384533515944003	0.104341114649308	0.162445708819945	0.43513253025361	0.245174202862233	0.179302904121287	0.153891058688271	0.134733231384036	0.0579666567384294	0.126498591353444	0.288400889283265	0.150618048325883	0.0808250943427423	0.741051141449568	0.175722207361528	0.215987179995128	0.0146030760741227	0.219735416123206	0.0874123619411018	0.213516569629604	0.177980538426836	0.0429092671880457	0.166866563377943	0.279248980705331	0.236818707718895	0.103266687667514	0.0556590061169626	0.112671029590106	0.277006799985998	0.155006532066801	0.244776884798212	0.30099040165843	0.0878569351476753	0.316381043136033	0.123005521553691
N,N-Diethyldodecanamide	0.183347703449328	0.23680516627878	0.182888322253746	0.178576023831447	0.135312245978971	0.229730441675044	0.184472688002398	0.208106930200609	0.542036916800556	0.190342539684061	0.145083103290303	0.216158874628741	0.278193085782594	0.238317173185091	0.219232184993439	0.205925656249608	0.0924949507181615	0.000537382082943102	0.0904122003696223	0.151031053829773	0.0986734506838098	0.333899720329383	0.229538424335508	0.580277800074169	0.251780158314721	0.398434368507906	0.168670168430609	2.37639320926253e-10	0.297432055084573	0.64189325948233	0.3775596978389	0.201361218719296	0.309847870261025	0.226554296102092	0.297668722001947	0.108683967642662	0.414782428668009	0.491144300779681	0.106283836003543	0.22168429587732	0.254263814511345	0.160535284562067	0.306081494735755	0.732700690620009	0.0607428776961787	0.290802325269403	0.539028463741	0.198448188469044	0.873528822819051
PMK	0.0487600522017407	0.0346710172943341	0.0253637299059373	0.0759853961887387	0.0368336820631068	0.0066012321736628	0.0518632635416264	0.0263977706320931	0.017820015323732	0.0213269318331007	0.0147325975522409	0.00365088903255074	0.10239529650539	0.0340211119522484	0.137244812397212	0.00288277050175825	0.219722401229312	0.30345355113187	0.00966687679368559	0.00241206083749205	0.0443190781924901	0.00057715420205298	0.0115788050922921	0.000466438432101126	0.19266119891422	0.000357534271414826	0.0181901862718519	0.73839994885212	0.00142061190099062	0.017597637593601	0.122812037258423	0.0154284992258209	0.00207312900571335	0.00590491068042656	0.0627918995201467	0.0598247005763013	0.00218840916422842	0.00082686387189114	0.112884439902985	0.0200936890702524	0.00258920499922313	0.00401593138765991	0.000227562815835758	9.05212494122736e-05	0.142347620464006	0.148734941125965	0.00194440834425272	0.167781400690151	0.0001879373102341
PE (19:2/19:2)	0.0630949096066414	0.0669491089711093	0.0450692462159755	0.0525249386857669	0.0667325669406425	0.0639660788219546	0.0623531321345913	0.0673318752970081	0.0758182248004029	0.0237535640488673	0.0405126058157114	0.0169044972261143	0.111142300059317	0.0926036639001662	0.125487393597794	0.0206771066100704	0.132073509957894	0.200300060760075	0.115877783413958	0.0266538853640099	0.0254535641387438	0.0320413768548607	0.0784777933761303	0.043842948707928	0.137298329900582	0.0448471688590978	0.044012739429415	0.434809860191174	0.0998583818239139	0.0419192692873577	0.0432771857935939	0.0526640125881429	0.0381965447974759	0.0429624784380571	0.161113185454222	0.00603503508639815	0.0304450001748733	0.1011431980982	0.114388237294761	0.0682656794742709	0.0151518233886215	0.00874763564156845	0.184402698152859	0.0564860808793987	0.0803501242219778	0.0678163554150484	0.0559526354294732	0.368592147838142	0.0411171907293293
PE (19:1/19:1)	0.216451253851161	0.310501201654186	0.203055720570152	0.260404011699543	0.203399982944438	0.167132206458161	0.175490623110755	0.211674572645352	0.0756011519352502	0.319200654688447	0.209862718677155	0.481748193312485	0.174350917463792	0.314852734376639	0.24236843634705	0.308192379040633	0.228585383633499	0.527266262187245	0.214936603345163	0.355540406619348	0.259559545273965	0.247238509638427	0.25113572002284	0.228855497977838	0.230445362759093	0.294666793922731	0.616128727724288	0.716114658518103	0.229392324482626	0.524970350516895	0.700570978390718	0.216296576613225	0.349252160640881	0.282136724744009	0.267351558480311	0.349545548215219	0.43763982906081	0.263690121733059	0.253967509980059	0.412415324947549	0.423442750637982	0.367460510479723	0.232653130679455	0.246565576604168	0.447183561692755	0.625768278565683	0.371082665251893	0.290326049669704	0.220448125676129
EKK	0.115991750184614	0.106458411511306	0.0564347257299757	0.134462564272155	0.0349205989002462	0.0215442602997372	0.0636390531448084	0.0357664989608454	0.112184248896494	0.0427014761431929	0.0189581569906191	0.00278196296530278	0.147463434623802	0.0666709841652222	0.322659249589201	0.0111497992703276	0.233167306817818	0.141184241682192	0.0152725066902904	0.00159111996748891	0.113957871600642	0.000711328725989578	0.00795882393407584	0.000414798216234808	0.190275278590432	9.79368188498086e-06	0.0142698651239586	0.336628983105517	5.85617548049105e-05	0.180590221312384	0.161047965903033	0.0842357227260641	0.00308633264891301	0.00860231401366792	0.0218416182273426	0.076169505308099	0.000203601524765693	2.20324585133112e-06	0.352812296857741	0.00622679225792849	0.00225006712771401	0.00351247247532335	0.00212929836690283	0.000112578358720176	0.150316352024661	0.441081909879214	0.0117479150099222	0.245658514744435	0.00161436317329233
ACar 20:1	0.288504687705579	0.212328140941983	0.21480605157393	0.291532862915538	0.374944757437414	0.148166482211632	0.35351288409824	0.269787497290848	0.0849209294745825	0.241457441621607	0.225675174145213	0.129794708927499	0.365381742994709	0.270712303562249	0.3357205093575	0.129051783937224	0.612372200234907	0.684889517422945	0.329961407143475	0.174391061651754	0.304806683576954	0.0658712101407598	0.132052390970208	0.0476043402642359	0.551569554357369	0.10992605148605	0.260836219429881	0.111362480527363	0.222335037322851	0.0171142156250362	0.163133025994357	0.225414261553166	0.0725397386296252	0.146654561028502	0.470735361006277	0.328253958006461	0.165356482647289	0.142788234441054	0.516081397283812	0.398921078666291	0.112098444862462	0.273312592571208	0.0657363989263724	0.0311308743193268	0.533720123833014	0.194996918052219	0.0235234109454544	0.504616951594532	0.0104300404453889
SPH	0.047174123031737	0.0285556502285618	0.0517717959836053	0.182110239169311	0.116046889305159	0.0126950332664016	0.0921785735790085	0.0128897548797444	0.0358820606649456	0.0359011059048291	0.0561958340569057	0.00527200920759053	0.412059201527262	0.258438748249476	0.349831044070497	0.0463481754637006	0.251481246313601	0.343107506941223	0.00889490534451308	0.00588706179871542	0.0153011110083078	0.00659558757752968	0.0123104833732399	0.0352759564034163	0.656710815038635	0.016544585829533	0.0159278308265071	0.938079618999241	0.0349921810442327	0.00728869336223127	0.00637193270916776	0.0507337288503519	0.00406916234606724	0.124070422495553	0.471146724341324	0.0702863798809167	0.0129688412406796	0.0256166990108955	0.154522714864313	0.0369665985783054	0.0104604439485978	0.0504185578990092	0.0106873375966649	0.00786746316017032	0.174878669147303	0.0135435418733901	0.00479598958578058	0.383566560488595	0.0161844209044883
Psychosine	0.201727464825712	0.258388609506073	0.197215119084159	0.183474560202671	0.149742990924318	0.256443922430424	0.204456217238128	0.240993968157585	0.584122816600258	0.208123486515738	0.151373444929596	0.233111672936921	0.292335682296663	0.251809844902588	0.214967016031333	0.215715763123809	0.100578994179326	0.000541757433158188	0.106482863204218	0.166535344561307	0.109489902370366	0.359309546080515	0.248240146177749	0.61626802696465	0.260418123259881	0.437391759323065	0.181841366991885	4.47831879561802e-10	0.340436771505612	0.632694282371772	0.401967070113445	0.224341046703202	0.329567461162358	0.229524543809067	0.319049838113377	0.115008921920993	0.456125006263136	0.53810737763124	0.11341113562261	0.258754440534477	0.271128991457232	0.176878404925754	0.328589731293824	0.786356518108064	0.0600672911112903	0.291755878794074	0.552801521323276	0.201190854938316	0.911490436466652
2,3-dihydroxypropyl 12-methyltridecanoate	0.13818056169935	0.183187648256544	0.14031996805315	0.133790000790725	0.107956550768056	0.181373001596541	0.154688257823906	0.162839664483139	0.462665834482759	0.134812159610538	0.11419184587995	0.167280716421489	0.239208583157759	0.200709614455524	0.175094050414303	0.154886767410752	0.0674027154147973	0.000219057746831826	0.0649580514627893	0.118225455518368	0.0697630488787182	0.27312482375094	0.169269185764171	0.510829389725644	0.221349875620756	0.354092118554968	0.117169608164067	2.365176875321e-11	0.25792291909241	0.538433302052097	0.278747246281538	0.161892991763995	0.236993648691231	0.185385788994472	0.25736185947034	0.0725508806031925	0.354851499774867	0.455977782553615	0.0727697453201674	0.176307076416078	0.191633954544126	0.123548975753738	0.254096141268174	0.665501428891169	0.0399769203065045	0.231499645371773	0.429648891502292	0.149483673102095	0.785769227387032
Linolelaidic Acid (C18:2N6T)	0.12638809741876	0.157251842822266	0.118677602287218	0.115222518786492	0.0928924542287865	0.150346003158431	0.129452196303498	0.134181336799805	0.405133673714945	0.125111953016339	0.0970028942636204	0.122655477496977	0.212320532332754	0.16396667096544	0.17088460114571	0.127686607610912	0.0644564313616127	0.000275439396917092	0.0511746633460564	0.088648203009671	0.0549894874615954	0.216707552311228	0.127888115803974	0.407654623366209	0.203470403596178	0.26548640315032	0.0908925364841862	6.5345425723781e-09	0.194120785582397	0.481173104624569	0.242698106349788	0.120389908775991	0.188150971247334	0.146715999590433	0.217041117139707	0.0639451245723619	0.297306010531853	0.366684857321403	0.0762299347934714	0.127652736958452	0.150269438597256	0.110174433782145	0.192843447494093	0.545775060204183	0.0450619750223511	0.198940481315922	0.370429814446124	0.152832898350453	0.661053571177614
PC (16:0/17:0)	0.04087544990297	0.041480543360654	0.0250006088798773	0.0221449747252723	0.0438476468169458	0.0455308860661963	0.0432650998527886	0.0475748982692938	0.0475705481942895	0.0127716927465638	0.0259907128114458	0.00870012733840642	0.0628301158595407	0.0550684056404859	0.0721897606713369	0.0115049928952034	0.0764105445734374	0.164275733975587	0.0981349432928539	0.0220424530012957	0.0193121880334225	0.0200393681345304	0.0356717927957095	0.0231056838385417	0.0797807674633973	0.0372130435921727	0.0201000386333923	0.475709392803817	0.0749187101531509	0.0275820132632387	0.015517455077731	0.0351914309975995	0.0187307619297057	0.0227746047669914	0.0864469878575306	0.00231230783892545	0.0227027336750707	0.0951524674885147	0.0913037221483936	0.0382932050492568	0.00732078005349201	0.00832664138803545	0.137635582099374	0.0434668655584807	0.0481949973622832	0.0511074074295175	0.0272771508331637	0.226805358571619	0.0217186157544035
[truncated: 115 more columns]
