# Supplementary material for: Comparative multiomics analysis of cell physiological state after culture in a basket bioreactor
Source: Sci Rep. 2022 Nov 23;12:20161. doi: 10.1038/s41598-022-24687-4 (PMC9686226; doi:10.1038/s41598-022-24687-4)
Supplement: Supplementary file 1 — Supplementary Information 1. [file 41598_2022_24687_MOESM1_ESM.zip › raw data/Metabolomics raw data/4.MetDiffAnalysis/EG.vs.CG/EG.vs.CG_pos_zscore.xls]

ID	pos_ME1_1	pos_ME1_2	pos_ME1_3	pos_ME1_4	pos_ME1_5	pos_ME1_6	pos_MC2_1	pos_MC2_2	pos_MC2_3	pos_MC2_4	pos_MC2_5	pos_MC2_6
2-{[2-oxo-2-(3-pyridylamino)ethyl]thio}acetic acid	-6.68233890260949	-5.84470968740106	-6.45872775471977	-6.270004797205	-6.61105480736513	-5.72320024843695	0.980135834953396	1.07267526626059	-1.29303036545873	0.525275471824388	-0.882502000885749	-0.402554206693894
Choline	-6.19640059069595	-6.83948528304988	-6.33413872519039	-6.57943865702404	-6.29169741470918	-4.95786036536996	1.10391085566037	0.883420513827567	-1.61639572757402	0.314743002582286	-0.507267286643866	-0.178411357852343
Creatine	-16.264277151875	-14.8393994332436	-15.0509991346067	-15.9146679781418	-15.6661798828838	-14.5320916475428	1.51904966874491	0.171329900731869	0.0996009807059955	-1.6234012154865	-0.127493568910329	-0.0390857657859579
L-Cystathionine	-4.21057183732687	-3.5896995889803	-3.95427258174173	-3.70735092226029	-3.601054157533	-3.603803345295	0.287339199717799	-0.606169944118884	1.55461311149575	-0.122771310461776	0.309145283486991	-1.42215634011988
Wampetin	-5.24197956989704	-4.19636915767583	-4.24887745351178	-4.81762636305931	-4.5016072233756	-4.13480675559025	1.39413370076182	-0.243722504516213	-0.0944909341409741	-0.756783156563806	-1.23828334061508	0.939146235074254
O-Acetyl-L-carnitine	-5.08804384062793	-5.0554705932301	-5.02289615150888	-5.16011912917481	-5.07562470394893	-5.03539371356306	0.0444257267237573	-0.0124103125648503	-1.59674484911339	0.162717385777605	-0.147222242190058	1.54923429136694
2-Methylpentanedioic acid	-4.19587714460323	-3.74266590398071	-3.60790542427643	-3.96260314820368	-4.0463756786672	-3.82484435698123	0.925550472146164	0.817317030701781	-0.00859672241621967	-1.47741269372988	-0.922009217388893	0.665151130687052
Prolylleucine	-3.86334859424942	-3.6288653465513	-4.22838030940924	-3.62683309350625	-3.50748865733535	-3.3529927318516	-0.0949624915987781	0.876493162915923	-1.28690608782259	0.197822302880577	-0.959818176317397	1.26737128994227
Uridine 5'-monophosphate	7.44481982886753	11.0935623160137	11.1373633175643	9.79098332791292	12.1823129802461	13.6577219627936	-0.193764869706474	-1.74050833430252	0.251509655702296	-0.220357118657151	0.879666626092964	1.02345404087089
N-lactoyl-phenylalanine	-5.41807589050322	-4.0718205387472	-6.10911809869169	-4.56069266643382	-5.72249885616167	-4.20450675840057	-0.220245377606265	-0.996391757723416	-0.279385960305328	1.87685818031318	-0.568256538539024	0.187421453860857
S-Adenosylmethionine	-5.99844759413354	-4.24663177778628	-4.17685931176651	-5.83284900577128	-5.81253677254337	-5.0965558309692	-0.426961231299906	-0.449883522308641	0.678938524834113	-1.59489291096185	0.853951792174934	0.938847347561349
Creatinine	-3.36755781517874	-3.2144826352707	-3.3719166222383	-3.44148725144406	-3.24273690569078	-2.19564999141176	-1.15400887328826	-0.61685148429154	0.15550080365486	-0.633565795553273	0.716210892315509	1.5327144571627
Dulcitol	-2.6010787083653	-2.71522511198804	-2.52877431364829	-2.60522762337944	-2.43316095933543	-2.75708889015186	1.57980850716573	-0.564829996928351	0.929308502307753	-0.602562996120559	-0.84168945093766	-0.500034565486916
DL-Norvaline	-2.84727465936141	-3.31767053484218	-2.55059004453272	-2.68022947721734	-2.39467205579009	-2.31141244338716	1.66151815584096	-1.33837844684603	0.369084159605602	-0.359410930752226	-0.418714803123891	0.0859018652755869
N-[2-chloro-6-(trifluoromethoxy)phenyl]-2,2-dimethylpropanamide	-3.04213533446599	-2.58504529311617	-2.19351529089638	-3.04814224445805	-2.93744298219767	-2.80541812540155	0.970393911449487	-0.294443208424707	0.897673776242853	-0.23295685679906	0.381535218394106	-1.72220284086268
Glu-Thr	-3.25068731208761	-2.67432397610781	-3.07713938843233	-2.57041823671017	-3.3771772544869	-2.82344026589109	-0.511660306790167	-1.81153428314975	0.542955392746301	0.473011538945287	0.858045629116406	0.449182029131922
Nicotinamide adenine dinucleotide (NAD+)	-4.90499543708054	-3.4765118184797	-4.22944598340068	-3.96843323682258	-2.78187677739832	-3.38287441545575	1.64197165888072	0.537698263342182	-0.0811246658490192	-0.100861307720518	-1.03548112601895	-0.962202822634411
Veratramine	42.6236464691159	12.5993039035655	14.060772688492	20.7139343610037	13.9836331230086	11.3761526272854	-0.200761931955641	-0.833746725213877	0.858938521084054	-0.413738148533024	-0.966687262536997	1.55599554715549
Pro-Leu	-3.72593717511405	-2.53230522270961	-2.59941730582333	-2.68735290969353	-2.78645548140541	-2.72039537486808	-1.14964123197809	0.101658066093652	-1.16627658138315	1.08528226966387	0.0681738519929687	1.06080362561075
1-Methyladenosine	-2.8462634533181	-2.11038126091044	-2.32481757871919	-2.32249129261536	-2.4596573651415	-1.98698170780037	-0.855090346409412	-0.553711626757619	-0.48101835545244	-0.528029699522405	0.694614537452901	1.72323549068897
D-Ala-D-Ala	-4.59404776041898	-3.15066279739923	-3.91204641002668	-2.54679888773114	-3.74824380216748	-3.57538891634289	-1.26141744308484	0.969741356637911	-0.465070146584128	-0.543136163556554	1.39569366380146	-0.0958112672138464
Proline	-2.41600716237352	-2.42791910261945	-2.72118412758104	-2.78773548592083	-2.66898824677024	-2.54667057282175	-0.860478181391648	-1.01900491153579	-0.114461969786441	-0.249278095077402	0.560389648383065	1.68283350940821
DLK	-2.93947868969402	-2.54330675220795	-3.36115843553712	-2.95323042030358	-1.83079160580154	-2.65657945222032	-1.71899464795019	-0.711383318619774	0.398691897340686	0.671471477589561	0.725219004011255	0.634995587628462
ACar 18:2	-1.55350249656839	-2.39966455785964	-2.3673702099206	-2.39722654370461	-2.35410172397063	-2.35889524134074	-0.452755540822434	-1.45169889299785	0.76743530188301	-0.248701583642857	-0.0408502027332028	1.42657091831333
L-Fucose	-2.11787081259879	-1.92268662163277	-1.84545557911461	-2.03494533829541	-1.84347484895341	-1.96662442854739	1.44394935424453	-0.507047238269158	1.09311717407797	-0.620315937762099	-0.910502558594418	-0.499200793696832
3'-Adenosine monophosphate (3'-AMP)	-1.35288774009836	-1.39254074088242	-1.55582437812343	-1.27331018908088	-1.50278034260733	-1.50465586458863	-0.774432196347569	-1.00598975901521	0.144242821403783	-0.315416336548063	0.150090922614491	1.80150454789257
N-Acetyl-L-carnosine	-3.0975706839244	-2.48931320691562	-3.04416625894161	-2.8285704439982	-2.63310905729313	-1.51644532383498	-1.59569442165715	-0.672308858566642	0.539085554709128	1.26601215665273	0.206761566813892	0.256144002048042
2-Amino-1,3-octadecanediol	356.949927959881	33.6820104465571	33.8384631370745	32.2364595087142	51.6117573657323	45.5055054043822	-0.226468312326635	-0.0223548254034568	-0.457530084757459	-0.7000847666279	1.9798798731306	-0.573441884015154
16,16-Dimethyl prostaglandin A2	-1.86612620654433	-1.90129337414299	-1.87675158287631	-1.90446041990036	-1.85394863393916	-1.79974439705202	-0.436817121051897	-0.899953813750533	0.0412309211742498	0.3558528348438	-0.839628958994885	1.77931613777927
Solanine	-1.1467915895135	-1.74878274525645	-1.66891363289745	-1.67850334225679	-1.7498962283279	-1.46399861980127	-0.60058272273678	-0.309299059188635	-0.37411222341959	-0.547777663447982	2.01723056642963	-0.185458897636648
